# Supplementary material for: CHD4 and SMYD1 repress common transcriptional programs in the developing heart
Source: Development. 2024 May 3;151(8):dev202505. doi: 10.1242/dev.202505 (PMC11112163; doi:10.1242/dev.202505)
Supplement: Table S1. Representative CHD4 embryonic cardiac interacting proteins. [file develop-151-202505-TableS1.xlsx]

## Sheet: Table S1
Representative CHD4-associated cardiac proteins at E10.5 identified by LC-MS/MS. Numbers represent an average across experimental replicates.
Protein description	Protein name	IgG	CHD4
		Spectrum counts	Spectrum counts	Unique peptides	Percent coverage
Chromodomain-helicase-DNA-binding protein 4	CHD4	1	219	158	0.57
Histone-lysine N-methyltransferase Smyd1	SMYD1	0	8	7	0.27
Metastasis-associated protein MTA1	MTA1	0	32	20	0.5
Metastasis-associated protein MTA2	MTA2	0	38	20	0.52
Metastasis-associated protein MTA3	MTA3	0	18	11	0.37
Histone deacetylase 1	HDAC1	1	20	11	0.52
Histone deacetylase 2	HDAC2	0	17	9	0.44
Histone deacetylase 3	HDAC3	0	7	7	0.34
Histone-binding protein RBBP4	RBBP4	1	18	12	0.7
Histone-binding protein RBBP7	RBBP7	0	20	11	0.63
Transcriptional repressor p66 alpha	GATAD2A	0	29	18	0.43
Transcriptional repressor p66 beta	GATAD2B	1	24	17	0.47
Methyl-CpG-binding domain protein 2	MBD2	0	2	2	0.13
Methyl-CpG-binding domain protein 3	MBD3	0	11	11	0.51
Casein kinase II subunit alpha	CSNK2A1	1	10	9	0.37
RNA polymerase II-associated factor 1 homolog	PAF1	0	4	4	0.1
WD repeat-containing protein 61	WDR61	0	4	3	0.17
RNA polymerase-associated protein CTR9 homolog	CTR9	0	13	12	0.14
Parafibromin	CDC73	0	7	7	0.18
Retinoblastoma-binding protein 5	RBBP5	0	4	4	0.1
WD repeat-containing protein 5	WDR5	0	4	3	0.15
Set1/Ash2 histone methyltransferase complex subunit	ASH2L	0	3	3	0.09
Proline-, glutamic acid- and leucine-rich protein 1	PELP1	1	10	9	0.13
Sentrin-specific protease 3	SENP3	0	2	2	0.05
Host cell factor 1	HCFC1	0	12	10	0.08
Microspherule protein 1	MCRS1	0	2	2	0.09
E3 ubiquitin-protein ligase RING2	RNF2	0	3	2	0.09
Actin-like protein 6A	ACTL6A	0	6	6	0.26
Transcription activator BRG1	SMARCA4	1	18	17	0.19
Protein polybromo-1	PBRM1	0	27	25	0.22
SWI/SNF complex subunit SMARCB1	SMARCB1	0	4	3	0.11
SWI/SNF complex subunit SMARCC1	SMARCC1	0	18	15	0.28
SWI/SNF complex subunit SMARCC2	SMARCC2	0	10	9	0.16
SWI/SNF complex subunit SMARCD1	SMARCD1	0	2	2	0.12
SWI/SNF complex subunit SMARCD3	SMARCD3	0	5	4	0.2
CCR4-NOT transcription complex subunit 1	CNOT1	0	37	32	0.2
CCR4-NOT transcription complex subunit 2	CNOT2	0	4	4	0.17
CCR4-NOT transcription complex subunit 10	CNOT10	0	3	3	0.05
CCR4-NOT transcription complex subunit 11	CNOT11	0	6	6	0.24
DNA replication licensing factor MCM2	MCM2	0	15	15	0.24
DNA replication licensing factor MCM3	MCM3	0	14	14	0.29
DNA replication licensing factor MCM4	MCM4	0	8	7	0.14
DNA replication licensing factor MCM6	MCM6	0	13	12	0.17
DNA replication licensing factor MCM7	MCM7	0	14	13	0.28
Transcriptional repressor CTCF	CTCF	0	10	9	0.23
