# Supplementary material for: CHD4 and SMYD1 repress common transcriptional programs in the developing heart
Source: Development. 2024 May 3;151(8):dev202505. doi: 10.1242/dev.202505 (PMC11112163; doi:10.1242/dev.202505)
Supplement: Table S2. Representative SMYD1 embryonic cardiac interacting proteins. [file develop-151-202505-TableS2.xlsx]

## Sheet: Table S2
Representative SMYD1-associated cardiac proteins at E9.5 identified by LC-MS/MS. Numbers represent an average across experimental replicates.
Protein description	Protein name	IgG	SMYD1
		Spectrum counts	Spectrum counts	Unique peptides	Percent coverage
Histone-lysine N-methyltransferase Smyd1	SMYD1	0	48	26	0.7
Chromodomain-helicase-DNA-binding protein 4	CHD4	3	78	46	0.43
Metastasis-associated protein MTA1	MTA1	1	28	18	0.47
Metastasis-associated protein MTA2	MTA2	1	29	21	0.45
Metastasis-associated protein MTA3	MTA3	1	13	4	0.26
Histone deacetylase 1	HDAC1	7	34	13	0.54
Histone deacetylase 2	HDAC2	5	16	6	0.3
Histone-binding protein RBBP4	RBBP4	4	19	10	0.67
Histone-binding protein RBBP7	RBBP7	4	20	9	0.63
Transcriptional repressor p66 alpha	GATAD2A	0	15	14	0.32
Transcriptional repressor p66 beta	GATAD2B	1	14	12	0.32
Methyl-CpG-binding domain protein 3	MBD3	0	17	13	0.61
Casein kinase II subunit alpha	CSNK2A1	5	17	14	0.51
RNA polymerase II-associated factor 1 homolog	PAF1	5	16	14	0.33
WD repeat-containing protein 61	WDR61	2	7	7	0.41
RNA polymerase-associated protein CTR9 homolog	CTR9	3	18	17	0.21
Parafibromin	CDC73	6	19	16	0.35
Retinoblastoma-binding protein 5	RBBP5	0	7	6	0.15
WD repeat-containing protein 5	WDR5	0	6	4	0.19
Set1/Ash2 histone methyltransferase complex subunit	ASH2L	0	5	5	0.13
Proline-, glutamic acid- and leucine-rich protein 1	PELP1	4	17	13	0.2
Sentrin-specific protease 3	SENP3	1	11	10	0.28
Actin-like protein 6A	ACTL6A	1	5	4	0.17
Transcription activator BRG1	SMARCA4	1	9	6	0.06
Protein polybromo-1	PBRM1	0	11	10	0.08
SWI/SNF complex subunit SMARCC1	SMARCC1	0	5	2	0.06
SWI/SNF complex subunit SMARCC2	SMARCC2	0	4	1	0.05
SWI/SNF complex subunit SMARCD1	SMARCD1	0	3	2	0.07
DNA replication licensing factor MCM4	MCM4	0	2	2	0.04
DNA replication licensing factor MCM6	MCM6	1	5	4	0.07
DNA replication licensing factor MCM7	MCM7	1	4	4	0.09
Transcriptional repressor CTCF	CTCF	0	5	4	0.11
