# Supplementary material for: CHD4 and SMYD1 repress common transcriptional programs in the developing heart
Source: Development. 2024 May 3;151(8):dev202505. doi: 10.1242/dev.202505 (PMC11112163; doi:10.1242/dev.202505)
Supplement: Table S3. Full list of CHD4 and SMYD1 embryonic cardiac interactomes. [file develop-151-202505-TableS3.xlsx]

## Sheet: Table S3
E9.5 SMYD1 cardiac interactome		E10.5CHD4 cardiac interactome
Krt8		Adnp
Hist1h2ba		Myo18a
Smarca1		Pdcd11
Chd4		Upf1
Hist1h3a		Ranbp2
Supt16h		Ppp1r12a
Mybbp1a		Larp1
Mki67		Mta2
Serbp1		Mta1
Svil		Svil
Hdlbp		Thoc2
Hdac1		Dhx30
Hdac2		Prrc2a
Xirp1		Cnot1
Safb		Ankrd17
Safb2		Hist1h3b
Atrx		Cul7
Acin1		Zc3h4
Dhx30		Gatad2a
Myo18a		Rrp12
Cltc		Gemin5
Nup98		Akap9
Mta2		Ascc3
Numa1		Mycbp2
Dnmt3a		Trip12
Trim28		Ryr2
Larp1		Pfkp
Ncoa5		Pbrm1
Glyr1		Apob
Ascc3		Rad50
Rbbp4		Obsl1
Fxr1		Mta3
Mta1		Smarcc1
Rbbp7		Dpysl3
Bclaf1		Nvl
Adnp		Hdac2
Hsp90aa1		Tbl1x
Ddb1		Rif1
Zcchc3		Glyr1
Afdn		Dhx29
Lamc1		Smarca4
Tpm3		Nav1
Nono		Dicer1
Cdc73		Rbbp7
Nap1l1		Gnl3
Unc45b		Ppp2r1a
Cpsf6		Ap1b1
Srrm2		Atxn2l
H2afy2		Atrx
Ddx50		Huwe1
Rrp12		Ddx20
Paf1		Ilf3
G3bp2		Rbm25
Csnk2a1		Sec31a
Ctr9		Rrm1
Myo1c		Cse1l
Agrn		Zfr
Tnnt2		Xpo1
Slc25a5		Smarcc2
Pelp1		Lamb1
Hp1bp3		Pcm1
Lama4		Dock7
Caprin1		Rfc1
Rbm39		Tnrc6b
Mybpc3		Ckap5
Pcbp2		Fbxw8
Chd1		Larp4
Chd2		Ddx50
Cdk11b		Mov10
Tra2b		Ogt
Igf2bp3		Tpp2
Dhx8		Hdlbp
Pnn		Cyfip1
Ppp1cc		Ank3
Ppp1ca		Ncor1
Ppp1cb		Capn6
Vcan		Usp5
Dhx29		Ipo7
Ybx1		Myo1c
Tex10		Polr2b
Aqr		Akap12
Nudt21		Vcan
Znf326		Srp68
Polr2a		Pum3
Ddx1		Usp10
Ywhae		Gart
Ywhag		Ubap2
Synpo2		Rbbp6
Nexn		Kiaa1429
Gatad2b		Rnh1
Cpsf1		Tkt
Mta3		Abcf2
Cad		Thoc1
Tmod1		Arhgef7
Tmod3		Mcm2
Crnkl1		Tnpo1
Pabpc1		Tubgcp2
Lbr		Ap3d1
Htatsf1		Pxdn
Plrg1		Nisch
Rnps1		Nsd1
Hapln1		Hectd1
Gpc1		Nxf1
Luc7l2		Tf
Luc7l		Thoc5
Ppan		Csde1
Dock7		Ddx54
Csnk2b		Kif23
Rae1		Kif5b
Senp3		Gtf2i
Cbx1		Map4
Tra2a		Ubap2l
Phf14		Plekha7
Magoh		Znf521
Wdr18		Pds5a
Emilin1		Ncapd2
Mtrex		Golga3
Flii		Clasp1
Son		Uggt1
Kpna4		Ecm29
Ckap4		Arf1
Pwp1		Chd7
Atp2a2		Samm50
Smarca4		Kpna4
Ap3b1		Mre11a
Cct3		Mcm7
Ddx41		Dnm1l
Sptb		Dst
Gpc4		Cpt1b
Rbm15		Mcm3
Paxip1		Mcm6
Ascc2		Tubgcp3
Vcp		Ctr9
Nol9		Diaph3
Hist1h1b		Ktn1
Lsg1		Zmym2
Iws1		Frem2
Sltm		Lama5
Wdr61		Ddx6
Bysl		Rcc2
Csnk2a2		Kpna1
Tcp1		Rpn2
Capza2		Fmr1
Capzb		Fxr2
Cpsf3		Ldb3
Fxr2		Dpp3
Kpna6		Dnmt3a
Kpna1		Epb41l3
Mfap1b		Ap2a2
Casq1		Farp1
Gsn		Smarca1
Ddx6		Znf592
G3bp1		Flii
Pspc1		Hcfc1
Tardbp		Helz
Anp32b		Alpk2
Ythdc1		Sptb
Capn6		Ppp2cb
P4hb		Cap2
Srrm1		Stau1
Cpsf7		Ugdh
Thoc2		Edc3
Farp1		Pdlim5
Tln1		Nexn
Cct8		Gmps
Ruvbl1		Prep
Ltv1		Plod3
Atad3		Pdcd6ip
Erh		Uso1
Map7d1		Cul4b
Myl4		Dusp27
Nedd4		Tjp2
Ddx10		Smc2
Rbm14		Filip1
Myo1b		Nup155
Ddx39b		Pds5b
Ddx39a		Kif1b
Spta1		Dido1
Pdia3		Mfap4
Capza1		Mbd3
Pa2g4		Wdr82
Cct4		Ckb
Mcm6		Ap2m1
Edc4		Ddx19a
Ncbp1		Plrg1
Mcm7		Ehd4
Pum3		P4ha2
Myoz1		Git1
Ighm		Sec23a
Hbb-y		Cul1
C1qb		Exosc10
Ehmt1		Mthfd1
Nup214		Slc4a1
Srrt		Zc3h18
Upf1		Ap2a1
Prmt1		Epb41l2
Pkm		Hyou1
Ran		Pelp1
Naca		Nup133
Jcad		Zc3h13
Emilin2		Csrp3
Ddx54		Trrap
Ylpm1		Ilf2
Cryab		Csnk2a1
Camk2g		Herc2
Ppp2r1a		Coro1b
Actl6a		Spats2
Cct2		Rbm39
Cct6a		Isyna1
Grb10		Ppp2r1b
Add1		Atad3
Htra1		Canx
Dbn1		Ddx51
Bag2		Xpnpep1
Cul4b		Pbxip1
Trip12		Ctcf
Kpna2		Ascc2
Paxbp1		Strn3
Zc3h14		Top3b
Zmynd11		Akap2
Ehmt2		Naa15
Igf2bp2		Dis3
Pno1		Znf532
Phf5a		Ddx46
Iqsec1		Nemf
Khdrbs3		Pum1
Hsp90b1		Atp2b1
Nsd2		Xpo5
Fasn		Nid1
Msn		Uhrf1bp1l
Myl6		Med1
Actr3		Nup98
Ppp1r9b		Agrn
Abcf2		Myo5a
Ctps1		Ttc3
Prdx1		Dock6
Ilf3		Son
Chd5		Actr1a
Tnrc6b		Pafah1b1
Pcnt		Pdia6
Pcm1		Smyd1
Sin3a		Dync1li1
Ago2		Coil
Kmt2d		Znf512
C3		Lpp
Samhd1		Epb41l5
Ccar2		Gys1
Hif1an		Tfrc
Cnot1		Aldh18a1
Zc3h4		Ddx24
Mbd3		Hsph1
Baz1a		Ube3a
Gatad2a		Lig1
Virma		Ddx42
Fnbp1		Ccar2
Pbrm1		Arhgef1
Dnm2		Pex6
Dnm3		Srbd1
Pogz		Morc2a
Hdgfl2		Atad2
Kctd3		Skiv2l2
Kank2		Tsc1
Rnf219		Znf687
Kdm6a		Dctn1
Cpsf2		Whsc1
FAM120A		Usp47
Kdm1a		Mgst3
Focad		Cdc42bpb
Wdr82		Nup214
Cdk5rap2		Triobp
Myl9		Chchd3
Myl12b		Map1a
Ctnnbl1		Nipbl
Cul7		Alad
Gemin5		Gyg1
Zc3h18		Strap
Ipo5		Tmod1
Gpc3		Hdac3
Nfat5		Tubg1
Smarcc1		Ppp2r2a
Smarcc2		Ppan
Shkbp1		Fam98a
Rbbp5		Nono
Zranb2		Smarcd3
Zc3h13		Nmt1
Luc7l3		Dcp1a
Cep131		Atp6v1a
Obsl1		Dync1i2
C5		Pls3
Pklr		Gtpbp1
Prpf4b		Eppk1
Trip4		Abcd3
Igf2bp1		Add3
Igf2r		Tdrd3
Znf638		Sec23b
Banp		Cpsf2
Epm2aip1		Orc1
Ash2l		Ppp6r3
Mad1l1		Mcm4
Ap3d1		Cdh2
Wdr5		Emilin1
Ccnl1		Sec23ip
Ctcf		Ipo11
Znf622		Luzp1
Set		Usp7
Dnaja2		Ehmt2
Arid4b		Ehmt1
Wdr76		Usp19
Fbxw8		Cpsf1
Ppfibp1		Prrc2b
Rbm12b1		Cep170
Rbm12b2		Camsap1
Pdzd8		Zcchc11
Nob1		Sphkap
Nap1l4		Nynrin
Cul4a		Anapc1
Rtf1		Znf318
Ddx46		Dysf
Leo1		Clic4
Khdrbs1		Ankrd11
Tasor		Psma1
Aftph		Nebl
Kctd20		Otub1
Rai1		Prdx4
Wdr90		Rfc2
Cav3		Rfc4
Lrrfip2		Prkaca
Smarcd1		Sqstm1
Rcor1		Bzw2
Arid2		Ap1m1
Mov10		Hemgn
Usp10		Kpna6
Dnaja1		Ehd1
Cct5		Cdc73
Fam98a		Spats2l
Synrg		Hnrnpll
Nipbl		No66
Dcaf1		Syncrip
Sap130		Kat7
Cdc16		Nedd1
Spats2l		Colgalt1
Zbtb43		Cxxc1
Plekha6		Thop1
Ppig		Trmt1l
Spice1		Plaa
Rbbp8		Itgb1
Cdc23		Kdm1a
Cand2		Aak1
Kpna3		Cherp
Cav1		Ppp1r12b
Rad51c		Mms19
Tcf20		Synpo2
Tfip11		Bag6
Hspb2		Dsg2
Eps15l1		Nrdc
Setd2		Sin3a
Ftl1		Msh6
Cactin		Ylpm1
Chtop		Ahdc1
Pycr3		Kdm3b
Soat1		Tnrc6a
Dohh		Tp53bp1
Clk3		Btf3
Tasor2		Prdx2
Tnnc1		Arhgef17
Ddx47		Ahctf1
Anp32e		Psma7
Cnot11		Mtor
Znf22		Psma4
Gpx3		Pcnt
Ppil1		Capza2
Pex13		Cyb5r3
Aven		Apex1
Trim27		Ahsa1
Cfb		Drg1
Nup88		Arpc1b
Csde1		Prkar1a
Pnpla7		Txndc5
Msh6		Gsk3b
Ddx31		Actl6a
Isg20l2		Flot2
Gnl3l		Wdr18
Prdm15		Luc7l3
Btf3		Dync1li2
Cpsf4		Atxn10
Rdx		Cnot11
Thbs1		Vtn
Mex3c		Cpsf6
Cdk2ap1		Txlna
P4ha1		Myef2
Med14		Gnl3l
Mphosph8		Znf326
Mcm4		Pes1
Ppfibp2		Clint1
Dpy30		LRWD1
Riok2		Brd7
Prps1		Ttll12
Xrn2		Nup85
Cavin1		Ddx31
Cdca8		Kif2a
		Stt3a
		Orc3
		Nsf
		Nup88
		Dnajc10
		Map7d1
		Stt3b
		Strip1
		Msh2
		Dgkz
		Rasip1
		Ctnna2
		Rbm19
		Nek9
		Usp4
		Eml4
		Exoc4
		Hip1
		Ipo4
		Usp28
		Atp2b4
		Inppl1
		Clasp2
		Sorbs1
		Znf423
		Rptor
		Ythdc2
		Cux1
		Ltbp1
		Marf1
		Chd1
		Nup188
		Kif20b
		Ank1
		Sbf1
		Prr12
		Rhoa
		Ptprb
		Dock8
		Hprt1
		Prdx6
		Csnk2b
		Psma6
		Cep250
		Mast4
		Psmb5
		Capzb
		Fhl1
		Akr1b1
		Fyttd1
		Rfc5
		Rfc3
		Vps13c
		Nap1l4
		Mat2a
		Fras1
		Alg2
		Bzw1
		Etf1
		Adss
		Lrp1
		Ddx47
		Ilk
		Dnpep
		Sec61a1
		Sec61a2
		Metap2
		Adsl
		Lap3
		Usp14
		Stk39
		Msto1
		Msantd2
		P4ha1
		Lrrc47
		Prkaa1
		Sacm1l
		Cdc23
		Racgap1
		Picalm
		Pdia4
		Scfd1
		Melk
		Lsg1
		Tmem214
		Txlnb
		Cpsf3
		Xpr1
		Strn4
		Dnttip2
		Nbn
		Fam129b
		Aldh16a1
		Ddx27
		Cul2
		Ufl1
		Spon1
		Zak
		Trim71
		Smpd4
		Postn
		Hells
		Dnm2
		Ddx10
		Tnpo3
		Cfap58
		Ints4
		Naa25
		Emilin2
		Mical1
		Kif11
		Itga6
		Wdr6
		Tacc2
		Xpo7
		Nfx1
		Wdhd1
		Nckap1
		Ankfy1
		Nomo1
		Glg1
		Recql4
		Map4k4
		Dhx8
		Mapk8ip3
		Pard3
		Tnik
		Gprasp1
		Tmem2
		Med23
		Dhx57
		Gpatch8
		Dip2a
		Pola1
		Ccdc88b
		Nhsl1
		Synm
		Scrib
		Ube2l3
		Ptpn23
		Kif14
		Cfl2
		Rictor
		Xrn1
		Polr1a
		Aprt
		Rai1
		Tmem131
		Cdc42
		Csrp1
		Psme4
		Ccdc88a
		Heatr5a
		Smchd1
		Crip2
		Bag2
		Psmb2
		Tnc
		Pi4ka
		Myo9b
		Fam208b
		Mrto4
		Pcna
		Surf4
		Itpr3
		Tenm2
		Lrba
		Fhl2
		Purb
		Wdr61
		Ctsb
		Wdr5
		Isg20l2
		Galk1
		Gna11
		Arpc1a
		Dmd
		D2Wsu81e
		Vat1
		Smarcb1
		Supt7l
		Idh1
		Orc5
		Lsm14a
		Znf622
		Slc2a1
		Nacc1
		Api5
		Ptbp2
		Cyp51a1
		Smarcd1
		Rbbp5
		Lrrc1
		Cnot2
		Maoa
		Cdkn2aip
		Paf1
		Zyx
		Gtf3c5
		Asns
		Sgpl1
		Mtdh
		Shoc2
		Trip4
		Carm1
		Ddx52
		Ranbp10
		Gspt1
		Rbm14
		Keap1
		Ddx41
		Uba2
		Ogfr
		Srpk1
		Strbp
		Hspa12b
		Tcf25
		Srpk2
		Git2
		Ncaph
		Nasp
		Ppp1r12c
		Tpx2
		Tbl3
		Vac14
		Rsbn1
		Epb41
		Eml3
		Ablim1
		Pald1
		Usp13
		Sec61b
		Srrt
		Dlg1
		Ctnna3
		Sh3pxd2b
		Grik3
		Inpp4b
		Itih4
		Cdca2
		Nup107
		Ints7
		Xrn2
		Sart3
		Epha3
		Emc1
		Hira
		Sgsm2
		Dhx36
		Mprip
		Ide
		Ptk7
		Limch1
		Lrrcc1
		Myo1a
		Dynlt1
		Erh
		Usp36
		Rabgap1
		Gnas
		Phkb
		Aff4
		St5
		Igsf9
		Thbs1
		Fam65a
		Ube4b
		Nos3
		Mmrn1
		Jarid2
		Inf2
		Ube2o
		Col2a1
		Smc1a
		Cfap61
		Pfas
		Jcad
		Myo6
		Lgals1
		Pogz
		Rock1
		Synj2
		Kif15
		Med14
		Iqsec2
		Fancd2
		Shroom2
		Zcchc6
		Myl6
		Arhgap5
		Kdm5b
		Peg3
		Tnks1bp1
		Kif21b
		Kdm5a
		Gcc2
		Tubgcp6
		Rp1l1
		Ticrr
		Rap1b
		Rac1
		Arpc3
		Pebp1
		Rap2b
		Chd2
		Ppic
		Asf1a
		Rab7a
		Rab2a
		Rab11a
		Asxl3
		Lypla1
		Psmb6
		Cbr4
		Nudt21
		Mob4
		Spag17
		Ptpn13
		Stab2
		Psma3
		Frg1
		Mmtag2
		Apool
		Chchd6
		Dnajc9
		Ddah2
		Smn1
		Ddah1
		Apc
		Itpr1
		Nmnat1
		Txnl1
		Chd9
		Ppa1
		Psmg1
		Capza1
		Mpst
		Arglu1
		Lama1
		Dmxl2
		Srm
		Prkra
		Rqcd1
		Col12a1
		Trio
		Atp1b1
		Myadm
		Mak16
		Zc3h8
		Aida
		Vps13a
		Cnn3
		Wdr77
		Thoc6
		Chordc1
		Bub3
		Szt2
		Glrx3
		Prkag1
		Rnf2
		Thoc3
		Psat1
		Vasp
		Ndrg2
		Rcl1
		Ascc1
		Kcmf1
		Ank2
		Map2k1
		Ola1
		Ddi2
		Aurka
		Pcid2
		Lrrfip2
		Flot1
		Lnp
		Clp1
		Exosc9
		Hat1
		Orc4
		Bysl
		Tgfb1i1
		Umps
		Mtnd4
		Gsdma3
		Sacs
		Blmh
		Slc16a1
		Utp3
		Wdr37
		Dnajc7
		Pwp1
		Ugp2
		Ppp5c
		Hydin
		Aldh7a1
		Snx1
		Aaas
		Cat
		Cttn
		Ccdc183
		Pklr
		Ncln
		Iap
		Stip1
		Soat1
		Nt5c2
		Alcam
		Gga2
		Orc2
		Taf5l
		Taf6l
		Plk1
		Ash2l
		Pde12
		Bcam
		Trip10
		Wdr46
		Xrcc1
		Cttnbp2nl
		Wdr26
		Papss1
		Med17
		Rnpep
		Parn
		Inpp5e
		Mcmbp
		Jakmip1
		Ccdc8
		Rnf214
		Clptm1
		Tm9sf2
		Armc8
		Tbc1d15
		Gab1
		Lrrfip1
		Akap5
		Yme1l1
		Sclt1
		Ccnt1
		Larp4b
		Apeh
		Cnot10
		Kri1
		Wdr91
		Osbpl11
		Plod2
		Cep85
		Adam5
		Strn
		Ythdc1
		Mylk3
		Gsn
		Mark2
		Thap12
		Ttc16
		Stat3
		Ppig
		Zw10
		Kank2
		Pan3
		Dlgap5
		Anapc4
		Mogs
		Esyt2
		Map4k5
		Ppp6r1
		Tfip11
		Spice1
		Znf281
		Spata5
		Nlrp6
		Kif20a
		Synpo
		Tnpo2
		Bbx
		Gria4
		Usp20
		Map1s
		Rbm10
		Exoc2
		Ercc4
		Pacs1
		Usp11
		Dstyk
		Mib2
		Txndc11
		Ints5
		Chtf18
		Vps11
		Dsg3
		Cog1
		Mical2
		Peg10
		Pkn2
		Usp15
		Top3a
		Lig3
		Ankrd28
		Golga2
		Herc6
		Crybg3
		Cd101
		Rbm26
		Itgav
		Lats2
		Smarcad1
		Kif17
		Zmiz1
		Sltm
		Ipo8
		Ints3
		Rest
		Specc1
		Znf827
		Fam65b
		Sumo1
		Esyt1
		Pde3b
		Ap3b1
		Gtf2ird1
		Ube3b
		Myrf
		Abl1
		Hdac6
		Ttf2
		Nrip1
		Bmp2k
		Adnp2
		Kcnh2
		Abl2
		Jak2
		Ccar1
		Myt1l
		Kiaa0196
		Emsy
		Adamts2
		Cdon
		Kiaa1033
		Fam193a
		Irs2
		Ttbk2
		Col1a1
		Phka2
		Mtr
		Kif4
		Adcy8
		Slk
		Tbc1d1
		Stag1
		Sh3tc2
		Umodl1
		Kdm3a
		Myo3b
		Pnpla6
		Ttc41
		Zmym3
		Rab3gap2
		Sos2
		Tns3
		Insr
		Ttr
		Rock2
		Fanca
		Arhgap23
		Gapvd1
		Fyco1
		Magi1
		A2m
		Arhgef40
		Talpid3
		Kiaa2022
		Slit2
		Ndufa12
		Aqr
		Dip2b
		Col24a1
		Ppil1
		Map3k4
		Lrp6
		Ankrd26
		Rb1cc1
		Ehbp1l1
		Mdc1
		Mon2
		Itsn2
		Adcyap1
		Arhgef28
		Mast2
		Peak1
		Abca3
		Sipa1l3
		Kif13a
		Nwd2
		Ly75
		Ltn1
		Spef2
		Park7
		Arfgef2
		Wdr90
		Plxnb2
		Ftl1
		Cbx1
		Glo1
		Lcn10
		Dennd4c
		Ak1
		Ykt6
		D3Ertd751e
		Eml5
		Tanc2
		Otof
		Gar1
		Rras2
		Kdelr2
		Ranbp1
		Med12
		Uchl1
		Cspg4
		Plce1
		C2cd3
		Dopey2
		Apobec2
		Cd81
		Gamt
		Ttc28
		Hivep2
		Naa40
		Gstm5
		Etfb
		Vapa
		Bcap29
		Zfyve26
		Bahcc1
		Cep290
		Dpm1
		Rpp30
		Mlip
		Pycrl
		Ca2
		Spib
		Srprb
		Mtx2
		Prkab1
		Prkab2
		Itpr2
		Ubr5
		Mlec
		Exosc7
		Pnp
		Cdca8
		Zzef1
		Napa
		Exosc2
		Ciapin1
		Gbas
		Ccnd2
		Dmxl1
		Htt
		Ppp6c
		Dimt1
		Sfrp1
		Lrrc59
		Tas2r107
		Ngdn
		Mlst8
		Sec13
		Gipc1
		Aspm
		Unc80
		Taldo1
		Gmpr
		Cdkn1c
		Stx16
		Alg5
		Uchl5
		Csmd1
		RtcA
		Hmbs
		Tarbp2
		Aurkb
		Ubac2
		Dcaf7
		Prpsap1
		Gpr174
		St3gal1
		Spen
		Seh1l
		Adh5
		Hexim1
		Hmg20a
		Pnma1
		Zfhx3
		Csnk2a2
		Rbm34
		Drg2
		Prpsap2
		As3mt
		Gkap1
		Palm2
		Rbmy1a1
		Theg
		Hs3st3b1
		Tsg101
		Bre
		Alkbh5
		Mbd2
		Map2k2
		Acpp
		Vps13b
		Prkar2a
		Rcc1
		Nob1
		Mansc1
		Serpina1a
		Sec62
		Gmppa
		Jmjd6
		Acot5
		Sccpdh
		Fam175b
		Csnk1d
		Smpd2
		Serpina7
		Cops3
		Dcp2
		Fbln7
		Lgmn
		Eed
		Prune
		Slc16a3
		Htra1
		Armc6
		Ppox
		Olfm2
		Cops2
		Uba3
		Rcor1
		Uevld
		Mcrs1
		Cyp20a1
		Gss
		Shmt1
		Grsf1
		Gps1
		Angptl3
		Ltv1
		Gpkow
		Snta1
		Btbd10
		Fat4
		Kmt2c
		Hmcn2
		Cpvl
		Ryr3
		Ubxn4
		Mtco1
		Ptgis
		Ptbp3
		Dnajc3
		Tbx5
		Oxsr1
		Lman1
		Pak2
		Kdelc1
		Pgm3
		Ppm1g
		G6pd2
		Mapkap1
		Nrbp1
		Nae1
		Trove2
		Dhcr24
		Supt20h
		Nmt2
		Snw1
		Ccdc9
		Klc1
		Poc5
		Bag3
		Cfap53
		Mpp2
		Sptlc2
		Senp3
		Nprl3
		Klhdc4
		Krt84
		Pola2
		Dcaf8
		Heatr9
		Nudcd1
		Klc2
		Tgfbr2
		Mtnd5
		Tm9sf3
		Snx18
		Klhl41
		Klhl9
		Sytl3
		Wdr76
		Gnl1
		Srpra
		Gga1
		Akap8l
		Eml2
		Ranbp9
		Map3k3
		Traf3ip1
		Tbrg4
		Agps
		Lrrc4c
		Tbc1d17
		Mtmr2
		Cacnb2
		Atf6
		Gpsm1
		Clk3
		Kifc1
		Gas2l3
		Ndc1
		Spty2d1
		Jph2
		Ccdc154
		Ppef1
		Tubgcp4
		Mum1
		Dym
		Por
		Gnpat
		Epb42
		Fbln1
		Nkrf
		Samd4a
		Dvl3
		Gzf1
		Lca5
		Sh3rf2
		Bbs7
		Nol9
		Kif2c
		Zbtb1
		Vps52
		Nrg2
		Golga5
		Tbk1
		Ckap2l
		Osbpl9
		Naa35
		Rfx4
		Fam188b
		Trim46
		Elmo2
		Plod1
		Slc26a3
		Pik3r1
		Mfn1
		Mark3
		Tacc1
		Osbpl10
		Dyrk1a
		Dgcr8
		Zc3h11a
		Afap1l1
		Vwa5a
		Med15
		Golga1
		Pkp3
		Furin
		Arhgef6
		Brd2
		Spata20
		Dhx40
		Scyl1
		Arhgef19
		Plekhg6
		Uhrf2
		Kif9
		Cul5
		Rnf19a
		Gtf3c4
		Med16
		Ntrk2
		Usp16
		Arhgef15
		Hspa4l
		Ptpra
		Tax1bp1
		Fcho1
		Atp6v0a1
		Hnrnpul1
		Ttc27
		Odf2
		Clock
		Mphosph8
		Nfkb2
		Znf598
		Phf14
		Fam35a
		Cntrob
		Naca
		Chd4
		Macf1
		Prrc2c
		Pabpc1
		Dnmt1
		Cand2
		Ipo5
		Cand1
		Fasn
		Flnb
		Nebl
		Supt16h
		Smarca5
		Otud4
		Ubr4
		Msn
		Pfkl
		Edc4
		Snd1
		Mllt4
		Fbn1
		G3bp2
		Hdac1
		Gatad2b
		Caprin1
		Map1b
		Gcn1
		Cebpz
		Acin1
		Serbp1
		Rbbp4
		Birc6
		Anxa6
		Hspa4
		Top2a
		Abcf1
		Ganab
		Palld
		Ago2
		Kpnb1
		Bod1l
		Paics
		Cct7
		Atic
		Fermt2
		Uba1
		Acly
		Ncor2
		Spta1
		Larp7
		Cct3
		Nat10
		Slc8a1
		Vdac1
		Arhgap1
		Rangap1
		Alb
		Pygb
		G3bp1
		Cct5
