# Supplementary material for: CHD4 and SMYD1 repress common transcriptional programs in the developing heart
Source: Development. 2024 May 3;151(8):dev202505. doi: 10.1242/dev.202505 (PMC11112163; doi:10.1242/dev.202505)
Supplement: Table S4. Differential genes in E9.5 Smyd1-KO mouse hearts. [file develop-151-202505-TableS4.xlsx]

## Sheet: Table S4
Differential Genes in E9.5 Smyd1-KO mouse hearts
	baseMean	log2FoldChange	lfcSE	stat	pvalue	padj	threshold
Sox17	1545.81	1.24973	0.187024	6.68218	2.35e-11	2.81e-09	TRUE
Adhfe1	33.6688	2.02991	0.498892	4.06883	4.72e-05	0.00115691	TRUE
Jph1	833.626	0.618232	0.116543	5.30475	1.13e-07	6.04e-06	TRUE
Col9a1	1712.16	0.882259	0.321221	2.74658	0.00602195	0.0487339	TRUE
Ccdc115	2400.48	0.628049	0.133449	4.70628	2.52e-06	9.56e-05	TRUE
Arhgef4	610.217	1.2604	0.237618	5.30432	1.13e-07	6.04e-06	TRUE
Zap70	39.1461	1.20877	0.384805	3.14125	0.00168227	0.0192569	TRUE
Creg2	39.861	2.68238	0.45483	5.89755	3.69e-09	2.88e-07	TRUE
Aox4	436.81	0.907612	0.31963	2.83957	0.00451744	0.039857	TRUE
Fzd7	11146.5	0.63746	0.148184	4.30182	1.69e-05	0.000498713	TRUE
Fam117b	3009.01	0.739633	0.137159	5.39253	6.95e-08	3.97e-06	TRUE
Carf	468.052	0.538734	0.15984	3.37045	0.000750444	0.010377	TRUE
Igfbp2	17275	1.49982	0.237212	6.32268	2.57e-10	2.53e-08	TRUE
Wnt6	1916.04	0.718468	0.246254	2.91759	0.00352746	0.033392	TRUE
Atg9a	1678.81	0.558866	0.159008	3.51471	0.000440231	0.00691624	TRUE
Ankzf1	2794.75	0.613182	0.11892	5.15626	2.52e-07	1.25e-05	TRUE
Rhbdd1	1251.04	0.709086	0.160187	4.42661	9.57e-06	0.000308499	TRUE
Ngef	53.5705	1.96852	0.54876	3.58721	0.000334232	0.00553688	TRUE
Hjurp	16892.6	0.572122	0.193207	2.96119	0.00306454	0.0302656	TRUE
Arl4c	5396.34	0.602747	0.175469	3.43507	0.000592393	0.00873279	TRUE
Ackr3	1457.29	0.884104	0.209442	4.22124	2.43e-05	0.000666415	TRUE
Mlph	38.7711	1.45435	0.42358	3.43346	0.000595923	0.00876553	TRUE
Twist2	199.106	0.693712	0.236064	2.93866	0.00329636	0.0318961	TRUE
Kif1a	1131.3	1.30807	0.361247	3.62098	0.000293487	0.00502355	TRUE
Rnf152	103.835	1.11257	0.378004	2.94328	0.00324757	0.0315608	TRUE
Tmem37	252.308	0.606343	0.213836	2.83555	0.00457476	0.04011	TRUE
Rpl28.ps1	380.228	0.55487	0.161456	3.43665	0.000588948	0.00869477	TRUE
Slc45a3	194.713	0.759908	0.25803	2.94504	0.00322915	0.0314275	TRUE
Klhdc8a	229.685	0.731331	0.263574	2.77467	0.00552572	0.0459211	TRUE
Etnk2	184.235	1.30889	0.300913	4.34974	1.36e-05	0.00041764	TRUE
Fmod	183.174	1.87672	0.49877	3.7627	0.000168087	0.00324194	TRUE
Kdm5b	13911.2	0.553742	0.143456	3.86001	0.00011338	0.00235934	TRUE
Cacna1s	236.271	1.16976	0.398932	2.93223	0.00336542	0.0323342	TRUE
Kcnt2	168.045	0.84588	0.19182	4.40977	1.03e-05	0.000328751	TRUE
Odr4	1470.47	0.500234	0.119715	4.17853	2.93e-05	0.000780239	TRUE
X1700025G04Rik	3795.22	0.571416	0.107983	5.29172	1.21e-07	6.39e-06	TRUE
Soat1	8133.4	0.649653	0.154994	4.19148	2.77e-05	0.00074191	TRUE
Slc19a2	810.69	0.573146	0.143646	3.98998	6.61e-05	0.00150765	TRUE
Fam78b	351.779	0.679169	0.232436	2.92196	0.00347834	0.0330829	TRUE
Smyd3	705.407	0.612104	0.125161	4.89055	1.01e-06	4.17e-05	TRUE
Itpkb	2451.77	0.75096	0.192609	3.89888	9.66e-05	0.00206193	TRUE
Susd4	819.961	0.923142	0.199987	4.61602	3.91e-06	0.000141005	TRUE
2024-03-01	59.8123	2.32009	0.535391	4.33345	1.47e-05	0.0004412	TRUE
2024-03-02	1199.29	0.528213	0.15062	3.50692	0.000453324	0.00709419	TRUE
C130074G19Rik	529.17	1.41373	0.185488	7.62171	2.5e-14	4.53e-12	TRUE
Slc30a10	456.961	1.48275	0.3958	3.74621	0.000179526	0.0034231	TRUE
Lamb3	353.927	1.7051	0.40068	4.25552	2.09e-05	0.000587311	TRUE
Proser2	1174.16	1.29624	0.202558	6.39936	1.56e-10	1.61e-08	TRUE
Sfmbt2	346.936	1.52408	0.237131	6.42716	1.3e-10	1.4e-08	TRUE
Pfkfb3	8441	1.64941	0.106668	15.4629	6.17e-54	1.13e-50	TRUE
Mrc1	201.533	0.735714	0.217635	3.3805	0.000723542	0.0101024	TRUE
Arrdc1	618.152	0.571587	0.152391	3.7508	0.00017627	0.00337705	TRUE
Rnf208	630.72	1.06104	0.185625	5.71606	1.09e-08	7.55e-07	TRUE
Tmem203	315.386	0.590042	0.19256	3.06421	0.00218249	0.0234331	TRUE
Grin1	32.3088	1.94208	0.565746	3.43277	0.000597442	0.00878144	TRUE
Uap1l1	430.066	1.69263	0.204967	8.25809	1.48e-16	3.46e-14	TRUE
Fam163b	86.2549	1.74481	0.301022	5.7963	6.78e-09	5.02e-07	TRUE
Brd3os	144.251	1.13158	0.259772	4.35603	1.32e-05	0.000407843	TRUE
Gm13421	149.062	0.871209	0.218601	3.98539	6.74e-05	0.00152671	TRUE
Cercam	1121.71	0.870351	0.123403	7.05289	1.75e-12	2.48e-10	TRUE
Wdr34	1173.75	0.8756	0.125457	6.9793	2.97e-12	3.95e-10	TRUE
X1700001O22Rik	57.2184	0.876333	0.295212	2.96849	0.00299266	0.0297606	TRUE
Ass1	384.009	0.683956	0.18959	3.60756	0.000309093	0.00523711	TRUE
Fibcd1	110.777	1.89347	0.415701	4.55489	5.24e-06	0.000181442	TRUE
Dnm1	1434.46	1.04728	0.132752	7.88904	3.05e-15	6.11e-13	TRUE
Ptrh1	262.714	0.656398	0.204717	3.20638	0.00134418	0.016263	TRUE
Gm13408	389.474	0.601292	0.166263	3.6165	0.000298609	0.00508953	TRUE
Traf1	77.714	1.71451	0.525088	3.26519	0.0010939	0.0139009	TRUE
Dpp4	211.873	0.666575	0.190951	3.49081	0.000481557	0.00744318	TRUE
Gad1	171.423	1.4716	0.26853	5.48023	4.25e-08	2.53e-06	TRUE
Pdk1	18424.2	1.33195	0.179068	7.4382	1.02e-13	1.68e-11	TRUE
Sp9	33.6636	2.59019	0.543247	4.76798	1.86e-06	7.24e-05	TRUE
Hoxd8	50.0256	2.62632	0.650491	4.03744	5.4e-05	0.00128523	TRUE
Gm28230	7.68161	5.50357	1.59812	3.44379	0.000573631	0.00852506	TRUE
Haglr	130.194	1.6716	0.41304	4.04708	5.19e-05	0.00124701	TRUE
Hoxd1	182.097	1.24516	0.237309	5.24699	1.55e-07	8e-06	TRUE
Gm13652	18.5054	1.65381	0.589794	2.80405	0.00504655	0.0429092	TRUE
Cyct	7.63449	3.50927	1.08598	3.23143	0.00123174	0.0151816	TRUE
Gm4735	750.714	0.972765	0.334222	2.91054	0.00360808	0.0339931	TRUE
Fam171b	532.025	0.841666	0.246218	3.41838	0.000629952	0.00917865	TRUE
P2rx3	169.015	0.604816	0.211356	2.8616	0.00421514	0.0380196	TRUE
Chrm4	114.261	0.915987	0.283571	3.23019	0.00123709	0.0151833	TRUE
Chst1	366.081	1.98097	0.200405	9.88486	4.84e-23	2.11e-20	TRUE
Cd82	623.193	0.805755	0.172119	4.68139	2.85e-06	0.000106538	TRUE
Alx4	1790.93	0.68439	0.210758	3.24728	0.00116514	0.0146028	TRUE
Gm13889	309.217	0.928656	0.233608	3.97527	7.03e-05	0.00158589	TRUE
Wt1	2251.65	1.11687	0.306505	3.64389	0.000268546	0.00469266	TRUE
Dll4	1083.56	0.653294	0.177603	3.67841	0.000234696	0.00423381	TRUE
Chac1	468.427	4.26944	0.360327	11.8488	2.18e-32	1.62e-29	TRUE
Vps39	2311.35	0.727592	0.117734	6.17994	6.41e-10	5.85e-08	TRUE
Sqor	31.5627	1.20434	0.397737	3.02798	0.00246194	0.0256121	TRUE
Eid1	8113.68	0.662637	0.140599	4.71294	2.44e-06	9.3e-05	TRUE
Zc3h6	188.87	0.723702	0.212396	3.40732	0.000656037	0.00941524	TRUE
Cdc25b	1987.61	0.548711	0.192385	2.85216	0.00434237	0.0387666	TRUE
Adra1d	28.8225	1.86907	0.514041	3.63603	0.000276873	0.00480887	TRUE
Insm1	40.3218	2.05459	0.700166	2.93443	0.00334163	0.0321971	TRUE
Kiz	964.828	0.690033	0.124256	5.55331	2.8e-08	1.76e-06	TRUE
Cd93	3365.28	0.593331	0.205095	2.89296	0.00381634	0.0354415	TRUE
Gzf1	3386.86	0.569548	0.096857	5.8803	4.1e-09	3.16e-07	TRUE
Gm14148	63.8676	1.11391	0.356234	3.12692	0.0017665	0.0199145	TRUE
Tmem74b	120.454	2.71697	0.278949	9.74001	2.04e-22	8.17e-20	TRUE
Angpt4	68.0496	1.36192	0.440388	3.09254	0.00198451	0.0217796	TRUE
Scrt2	10.5142	5.05012	1.62511	3.10756	0.00188639	0.0209138	TRUE
Tcf15	308.431	3.52078	0.782941	4.49687	6.9e-06	0.000231787	TRUE
Rps15a.ps7	520.077	0.766125	0.262512	2.91844	0.00351789	0.033341	TRUE
Trib3	769.94	3.62433	0.336551	10.769	4.82e-27	2.69e-24	TRUE
Cox4i2	992.873	2.11914	0.211488	10.0201	1.24e-23	5.67e-21	TRUE
Hck	24.4394	1.61511	0.551201	2.93015	0.00338793	0.0324847	TRUE
Pxmp4	708.023	0.678666	0.157	4.3227	1.54e-05	0.000459145	TRUE
Rpl5.ps2	452.422	0.533447	0.183101	2.91341	0.00357505	0.033747	TRUE
Epb41l1	1702.36	0.682408	0.185415	3.68043	0.000232837	0.00421542	TRUE
Gm14287	174.228	0.751653	0.229626	3.27338	0.00106268	0.013547	TRUE
Ppp1r16b	907.018	0.82791	0.196517	4.21293	2.52e-05	0.000686749	TRUE
Sdc4	1107.4	1.79199	0.172252	10.4033	2.4e-25	1.23e-22	TRUE
Wfdc2	615.385	0.795127	0.201156	3.95279	7.72e-05	0.00171756	TRUE
Snx21	1608.93	0.614563	0.221036	2.78037	0.00542969	0.0454239	TRUE
Ctsa	6015.85	0.830913	0.148107	5.61022	2.02e-08	1.31e-06	TRUE
Pltp	400.467	1.21141	0.280523	4.31841	1.57e-05	0.000467459	TRUE
Kcnb1	212.441	1.67678	0.201591	8.31773	8.97e-17	2.14e-14	TRUE
Cebpb	308.172	1.48702	0.272345	5.46006	4.76e-08	2.8e-06	TRUE
Tshz2	210.87	0.714876	0.236893	3.01772	0.00254683	0.0263297	TRUE
Tfap2c	200.27	1.57904	0.499852	3.15901	0.00158304	0.018415	TRUE
Tcfl5	350.572	0.790606	0.220758	3.58133	0.000341852	0.00564915	TRUE
Plp2	4715.41	0.518161	0.18641	2.77969	0.0054411	0.0455004	TRUE
Porcn	572.079	0.933477	0.206919	4.51131	6.44e-06	0.000218508	TRUE
Srpx	77.4019	2.01101	0.657343	3.0593	0.00221855	0.0237442	TRUE
Atp6ap2	2485.47	0.620119	0.125774	4.93042	8.21e-07	3.54e-05	TRUE
Gm14506	8.53628	3.33782	1.03876	3.21328	0.00131227	0.0159104	TRUE
Usp11	7394.22	0.746228	0.108993	6.84657	7.56e-12	9.55e-10	TRUE
Rpl39	12166.5	0.537521	0.144437	3.72149	0.000198052	0.00370251	TRUE
Tmem255a	675.427	1.57377	0.235921	6.67076	2.54e-11	3.01e-09	TRUE
Lamp2	6810.61	0.530423	0.1263	4.19971	2.67e-05	0.000720833	TRUE
Zdhhc9	1674.08	0.512854	0.154573	3.31788	0.000907034	0.0120049	TRUE
Vgll1	31.4695	2.56221	0.717594	3.57055	0.000356228	0.00583453	TRUE
Prrg3	2051.44	0.723826	0.137393	5.26831	1.38e-07	7.18e-06	TRUE
Gabre	309.083	0.66656	0.235357	2.83213	0.00462393	0.0404176	TRUE
Renbp	1693.69	1.15754	0.146926	7.87838	3.32e-15	6.53e-13	TRUE
Fundc2	3085.04	0.510001	0.143073	3.56462	0.00036438	0.00595282	TRUE
Prrg1	427.194	0.831335	0.238123	3.4912	0.000480851	0.007438	TRUE
Tab3	3552.69	0.589778	0.128812	4.57861	4.68e-06	0.000164083	TRUE
Eda2r	256.103	0.698372	0.220957	3.16067	0.00157405	0.0183424	TRUE
Efnb1	5393.64	0.604405	0.178676	3.3827	0.000717782	0.0100461	TRUE
Slc7a3	478.424	2.83736	0.320203	8.86112	7.92e-19	2.31e-16	TRUE
Rps4x	57690.6	0.512662	0.140581	3.64674	0.000265589	0.00467763	TRUE
Slc16a2	586.763	0.731026	0.228613	3.19766	0.00138549	0.016578	TRUE
Pgk1	114661	1.13705	0.157944	7.19905	6.06e-13	8.95e-11	TRUE
Armcx1	3073.64	0.698519	0.131647	5.30599	1.12e-07	6.02e-06	TRUE
Nxf2	21.1882	1.82879	0.603488	3.03037	0.00244257	0.0255294	TRUE
Rnf128	934.279	0.771407	0.182718	4.22184	2.42e-05	0.000665551	TRUE
Map3k15	364.44	0.800558	0.179097	4.46997	7.82e-06	0.0002592	TRUE
Tpd52	2349.69	0.806117	0.132391	6.08892	1.14e-09	9.8e-08	TRUE
Atp11b	4763.13	0.55316	0.101367	5.45701	4.84e-08	2.83e-06	TRUE
Abhd18	1051.22	1.44914	0.146731	9.87617	5.28e-23	2.26e-20	TRUE
Mgarp	1705.26	1.57684	0.281444	5.60268	2.11e-08	1.35e-06	TRUE
Maml3	2001.22	0.559579	0.162203	3.44987	0.000560866	0.00840651	TRUE
Nhlrc3	1550.91	0.687533	0.115472	5.95414	2.61e-09	2.09e-07	TRUE
Rnf13	2087.54	0.980975	0.130448	7.52003	5.48e-14	9.56e-12	TRUE
Gm8276	141.561	0.600819	0.20449	2.93814	0.00330192	0.0319344	TRUE
Gm37305	260.165	0.521982	0.175533	2.97369	0.0029424	0.0293043	TRUE
Glrb	488.231	0.518581	0.173938	2.98141	0.00286924	0.0287563	TRUE
Dchs2	29.2382	1.69997	0.504419	3.37016	0.000751254	0.0103792	TRUE
Gm9790	65.66	0.932828	0.327171	2.85119	0.00435555	0.0388325	TRUE
Rps3a1	29158.2	0.608804	0.149889	4.06171	4.87e-05	0.00118845	TRUE
Pear1	897.041	0.509973	0.186103	2.74027	0.0061388	0.0495796	TRUE
Insrr	23.5577	1.75975	0.638706	2.75519	0.00586586	0.0479929	TRUE
Rab25	319.498	0.814752	0.238799	3.41188	0.000645175	0.00930568	TRUE
Gm10704	139.405	1.26831	0.392885	3.22819	0.00124576	0.0152608	TRUE
Trim46	291.703	0.636537	0.174357	3.65078	0.00026145	0.00463726	TRUE
Efna3	105.199	1.3333	0.315216	4.2298	2.34e-05	0.000646868	TRUE
X4632404H12Rik	453.657	0.532444	0.153979	3.4579	0.000544413	0.00821858	TRUE
Rps27	10773.1	0.543727	0.135051	4.02608	5.67e-05	0.00133806	TRUE
S100a16	641.248	0.782143	0.256611	3.04798	0.00230388	0.0244489	TRUE
S100a11	1584.07	0.926714	0.326616	2.83732	0.00454945	0.0399579	TRUE
Tdrkh	510.639	0.846064	0.146953	5.7574	8.54e-09	6.19e-07	TRUE
Selenbp1	470.613	1.22175	0.299153	4.08404	4.43e-05	0.00109844	TRUE
Ciart	1167.49	1.49362	0.133939	11.1516	7.04e-29	4.28e-26	TRUE
BC107364	11.2108	3.43612	1.01335	3.39085	0.000696771	0.00982427	TRUE
Acp6	2565.3	0.623739	0.126978	4.91218	9.01e-07	3.8e-05	TRUE
Prkab2	4933.73	0.676978	0.217035	3.11921	0.00181337	0.0203287	TRUE
Rsbn1	2394.61	0.598719	0.159949	3.74319	0.000181697	0.00345138	TRUE
Dram2	1509.49	0.560237	0.172617	3.24554	0.00117228	0.0146642	TRUE
Alx3	204.991	1.94744	0.309006	6.30228	2.93e-10	2.87e-08	TRUE
Gstm1	828.162	0.898882	0.155861	5.76719	8.06e-09	5.91e-07	TRUE
Atxn7l2	1953.46	0.63134	0.125155	5.04448	4.55e-07	2.12e-05	TRUE
Sars	11396.4	0.631089	0.13619	4.63389	3.59e-06	0.00013148	TRUE
Col11a1	2021.44	0.512723	0.17	3.01601	0.00256123	0.0264393	TRUE
F3	662.574	0.773492	0.279018	2.77219	0.005568	0.0461578	TRUE
Arhgap29	15165.2	0.758617	0.154382	4.91391	8.93e-07	3.77e-05	TRUE
Gm9396	400.44	0.505742	0.156727	3.2269	0.0012514	0.0153112	TRUE
Tet2	2438.02	1.02784	0.155544	6.60805	3.89e-11	4.47e-09	TRUE
Tspan5	1440.91	0.617801	0.177374	3.48303	0.00049577	0.00762765	TRUE
Gbp2b	42.5893	1.93271	0.620879	3.11285	0.00185288	0.0206334	TRUE
Syde2	2964.02	0.502317	0.124955	4.01998	5.82e-05	0.00136332	TRUE
Ctbs	460.537	0.740544	0.160316	4.61926	3.85e-06	0.00013962	TRUE
Adgrl4	535.783	0.869565	0.177976	4.88585	1.03e-06	4.24e-05	TRUE
Ak5	288.269	1.17606	0.299156	3.93126	8.45e-05	0.00184413	TRUE
St6galnac3	876.686	0.675549	0.166317	4.06183	4.87e-05	0.00118845	TRUE
Cryz	1395.78	0.726486	0.169994	4.2736	1.92e-05	0.00055169	TRUE
Fpgt	734.722	0.516903	0.164524	3.1418	0.00167911	0.0192317	TRUE
Plag1	943.592	0.670078	0.167866	3.99174	6.56e-05	0.00150165	TRUE
Asph	8934.61	0.724968	0.10714	6.76657	1.32e-11	1.62e-09	TRUE
Gdf6	648.356	1.00118	0.324182	3.08834	0.00201277	0.0220351	TRUE
Gm11814	332.647	1.23121	0.326391	3.77218	0.000161827	0.00314842	TRUE
Triqk	208.158	0.886878	0.198624	4.46512	8e-06	0.000263401	TRUE
Ggh	324.583	0.631912	0.17322	3.64803	0.000264263	0.00466656	TRUE
Pnrc1	4794.79	0.91737	0.0945533	9.70214	2.95e-22	1.16e-19	TRUE
Mob3b	406.693	0.710497	0.256871	2.76596	0.00567547	0.0468746	TRUE
AI464131	353.451	0.586177	0.204181	2.87087	0.00409338	0.0372561	TRUE
Car9	455.263	2.36546	0.323457	7.31305	2.61e-13	4.03e-11	TRUE
Grhpr	5190.19	0.661147	0.149477	4.42308	9.73e-06	0.000312586	TRUE
Galnt12	162.438	1.76851	0.25706	6.87975	6e-12	7.67e-10	TRUE
Col15a1	827.124	1.02755	0.2411	4.26192	2.03e-05	0.000573147	TRUE
Nr4a3	196.588	2.67918	0.282105	9.4971	2.16e-21	7.88e-19	TRUE
Rpl17.ps4	326.631	0.844961	0.209456	4.03407	5.48e-05	0.0012995	TRUE
Aldoart1	234.322	0.740197	0.19677	3.76173	0.000168741	0.00325142	TRUE
Kdm4c	1459.08	0.821863	0.11319	7.26091	3.85e-13	5.8e-11	TRUE
Adamtsl1	156.008	1.53933	0.397893	3.86871	0.000109414	0.00229073	TRUE
Acer2	2216.75	0.626743	0.17683	3.54433	0.000393613	0.00632236	TRUE
Fggy	483.243	0.940654	0.177549	5.29801	1.17e-07	6.22e-06	TRUE
Pgm2	16083.7	1.28281	0.26505	4.83989	1.3e-06	5.23e-05	TRUE
Ror1	1422.97	0.669356	0.158358	4.22684	2.37e-05	0.000653615	TRUE
Ak4	10714.3	0.942931	0.0942583	10.0037	1.47e-23	6.55e-21	TRUE
Lepr	61.1049	1.70424	0.498167	3.42101	0.000623884	0.00910345	TRUE
Pde4b	1483.03	1.80702	0.148639	12.1571	5.26e-34	4.22e-31	TRUE
Gm12715	2308.21	0.539734	0.173604	3.109	0.00187719	0.0208579	TRUE
Plpp3	2746.01	0.931534	0.247016	3.77115	0.000162494	0.00315528	TRUE
Tmem59	4976.03	0.706401	0.132	5.35153	8.72e-08	4.86e-06	TRUE
Hspb11	553.319	0.781314	0.221846	3.52188	0.000428506	0.00678512	TRUE
Bend5	963.871	1.09831	0.152546	7.19985	6.03e-13	8.95e-11	TRUE
Gm12993	36.0567	1.64507	0.421501	3.90287	9.51e-05	0.00203471	TRUE
Zswim5	1795.79	1.16381	0.182989	6.35999	2.02e-10	2.05e-08	TRUE
Slc2a1	90316	1.37026	0.163234	8.39447	4.68e-17	1.15e-14	TRUE
Rlf	6399.41	0.79573	0.117283	6.78468	1.16e-11	1.44e-09	TRUE
Hpcal4	77.9303	1.29324	0.43798	2.95273	0.00314973	0.0309092	TRUE
Grik3	632.369	2.07456	0.282156	7.35252	1.95e-13	3.05e-11	TRUE
Sh3d21	225.608	0.63236	0.21109	2.9957	0.00273819	0.0278085	TRUE
Col8a2	300.143	1.55068	0.448019	3.4612	0.000537769	0.00814892	TRUE
Zmym6	1302.82	0.582037	0.11546	5.04101	4.63e-07	2.15e-05	TRUE
Tmem35b	272.374	0.657637	0.179877	3.65603	0.000256153	0.00455944	TRUE
Dlgap3	244.064	0.663619	0.22297	2.97627	0.00291774	0.0290876	TRUE
Gjb5	308.56	1.71543	0.456237	3.75994	0.000169952	0.00326848	TRUE
Azin2	193.106	0.894074	0.216397	4.13164	3.6e-05	0.000929552	TRUE
Col16a1	569.821	0.930595	0.296865	3.13474	0.00172008	0.019567	TRUE
Tinagl1	3884.22	1.22991	0.327031	3.76083	0.000169349	0.00326	TRUE
Gm853	7.98431	6.55863	1.56622	4.18755	2.82e-05	0.000753895	TRUE
Sesn2	2059.79	1.42957	0.181361	7.88241	3.21e-15	6.38e-13	TRUE
Runx3	89.4109	2.90214	0.385022	7.53759	4.79e-14	8.43e-12	TRUE
Cnr2	67.245	2.41173	0.34018	7.08957	1.35e-12	1.93e-10	TRUE
Pink1	1526.51	0.643348	0.162281	3.96441	7.36e-05	0.00164694	TRUE
Fhad1	282.878	1.24881	0.204617	6.10318	1.04e-09	9.12e-08	TRUE
Gm13050	1123.78	0.665092	0.118488	5.61318	1.99e-08	1.3e-06	TRUE
Pdpn	488.464	0.616906	0.197299	3.12675	0.00176751	0.0199147	TRUE
Dhrs3	474.663	1.1068	0.288083	3.84194	0.000122065	0.00251388	TRUE
Gm13212	352.946	1.1727	0.291809	4.01873	5.85e-05	0.00136767	TRUE
Plod1	4012.6	0.768164	0.149987	5.12154	3.03e-07	1.47e-05	TRUE
Nppa	14028.1	1.44335	0.348632	4.14005	3.47e-05	0.000904856	TRUE
Gpr157	164.703	0.699872	0.202217	3.46099	0.000538197	0.00814926	TRUE
Eno1	130787	0.680907	0.177243	3.84167	0.000122201	0.00251388	TRUE
Errfi1	2555.19	0.54909	0.118877	4.61899	3.86e-06	0.00013962	TRUE
Espn	2085.25	2.58651	0.299511	8.63578	5.83e-18	1.58e-15	TRUE
Rpl22	21415.2	0.531668	0.123791	4.29488	1.75e-05	0.000511567	TRUE
Chd5	76.9103	0.853435	0.30364	2.81068	0.00494372	0.042407	TRUE
Mib2	2727.11	0.590611	0.145093	4.07056	4.69e-05	0.00114975	TRUE
Fndc10	208.839	0.731028	0.207635	3.52074	0.000430351	0.00679292	TRUE
Vwa1	227.654	2.4343	0.270991	8.98297	2.64e-19	7.9e-17	TRUE
C1qtnf12	712.066	0.643086	0.204414	3.146	0.00165518	0.0190773	TRUE
Ttll10	40.501	1.48822	0.401672	3.70506	0.000211341	0.00391088	TRUE
Fzd1	5446.52	0.700727	0.156854	4.46738	7.92e-06	0.000261919	TRUE
Rundc3b	253.908	0.807858	0.244237	3.30767	0.000940743	0.0123533	TRUE
Cd36	1182.21	0.947856	0.162435	5.83531	5.37e-09	4.04e-07	TRUE
Tmem60	892.184	0.579162	0.129725	4.46453	8.02e-06	0.000263691	TRUE
Gsap	225.637	0.798634	0.265889	3.00363	0.00266775	0.0272725	TRUE
Gm15421	317.673	0.566328	0.204008	2.77601	0.00550306	0.0458183	TRUE
Rpl17.ps5	331.85	0.646198	0.177688	3.63671	0.00027614	0.0048003	TRUE
Atg9b	132.524	1.22045	0.281508	4.33539	1.45e-05	0.000438638	TRUE
Gm5067	54.1013	1.57802	0.550485	2.8666	0.00414912	0.0376099	TRUE
Gm6089	77.7964	1.99261	0.532077	3.74496	0.000180422	0.00343041	TRUE
Dpp6	496.409	3.13893	0.210311	14.9252	2.26e-50	3.49e-47	TRUE
Garem2	78.6973	1.35976	0.404985	3.35755	0.000786372	0.0107261	TRUE
Agbl5	1884.13	0.51524	0.12591	4.09213	4.27e-05	0.00107553	TRUE
Khk	383.529	0.751529	0.166414	4.51604	6.3e-06	0.000214057	TRUE
Atraid	914.107	0.608615	0.181117	3.36034	0.000778471	0.0106472	TRUE
Babam2	1201.49	0.524452	0.151165	3.46941	0.000521611	0.00794605	TRUE
Fosl2	1493.04	1.29915	0.246148	5.27793	1.31e-07	6.85e-06	TRUE
Adra2c	136.536	1.18624	0.311288	3.81074	0.000138551	0.00279376	TRUE
Cpz	279.921	1.15571	0.363272	3.18138	0.00146573	0.0173669	TRUE
Sorcs2	2238.93	0.696669	0.179507	3.881	0.000104026	0.00219394	TRUE
Man2b2	1090.4	0.520948	0.130675	3.98661	6.7e-05	0.00152103	TRUE
Ldb2	803.654	0.564449	0.132177	4.2704	1.95e-05	0.000555689	TRUE
Fam184b	130.668	2.48688	0.35596	6.98641	2.82e-12	3.82e-10	TRUE
X9630001P10Rik	9.22597	3.15526	0.892217	3.53642	0.000405588	0.00648271	TRUE
Sod3	311.144	1.47508	0.336186	4.3877	1.15e-05	0.000356593	TRUE
Gm3716	220.914	0.844538	0.219024	3.85591	0.000115301	0.00239341	TRUE
Fam114a1	1614.08	0.784411	0.241555	3.24734	0.00116489	0.0146028	TRUE
Rpl9	34793.2	0.523573	0.126906	4.12567	3.7e-05	0.000950321	TRUE
Tec	139.123	0.848101	0.232728	3.64418	0.000268251	0.00469266	TRUE
Kit	2639.28	0.64218	0.197956	3.24406	0.00117838	0.0146953	TRUE
Kdr	11422.8	0.707652	0.183459	3.85727	0.000114662	0.00238322	TRUE
Rassf6	80.0836	0.997444	0.362102	2.7546	0.00587647	0.0480406	TRUE
Ccdc158	175.239	0.681704	0.204041	3.34101	0.000834729	0.0112481	TRUE
Sowahb	350.518	1.02652	0.191095	5.3718	7.8e-08	4.43e-06	TRUE
Ccni	19572.5	0.506487	0.100894	5.02	5.17e-07	2.36e-05	TRUE
Ccng2	5284.24	1.57836	0.127076	12.4206	2.02e-35	1.76e-32	TRUE
Sparcl1	2220.71	1.25202	0.260988	4.79722	1.61e-06	6.35e-05	TRUE
Plcxd1	322.633	1.43588	0.197277	7.27849	3.38e-13	5.17e-11	TRUE
Miat	69.0016	3.7618	1.29985	2.89403	0.00380337	0.0354029	TRUE
Tmem119	1013	0.608679	0.190457	3.19588	0.00139405	0.0166611	TRUE
Bicdl1	769.55	0.79756	0.181771	4.38773	1.15e-05	0.000356593	TRUE
Hrk	95.0652	1.80723	0.447295	4.04035	5.34e-05	0.00127418	TRUE
Aldh2	5863.5	0.538793	0.125816	4.28241	1.85e-05	0.000533343	TRUE
P2rx4	334.385	0.750108	0.266403	2.81569	0.00486722	0.0419777	TRUE
A930024E05Rik	658.416	0.641477	0.160798	3.98933	6.63e-05	0.00150847	TRUE
Hip1r	1278.05	0.509068	0.149361	3.40831	0.000653666	0.00939464	TRUE
Scarb1	4579.47	0.509855	0.176873	2.88261	0.00394393	0.0363406	TRUE
Tmem132c	1982.5	1.13555	0.289424	3.92347	8.73e-05	0.00189452	TRUE
X5930412G12Rik	168.465	1.05862	0.335714	3.15333	0.00161418	0.018723	TRUE
Gm6139	78.3426	1.73226	0.622691	2.78189	0.0054043	0.0452303	TRUE
Asl	1920.57	0.636168	0.115278	5.51854	3.42e-08	2.09e-06	TRUE
Abhd11os	328.909	0.788572	0.257474	3.06273	0.00219331	0.0235242	TRUE
Vps37d	521.195	0.762171	0.147069	5.18239	2.19e-07	1.11e-05	TRUE
Tbl2	5098.11	1.15058	0.111845	10.2873	8.04e-25	4.04e-22	TRUE
Ssc4d	258.44	0.62815	0.164878	3.80978	0.000139089	0.00279376	TRUE
Upk3b	2482.73	1.33316	0.309068	4.3135	1.61e-05	0.000475426	TRUE
Upk3bl	25.0676	1.58633	0.558126	2.84225	0.0044797	0.0396576	TRUE
Rasa4	54.9192	1.22722	0.337097	3.64055	0.000272056	0.00474026	TRUE
Epo	131.072	2.06518	0.401222	5.14721	2.64e-07	1.3e-05	TRUE
Nyap1	944.573	1.00626	0.167966	5.99081	2.09e-09	1.71e-07	TRUE
Zcwpw1	498.656	0.80988	0.139811	5.79267	6.93e-09	5.11e-07	TRUE
Stag3	541.123	0.628871	0.159923	3.93234	8.41e-05	0.00183789	TRUE
Prkar1b	363.801	0.680947	0.186688	3.64751	0.000264798	0.00466779	TRUE
Sun1	5115.7	0.62421	0.10579	5.90048	3.62e-09	2.84e-07	TRUE
Gpr146	540.272	1.41362	0.288529	4.89941	9.61e-07	4.02e-05	TRUE
Bri3	3541.51	0.55534	0.150542	3.68894	0.000225189	0.00410637	TRUE
Baiap2l1	1606.17	0.914372	0.157329	5.81186	6.18e-09	4.59e-07	TRUE
Zkscan14	267.68	0.735459	0.201516	3.64964	0.000262607	0.00464465	TRUE
Flt1	5347.29	1.15133	0.197092	5.84155	5.17e-09	3.92e-07	TRUE
Slc7a1	3825.18	0.648665	0.221311	2.93101	0.00337866	0.0324112	TRUE
Sgce	2669.21	0.661216	0.150421	4.39578	1.1e-05	0.000345198	TRUE
Asns	4731.8	0.982716	0.160222	6.13345	8.6e-10	7.67e-08	TRUE
Bmt2	3644.45	0.609171	0.101425	6.0061	1.9e-09	1.59e-07	TRUE
Cav1	899.654	1.8401	0.309063	5.95378	2.62e-09	2.09e-07	TRUE
Aass	103.296	0.688135	0.237652	2.89555	0.00378494	0.035264	TRUE
Tmem229a	277.067	1.75553	0.207833	8.44681	2.99e-17	7.42e-15	TRUE
Hilpda	834.318	0.990349	0.163195	6.06849	1.29e-09	1.1e-07	TRUE
Ptn	7474.56	1.03903	0.260126	3.99435	6.49e-05	0.00148892	TRUE
Rpl30.ps1	458.067	0.539169	0.157933	3.41391	0.00064037	0.0092652	TRUE
Kdm7a	3713.9	1.1761	0.210771	5.57998	2.41e-08	1.52e-06	TRUE
Fam131b	138.642	1.10484	0.377316	2.92814	0.00340997	0.0326025	TRUE
Lrrc61	904.079	0.630549	0.143237	4.40216	1.07e-05	0.000339428	TRUE
Rarres2	214.168	2.48923	0.432541	5.75491	8.67e-09	6.24e-07	TRUE
Gimap6	360.294	0.759029	0.239074	3.17487	0.00149906	0.0176528	TRUE
Ccdc126	259.945	0.505618	0.169528	2.9825	0.00285908	0.0286737	TRUE
Evx1	8.19486	2.97077	1.06217	2.79688	0.00515985	0.043676	TRUE
Mturn	640.07	0.917642	0.146102	6.28085	3.37e-10	3.25e-08	TRUE
Nod1	130.93	1.00743	0.291392	3.45729	0.000545637	0.00823088	TRUE
Adcyap1r1	392.936	0.692088	0.192908	3.58765	0.000333671	0.00553216	TRUE
Ppm1k	847.606	0.674944	0.219582	3.07376	0.00211377	0.0228912	TRUE
Ccser1	49.4004	1.25493	0.345422	3.63305	0.000280091	0.00484353	TRUE
Gng12	3362.32	0.570288	0.162827	3.50242	0.000461058	0.00716733	TRUE
Rpl34.ps1	3229.7	0.544515	0.135195	4.02762	5.63e-05	0.00133248	TRUE
Kdm3a	9681.82	1.26869	0.143945	8.81374	1.21e-18	3.47e-16	TRUE
Ctnna2	152.664	1.30371	0.382809	3.40565	0.000660065	0.00945277	TRUE
Hk2	25192.6	1.27736	0.110253	11.5857	4.87e-31	3.26e-28	TRUE
Loxl3	459.741	0.814874	0.218892	3.72273	0.000197081	0.00369122	TRUE
Wdr54	617.789	1.63065	0.213558	7.63561	2.25e-14	4.1e-12	TRUE
Mthfd2	5201.82	0.819292	0.192856	4.2482	2.15e-05	0.000603451	TRUE
Dguok	1215.51	0.590044	0.136746	4.31489	1.6e-05	0.000474276	TRUE
Cyp26b1	2992.82	1.77448	0.27126	6.54163	6.09e-11	6.94e-09	TRUE
Fbxo41	128.572	1.42546	0.282484	5.04617	4.51e-07	2.11e-05	TRUE
Klf15	815.372	0.842841	0.18128	4.64938	3.33e-06	0.000122429	TRUE
Hdac11	864.406	0.653279	0.146873	4.44792	8.67e-06	0.000281237	TRUE
Fbln2	2160.19	1.19157	0.291925	4.08179	4.47e-05	0.00110641	TRUE
Wnt7a	115.754	1.86533	0.382624	4.87508	1.09e-06	4.44e-05	TRUE
Adamts9	8332.92	0.713428	0.193424	3.68842	0.000225653	0.00410758	TRUE
X9530026P05Rik	62.3349	1.80811	0.317819	5.68912	1.28e-08	8.72e-07	TRUE
Gm44220	42.7455	2.06354	0.418785	4.92744	8.33e-07	3.57e-05	TRUE
Gm17055	152.707	1.46145	0.32501	4.49664	6.9e-06	0.000231787	TRUE
Bhlhe40	3192.29	2.83995	0.181628	15.6361	4.14e-55	8.3e-52	TRUE
Mtmr14	3300.04	0.51377	0.126151	4.07265	4.65e-05	0.00114369	TRUE
Il17re	181.219	1.16716	0.426283	2.738	0.00618143	0.0498297	TRUE
Depp1	216.951	1.51502	0.252847	5.99183	2.07e-09	1.71e-07	TRUE
Cxcl12	4706.11	0.606153	0.153516	3.94846	7.87e-05	0.00173924	TRUE
Rasgef1a	23.25	1.80171	0.544205	3.31072	0.000930556	0.0122596	TRUE
A2m	678.151	2.66977	0.246443	10.8332	2.4e-27	1.37e-24	TRUE
Slc2a3	68931.6	1.77666	0.134706	13.1892	1.01e-39	9.68e-37	TRUE
Eno2	373.155	0.84162	0.2966	2.83756	0.00454599	0.0399537	TRUE
Tpi1	74458.7	0.792224	0.173571	4.56425	5.01e-06	0.000174727	TRUE
P3h3	1240.14	0.63487	0.155867	4.07316	4.64e-05	0.0011426	TRUE
Gapdh	236516	0.62756	0.140498	4.4667	7.94e-06	0.000262324	TRUE
Cd9	1008.99	0.57519	0.195889	2.93631	0.00332139	0.0320919	TRUE
Kcna1	67.6609	1.56407	0.377974	4.13803	3.5e-05	0.000911054	TRUE
Fgf23	60.0356	2.50656	0.440035	5.69628	1.22e-08	8.42e-07	TRUE
Tead4	1421.26	0.504636	0.179547	2.81061	0.00494473	0.042407	TRUE
Clec1b	153.361	1.97353	0.285485	6.9129	4.75e-12	6.23e-10	TRUE
Clec1a	29.6408	1.85327	0.446786	4.14801	3.35e-05	0.000877926	TRUE
Gabarapl1	1921.29	0.647296	0.145248	4.4565	8.33e-06	0.000271983	TRUE
Crebl2	334.114	0.767128	0.164685	4.65814	3.19e-06	0.000117983	TRUE
Gpr19	411.17	0.658675	0.238338	2.76361	0.00571651	0.0470973	TRUE
Gm44366	8.67018	2.40896	0.84852	2.83901	0.00452537	0.039857	TRUE
Cdkn1b	4177.37	0.574196	0.13489	4.25677	2.07e-05	0.000584862	TRUE
Apold1	138.162	1.03666	0.364255	2.84596	0.00442782	0.0392676	TRUE
Gprc5a	330.307	0.723995	0.156327	4.63128	3.63e-06	0.000132906	TRUE
Emp1	1159.07	0.656829	0.18658	3.52036	0.000430962	0.00679721	TRUE
Grin2b	31.5344	2.15674	0.612576	3.52078	0.000430287	0.00679292	TRUE
Eps8	1149.24	1.07994	0.257157	4.19953	2.67e-05	0.000720833	TRUE
Mgst1	333.568	0.773266	0.187087	4.13318	3.58e-05	0.00092452	TRUE
St8sia1	679.775	0.526253	0.173113	3.03994	0.00236623	0.0249261	TRUE
Bhlhe41	1468.84	1.98214	0.233082	8.50402	1.83e-17	4.65e-15	TRUE
Gm43909	40.8813	2.24869	0.504564	4.4567	8.32e-06	0.000271983	TRUE
Tmtc1	223.083	0.626091	0.217242	2.88201	0.00395153	0.0363808	TRUE
Cox6b2	312.154	0.620557	0.172221	3.60325	0.000314259	0.00529782	TRUE
Isoc2b	81.0881	1.13813	0.272999	4.16899	3.06e-05	0.000810406	TRUE
Ssc5d	475.459	1.39169	0.154868	8.9863	2.56e-19	7.78e-17	TRUE
Ccdc106	47.9007	1.01043	0.335852	3.00857	0.00262479	0.026949	TRUE
Zfp78	83.5755	0.80618	0.257935	3.12552	0.00177493	0.0199759	TRUE
Zfp28	742.943	0.522703	0.130976	3.99084	6.58e-05	0.00150559	TRUE
Rnf225	192.431	1.05786	0.279215	3.78871	0.000151434	0.00299422	TRUE
Nop53	13070.5	0.585798	0.102194	5.73218	9.91e-09	6.98e-07	TRUE
Bbc3	768.248	0.660976	0.183876	3.59468	0.000324795	0.00540733	TRUE
Hif3a	1345.99	1.18468	0.222828	5.31658	1.06e-07	5.71e-06	TRUE
Gm45104	35.6544	2.65577	0.943523	2.81473	0.00488175	0.0420668	TRUE
Gipr	3949.75	2.61182	0.781672	3.34132	0.000833797	0.0112431	TRUE
Eml2	3396.6	0.770611	0.192202	4.00937	6.09e-05	0.001405	TRUE
Trappc6a	1953.25	1.14676	0.225432	5.08693	3.64e-07	1.74e-05	TRUE
Apoe	11802.3	0.726125	0.187032	3.88235	0.000103452	0.00218412	TRUE
Krt8.ps	264.768	0.881491	0.293612	3.00223	0.0026801	0.0273708	TRUE
Pafah1b3	5895.47	0.588997	0.142074	4.14572	3.39e-05	0.000885595	TRUE
Tmem145	97.9146	1.39934	0.297277	4.7072	2.51e-06	9.53e-05	TRUE
Cyp2s1	606.062	3.31968	0.336622	9.86172	6.1e-23	2.55e-20	TRUE
Coq8b	812.874	0.556658	0.123223	4.51749	6.26e-06	0.000212949	TRUE
Numbl	1974.72	0.537348	0.181775	2.95612	0.00311538	0.030617	TRUE
Pgam1.ps2	1154.52	0.688414	0.140709	4.89248	9.96e-07	4.14e-05	TRUE
Pld3	2197.37	0.562632	0.137544	4.09055	4.3e-05	0.00107739	TRUE
Zfp607b	254.386	0.605303	0.188786	3.20629	0.00134458	0.016263	TRUE
Eid2b	455.091	0.526605	0.15333	3.43445	0.00059375	0.00874638	TRUE
Gmfg	189.075	1.37878	0.236056	5.8409	5.19e-09	3.92e-07	TRUE
Zfp383	1530.12	0.745207	0.134329	5.54765	2.9e-08	1.81e-06	TRUE
Aplp1	2214.03	1.31926	0.245861	5.36586	8.06e-08	4.56e-06	TRUE
Hspb6	204.354	1.13131	0.341108	3.31656	0.000911338	0.012046	TRUE
Atp4a	44.5241	2.19381	0.372807	5.88457	3.99e-09	3.09e-07	TRUE
Hpn	553.691	0.963127	0.194163	4.96042	7.03e-07	3.08e-05	TRUE
Gpi1	54348.7	0.70761	0.123974	5.70771	1.15e-08	7.9e-07	TRUE
Gm26762	70.7275	1.43973	0.518647	2.77594	0.00550422	0.0458183	TRUE
Tshz3	545.304	1.45236	0.368214	3.94433	8e-05	0.0017624	TRUE
Zfp939	138.466	0.757635	0.240392	3.15166	0.00162344	0.018787	TRUE
Gm28455	36.0434	1.21872	0.39559	3.08077	0.00206465	0.0224683	TRUE
Syt3	115.091	1.1697	0.402003	2.90969	0.00361787	0.0340391	TRUE
Zfp473	554.045	0.721976	0.196007	3.68343	0.000230118	0.0041775	TRUE
Atf5	1983.96	0.664142	0.227446	2.92	0.00350031	0.0332034	TRUE
Tbc1d17	3018.07	0.637788	0.0995455	6.407	1.48e-10	1.55e-08	TRUE
Rras	1816.02	0.740376	0.245007	3.02185	0.00251232	0.0260468	TRUE
Rcn3	9440.79	0.812987	0.208684	3.89578	9.79e-05	0.00208185	TRUE
Fcgrt	88.312	1.80524	0.4277	4.22081	2.43e-05	0.000666687	TRUE
Gys1	11502.9	1.15282	0.203303	5.67047	1.42e-08	9.66e-07	TRUE
Fut1	13.8743	2.87067	0.819647	3.50233	0.000461211	0.00716733	TRUE
Car11	251.4	1.83847	0.214852	8.5569	1.16e-17	3.06e-15	TRUE
Dbp	587.722	1.6315	0.183019	8.91436	4.91e-19	1.45e-16	TRUE
Tmem143	912.813	0.508959	0.145813	3.49049	0.000482128	0.00744629	TRUE
Kcnc1	18.4362	2.59726	0.672529	3.86193	0.000112494	0.00234544	TRUE
Ldha	191041	0.623038	0.148002	4.20965	2.56e-05	0.000695826	TRUE
Gm7336	65.1209	0.945756	0.34088	2.77445	0.00552945	0.0459331	TRUE
Otud7a	40.9102	1.95548	0.577262	3.38751	0.000705305	0.00992369	TRUE
Adamts17	1092.17	1.5961	0.368917	4.32643	1.52e-05	0.000452736	TRUE
Ntrk3	140.149	1.09223	0.341308	3.20013	0.00137367	0.0164988	TRUE
Whamm	983.634	0.675403	0.214291	3.1518	0.00162269	0.018787	TRUE
Bnc1	1909.87	0.935574	0.29747	3.1451	0.00166029	0.0190924	TRUE
Sh3gl3	197.608	0.904235	0.224628	4.02548	5.69e-05	0.0013399	TRUE
Adamtsl3	29.1454	1.86341	0.445872	4.17925	2.92e-05	0.000778806	TRUE
Il16	45.288	1.64555	0.40419	4.07122	4.68e-05	0.00114823	TRUE
Fah	462.138	1.22404	0.323087	3.78857	0.000151516	0.00299422	TRUE
Usp35	638.815	0.625396	0.174872	3.57631	0.000348476	0.00573521	TRUE
Lrrc32	569.477	1.63588	0.268119	6.10133	1.05e-09	9.18e-08	TRUE
Dgat2	1658.05	0.533183	0.172934	3.08316	0.00204816	0.0223495	TRUE
Kcne3	406.988	3.04345	0.192398	15.8186	2.32e-56	5.17e-53	TRUE
Ppme1	6902.08	0.634214	0.118166	5.36716	8e-08	4.54e-06	TRUE
Lrrc51	95.8944	1.02465	0.359621	2.84925	0.00438225	0.0389667	TRUE
Olfml1	297.137	1.26986	0.424011	2.99489	0.00274545	0.0278259	TRUE
Adm	1534.35	1.6252	0.197735	8.21907	2.05e-16	4.63e-14	TRUE
Dkk3	4356.31	1.10996	0.322934	3.4371	0.000587968	0.00868887	TRUE
Gprc5b	1481.11	0.777471	0.161591	4.81135	1.5e-06	5.94e-05	TRUE
Tmem159	602.082	0.696147	0.174229	3.9956	6.45e-05	0.00148414	TRUE
Eef2k	2720.08	0.804296	0.155363	5.17687	2.26e-07	1.14e-05	TRUE
Cacng3	19.5119	3.25941	0.799254	4.07807	4.54e-05	0.0011215	TRUE
Gsg1l	129.52	1.26897	0.455893	2.78348	0.00537798	0.0451549	TRUE
Cln3	807.286	0.529715	0.166518	3.18113	0.00146699	0.0173669	TRUE
Ypel3	1315.61	0.611666	0.180716	3.38468	0.000712621	0.00999162	TRUE
Aldoa	127607	0.867755	0.154604	5.61276	1.99e-08	1.3e-06	TRUE
Fgfr2	5243.59	0.661804	0.205198	3.22519	0.00125888	0.0153839	TRUE
Acadsb	2249.81	0.662095	0.109749	6.03284	1.61e-09	1.36e-07	TRUE
Bnip3	13636.3	1.90237	0.132377	14.3709	7.88e-47	1.06e-43	TRUE
Gm18258	41.8888	2.42746	0.45584	5.32525	1.01e-07	5.47e-06	TRUE
Nkx6.2	110.873	3.89681	1.30063	2.99608	0.0027347	0.0277871	TRUE
Mir210	16.3822	2.13058	0.659582	3.2302	0.00123704	0.0151833	TRUE
Eps8l2	279.943	0.723151	0.264024	2.73896	0.00616343	0.0497384	TRUE
Cracr2b	218.234	0.567747	0.197484	2.8749	0.00404149	0.0369345	TRUE
Muc2	136.654	2.98736	0.305456	9.78001	1.37e-22	5.62e-20	TRUE
Ascl2	118.511	3.27793	0.276769	11.8435	2.32e-32	1.67e-29	TRUE
Cars	5141.14	0.637858	0.119341	5.34483	9.05e-08	5.03e-06	TRUE
Plekhg1	848.868	0.625881	0.214707	2.91505	0.00355627	0.0335855	TRUE
Mthfd1l	8532.13	0.910945	0.106726	8.53539	1.4e-17	3.64e-15	TRUE
Myct1	202.373	1.11395	0.231815	4.80537	1.54e-06	6.11e-05	TRUE
Lrp11	1292.48	0.620248	0.135012	4.59403	4.35e-06	0.000154224	TRUE
Epm2a	539.306	1.51803	0.247925	6.12295	9.19e-10	8.16e-08	TRUE
Heca	2237.25	0.721671	0.125758	5.73858	9.55e-09	6.77e-07	TRUE
Hebp2	299.775	0.572289	0.191591	2.98703	0.002817	0.0283649	TRUE
Tnfaip3	891.351	0.911015	0.186326	4.88936	1.01e-06	4.19e-05	TRUE
Ifngr1	781.009	0.686087	0.223426	3.07076	0.00213517	0.0230235	TRUE
Moxd1	195.885	1.00722	0.317081	3.17653	0.00149051	0.0175728	TRUE
Arhgap18	830.062	1.04555	0.130612	8.00496	1.2e-15	2.53e-13	TRUE
Rnf217	2546.14	0.902787	0.147756	6.10997	9.97e-10	8.81e-08	TRUE
Foxo3	4855.56	1.16227	0.113202	10.2672	9.9e-25	4.85e-22	TRUE
Nepn	27.6376	3.10565	0.952066	3.26201	0.00110623	0.0140398	TRUE
Sowahc	846.994	0.51302	0.149144	3.43976	0.00058224	0.00862111	TRUE
P4ha1	15867	1.58956	0.130825	12.1502	5.72e-34	4.42e-31	TRUE
Oit3	541.029	2.20287	0.395811	5.56545	2.61e-08	1.65e-06	TRUE
Ddit4	18298.5	2.98983	0.130112	22.9788	7.59e-117	1.13e-112	TRUE
Ascc1	1717.26	0.563812	0.132697	4.24887	2.15e-05	0.000602993	TRUE
Chst3	384.399	1.13542	0.190065	5.97383	2.32e-09	1.89e-07	TRUE
Vsir	440.066	1.12736	0.233253	4.83319	1.34e-06	5.37e-05	TRUE
Tet1	3101.47	0.867013	0.167634	5.17205	2.32e-07	1.15e-05	TRUE
Egr2	102.246	4.10982	1.20701	3.40498	0.000661697	0.00946938	TRUE
A930033H14Rik	328.679	0.626368	0.194637	3.21813	0.00129029	0.0157104	TRUE
Slc16a9	114.485	1.48029	0.388561	3.80968	0.000139145	0.00279376	TRUE
Bicc1	1625.46	0.753226	0.18859	3.99398	6.5e-05	0.00148922	TRUE
Adora2a	1062.21	1.19249	0.19856	6.00568	1.91e-09	1.59e-07	TRUE
Trpm2	33.9654	1.65238	0.471555	3.50411	0.000458134	0.00714163	TRUE
Pfkl	55257.7	0.842913	0.110208	7.64839	2.04e-14	3.75e-12	TRUE
Aire	185.86	2.62736	0.455651	5.76617	8.11e-09	5.91e-07	TRUE
Slc1a6	139.344	1.542	0.361047	4.27091	1.95e-05	0.000555689	TRUE
Madcam1	21.1238	1.88641	0.559827	3.36964	0.000752668	0.0103792	TRUE
Bsg	47944.8	1.02877	0.197519	5.20848	1.9e-07	9.8e-06	TRUE
Hcn2	155.005	1.27015	0.2958	4.29396	1.76e-05	0.000512783	TRUE
Rnf126	8388.74	0.509965	0.105435	4.83678	1.32e-06	5.29e-05	TRUE
Fstl3	203.802	0.817399	0.247199	3.30664	0.000944213	0.0123908	TRUE
Prtn3	97.2195	0.741333	0.263749	2.81076	0.00494251	0.042407	TRUE
Pcsk4	191.209	0.908964	0.307138	2.95947	0.00308172	0.0303904	TRUE
Lingo3	112.608	2.40849	0.357512	6.73681	1.62e-11	1.97e-09	TRUE
Gng7	232.246	0.766754	0.216327	3.54442	0.000393485	0.00632236	TRUE
Eef2	254079	0.703637	0.106453	6.60982	3.85e-11	4.44e-09	TRUE
Zfr2	467.674	0.811931	0.21235	3.82355	0.000131546	0.00268686	TRUE
Matk	161.763	0.703749	0.214257	3.28461	0.00102125	0.0132202	TRUE
Celf5	25.4674	2.00739	0.525114	3.82276	0.000131966	0.00269092	TRUE
Chst11	878.819	0.926207	0.132319	6.99981	2.56e-12	3.52e-10	TRUE
Slc41a2	24.4202	1.86169	0.571427	3.25797	0.00112213	0.0141877	TRUE
Aldh1l2	495.27	2.73645	0.402148	6.80459	1.01e-11	1.26e-09	TRUE
Appl2	2722.27	0.671567	0.137881	4.87063	1.11e-06	4.52e-05	TRUE
Tcp11l2	191.061	0.855666	0.297742	2.87385	0.004055	0.0370074	TRUE
Timp3	2191.11	0.854472	0.191646	4.45858	8.25e-06	0.000270668	TRUE
Stab2	130.504	2.79633	0.354304	7.89245	2.96e-15	6.01e-13	TRUE
Ascl1	25.3477	2.34188	0.716815	3.26706	0.00108671	0.0138183	TRUE
Ikbip	1441.27	0.848914	0.166305	5.10457	3.32e-07	1.6e-05	TRUE
Cfap54	30.5519	1.18165	0.410549	2.87822	0.0039992	0.0366648	TRUE
Dcn	305.077	2.53569	0.840151	3.01813	0.0025434	0.0263229	TRUE
Lum	1868.04	3.7263	1.32083	2.82118	0.0047848	0.041427	TRUE
Alx1	626.586	0.758192	0.255958	2.96217	0.0030548	0.0301842	TRUE
Slc6a15	191.556	1.48945	0.378906	3.93092	8.46e-05	0.00184477	TRUE
Lin7a	23.5298	1.67868	0.604532	2.77682	0.00548938	0.0457327	TRUE
Tbc1d30	103.727	0.890726	0.289768	3.07393	0.00211261	0.022891	TRUE
Ddit3	761.632	1.19137	0.2319	5.13741	2.79e-07	1.36e-05	TRUE
Ndufa4l2	1332.84	4.37867	0.190694	22.9617	1.13e-116	1.13e-112	TRUE
Shmt2	9818.35	0.994721	0.117639	8.45574	2.77e-17	6.96e-15	TRUE
Nxph4	317.227	4.3336	0.697589	6.21225	5.22e-10	4.88e-08	TRUE
Nab2	1667.88	0.8488	0.188824	4.4952	6.95e-06	0.000232492	TRUE
Gls2	369.068	0.804126	0.192544	4.17631	2.96e-05	0.000786843	TRUE
Rps26	28314.3	0.522805	0.152594	3.42611	0.000612287	0.00895375	TRUE
Ikzf4	600.359	0.588526	0.168566	3.49137	0.000480556	0.007438	TRUE
Gm1840	849.19	0.802825	0.180486	4.44812	8.66e-06	0.000281237	TRUE
Gm7600	187.622	0.737968	0.218935	3.37072	0.000749714	0.0103741	TRUE
Kbtbd11	975.074	2.43636	0.599507	4.06394	4.83e-05	0.00117999	TRUE
Plekha2	6350.79	1.20864	0.215464	5.60949	2.03e-08	1.31e-06	TRUE
X5830408C22Rik	272.853	1.86567	0.293639	6.35361	2.1e-10	2.12e-08	TRUE
Gm45745	53.8695	1.5842	0.515441	3.07348	0.00211576	0.0229004	TRUE
Zfp703	3124.98	0.975432	0.226601	4.30463	1.67e-05	0.000493155	TRUE
Eif4ebp1	8850.51	0.810951	0.205064	3.95462	7.67e-05	0.00170824	TRUE
Gtf2e2	6810.17	0.585195	0.131958	4.43469	9.22e-06	0.000298113	TRUE
Dusp4	6611.28	0.647695	0.163303	3.96622	7.3e-05	0.00163629	TRUE
Ppp1r3b	4597.51	0.768922	0.265616	2.89486	0.00379326	0.0353252	TRUE
Lonrf1	2007.93	0.566477	0.15974	3.54625	0.00039075	0.00629653	TRUE
Dlc1	8390.35	1.03311	0.186893	5.52782	3.24e-08	2e-06	TRUE
Slc7a2	567.585	0.990593	0.231033	4.28767	1.81e-05	0.000524643	TRUE
Ankrd37	691.876	2.33078	0.162703	14.3253	1.52e-46	1.91e-43	TRUE
Snx25	1278.81	0.960578	0.160911	5.96963	2.38e-09	1.93e-07	TRUE
Primpol	886.926	0.615327	0.118973	5.172	2.32e-07	1.15e-05	TRUE
Ing2	1574.78	0.524997	0.124391	4.22053	2.44e-05	0.000666687	TRUE
Vegfc	831.335	0.715162	0.198514	3.60257	0.000315086	0.0053073	TRUE
Sap30	3985.16	0.64234	0.105648	6.07997	1.2e-09	1.03e-07	TRUE
X2500002B13Rik	446.615	0.915492	0.195257	4.68864	2.75e-06	0.000103602	TRUE
Clcn3	6400.86	0.903905	0.0994974	9.08472	1.04e-19	3.42e-17	TRUE
Nek1	2363.93	0.865293	0.110107	7.85864	3.88e-15	7.57e-13	TRUE
Mef2b	104.88	2.65777	0.354159	7.50444	6.17e-14	1.07e-11	TRUE
Cers1	196.189	1.48894	0.222077	6.70462	2.02e-11	2.43e-09	TRUE
Ifi30	498.428	0.652738	0.150883	4.32613	1.52e-05	0.000452736	TRUE
Ushbp1	625.749	1.03922	0.194711	5.33722	9.44e-08	5.21e-06	TRUE
Bst2	210.659	1.37054	0.213475	6.42014	1.36e-10	1.45e-08	TRUE
Jak3	967.483	0.570486	0.205604	2.77468	0.00552561	0.0459211	TRUE
Insl3	10.865	2.43863	0.79891	3.05244	0.00226987	0.024139	TRUE
Hmox1	1729.84	1.27291	0.167289	7.60907	2.76e-14	4.95e-12	TRUE
Gm8054	27.5421	4.10496	1.01634	4.03898	5.37e-05	0.00127861	TRUE
Syce2	1049.45	0.92351	0.145595	6.34299	2.25e-10	2.24e-08	TRUE
Dnase2a	99.9843	0.673879	0.245	2.75053	0.00594992	0.0484242	TRUE
Junb	775.83	0.744687	0.198189	3.75746	0.000171645	0.00329788	TRUE
Hook2	1214.33	0.765655	0.140325	5.45628	4.86e-08	2.83e-06	TRUE
Gpt2	2572.58	1.39587	0.154641	9.02655	1.77e-19	5.47e-17	TRUE
Gm2694	69.0012	1.37791	0.364182	3.78357	0.000154596	0.00304909	TRUE
Nkd1	2977.26	0.674545	0.190361	3.54351	0.000394841	0.00633703	TRUE
Irx6	184.468	1.64244	0.408387	4.02177	5.78e-05	0.00135646	TRUE
Slc6a2	40.1656	1.74189	0.563325	3.09215	0.00198713	0.0217901	TRUE
Mt2	14.4696	2.46464	0.825204	2.9867	0.00282006	0.0283815	TRUE
Mt1	1063.51	2.36414	0.293054	8.06726	7.19e-16	1.57e-13	TRUE
Cx3cl1	201.65	0.728512	0.222507	3.27411	0.00105996	0.0135468	TRUE
B3gnt9	177.455	1.83325	0.491843	3.7273	0.000193541	0.0036317	TRUE
Gm38250	62.0107	2.0612	0.327508	6.29358	3.1e-10	3.01e-08	TRUE
Agrp	33.9016	1.41589	0.439241	3.2235	0.00126635	0.0154658	TRUE
Rps18.ps3	198.488	0.795182	0.202207	3.93252	8.41e-05	0.00183789	TRUE
Chst5	112.327	1.94872	0.433536	4.49493	6.96e-06	0.000232492	TRUE
Tmem231	647.257	0.785977	0.208294	3.77339	0.000161041	0.00314226	TRUE
Nudt7	158.591	0.907745	0.25795	3.51908	0.000433051	0.00681945	TRUE
Wwox	526.019	0.717554	0.153208	4.68354	2.82e-06	0.000105619	TRUE
Atp2c2	530.412	0.5097	0.18464	2.7605	0.00577123	0.0474119	TRUE
Crispld2	386.618	1.56226	0.308113	5.07041	3.97e-07	1.88e-05	TRUE
Irf8	91.9025	1.19841	0.291167	4.11591	3.86e-05	0.000983123	TRUE
Slc7a5	5896.35	1.06551	0.140416	7.58826	3.24e-14	5.76e-12	TRUE
Gm17709	303.448	0.829526	0.240013	3.45617	0.0005479	0.00824978	TRUE
Zfp469	202.843	1.29835	0.470763	2.75797	0.00581612	0.0477024	TRUE
Snai3	237.29	1.68419	0.373711	4.50667	6.59e-06	0.000222341	TRUE
Sult5a1	311.148	0.69335	0.252296	2.74816	0.00599313	0.0486874	TRUE
Dpep1	157.688	0.69569	0.240609	2.89137	0.00383564	0.0355549	TRUE
Egln1	15168.7	1.71849	0.138776	12.3832	3.22e-35	2.7e-32	TRUE
Gm2974	144.934	1.59218	0.478944	3.32436	0.00088622	0.0118072	TRUE
Gm3194	35.6194	1.97222	0.579618	3.40262	0.000667433	0.00953788	TRUE
Gm10406	206.98	1.14238	0.363315	3.14432	0.00166471	0.0191213	TRUE
Gm16434	7.54566	3.88424	1.3583	2.85964	0.00424129	0.0381474	TRUE
Rarb	1275.63	0.839296	0.220285	3.81005	0.000138939	0.00279376	TRUE
Ube2e2	1096.54	0.716316	0.15122	4.73691	2.17e-06	8.31e-05	TRUE
Gng2	2939.51	0.867945	0.16242	5.34384	9.1e-08	5.05e-06	TRUE
Plau	323.845	1.36991	0.280417	4.88525	1.03e-06	4.24e-05	TRUE
Stab1	7526.06	0.746107	0.19633	3.80028	0.000144534	0.00287608	TRUE
Sema3g	696.855	0.651747	0.142502	4.57359	4.79e-06	0.000167412	TRUE
Gdf10	96.893	1.79495	0.484933	3.70143	0.000214388	0.00393823	TRUE
Grid1	128.257	1.0234	0.275765	3.71111	0.000206351	0.00383266	TRUE
Gm6532	73.5349	1.77873	0.296607	5.99694	2.01e-09	1.68e-07	TRUE
AC160336.1	69.8561	1.67514	0.314527	5.32591	1e-07	5.47e-06	TRUE
Txndc16	1110.85	0.718606	0.157676	4.55748	5.18e-06	0.00017953	TRUE
Ero1l	10133.7	1.96555	0.10007	19.6418	6.8e-86	3.41e-82	TRUE
Rnase4	181.588	1.15914	0.362156	3.20067	0.00137108	0.0164842	TRUE
Carmil3	1484.84	0.529834	0.164835	3.21433	0.00130749	0.0158674	TRUE
Pck2	2249.7	1.25835	0.218844	5.74998	8.93e-09	6.4e-07	TRUE
Tgm1	162.024	1.43136	0.436321	3.28053	0.00103611	0.0133182	TRUE
Nfatc4	5437.88	0.551717	0.109563	5.03561	4.76e-07	2.2e-05	TRUE
Cbln3	128.981	1.74803	0.309249	5.65251	1.58e-08	1.06e-06	TRUE
Khnyn	9096.97	1.31389	0.137147	9.5802	9.69e-22	3.74e-19	TRUE
Gzmf	11.8622	4.13152	1.45359	2.84228	0.00447917	0.0396576	TRUE
Fgf9	123.941	0.902293	0.29553	3.05314	0.00226464	0.0240961	TRUE
Sox7	1272.62	0.786772	0.190983	4.1196	3.8e-05	0.000970727	TRUE
Zfp395	6553.73	1.21941	0.127634	9.55397	1.25e-21	4.73e-19	TRUE
Scara5	63.1617	1.0012	0.29896	3.34894	0.000811223	0.0110052	TRUE
Ephx2	110.634	1.10359	0.269822	4.09007	4.31e-05	0.00107827	TRUE
Pnma2	147.401	0.997032	0.290666	3.43016	0.000603218	0.00885337	TRUE
Bnip3l	14586	0.989507	0.103926	9.52129	1.71e-21	6.36e-19	TRUE
Nefm	156.091	1.47297	0.465863	3.1618	0.00156797	0.0183116	TRUE
Stc1	607.81	2.71113	0.179886	15.0714	2.5e-51	4.18e-48	TRUE
Loxl2	13036.9	1.20504	0.163373	7.37598	1.63e-13	2.6e-11	TRUE
Egr3	43.9597	1.12374	0.400789	2.80382	0.00505003	0.0429092	TRUE
Pdlim2	271.291	0.766086	0.24793	3.08993	0.00200206	0.0219298	TRUE
Fndc3a	6919.38	0.565905	0.134553	4.20582	2.6e-05	0.000704868	TRUE
Rb1	772.627	0.704001	0.246424	2.85687	0.00427844	0.0383285	TRUE
Enox1	638.633	0.638055	0.196383	3.24903	0.001158	0.0145496	TRUE
Rgcc	114.753	1.76416	0.306556	5.75476	8.68e-09	6.24e-07	TRUE
Pcdh17	671.325	0.75093	0.209997	3.57592	0.000349005	0.005739	TRUE
Gm9247	374.909	0.532849	0.184481	2.88836	0.00387252	0.0357977	TRUE
Gpc6	1239.78	0.73824	0.160925	4.58748	4.49e-06	0.000158305	TRUE
Clybl	1347.28	1.11204	0.210277	5.28845	1.23e-07	6.48e-06	TRUE
X2610035F20Rik	33.1115	3.44255	0.889765	3.86905	0.000109259	0.00228989	TRUE
Vstm5	122.488	2.29826	0.370941	6.19577	5.8e-10	5.34e-08	TRUE
Olfm2	317.21	0.637828	0.187451	3.40264	0.000667391	0.00953788	TRUE
A230050P20Rik	41.5556	1.20398	0.401965	2.99523	0.00274241	0.0278259	TRUE
Angptl6	171.117	0.798705	0.237019	3.3698	0.000752233	0.0103792	TRUE
Icam1	250.91	0.904011	0.205242	4.4046	1.06e-05	0.000336154	TRUE
Gm16754	208.524	1.38893	0.271383	5.11799	3.09e-07	1.5e-05	TRUE
Ccdc159	173.312	0.590887	0.201383	2.93415	0.00334465	0.0322081	TRUE
Rgl3	448.3	0.853271	0.292955	2.91263	0.00358395	0.0338151	TRUE
Ntm	435.819	0.808886	0.183832	4.40013	1.08e-05	0.000341532	TRUE
Ets1	4614.33	0.524233	0.157746	3.32328	0.000889671	0.0118375	TRUE
Robo4	298.051	1.64701	0.199477	8.25664	1.5e-16	3.46e-14	TRUE
Clmp	1205.71	0.522252	0.165917	3.14767	0.0016458	0.0190253	TRUE
Grik4	140.051	1.1562	0.25073	4.61132	4e-06	0.000143458	TRUE
Slc37a4	1125.5	1.05682	0.250207	4.22376	2.4e-05	0.000660821	TRUE
Ncam1	1137.22	1.00016	0.230752	4.33436	1.46e-05	0.000440045	TRUE
Acat1	3125	0.635913	0.230461	2.7593	0.00579247	0.0475475	TRUE
Rab39	146.376	1.84197	0.276278	6.66709	2.61e-11	3.06e-09	TRUE
Chrna3	18.1578	2.79799	0.798373	3.50461	0.000457268	0.00713367	TRUE
Lingo1	415.496	0.507408	0.167469	3.02986	0.00244667	0.0255324	TRUE
Islr	173.229	2.45046	0.415814	5.89318	3.79e-09	2.95e-07	TRUE
Islr2	35.8493	1.97338	0.470743	4.19206	2.76e-05	0.000741006	TRUE
Gm7589	48.8209	1.24493	0.44149	2.81983	0.00480496	0.0415299	TRUE
Hexa	2934.93	0.760253	0.152074	4.99923	5.76e-07	2.59e-05	TRUE
Parp6	1012.28	0.531296	0.162359	3.27235	0.00106656	0.0135793	TRUE
Pkm	247559	0.633408	0.09911	6.39096	1.65e-10	1.7e-08	TRUE
AC160637.1	4285.08	0.720009	0.166925	4.31338	1.61e-05	0.000475426	TRUE
Thsd4	8127.98	0.577031	0.157739	3.65813	0.00025406	0.0045302	TRUE
Gm47676	31.404	2.67825	0.538283	4.97555	6.51e-07	2.88e-05	TRUE
Cln6	1877.08	0.782196	0.125301	6.24253	4.31e-10	4.06e-08	TRUE
Map2k1	10758.2	0.528502	0.152965	3.45506	0.000550174	0.00827445	TRUE
Kbtbd13	128.963	0.851155	0.2883	2.95232	0.00315396	0.0309205	TRUE
Spg21	3371.06	0.542247	0.108158	5.01347	5.35e-07	2.44e-05	TRUE
Car12	708.788	1.11832	0.307099	3.64155	0.000270998	0.00472727	TRUE
Aph1c	40.904	1.26472	0.3779	3.34671	0.000817767	0.0110659	TRUE
Rora	1131.89	2.12579	0.132831	16.0037	1.2e-57	3.02e-54	TRUE
Anxa2	9373.73	1.54025	0.312619	4.92693	8.35e-07	3.58e-05	TRUE
Gm16144	21.0537	2.12343	0.624794	3.39861	0.000677287	0.00964681	TRUE
B230323A14Rik	14.698	5.56369	1.73495	3.20684	0.00134204	0.0162517	TRUE
Rpl15.ps2	511.106	1.34181	0.363759	3.68872	0.000225382	0.00410637	TRUE
Pygo1	695.957	0.558667	0.182525	3.06076	0.00220774	0.0236411	TRUE
Tmed3	1230.95	0.518013	0.184231	2.81175	0.00492725	0.042368	TRUE
Rasgrf1	40.8589	2.40238	0.466845	5.146	2.66e-07	1.31e-05	TRUE
Plod2	9447.61	1.57182	0.135979	11.5593	6.62e-31	4.29e-28	TRUE
Trpc1	381.259	0.553208	0.201306	2.74809	0.00599439	0.0486874	TRUE
Gk5	742.148	0.696046	0.129731	5.36529	8.08e-08	4.56e-06	TRUE
Rab6b	327.281	0.627303	0.209648	2.99217	0.00277003	0.0280185	TRUE
Nudt16	330.666	0.963379	0.176003	5.47366	4.41e-08	2.62e-06	TRUE
Rpl29	12271.7	1.28085	0.322822	3.96768	7.26e-05	0.00162995	TRUE
Parp3	83.6468	0.997897	0.306185	3.25913	0.00111754	0.0141387	TRUE
Tex264	1693.35	0.613647	0.168017	3.65228	0.000259922	0.00461425	TRUE
Mapkapk3	278.134	0.505963	0.183513	2.7571	0.00583162	0.0477712	TRUE
Slc38a3	506.209	2.95939	0.252604	11.7155	1.06e-31	7.35e-29	TRUE
Bsn	252.388	1.25311	0.328401	3.81578	0.000135751	0.00275314	TRUE
Trank1	78.6119	1.38617	0.312769	4.43193	9.34e-06	0.000301473	TRUE
Dclk3	105.345	1.83254	0.480664	3.81251	0.000137563	0.00278427	TRUE
Cmtm8	592.513	0.835593	0.168434	4.96094	7.02e-07	3.08e-05	TRUE
Tgfbr2	1596.31	0.537159	0.166965	3.2172	0.00129451	0.0157522	TRUE
Gm2415	296.642	1.08391	0.299433	3.61986	0.000294764	0.00503683	TRUE
Ulk4	202.727	0.746329	0.263919	2.82787	0.00468587	0.0407992	TRUE
Higd1a	6265.19	0.961257	0.168875	5.69211	1.25e-08	8.6e-07	TRUE
Ackr2	14.3954	4.13788	0.870837	4.75161	2.02e-06	7.81e-05	TRUE
Pik3ip1	583.175	1.03674	0.161664	6.41294	1.43e-10	1.5e-08	TRUE
Lif	21.9014	1.93389	0.675491	2.86295	0.00419722	0.0379261	TRUE
Emid1	463.565	0.628381	0.203923	3.08146	0.00205989	0.0224409	TRUE
Rps15a.ps6	575.826	0.781235	0.257816	3.0302	0.00244392	0.0255302	TRUE
Ramp3	76.8668	1.1559	0.416915	2.77251	0.00556254	0.0461316	TRUE
Igfbp3	5721.53	1.21196	0.196111	6.18	6.41e-10	5.85e-08	TRUE
Pkd1l1	115.913	2.42231	0.326148	7.42703	1.11e-13	1.81e-11	TRUE
Upp1	1158.79	1.77218	0.121881	14.5403	6.73e-48	9.66e-45	TRUE
Cobl	471.813	0.869847	0.205514	4.23255	2.31e-05	0.000639876	TRUE
Egfr	367.799	0.990517	0.19311	5.12929	2.91e-07	1.42e-05	TRUE
Slc1a4	2174.95	1.30938	0.170125	7.69656	1.4e-14	2.67e-12	TRUE
Gm12033	220.964	1.51441	0.340736	4.44454	8.81e-06	0.000285235	TRUE
Gm12070	316.034	1.39642	0.366987	3.80511	0.000141742	0.00282892	TRUE
Ccdc85a	80.9783	1.5721	0.446327	3.52231	0.000427809	0.00677944	TRUE
Efemp1	306.247	1.08408	0.193453	5.60383	2.1e-08	1.35e-06	TRUE
Stc2	3221.79	2.98066	0.141152	21.1167	5.59e-99	3.74e-95	TRUE
Stk10	559.679	0.684705	0.140229	4.88278	1.05e-06	4.29e-05	TRUE
Fgf18	110.18	1.17488	0.408218	2.87808	0.00400103	0.0366648	TRUE
Gabrp	34.289	3.11066	0.85762	3.62708	0.000286645	0.00493121	TRUE
Sgcd	151.863	1.10424	0.242095	4.56116	5.09e-06	0.000176713	TRUE
Gm12191	619.689	0.679568	0.174927	3.88486	0.000102389	0.00216626	TRUE
Rnf130	2115.22	0.884761	0.160269	5.52046	3.38e-08	2.07e-06	TRUE
N4bp3	1147.03	0.840066	0.141324	5.94427	2.78e-09	2.2e-07	TRUE
D930048N14Rik	250.524	0.639751	0.223133	2.86713	0.00414217	0.0375809	TRUE
Jade2	262.189	0.716854	0.253155	2.83168	0.0046304	0.0404258	TRUE
Slc22a21	159.922	0.636993	0.216142	2.9471	0.00320771	0.0312643	TRUE
P4ha2	9209.33	2.36982	0.225539	10.5074	7.99e-26	4.22e-23	TRUE
Fnip1	1799.4	0.974163	0.151568	6.42722	1.3e-10	1.4e-08	TRUE
Gm2a	2233.67	0.76983	0.254016	3.03064	0.00244037	0.0255197	TRUE
Nmur2	37.0418	1.96122	0.583338	3.36206	0.00077362	0.0106098	TRUE
Fam114a2	4360	0.75476	0.109224	6.91023	4.84e-12	6.31e-10	TRUE
Fam183b	35.5297	1.97831	0.417243	4.74139	2.12e-06	8.15e-05	TRUE
Hist3h2ba	79.1613	1.35781	0.423086	3.20931	0.00133056	0.0161225	TRUE
Hist3h2a	129.345	1.26737	0.306982	4.12849	3.65e-05	0.00094114	TRUE
Gjc2	13.8043	2.08408	0.68892	3.02514	0.00248519	0.0258136	TRUE
Wnt9a	172.385	0.864388	0.225666	3.83038	0.000127945	0.00262399	TRUE
Zkscan17	4431.39	0.634627	0.127788	4.96625	6.83e-07	3.01e-05	TRUE
Flcn	2394.41	0.595623	0.141822	4.19979	2.67e-05	0.000720833	TRUE
Gid4	4528.82	0.665522	0.147654	4.50729	6.57e-06	0.000222314	TRUE
Alkbh5	15142.9	0.662646	0.108745	6.09355	1.1e-09	9.56e-08	TRUE
X2410006H16Rik	1982.77	1.34827	0.142304	9.47452	2.68e-21	9.61e-19	TRUE
Pmp22	5592.76	0.974552	0.282971	3.444	0.000573169	0.00852451	TRUE
Hs3st3b1	2232.36	0.922959	0.153994	5.99348	2.05e-09	1.7e-07	TRUE
Hs3st3a1	377.299	0.869257	0.238486	3.6449	0.000267491	0.00469112	TRUE
Ntn1	3777.23	0.728486	0.220238	3.30773	0.000940557	0.0123533	TRUE
Rpl26	22468.1	0.554882	0.149905	3.70155	0.000214283	0.00393823	TRUE
Tmem107	575.387	0.734023	0.173226	4.23736	2.26e-05	0.00062893	TRUE
Fgf11	532.684	2.26368	0.263916	8.57728	9.71e-18	2.6e-15	TRUE
Ybx2	425.053	1.06551	0.263187	4.04847	5.16e-05	0.00124285	TRUE
Slc2a4	1224.11	1.36558	0.226745	6.02253	1.72e-09	1.45e-07	TRUE
Dlg4	3613.05	0.622177	0.116598	5.33607	9.5e-08	5.21e-06	TRUE
Mnt	3822.95	0.552972	0.131422	4.20761	2.58e-05	0.000701197	TRUE
Hic1	83.4735	1.68931	0.318633	5.30175	1.15e-07	6.11e-06	TRUE
Fam57a	2059.78	0.631288	0.175707	3.59284	0.000327092	0.00543206	TRUE
Sez6	33.7814	1.65946	0.573918	2.89146	0.00383452	0.0355549	TRUE
Sdf2	1824.18	0.583392	0.115697	5.04242	4.6e-07	2.14e-05	TRUE
Aldoc	1279.53	2.06349	0.225048	9.16911	4.77e-20	1.6e-17	TRUE
Tmem132e	253.444	1.88267	0.374949	5.02115	5.14e-07	2.36e-05	TRUE
Msi2	6222.27	0.731966	0.139248	5.25658	1.47e-07	7.61e-06	TRUE
Scpep1	4446.65	0.719261	0.163049	4.41131	1.03e-05	0.00032746	TRUE
Rsad1	402.129	1.31111	0.317086	4.13486	3.55e-05	0.000918974	TRUE
Hoxb8	186.418	4.08589	1.07065	3.81627	0.000135485	0.00275052	TRUE
Hoxb7	36.6474	3.3693	0.869002	3.87721	0.00010566	0.00222373	TRUE
Hoxb5	249.492	1.14244	0.356882	3.20117	0.00136872	0.0164681	TRUE
Hoxb4	1299.53	0.888941	0.243821	3.64587	0.000266485	0.00468533	TRUE
Hoxb2	828.187	0.9261	0.300189	3.08505	0.00203515	0.0222316	TRUE
Copz2	1325.18	0.867417	0.251442	3.44978	0.000561048	0.00840651	TRUE
Stac2	48.9211	1.94693	0.470284	4.13989	3.47e-05	0.000904856	TRUE
Fbxl20	3081.4	0.666759	0.116509	5.72282	1.05e-08	7.3e-07	TRUE
Krt23	27.9492	3.00249	1.02642	2.92521	0.00344225	0.0328799	TRUE
Krt19	7277.66	1.75558	0.257743	6.81137	9.67e-12	1.21e-09	TRUE
Naglu	779.478	0.906522	0.18509	4.89773	9.69e-07	4.05e-05	TRUE
Ezh1	1583.06	0.757376	0.105774	7.16033	8.05e-13	1.17e-10	TRUE
Arl4d	713.385	1.20632	0.297603	4.05346	5.05e-05	0.00122969	TRUE
Sost	753.59	0.980113	0.288136	3.40157	0.000670011	0.00956111	TRUE
Mpp2	6421.6	0.767014	0.179322	4.27729	1.89e-05	0.000543408	TRUE
Nags	44.5476	2.59623	0.504242	5.14879	2.62e-07	1.3e-05	TRUE
Grn	4392.44	0.651311	0.167592	3.88629	0.00010179	0.00215583	TRUE
X2810433D01Rik	55.3463	1.58998	0.45729	3.47696	0.000507128	0.00777261	TRUE
C130046K22Rik	46.3101	3.46981	0.863006	4.0206	5.8e-05	0.00136157	TRUE
Gm11642	22.4967	2.04867	0.745339	2.74864	0.00598435	0.0486453	TRUE
Mapt	118.283	1.53388	0.340368	4.50655	6.59e-06	0.000222341	TRUE
Ace	239.522	1.90259	0.339667	5.60134	2.13e-08	1.36e-06	TRUE
X1810010H24Rik	116.854	2.09136	0.272431	7.67667	1.63e-14	3.09e-12	TRUE
Cep112	607.911	0.62277	0.169289	3.67875	0.00023438	0.00423381	TRUE
Slc16a6	1224.82	0.706797	0.162908	4.33863	1.43e-05	0.000433526	TRUE
Arsg	341.622	0.941787	0.247226	3.80941	0.000139298	0.00279403	TRUE
Wipi1	2104.36	0.630937	0.158821	3.97264	7.11e-05	0.00159995	TRUE
BC006965	26.9738	3.15621	1.08616	2.90584	0.00366269	0.0344124	TRUE
Grin2c	1346.71	0.689432	0.244449	2.82035	0.00479714	0.0414892	TRUE
Hid1	452.41	1.17989	0.222866	5.29418	1.2e-07	6.33e-06	TRUE
Galk1	10767.5	1.05109	0.158508	6.63118	3.33e-11	3.86e-09	TRUE
Rnf157	1311.75	0.570559	0.17071	3.34228	0.000830933	0.011212	TRUE
Mxra7	807.055	0.652687	0.229768	2.84064	0.00450238	0.0397882	TRUE
Mettl23	675.462	0.572584	0.194696	2.94091	0.00327249	0.0317415	TRUE
Actg1	88786.7	0.518883	0.151109	3.43383	0.000595108	0.00875996	TRUE
Oxld1	206.701	0.695759	0.197596	3.52112	0.000429732	0.00679292	TRUE
P4hb	46292.2	0.62123	0.119417	5.20217	1.97e-07	1e-05	TRUE
Pycr1	1404.71	0.969954	0.150314	6.45286	1.1e-10	1.21e-08	TRUE
Notum	238.546	1.10807	0.383891	2.88643	0.00389644	0.0359856	TRUE
Rac3	540.896	0.52338	0.147729	3.54284	0.000395843	0.00634803	TRUE
Dcxr	163.163	1.12075	0.203457	5.50855	3.62e-08	2.19e-06	TRUE
Slc16a3	42558	0.858924	0.152886	5.61806	1.93e-08	1.27e-06	TRUE
Fn3k	56.7205	1.84431	0.377495	4.88567	1.03e-06	4.24e-05	TRUE
Klf6	3993.28	0.64146	0.188298	3.40663	0.000657703	0.0094324	TRUE
Pfkp	24184.1	1.29158	0.23113	5.58811	2.3e-08	1.46e-06	TRUE
Pgbd1	447.592	0.949824	0.147798	6.42649	1.31e-10	1.4e-08	TRUE
Gm11361	552.415	0.558316	0.155266	3.59588	0.000323301	0.00539272	TRUE
Dusp22	1525.05	0.601036	0.192906	3.1157	0.0018351	0.0205151	TRUE
Ppp1r3g	514.58	1.13212	0.225508	5.02031	5.16e-07	2.36e-05	TRUE
Nrn1	291.212	3.75589	0.337568	11.1263	9.34e-29	5.52e-26	TRUE
Gm30177	12.2456	2.67366	0.864574	3.09245	0.0019851	0.0217796	TRUE
Tmem170b	1199.54	0.571837	0.164098	3.48472	0.000492653	0.00759132	TRUE
Gfod1	1404.13	0.894903	0.287408	3.1137	0.00184756	0.0206206	TRUE
Rnf144b	405.275	0.776249	0.262472	2.95746	0.00310189	0.0304994	TRUE
Sncb	143.298	6.13949	0.460789	13.3238	1.68e-40	1.78e-37	TRUE
Neurog1	39.1625	3.18095	0.996852	3.191	0.00141784	0.0168645	TRUE
Fbxl21	37.5146	1.29894	0.4363	2.97717	0.00290927	0.0290464	TRUE
Tgfbi	1517.96	0.614901	0.216621	2.83861	0.00453108	0.039857	TRUE
Spock1	126.164	1.29019	0.354948	3.63487	0.000278126	0.00481813	TRUE
Klhl3	736.562	1.19189	0.199817	5.96493	2.45e-09	1.97e-07	TRUE
Ntrk2	785.624	0.933044	0.243792	3.82721	0.000129602	0.00265254	TRUE
Gas1	5109.9	0.58251	0.15091	3.85998	0.000113396	0.00235934	TRUE
Ctsl	10500.1	0.715829	0.162241	4.41215	1.02e-05	0.000326706	TRUE
Gm5451	80.2895	0.840698	0.293629	2.86313	0.00419479	0.0379242	TRUE
Zfp759	215.64	0.599124	0.188599	3.1767	0.00148961	0.0175725	TRUE
Zfp729b	375.738	0.596738	0.204347	2.92021	0.0034979	0.0332034	TRUE
Zfp729a	645.549	0.630564	0.145541	4.33254	1.47e-05	0.000441712	TRUE
Ube2ql1	341.831	0.815334	0.199116	4.09478	4.23e-05	0.00106589	TRUE
Irx1	3898.03	0.738426	0.25767	2.86578	0.00415977	0.0376725	TRUE
Arrdc3	5890.9	1.14176	0.163336	6.99026	2.74e-12	3.75e-10	TRUE
Gm5452	425.66	0.531705	0.165292	3.21676	0.00129647	0.0157666	TRUE
Edil3	1274.64	0.828528	0.151708	5.46133	4.73e-08	2.79e-06	TRUE
Jmy	4229.08	0.540574	0.127157	4.25122	2.13e-05	0.000597874	TRUE
Lhfpl2	3203.72	0.596665	0.208654	2.85959	0.00424184	0.0381474	TRUE
Ap3b1	5928.08	0.526531	0.09538	5.52035	3.38e-08	2.07e-06	TRUE
Polk	780.967	0.565854	0.163478	3.46134	0.000537489	0.00814892	TRUE
Fam169a	4967.13	1.01984	0.126587	8.05646	7.85e-16	1.7e-13	TRUE
Hexb	875.276	1.58296	0.149824	10.5655	4.31e-26	2.34e-23	TRUE
Arhgef28	725.763	0.999805	0.153271	6.5231	6.89e-11	7.77e-09	TRUE
Rps3a3	14811.8	0.529307	0.148279	3.56967	0.000357437	0.00584415	TRUE
Plk2	4729.75	0.832493	0.207314	4.01562	5.93e-05	0.00137943	TRUE
Map3k1	4819.81	0.72231	0.111804	6.46051	1.04e-10	1.16e-08	TRUE
Esm1	302.185	3.61635	0.400414	9.03153	1.69e-19	5.31e-17	TRUE
Fst	755.037	2.78551	0.916231	3.04018	0.00236438	0.0249196	TRUE
Itga2	174.298	0.598363	0.213002	2.80919	0.00496666	0.0425066	TRUE
Gdf7	25.1267	3.10581	1.10888	2.80085	0.00509686	0.0432339	TRUE
Hs1bp3	1531.72	0.602552	0.123713	4.87055	1.11e-06	4.52e-05	TRUE
Matn3	305.132	1.12209	0.195631	5.73575	9.71e-09	6.86e-07	TRUE
Pgk1.rs7	161.457	0.74452	0.253871	2.93267	0.00336063	0.0323154	TRUE
Lpin1	680.725	0.667541	0.151134	4.41689	1e-05	0.000320648	TRUE
Hpcal1	1683.4	0.567098	0.130788	4.33602	1.45e-05	0.000438053	TRUE
Gm49329	361.064	1.45937	0.166567	8.76144	1.93e-18	5.45e-16	TRUE
Gm49330	190.798	1.27563	0.268932	4.74331	2.1e-06	8.09e-05	TRUE
Bnip3l.ps	229.411	0.911015	0.17071	5.33661	9.47e-08	5.21e-06	TRUE
Mboat2	2689.94	0.705954	0.105221	6.70926	1.96e-11	2.37e-09	TRUE
Sh3yl1	515.006	0.643776	0.139381	4.61881	3.86e-06	0.00013962	TRUE
Hbp1	2937.89	0.526186	0.101058	5.20679	1.92e-07	9.84e-06	TRUE
Nampt	8626.23	1.24351	0.1458	8.52888	1.48e-17	3.8e-15	TRUE
Gdap10	334.056	0.928109	0.201315	4.61024	4.02e-06	0.000143947	TRUE
Immp2l	114.882	0.862812	0.298234	2.89307	0.00381494	0.0354415	TRUE
G2e3	4638.34	0.549589	0.173605	3.16574	0.0015469	0.0181206	TRUE
Npas3	92.086	1.22154	0.316833	3.85546	0.00011551	0.00239341	TRUE
Egln3	2572.32	2.51016	0.181658	13.8181	1.98e-43	2.21e-40	TRUE
Mipol1	537.432	0.680782	0.174274	3.9064	9.37e-05	0.00200954	TRUE
Clec14a	1203.12	1.57937	0.284851	5.54455	2.95e-08	1.83e-06	TRUE
Rpl17.ps3	119.255	0.708847	0.247462	2.86446	0.00417717	0.037813	TRUE
Klhdc1	183.189	0.829444	0.22036	3.76404	0.000167193	0.0032309	TRUE
Pygl	5503.67	1.37912	0.245139	5.62589	1.85e-08	1.22e-06	TRUE
Rtn1	440.238	1.14179	0.325336	3.50956	0.000448846	0.00703507	TRUE
Dhrs7	1001.24	1.44975	0.194868	7.43964	1.01e-13	1.68e-11	TRUE
Gm15283	256.377	2.33201	0.252926	9.2201	2.97e-20	1.01e-17	TRUE
Rad51b	241.127	0.994444	0.206129	4.82438	1.4e-06	5.59e-05	TRUE
Slc8a3	100.132	1.85744	0.571352	3.25096	0.00115017	0.0144784	TRUE
Map3k9	753.118	0.838222	0.285898	2.93189	0.00336902	0.0323342	TRUE
Bbof1	64.9074	1.18026	0.312124	3.78139	0.000155955	0.00306086	TRUE
Aldh6a1	1467.54	0.921472	0.144512	6.37646	1.81e-10	1.86e-08	TRUE
Syndig1l	39.3256	1.77978	0.480438	3.70449	0.000211815	0.00391604	TRUE
Npc2	8693.96	0.533383	0.124015	4.30094	1.7e-05	0.00049996	TRUE
Fos	348.442	1.20573	0.239355	5.03744	4.72e-07	2.19e-05	TRUE
Jdp2	1306.76	1.05263	0.248172	4.24151	2.22e-05	0.000619111	TRUE
Flvcr2	563.819	1.11437	0.287961	3.86985	0.000108901	0.00228475	TRUE
Nrxn3	106.09	0.941109	0.289658	3.24904	0.00115796	0.0145496	TRUE
Foxn3	2119.11	0.571418	0.100713	5.67372	1.4e-08	9.51e-07	TRUE
Efcab11	296.464	0.64402	0.217681	2.95854	0.00309098	0.0304517	TRUE
Itpk1	758.189	1.13805	0.181845	6.25837	3.89e-10	3.7e-08	TRUE
Begain	584.204	0.524603	0.170308	3.08031	0.00206786	0.0224911	TRUE
Dlk1	27374.5	0.838443	0.270456	3.10011	0.00193451	0.0213647	TRUE
Dio3	84.5075	1.34943	0.421738	3.1997	0.00137572	0.0165102	TRUE
A530016L24Rik	627.986	1.48666	0.393314	3.77983	0.000156935	0.00307709	TRUE
Ahnak2	80.5355	1.09046	0.375837	2.90141	0.00371488	0.0347889	TRUE
Selenop	2384.69	1.00149	0.189213	5.29289	1.2e-07	6.36e-06	TRUE
Ghr	2665.71	0.584541	0.161004	3.63059	0.000282775	0.00488182	TRUE
Gm2093	33.2817	1.51651	0.396838	3.82149	0.000132647	0.00270109	TRUE
Gm16374	74.7316	0.971126	0.312129	3.1113	0.00186268	0.0207196	TRUE
Nadk2	8651.93	0.677162	0.103635	6.53408	6.4e-11	7.26e-09	TRUE
Dnajc21	2931.23	0.579863	0.132804	4.36633	1.26e-05	0.000389698	TRUE
Gm2606	333.065	0.877685	0.246404	3.56197	0.000368076	0.00598885	TRUE
Rnf19a	5203.54	1.16479	0.114353	10.1859	2.29e-24	1.07e-21	TRUE
Sntb1	553.862	0.69808	0.206986	3.37259	0.000744645	0.0103253	TRUE
Myc	2382.63	0.516454	0.138093	3.73991	0.000184087	0.00347567	TRUE
Adcy8	65.0696	1.34281	0.395107	3.39859	0.000677341	0.00964681	TRUE
Ndrg1	2376.92	3.82428	0.289954	13.1893	1.01e-39	9.68e-37	TRUE
St3gal1	5472.37	0.636986	0.138034	4.6147	3.94e-06	0.000141397	TRUE
Kcnk9	9.99113	3.05837	0.83666	3.65545	0.000256732	0.00456569	TRUE
Ly6h	211.616	1.67872	0.315791	5.31591	1.06e-07	5.71e-06	TRUE
Nrbp2	994.667	0.632168	0.175377	3.60462	0.000312609	0.00528331	TRUE
Grina	1613.05	0.883133	0.14493	6.09351	1.1e-09	9.56e-08	TRUE
Foxred2	626.656	0.519154	0.171203	3.03238	0.00242635	0.0253995	TRUE
Mpst	1577.04	0.793251	0.148786	5.33148	9.74e-08	5.33e-06	TRUE
Mfng	461.664	1.08063	0.148728	7.26586	3.71e-13	5.64e-11	TRUE
Triobp	9284.21	0.649458	0.162758	3.99032	6.6e-05	0.00150721	TRUE
H1f0	18307.3	0.695816	0.155413	4.4772	7.56e-06	0.000251403	TRUE
Maff	1760.67	1.40581	0.228026	6.16512	7.04e-10	6.37e-08	TRUE
Kcnj4	100.953	1.45876	0.408049	3.57497	0.000350274	0.00575515	TRUE
Kdelr3	454.51	0.775895	0.208661	3.71845	0.000200447	0.00374031	TRUE
Sun2	3118.12	0.609429	0.212491	2.86803	0.00413042	0.0375082	TRUE
Cbx7	459.796	0.654626	0.207556	3.15398	0.00161061	0.0186924	TRUE
Pdgfb	733.132	1.69364	0.234572	7.22011	5.19e-13	7.78e-11	TRUE
Syngr1	148.936	1.21867	0.227546	5.3557	8.52e-08	4.77e-06	TRUE
Mgat3	1708.75	0.606925	0.184665	3.28662	0.00101397	0.013143	TRUE
Atf4	9292.33	0.590976	0.147164	4.01577	5.93e-05	0.00137943	TRUE
Cacna1i	89.144	1.63446	0.341891	4.78064	1.75e-06	6.87e-05	TRUE
Tef	2431.37	0.971665	0.126747	7.66619	1.77e-14	3.32e-12	TRUE
Gm5805	436.201	0.502087	0.181143	2.77177	0.00557532	0.0461804	TRUE
Naga	1095.84	1.03931	0.127674	8.1403	3.94e-16	8.7e-14	TRUE
X1700001L05Rik	651.615	2.05246	0.275371	7.45343	9.09e-14	1.55e-11	TRUE
Shisal1	123.159	0.699262	0.231784	3.01687	0.00255401	0.0263783	TRUE
Arhgap8	626.709	0.645584	0.174415	3.70144	0.000214383	0.00393823	TRUE
Gm4217	30.2679	1.35406	0.428848	3.15745	0.00159157	0.0184996	TRUE
Wnt7b	228.422	1.86532	0.29322	6.3615	2e-10	2.04e-08	TRUE
Ttc38	320.529	0.516808	0.182603	2.83023	0.00465151	0.0405527	TRUE
Gramd4	1888.2	0.575435	0.165783	3.47102	0.000518494	0.0079166	TRUE
Fam19a5	806.644	0.559229	0.197496	2.83159	0.0046317	0.0404258	TRUE
Pim3	7475.81	0.619465	0.159335	3.88783	0.000101145	0.00214445	TRUE
Adm2	108.147	4.5128	0.497614	9.06887	1.2e-19	3.89e-17	TRUE
Arsa	930.491	0.591399	0.136115	4.34486	1.39e-05	0.000422047	TRUE
Cpne8	113.83	1.63134	0.489162	3.33497	0.000853072	0.0114339	TRUE
Prph	94.4883	1.10554	0.328418	3.36626	0.000761946	0.0104783	TRUE
Gm49494	29.2715	1.42316	0.454425	3.13178	0.00173749	0.0197193	TRUE
Acvrl1	920.568	0.744855	0.134817	5.52495	3.3e-08	2.03e-06	TRUE
Nr4a1	1701.08	0.848818	0.162669	5.21807	1.81e-07	9.33e-06	TRUE
Krt7	1124.05	0.588243	0.167624	3.50931	0.000449276	0.00703633	TRUE
Krt8	22354.2	0.787342	0.271228	2.90288	0.00369743	0.0346902	TRUE
Krt18	12483.9	0.681353	0.186897	3.6456	0.000266767	0.00468604	TRUE
Eif4b	46041	0.820185	0.128061	6.40464	1.51e-10	1.57e-08	TRUE
Rpl39.ps	378.607	0.596837	0.191092	3.1233	0.00178836	0.0200933	TRUE
Calcoco1	4410.76	0.56513	0.145037	3.89644	9.76e-05	0.00207843	TRUE
Hoxc6	15.2912	3.50205	1.0601	3.30351	0.000954812	0.0124972	TRUE
D930007P13Rik	49.407	2.42345	0.565717	4.28385	1.84e-05	0.000531418	TRUE
Vasn	1732.5	0.590556	0.204221	2.89175	0.00383109	0.0355494	TRUE
Ppl	1026.65	0.911657	0.300195	3.03689	0.00239036	0.0251145	TRUE
Grin2a	25.1956	1.96068	0.555374	3.53038	0.000414964	0.00660718	TRUE
Gm1600	39.2755	1.52787	0.447133	3.41704	0.000633059	0.00920388	TRUE
Abcc1	1861.18	0.794792	0.201112	3.95199	7.75e-05	0.00172134	TRUE
Snai2	929.893	0.766222	0.233862	3.27638	0.00105148	0.0134726	TRUE
Spidr	2488.45	1.00958	0.115526	8.73898	2.35e-18	6.56e-16	TRUE
Cldn5	947.869	0.999981	0.203256	4.9198	8.66e-07	3.68e-05	TRUE
Klhl24	5816.27	0.856218	0.124204	6.89362	5.44e-12	7.05e-10	TRUE
Map6d1	162.107	1.02962	0.249415	4.12815	3.66e-05	0.000941339	TRUE
Fam131a	151.091	0.911913	0.305395	2.98601	0.00282646	0.0284317	TRUE
X2510009E07Rik	872.273	0.801079	0.202361	3.95865	7.54e-05	0.00168336	TRUE
AC154540.2	208.216	0.653231	0.223292	2.92546	0.00343946	0.0328689	TRUE
Bcl6	52.9468	1.49467	0.365321	4.09139	4.29e-05	0.00107618	TRUE
P3h2	3282.08	0.616738	0.136392	4.52179	6.13e-06	0.000210094	TRUE
Fgf12	115.582	0.803886	0.286012	2.81068	0.00494376	0.042407	TRUE
Fam43a	1928.98	0.509779	0.152725	3.33789	0.000844161	0.0113296	TRUE
Fam162a	11633.9	1.25113	0.210648	5.93945	2.86e-09	2.26e-07	TRUE
Igsf11	1303.55	0.903463	0.301852	2.99307	0.00276185	0.0279498	TRUE
Boc	1286.29	0.78216	0.259201	3.01758	0.00254799	0.0263297	TRUE
Cd47	1669.35	0.755179	0.182587	4.13599	3.53e-05	0.000916826	TRUE
Bbx	5883.42	0.511868	0.117704	4.34879	1.37e-05	0.000417703	TRUE
AC138306.1	8.33307	3.00645	1.08196	2.77872	0.0054574	0.0455524	TRUE
Dubr	781.069	0.833463	0.248888	3.34874	0.000811795	0.0110055	TRUE
Tmem45a	423.579	2.89042	0.255462	11.3145	1.11e-29	6.98e-27	TRUE
Gbe1	2388.68	1.04166	0.174524	5.96856	2.39e-09	1.93e-07	TRUE
Robo2	3411.92	0.618636	0.22481	2.75182	0.00592655	0.0482927	TRUE
Samsn1	110.217	0.99951	0.303768	3.29038	0.00100053	0.0129939	TRUE
Gm9843	1017.71	0.531215	0.14266	3.72365	0.000196364	0.00368123	TRUE
AC122392.1	227.834	1.12568	0.177341	6.3475	2.19e-10	2.19e-08	TRUE
Tiam1	5262.29	0.56654	0.136538	4.14932	3.33e-05	0.000874078	TRUE
Ezr	9366.37	0.58167	0.194894	2.98455	0.00283999	0.0285249	TRUE
Fndc1	29.0483	1.41996	0.516914	2.747	0.00601439	0.0487119	TRUE
Rsph3a	345.746	0.669942	0.192745	3.4758	0.000509332	0.00780044	TRUE
Agpat4	1800.8	0.52248	0.137723	3.7937	0.000148417	0.00294749	TRUE
Dact2	1179.79	0.868459	0.293567	2.9583	0.00309343	0.0304554	TRUE
Smoc2	3078.41	1.02409	0.314086	3.26053	0.00111202	0.0140955	TRUE
Zfp960	177.587	1.00639	0.264024	3.81174	0.000137993	0.00278734	TRUE
Zfp97	170.182	0.699086	0.21581	3.23935	0.00119802	0.0148572	TRUE
Syngr3	60.2345	0.981409	0.35036	2.80115	0.00509212	0.043212	TRUE
Tmem204	520.448	1.58604	0.221658	7.15534	8.35e-13	1.21e-10	TRUE
Rgs11	462.955	2.14125	0.259729	8.24417	1.66e-16	3.79e-14	TRUE
Crebrf	1000.63	2.21179	0.131253	16.8513	1.03e-63	3.43e-60	TRUE
Itpr3	2183.94	0.75739	0.152526	4.96563	6.85e-07	3.01e-05	TRUE
AI413582	238.204	1.08039	0.253298	4.26528	2e-05	0.000566187	TRUE
Ppard	2138.38	0.571868	0.131569	4.34653	1.38e-05	0.000420473	TRUE
Pim1	5540.11	0.710953	0.140274	5.06832	4.01e-07	1.9e-05	TRUE
Ndufv3	4209.45	0.788211	0.212716	3.70547	0.000211002	0.00390821	TRUE
Cbs	122.446	1.10158	0.243718	4.5199	6.19e-06	0.000210902	TRUE
Cyp4f13	279.033	0.695662	0.241735	2.87779	0.00400472	0.0366819	TRUE
Rps18	36243.4	0.561898	0.138699	4.05121	5.1e-05	0.00123408	TRUE
H2.K2	38.1381	2.05937	0.407848	5.04937	4.43e-07	2.08e-05	TRUE
H2.K1	926.55	2.33176	0.131763	17.6966	4.45e-70	1.79e-66	TRUE
H2.Ab1	1055.52	2.69674	0.214669	12.5623	3.4e-36	3.1e-33	TRUE
Slc44a4	49.6429	1.01825	0.360604	2.82373	0.00474679	0.0411689	TRUE
Neu1	1878.55	0.502411	0.134054	3.74784	0.000178364	0.00340417	TRUE
Hspa1b	546.773	0.94318	0.291661	3.23382	0.00122147	0.0150828	TRUE
Hspa1a	220.651	1.03178	0.348789	2.95819	0.00309454	0.0304554	TRUE
H2.D1	435.566	0.963898	0.260315	3.70282	0.000213215	0.00393107	TRUE
H2.Q1	85.5083	1.78394	0.435977	4.09182	4.28e-05	0.00107553	TRUE
H2.Q2	602.14	2.222	0.408556	5.43867	5.37e-08	3.11e-06	TRUE
H2.Q4	630.502	1.107	0.22367	4.94928	7.45e-07	3.24e-05	TRUE
H2.Q7	214.105	0.906221	0.281763	3.21625	0.00129877	0.0157849	TRUE
H2.Q10	16.2557	2.03836	0.65396	3.11695	0.00182734	0.0204626	TRUE
Ier3	1092.25	3.66435	0.225925	16.2194	3.68e-59	1.06e-55	TRUE
H2.T23	90.2333	0.866398	0.268829	3.22285	0.0012692	0.0154912	TRUE
Enpp5	242.406	1.14104	0.182559	6.25025	4.1e-10	3.88e-08	TRUE
X1600014C23Rik	30.7602	3.19218	0.70604	4.52125	6.15e-06	0.000210276	TRUE
F630040K05Rik	90.9792	3.72671	0.476749	7.81691	5.41e-15	1.05e-12	TRUE
Vegfa	15689.6	1.44255	0.194657	7.41074	1.26e-13	2.02e-11	TRUE
Rsph9	120.956	0.78288	0.271914	2.87914	0.0039876	0.0366086	TRUE
Polr1c	6092.2	0.619491	0.142295	4.35357	1.34e-05	0.000411833	TRUE
Dlk2	37.6957	1.32586	0.480356	2.76017	0.00577716	0.0474413	TRUE
Guca1a	28.7394	1.56051	0.444323	3.51211	0.000444557	0.0069733	TRUE
Sema6b	763.518	1.61533	0.178482	9.05033	1.43e-19	4.54e-17	TRUE
Tnfaip8l1	260.035	0.932848	0.201759	4.62357	3.77e-06	0.000137197	TRUE
Kdm4b	6410.55	0.736773	0.104001	7.08427	1.4e-12	1.99e-10	TRUE
Lonp1	14983	0.550824	0.110039	5.00571	5.57e-07	2.52e-05	TRUE
Nrtn	327.094	1.38702	0.242412	5.72175	1.05e-08	7.32e-07	TRUE
Gm11110	105.295	1.2649	0.400312	3.15977	0.00157893	0.0183778	TRUE
Tnfsf9	227.286	1.01501	0.208426	4.8699	1.12e-06	4.53e-05	TRUE
C3	121.707	2.46572	0.336353	7.33073	2.29e-13	3.56e-11	TRUE
Ptprm	2393.92	0.594093	0.168771	3.52011	0.000431372	0.00679834	TRUE
Galnt14	389.233	0.610789	0.219775	2.77915	0.00545013	0.045538	TRUE
Crim1	1611.53	0.784939	0.151244	5.18987	2.1e-07	1.07e-05	TRUE
Dync2li1	658.075	0.66783	0.192252	3.47372	0.000513303	0.00785526	TRUE
Epas1	1580.68	0.979631	0.347108	2.82226	0.00476859	0.0413223	TRUE
Zfp438	342.388	0.604395	0.181489	3.33021	0.000867803	0.0116004	TRUE
Colec12	5385.03	0.989339	0.248771	3.97691	6.98e-05	0.00157683	TRUE
Gm6277	76.3898	0.934183	0.340039	2.74728	0.00600922	0.0486923	TRUE
Cables1	851.809	0.59938	0.16526	3.62688	0.000286864	0.00493121	TRUE
Lama3	174.434	1.39239	0.327723	4.24868	2.15e-05	0.000602993	TRUE
Dtna	713.923	0.72443	0.185529	3.90467	9.44e-05	0.00202182	TRUE
Lims2	480.668	1.88769	0.395015	4.77877	1.76e-06	6.92e-05	TRUE
Gpr17	22.1427	2.24777	0.585066	3.84192	0.000122078	0.00251388	TRUE
Epb41l4a	1305.6	0.517889	0.179699	2.88197	0.00395191	0.0363808	TRUE
Egr1	466.107	1.32011	0.258499	5.10683	3.28e-07	1.58e-05	TRUE
Sil1	853.341	0.642016	0.124038	5.17598	2.27e-07	1.14e-05	TRUE
Cxxc5	6501.03	0.612856	0.120091	5.10326	3.34e-07	1.6e-05	TRUE
X2900055J20Rik	8.70948	2.84435	1.00438	2.83194	0.00462668	0.040424	TRUE
Kctd16	20.3186	3.19723	0.683094	4.68052	2.86e-06	0.000106789	TRUE
Prelid2	1860.25	1.5022	0.159614	9.41148	4.89e-21	1.69e-18	TRUE
Ppp2r2b	622.304	0.707583	0.164588	4.29913	1.71e-05	0.000503168	TRUE
Ticam2	60.8181	1.88214	0.357396	5.26625	1.39e-07	7.24e-06	TRUE
Lox	209.093	2.86777	0.399792	7.17315	7.33e-13	1.07e-10	TRUE
Ppargc1b	765.296	0.83264	0.252802	3.29364	0.000988978	0.012894	TRUE
Impa2	1376.38	0.577352	0.181424	3.18234	0.0014609	0.0173255	TRUE
Spire1	3239.16	0.535891	0.175845	3.04752	0.0023074	0.0244733	TRUE
Lipg	165.332	1.19865	0.269332	4.45045	8.57e-06	0.000278853	TRUE
Rpl17	33971.3	0.651705	0.142339	4.57854	4.68e-06	0.000164083	TRUE
Tshz1	2137.11	0.797412	0.270749	2.94521	0.00322739	0.0314256	TRUE
Zadh2	2141.67	0.850483	0.146212	5.81676	6e-09	4.48e-07	TRUE
Gm45871	381.508	0.760573	0.188954	4.02518	5.69e-05	0.00134004	TRUE
Pold4	311.044	1.06669	0.210411	5.06956	3.99e-07	1.89e-05	TRUE
Pcx	3556.75	1.00491	0.123009	8.16942	3.1e-16	6.91e-14	TRUE
Ctsf	1114.41	0.890471	0.146812	6.0654	1.32e-09	1.12e-07	TRUE
Actn3	360.475	0.715916	0.208164	3.43919	0.000583465	0.00863287	TRUE
Tmem151a	329.79	0.819881	0.274769	2.98389	0.00284608	0.0285718	TRUE
Ltbp3	531.895	1.16488	0.195125	5.96994	2.37e-09	1.93e-07	TRUE
Malat1	9192.26	0.51374	0.177722	2.8907	0.00384387	0.0356105	TRUE
Neat1	704.836	1.16353	0.272583	4.26855	1.97e-05	0.000559535	TRUE
Cdc42ep2	411.865	1.11975	0.303456	3.68998	0.000224273	0.00409359	TRUE
Fau	29577.1	0.597709	0.145391	4.11104	3.94e-05	0.000998536	TRUE
Nrxn2	153.752	1.36864	0.420925	3.25151	0.00114793	0.0144594	TRUE
Rps6ka4	476.313	0.963587	0.27506	3.50319	0.000459717	0.00716074	TRUE
Vegfb	4769.07	0.686457	0.138141	4.96925	6.72e-07	2.97e-05	TRUE
Macrod1	480.528	1.07518	0.253261	4.24533	2.18e-05	0.000610378	TRUE
Rcor2	11943.9	0.580656	0.141325	4.10865	3.98e-05	0.00100763	TRUE
Slc3a2	5970.48	0.665455	0.0945518	7.03799	1.95e-12	2.72e-10	TRUE
Dmrt2	47.2788	2.28442	0.821914	2.77939	0.00544619	0.0455239	TRUE
Vldlr	4149.19	2.53122	0.180938	13.9894	1.81e-44	2.14e-41	TRUE
Pcgf5	5213.58	0.846442	0.255104	3.31803	0.000906553	0.0120049	TRUE
Ppp1r3c	4165	1.11742	0.245438	4.55274	5.3e-06	0.000182986	TRUE
Cyp26a1	871.979	0.915418	0.257687	3.55244	0.000381676	0.00617013	TRUE
Rbp4	262.317	2.38778	0.769464	3.10317	0.00191459	0.0211797	TRUE
Plce1	962.333	0.666813	0.186258	3.58005	0.000343525	0.00566746	TRUE
Pgam1	35445.3	0.552923	0.142369	3.88373	0.000102864	0.00217401	TRUE
Cnnm1	94.1924	1.30713	0.393881	3.31858	0.00090475	0.012004	TRUE
Pkd2l1	9.28199	2.9271	0.963392	3.03832	0.00237898	0.0250472	TRUE
Sema4g	1784.69	1.15956	0.18479	6.27499	3.5e-10	3.36e-08	TRUE
Sorcs3	111.019	1.6073	0.359963	4.46518	8e-06	0.000263401	TRUE
Mxi1	3069.83	1.24027	0.156918	7.90393	2.7e-15	5.54e-13	TRUE
Sfxn4	208.867	0.555457	0.177074	3.13687	0.00170764	0.0194475	TRUE
mt.Tn	163.218	1.23497	0.309785	3.98654	6.7e-05	0.00152103	TRUE
mt.Tc	76.551	1.09683	0.369355	2.96959	0.00298198	0.0296824	TRUE
mt.Tp	1823.27	1.57959	0.189351	8.34212	7.3e-17	1.77e-14	TRUE
Oprk1	267.205	-1.40997	0.298407	-4.72499	2.30129e-06	8.80101e-05	TRUE
Gm26901	51.47	-1.04036	0.353488	-2.94313	0.00324917	0.0315611	TRUE
Gm28439	418.643	-1.0537	0.153071	-6.88375	5.82969e-12	7.50311e-10	TRUE
Gm10222	189.632	-0.833062	0.218878	-3.80606	0.000141197	0.00282647	TRUE
Gm10925	1125.7	-0.641154	0.162555	-3.94424	8.00532e-05	0.0017624	TRUE
Gm28661	1582.09	-0.564526	0.163131	-3.46058	0.000539019	0.00815556	TRUE
Gm37233	107.59	-1.09554	0.298793	-3.66657	0.00024583	0.00441483	TRUE
Amer3	25.2339	-1.94661	0.547482	-3.55556	0.000377172	0.00610714	TRUE
Tbc1d8	542.462	-0.779727	0.168958	-4.61492	3.93239e-06	0.000141397	TRUE
Tmem182	92.69	-1.42673	0.36205	-3.94071	8.12407e-05	0.0017853	TRUE
Mfsd6	186.47	-0.66785	0.222427	-3.00256	0.00267723	0.0273554	TRUE
Dnah7a	50.9711	-0.953424	0.325442	-2.92963	0.00339362	0.0325176	TRUE
Coq10b	541.618	-0.80876	0.188477	-4.29102	1.77856e-05	0.000518122	TRUE
Mars2	1217.09	-0.625899	0.118684	-5.27365	1.33736e-07	6.99258e-06	TRUE
Fev	38.2887	-1.93059	0.417532	-4.6238	3.76774e-06	0.000137197	TRUE
Ptprn	266.117	-1.07866	0.184594	-5.84343	5.11364e-09	3.91876e-07	TRUE
Gm5529	227.323	-0.665402	0.206757	-3.21828	0.00128961	0.0157104	TRUE
Efhd1	51.077	-2.1549	0.453882	-4.74771	2.0573e-06	7.92831e-05	TRUE
Bok	2265.48	-0.535959	0.191648	-2.79659	0.00516454	0.0436973	TRUE
Serpinb8	15.53	-2.43017	0.848787	-2.8631	0.00419512	0.0379242	TRUE
Steap3	247.33	-0.938797	0.226952	-4.13654	3.52583e-05	0.000915804	TRUE
Lrrn2	265.282	-1.09764	0.193708	-5.66649	1.45753e-08	9.8295e-07	TRUE
Pik3c2b	1346.01	-0.723262	0.184745	-3.91493	9.04297e-05	0.00195231	TRUE
Adora1	1029.38	-0.759004	0.253472	-2.99443	0.00274961	0.027854	TRUE
Gm26642	36.6449	-1.4194	0.435415	-3.25989	0.00111455	0.0141186	TRUE
Rnpep	2813.16	-0.70092	0.135275	-5.18143	2.20193e-07	1.11081e-05	TRUE
Gm38399	167.76	-0.832151	0.301849	-2.75684	0.00583623	0.0477895	TRUE
Rnasel	254.155	-0.586741	0.210527	-2.787	0.00531978	0.0448195	TRUE
Fam163a	122.676	-1.55526	0.292083	-5.32474	1.011e-07	5.47138e-06	TRUE
X4930568G15Rik	45.7456	-1.41025	0.421782	-3.34354	0.000827163	0.0111686	TRUE
Gpr161	1833.08	-0.5316	0.155737	-3.41345	0.00064145	0.00927216	TRUE
Gm18407	15.4419	-2.22861	0.68861	-3.23639	0.00121053	0.0149846	TRUE
Tma7.ps	1426.45	-0.75902	0.233051	-3.25689	0.00112641	0.0142328	TRUE
Cadm3	719.07	-0.731295	0.215787	-3.38897	0.000701559	0.00987791	TRUE
Aim2	92.9983	-1.11538	0.343719	-3.24503	0.00117436	0.0146642	TRUE
Spta1	336.696	-2.70561	0.776908	-3.48254	0.00049668	0.00763579	TRUE
Tgfb2	7100.87	-0.731816	0.235089	-3.11293	0.00185242	0.0206334	TRUE
Flvcr1	659.062	-0.972275	0.196746	-4.94179	7.74086e-07	3.35682e-05	TRUE
X4930412O13Rik	124.881	-0.989107	0.31953	-3.09551	0.00196475	0.0216629	TRUE
Mindy3	1631.32	-0.573851	0.105727	-5.42768	5.70918e-08	3.29393e-06	TRUE
Gm13341	1007.09	-0.553226	0.153732	-3.59865	0.000319877	0.00535653	TRUE
Gm13340	3558.29	-0.834047	0.151351	-5.51069	3.57437e-08	2.17473e-06	TRUE
Pdss1	1026.67	-0.505589	0.141565	-3.57144	0.000355024	0.00582366	TRUE
Lhx3	57.5443	-1.74422	0.446354	-3.9077	9.31802e-05	0.00200522	TRUE
Asb6	2253.89	-0.506789	0.110352	-4.59249	4.37994e-06	0.000155098	TRUE
X1110008P14Rik	471.242	-0.726046	0.209142	-3.47155	0.000517455	0.00790674	TRUE
Ptges2	1410.94	-0.594846	0.136762	-4.34949	1.36454e-05	0.00041764	TRUE
St6galnac4	1650.46	-0.671478	0.189884	-3.53625	0.000405855	0.0064827	TRUE
Ly75	3054.73	-0.563961	0.148205	-3.80527	0.00014165	0.00282892	TRUE
Tank	944.145	-0.527824	0.157053	-3.3608	0.000777169	0.0106452	TRUE
Ifih1	115.472	-0.955223	0.316844	-3.01481	0.00257142	0.0265171	TRUE
Scn7a	211.853	-1.02474	0.260044	-3.94062	8.12712e-05	0.0017853	TRUE
Klhl23	5338.49	-0.515148	0.183363	-2.80945	0.00496261	0.0424901	TRUE
Map3k20	2409.41	-0.601007	0.194828	-3.0848	0.00203686	0.0222382	TRUE
Smtnl1	17.1136	-1.77729	0.623266	-2.85158	0.00435023	0.0388195	TRUE
Slc43a3	1822.56	-0.577789	0.136232	-4.24121	2.22322e-05	0.000619111	TRUE
Madd	1150.26	-0.605173	0.185686	-3.25913	0.00111755	0.0141387	TRUE
Nr1h3	244.69	-0.624562	0.225359	-2.77141	0.00558135	0.0462113	TRUE
Itpa.ps1	257.67	-0.553323	0.187948	-2.94402	0.00323978	0.0315004	TRUE
Ano3	65.5099	-0.812408	0.294651	-2.75719	0.00583009	0.0477712	TRUE
Aven	1569.06	-0.540605	0.161933	-3.33846	0.000842446	0.0113141	TRUE
Itpka	150.09	-1.1147	0.339022	-3.288	0.00100903	0.0130874	TRUE
Ltk	200.191	-2.61301	0.419422	-6.23004	4.66328e-10	4.3752e-08	TRUE
Pla2g4e	71.1057	-1.13059	0.349795	-3.23216	0.00122858	0.015152	TRUE
Epb42	96.0379	-3.51215	1.24413	-2.82298	0.00475803	0.0412486	TRUE
Map1a	3207.5	-0.726398	0.241604	-3.00656	0.00264218	0.0270662	TRUE
Fbn1	7902.26	-0.755719	0.201302	-3.75415	0.000173931	0.0033386	TRUE
Gm4430	24.6364	-1.57571	0.492216	-3.20125	0.00136832	0.0164681	TRUE
Gm4430.1	230.788	-1.171	0.200435	-5.84225	5.14992e-09	3.91902e-07	TRUE
Slc20a1	3839.12	-0.690343	0.134152	-5.14596	2.6615e-07	1.30654e-05	TRUE
X9830144P21Rik	158.814	-1.12238	0.274911	-4.0827	4.45164e-05	0.00110346	TRUE
Avp	20.0152	-2.42753	0.674891	-3.59693	0.000321998	0.00537861	TRUE
Itpa	3808.07	-0.559575	0.10813	-5.175	2.2791e-07	1.14114e-05	TRUE
Spef1	303.528	-0.686588	0.22911	-2.99677	0.00272858	0.027753	TRUE
Smox	1187.28	-0.553975	0.1631	-3.39654	0.000682439	0.00968835	TRUE
Crnkl1	2747.22	-0.505405	0.163376	-3.0935	0.0019781	0.0217504	TRUE
Thbd	580.015	-0.693921	0.228831	-3.03247	0.00242564	0.0253995	TRUE
Syndig1	38.2287	-1.14452	0.390356	-2.93199	0.00336796	0.0323342	TRUE
Ada	142.265	-0.739065	0.250553	-2.94973	0.00318048	0.0311046	TRUE
Zfp335os	90.5422	-0.767141	0.255948	-2.99726	0.00272421	0.0277226	TRUE
Cd40	257.977	-0.737743	0.247285	-2.98338	0.00285087	0.0286056	TRUE
Nfatc2	285.487	-0.64281	0.199507	-3.222	0.001273	0.0155187	TRUE
Bcas1	49.1166	-1.35645	0.359157	-3.77677	0.000158872	0.00310598	TRUE
Gata5	5305.89	-0.573018	0.184325	-3.10874	0.00187884	0.020859	TRUE
Eef1a2	650.166	-1.1975	0.25929	-4.61837	3.86767e-06	0.000139667	TRUE
Samd10	647.814	-0.68811	0.207594	-3.3147	0.00091743	0.0121185	TRUE
Oprl1	720.697	-0.718114	0.170743	-4.20582	2.60135e-05	0.000704868	TRUE
Dgkk	1842.97	-0.543364	0.185546	-2.92847	0.0034064	0.0325839	TRUE
Gata1	99.0224	-3.14696	0.5755	-5.46822	4.54569e-08	2.69228e-06	TRUE
Slc38a5	102.911	-1.89184	0.340159	-5.56163	2.67266e-08	1.68219e-06	TRUE
Xk	301.507	-0.872626	0.177166	-4.92546	8.4161e-07	3.59529e-05	TRUE
Il13ra1	374.852	-1.17687	0.190577	-6.17531	6.60346e-10	5.99929e-08	TRUE
Slc25a5	21610	-0.542592	0.14806	-3.66467	0.000247658	0.00443971	TRUE
Nkrf	666.793	-0.66274	0.180742	-3.66677	0.00024563	0.00441483	TRUE
Dcaf12l1	1348.04	-0.932162	0.148681	-6.26955	3.62093e-10	3.46195e-08	TRUE
X9530027J09Rik	33.6806	-1.17737	0.423126	-2.78256	0.00539327	0.0451945	TRUE
AW822252	39.4743	-1.70957	0.438283	-3.90061	9.59499e-05	0.00205163	TRUE
Arr3	32.5748	-1.58395	0.500924	-3.16205	0.00156665	0.0183091	TRUE
Il2rg	104.356	-0.670632	0.243687	-2.75202	0.00592284	0.0482821	TRUE
Nap1l2	165.949	-0.624261	0.215427	-2.89778	0.00375811	0.0350845	TRUE
Tsix	7.57231	-2.57639	0.925546	-2.78364	0.00537524	0.0451549	TRUE
Vcp.rs	917.911	-0.533718	0.187609	-2.84485	0.00444325	0.039387	TRUE
Taf9b	340.332	-0.624844	0.193428	-3.23038	0.00123628	0.0151833	TRUE
Frmpd3	157.94	-0.764837	0.215222	-3.55371	0.000379836	0.00614533	TRUE
Pak3	386.795	-0.733905	0.149068	-4.92328	8.5107e-07	3.62798e-05	TRUE
Trpc5	68.7589	-0.91744	0.323634	-2.83481	0.00458532	0.0401851	TRUE
Lhfpl1	229.09	-1.0137	0.289672	-3.49949	0.000466145	0.00723841	TRUE
Amot	13820.3	-0.653989	0.144334	-4.53108	5.86828e-06	0.000201752	TRUE
Apex2	1238.69	-0.53253	0.1243	-4.28423	1.8337e-05	0.00053127	TRUE
Alas2	371.192	-2.18517	0.397524	-5.49695	3.86418e-08	2.31597e-06	TRUE
Spin2c	722.978	-0.526089	0.14379	-3.65874	0.000253463	0.00452359	TRUE
Gja6	17.6854	-2.60761	0.697778	-3.73703	0.000186209	0.00350723	TRUE
Bmx	94.3691	-1.5964	0.306566	-5.20736	1.91548e-07	9.83608e-06	TRUE
Pkia	1487.6	-0.643822	0.134905	-4.77242	1.82023e-06	7.11023e-05	TRUE
Car3	496.905	-1.50088	0.243743	-6.15765	7.38327e-10	6.64759e-08	TRUE
Car2	1279.86	-1.10733	0.34701	-3.19106	0.0014175	0.0168645	TRUE
Tm4sf1	58.7145	-1.29229	0.385061	-3.35607	0.000790592	0.0107763	TRUE
Mbnl1	1529.06	-0.54017	0.122811	-4.39837	1.09069e-05	0.000342962	TRUE
Fam198b	1622.69	-0.987295	0.224601	-4.39578	1.10377e-05	0.000345198	TRUE
Nes	10161.3	-0.603829	0.163586	-3.6912	0.0002232	0.00407772	TRUE
X1500004A13Rik	272.768	-0.663395	0.199319	-3.3283	0.000873772	0.0116569	TRUE
Pklr	143.719	-2.9318	0.285996	-10.2512	1.16888e-24	5.58778e-22	TRUE
Gm9774	289.525	-0.626062	0.172306	-3.63343	0.000279682	0.00484092	TRUE
Rfx5	818.862	-0.609408	0.169256	-3.60052	0.000317587	0.00534046	TRUE
Txnip	1967.93	-0.974815	0.2038	-4.7832	1.72526e-06	6.79211e-05	TRUE
Itga10	164.157	-0.675217	0.244365	-2.76315	0.00572473	0.0471457	TRUE
Cd101	60.0921	-1.44819	0.425206	-3.40586	0.000659555	0.00945221	TRUE
Gm42937	76.4324	-0.956134	0.299809	-3.18914	0.00142697	0.0169631	TRUE
Tshb	10.7077	-2.20202	0.784211	-2.80795	0.00498585	0.0425425	TRUE
I830077J02Rik	36.3562	-1.78478	0.43629	-4.09082	4.29859e-05	0.00107739	TRUE
Cd53	12.8383	-2.17133	0.758867	-2.86128	0.00421933	0.0380232	TRUE
Gm26530	100.338	-1.51928	0.344133	-4.41482	1.01096e-05	0.000323216	TRUE
Tmem56	640.852	-2.26155	0.284019	-7.96269	1.68345e-15	3.52086e-13	TRUE
Synpo2	5538.09	-0.739307	0.243566	-3.03534	0.00240261	0.0252035	TRUE
Enpep	480.829	-0.990045	0.180494	-5.48521	4.12983e-08	2.46782e-06	TRUE
Lef1	1204.08	-0.665717	0.180191	-3.69452	0.000220305	0.00403953	TRUE
Slc39a8	2133.35	-0.892861	0.127358	-7.01063	2.37251e-12	3.28519e-10	TRUE
X1110002E22Rik	451.941	-1.26038	0.348273	-3.61896	0.000295794	0.00505013	TRUE
Adh6b	125.238	-1.90223	0.254918	-7.46212	8.51409e-14	1.46108e-11	TRUE
Gm43362	29.662	-1.32726	0.473024	-2.8059	0.00501756	0.04276	TRUE
Trp53inp1	967.058	-0.544458	0.16454	-3.30896	0.000936419	0.0123126	TRUE
Ndufaf4	2214.43	-0.591088	0.118499	-4.98811	6.09722e-07	2.7265e-05	TRUE
Mdn1	7230.46	-0.887835	0.22979	-3.86368	0.000111693	0.00233358	TRUE
Pm20d2	152.429	-0.694174	0.233215	-2.97654	0.00291519	0.0290766	TRUE
Aqp3	55.0567	-1.46239	0.401108	-3.64587	0.000266493	0.00468533	TRUE
Nol6	5429.58	-0.541758	0.150214	-3.60659	0.000310252	0.0052523	TRUE
Gne	1777.88	-0.521378	0.119883	-4.34905	1.36729e-05	0.000417703	TRUE
Polr1e	1575.7	-0.756174	0.162367	-4.65721	3.20531e-06	0.000118302	TRUE
Igfbpl1	1528.05	-0.737736	0.218377	-3.37826	0.00072945	0.0101502	TRUE
Gm12446	37.7708	-2.25969	0.619184	-3.64946	0.000262791	0.00464465	TRUE
Hemgn	155.059	-2.72554	0.475576	-5.73103	9.98245e-09	7.00796e-07	TRUE
Grin3a	742.915	-1.29685	0.222379	-5.8317	5.48658e-09	4.11043e-07	TRUE
Abca1	1265.77	-0.570931	0.165586	-3.44794	0.00056488	0.0084426	TRUE
Hdhd3	229.787	-0.79287	0.233726	-3.39231	0.000693067	0.00980648	TRUE
Alad	3941.75	-0.513212	0.162065	-3.16671	0.00154176	0.0180709	TRUE
Tnc	11311.2	-0.593844	0.188986	-3.14227	0.00167646	0.0192133	TRUE
Megf9	875.927	-0.599723	0.210679	-2.84662	0.00441859	0.039203	TRUE
Gm11407	64.8896	-0.885274	0.317502	-2.78825	0.00529936	0.0446873	TRUE
L1td1	221.754	-0.866411	0.205095	-4.22444	2.39531e-05	0.000659712	TRUE
Kank4	770.344	-0.562865	0.181871	-3.09486	0.00196903	0.0216864	TRUE
Ttc39aos1	104.141	-0.780785	0.257043	-3.03757	0.00238498	0.0250841	TRUE
Ttc39a	256.356	-0.876687	0.233628	-3.7525	0.000175082	0.00335749	TRUE
Tal1	1190.74	-0.817765	0.200218	-4.08437	4.41959e-05	0.00109844	TRUE
Cyp4x1	37.1506	-1.43454	0.464529	-3.08816	0.00201401	0.0220367	TRUE
Pik3r3	1553.26	-1.69923	0.21164	-8.02884	9.83998e-16	2.10178e-13	TRUE
Dph2	1029.15	-0.502925	0.13448	-3.73978	0.000184185	0.00347567	TRUE
Ermap	194.557	-2.90305	0.429697	-6.75604	1.41811e-11	1.73615e-09	TRUE
Akirin1	3689.39	-0.552364	0.110985	-4.97694	6.45961e-07	2.86305e-05	TRUE
Meaf6	2184.48	-0.561661	0.127856	-4.39293	1.11834e-05	0.000349208	TRUE
Rcc1	7153.02	-0.521902	0.180381	-2.89333	0.00381175	0.0354415	TRUE
Gm17300	216.957	-0.786075	0.233379	-3.36823	0.000756516	0.0104179	TRUE
Smpdl3b	291.825	-0.634336	0.178372	-3.55626	0.00037617	0.00610077	TRUE
Gpn2	1016.64	-0.541598	0.143318	-3.77899	0.000157465	0.00308446	TRUE
Zdhhc18	1655.01	-0.505657	0.113585	-4.4518	8.51552e-06	0.000277556	TRUE
Mtfr1l	6599.45	-0.500908	0.145597	-3.44037	0.000580919	0.00860789	TRUE
Rhd	36.4836	-1.59083	0.44189	-3.60007	0.000318132	0.00534422	TRUE
Padi3	131.829	-0.873175	0.25335	-3.44652	0.000567852	0.00847054	TRUE
Gm13241	49.0904	-1.1696	0.359689	-3.2517	0.00114716	0.0144587	TRUE
Slc2a5	237.378	-0.654193	0.230602	-2.83689	0.00455552	0.0399938	TRUE
Mrpl20	1580.31	-0.51576	0.131627	-3.91835	8.91573e-05	0.00192899	TRUE
Gm43719	104.856	-0.825561	0.267846	-3.08222	0.00205461	0.0223955	TRUE
Gm43566	112.399	-1.08486	0.286158	-3.79112	0.000149968	0.00297167	TRUE
AI506816	2142.09	-0.642437	0.214722	-2.99195	0.00277205	0.0280248	TRUE
X2700038G22Rik	729.83	-0.79383	0.184882	-4.29371	1.75712e-05	0.000512783	TRUE
Nupl2	548.848	-0.513199	0.1576	-3.25634	0.00112857	0.0142512	TRUE
Nos3	1618.54	-0.842936	0.170709	-4.93786	7.89839e-07	3.4104e-05	TRUE
Abcf2	8351.74	-0.533259	0.141546	-3.76738	0.00016497	0.00319408	TRUE
Cad	17449.2	-0.602964	0.21018	-2.8688	0.00412033	0.0374504	TRUE
Plb1	117.749	-0.991279	0.281798	-3.5177	0.00043531	0.00684966	TRUE
Letm1	3703.11	-0.783081	0.120446	-6.50153	7.95057e-11	8.91796e-09	TRUE
Dok7	82.8348	-0.924375	0.329459	-2.80574	0.00502013	0.0427638	TRUE
Plk.ps1	98.1449	-0.796222	0.24677	-3.22657	0.00125283	0.0153193	TRUE
Lgi2	2323.02	-0.598572	0.181146	-3.30435	0.000951961	0.0124762	TRUE
C330024D21Rik	256.211	-0.694941	0.237013	-2.93208	0.003367	0.0323342	TRUE
Gabra4	216.174	-0.699599	0.220166	-3.17759	0.00148504	0.01753	TRUE
Atp10d	929.692	-0.699314	0.189383	-3.69258	0.000221987	0.00405925	TRUE
Fryl	4198.38	-0.567749	0.123874	-4.58328	4.57731e-06	0.000161234	TRUE
Dancr	827.823	-0.835821	0.169581	-4.92874	8.27602e-07	3.55816e-05	TRUE
Gm5560	184.266	-0.739993	0.222787	-3.32153	0.000895241	0.0118959	TRUE
Antxr2	2733.11	-0.642472	0.160532	-4.00214	6.27725e-05	0.00144549	TRUE
X4930524J08Rik	171.297	-0.75212	0.218585	-3.44086	0.000579859	0.00860488	TRUE
Cplx1	83.9992	-1.01997	0.341095	-2.9903	0.00278708	0.0281484	TRUE
Dgkq	808.697	-0.538378	0.162502	-3.31306	0.000922807	0.0121735	TRUE
E130006D01Rik	172.146	-1.25065	0.313636	-3.98757	6.67526e-05	0.00151785	TRUE
Crybb3	42.8081	-1.31496	0.378917	-3.47032	0.000519832	0.007931	TRUE
Myo1h	135.091	-0.847636	0.239071	-3.54555	0.000391799	0.00630403	TRUE
Pop5	1171.57	-0.595091	0.106471	-5.58922	2.28096e-08	1.45388e-06	TRUE
Sds	17.6456	-2.09485	0.631332	-3.31814	0.000906186	0.0120049	TRUE
Setd1b	3464.26	-0.767488	0.175602	-4.37062	1.23894e-05	0.00038388	TRUE
Gm23458	57.1819	-0.985169	0.350335	-2.81207	0.00492233	0.0423565	TRUE
Atp6v0a2	3352.39	-0.568318	0.131169	-4.33273	1.47274e-05	0.000441712	TRUE
Dhx37	3049.47	-0.53044	0.139204	-3.81052	0.000138677	0.00279376	TRUE
Gm42979	469.584	-0.631292	0.206213	-3.06136	0.00220336	0.0236067	TRUE
Castor2	1606.57	-0.901707	0.140244	-6.42954	1.27988e-10	1.3966e-08	TRUE
Muc3a	20.085	-1.81589	0.586886	-3.09412	0.00197399	0.0217199	TRUE
BC037034	2238.6	-0.594724	0.103147	-5.76579	8.12764e-09	5.91257e-07	TRUE
Fbxl18	2956.59	-0.571629	0.117783	-4.85324	1.21463e-06	4.90691e-05	TRUE
E130309D02Rik	2152.59	-0.508242	0.126318	-4.02352	5.73354e-05	0.00134799	TRUE
Nptx2	2951.95	-1.44935	0.251071	-5.77267	7.80269e-09	5.73855e-07	TRUE
Hsph1	15985.5	-0.58438	0.151564	-3.85566	0.00011542	0.00239341	TRUE
Ppp1r3a	101.927	-1.648	0.290841	-5.66633	1.45891e-08	9.8295e-07	TRUE
Gm42549	33.071	-1.63593	0.515678	-3.17238	0.00151193	0.0177836	TRUE
Rbm28	4894.26	-0.594731	0.130312	-4.5639	5.02128e-06	0.000174727	TRUE
Kcp	1830.53	-0.594397	0.211928	-2.80471	0.00503615	0.0428821	TRUE
Cpa1	121.516	-0.83456	0.284902	-2.92929	0.00339736	0.0325285	TRUE
Bpgm	1526.91	-0.711173	0.124233	-5.72451	1.03734e-08	7.25706e-07	TRUE
Zc3hav1	351.551	-1.09698	0.268422	-4.08676	4.37432e-05	0.00109103	TRUE
Kel	114.166	-2.73178	0.496516	-5.50189	3.75751e-08	2.26557e-06	TRUE
Gimap9	152.184	-0.746136	0.238191	-3.13251	0.00173319	0.0196827	TRUE
Tril	1631.25	-0.922882	0.229662	-4.01843	5.85873e-05	0.00136781	TRUE
Wipf3	530.62	-0.734322	0.193598	-3.79302	0.000148827	0.00295272	TRUE
Ppp1r17	784.121	-1.00834	0.321163	-3.13965	0.0016915	0.0193405	TRUE
Nap1l5	73.2326	-1.38542	0.296775	-4.66824	3.03784e-06	0.000112951	TRUE
Smyd1	15520.6	-1.00072	0.282085	-3.54759	0.000388766	0.00627148	TRUE
Mat2a	15419	-0.763313	0.118972	-6.41589	1.39999e-10	1.47942e-08	TRUE
Dnah6	60.7014	-3.31888	0.381926	-8.68985	3.62922e-18	9.98185e-16	TRUE
Slc4a5	311.26	-1.44066	0.204526	-7.0439	1.86938e-12	2.62471e-10	TRUE
Dysf	3950.01	-0.902656	0.245942	-3.6702	0.000242361	0.00436424	TRUE
Add2	393.558	-1.24742	0.230688	-5.40738	6.39517e-08	3.67915e-06	TRUE
Aak1	5683.22	-0.53676	0.146582	-3.66184	0.000250413	0.00447711	TRUE
Prokr1	149.378	-0.86399	0.303306	-2.84858	0.00439154	0.039032	TRUE
B130021K23Rik	31.1329	-1.25578	0.446105	-2.815	0.00487776	0.0420505	TRUE
Gm5577	219.951	-0.980909	0.357005	-2.74761	0.00600314	0.0486923	TRUE
Gm44168	245.484	-1.13031	0.310356	-3.64199	0.000270538	0.00472335	TRUE
Gm38708	57.3691	-1.54643	0.393232	-3.93262	8.40263e-05	0.00183789	TRUE
Gata2	1090.1	-1.28368	0.174414	-7.35998	1.83934e-13	2.9079e-11	TRUE
Kbtbd8	914.506	-0.708969	0.209957	-3.37673	0.000733521	0.0101992	TRUE
Eogt	1142.43	-0.510349	0.153546	-3.32375	0.000888163	0.0118253	TRUE
Cand2	10116.2	-0.572382	0.130205	-4.396	1.10262e-05	0.000345198	TRUE
Gm44103	84.3655	-1.03881	0.343266	-3.02627	0.00247595	0.0257309	TRUE
Tigar	1560.73	-0.768693	0.144018	-5.3375	9.42391e-08	5.20609e-06	TRUE
Ccnd2	24203.7	-0.530289	0.13345	-3.9737	7.07658e-05	0.00159465	TRUE
Atf7ip	5551.77	-0.795359	0.158782	-5.00912	5.46807e-07	2.47828e-05	TRUE
Pik3c2g	41.8048	-1.4948	0.398686	-3.74931	0.000177325	0.00339282	TRUE
Recql	1954.61	-0.548616	0.101057	-5.42876	5.67463e-08	3.28344e-06	TRUE
Spx	60.4803	-1.45318	0.368158	-3.94715	7.90868e-05	0.00174687	TRUE
Lrmp	82.4655	-0.906758	0.260553	-3.48013	0.000501178	0.00768728	TRUE
Stk38l	1408.93	-0.649939	0.138685	-4.68646	2.77978e-06	0.000104322	TRUE
Cacng6	259.216	-1.31217	0.211719	-6.19767	5.73041e-10	5.30208e-08	TRUE
Tmem86b	449.573	-0.644833	0.154829	-4.1648	3.11626e-05	0.000822959	TRUE
Sbk3	59.4436	-1.1784	0.406425	-2.89944	0.00373833	0.0349433	TRUE
Pla2g4c	170.763	-1.53257	0.27161	-5.64254	1.67559e-08	1.11769e-06	TRUE
Igsf23	105.989	-0.864364	0.253676	-3.40736	0.000655956	0.00941524	TRUE
Kcnn4	76.27	-2.47353	0.526293	-4.69991	2.60273e-06	9.82284e-05	TRUE
Plaur	175.104	-0.704292	0.205704	-3.42381	0.000617494	0.00902333	TRUE
Atp1a3	266.199	-1.38713	0.299782	-4.62713	3.70762e-06	0.000135348	TRUE
Ltbp4	1638.22	-0.819976	0.168149	-4.87649	1.07988e-06	4.41584e-05	TRUE
Shkbp1	1658.77	-0.652392	0.117488	-5.55285	2.81045e-08	1.75789e-06	TRUE
Etv2	262.363	-1.07152	0.224265	-4.77792	1.77115e-06	6.93199e-05	TRUE
Ccne1	3612.67	-0.971854	0.217296	-4.47249	7.7315e-06	0.000256584	TRUE
Pop4	2242.55	-0.858251	0.276396	-3.10515	0.00190184	0.0210618	TRUE
Gm10109	45.1355	-2.08834	0.419444	-4.97881	6.39751e-07	2.84365e-05	TRUE
Klk1	63.8253	-1.28283	0.342848	-3.74167	0.000182798	0.00346247	TRUE
Aspdh	96.859	-1.92157	0.312225	-6.15442	7.53524e-10	6.75413e-08	TRUE
X5430431A17Rik	7967.71	-1.08096	0.349273	-3.09489	0.00196889	0.0216864	TRUE
Bcl2l12	1046.93	-0.655951	0.198495	-3.30463	0.000951024	0.012472	TRUE
Slc17a7	145.05	-1.10136	0.269883	-4.08088	4.4865e-05	0.00110936	TRUE
Mamstr	80.549	-1.10017	0.27735	-3.96673	7.28653e-05	0.00163463	TRUE
Gm44616	51.4529	-1.01415	0.326234	-3.10866	0.00187937	0.020859	TRUE
Herc2	5735.94	-0.596412	0.135538	-4.40031	1.08095e-05	0.000341532	TRUE
Arrdc4	947.704	-1.01509	0.160127	-6.33925	2.30884e-10	2.28359e-08	TRUE
St8sia2	661.071	-0.917551	0.232285	-3.9501	7.81182e-05	0.00172928	TRUE
Aen	3388.3	-0.699011	0.131194	-5.32806	9.92699e-08	5.41615e-06	TRUE
Unc45a	2663.44	-0.575359	0.130817	-4.3982	1.09151e-05	0.000342962	TRUE
Gm45188	126.799	-2.2001	0.388351	-5.66523	1.46825e-08	9.85938e-07	TRUE
Gm45187	48.777	-2.08514	0.507672	-4.10725	4.00399e-05	0.00101249	TRUE
Ucp2	1598.79	-0.528843	0.146736	-3.60405	0.0003133	0.00528904	TRUE
Relt	379.765	-0.768422	0.154989	-4.95791	7.12551e-07	3.10338e-05	TRUE
Hbb.bh1	9123.05	-2.79427	0.874836	-3.19405	0.00140292	0.0167566	TRUE
Hbb.bh0	63.7322	-3.43496	0.824961	-4.16379	3.13007e-05	0.000823315	TRUE
Gm8995	14.5946	-2.20111	0.782155	-2.81416	0.00489051	0.0421243	TRUE
Gm45819	128.413	-1.08744	0.221268	-4.91458	8.89727e-07	3.76876e-05	TRUE
Mrvi1	368.106	-1.09367	0.311933	-3.5061	0.000454723	0.007105	TRUE
Btbd10	1289.12	-0.547171	0.133974	-4.08417	4.42346e-05	0.00109844	TRUE
Gm44777	174.608	-0.9063	0.253828	-3.57052	0.000356267	0.00583453	TRUE
X4732496C06Rik	50.9156	-0.998331	0.323385	-3.08712	0.00202104	0.0221015	TRUE
Vwa3a	42.4102	-1.79188	0.453562	-3.95069	7.79266e-05	0.00172885	TRUE
Aqp8	14.1781	-2.68517	0.785219	-3.41964	0.000627037	0.00914281	TRUE
Kdm8	559.43	-0.547286	0.188867	-2.89773	0.00375868	0.0350845	TRUE
Nfatc2ip	625.376	-0.714736	0.202859	-3.52331	0.000426198	0.00675924	TRUE
Gm45719	61.801	-1.15156	0.415188	-2.77359	0.00554421	0.0460176	TRUE
Uros	893.512	-0.590477	0.164459	-3.59042	0.00033015	0.00547831	TRUE
Gm36356	10.0903	-2.60524	0.93622	-2.78272	0.00539048	0.04519	TRUE
Ptpre	258.353	-0.899783	0.32026	-2.80954	0.0049613	0.0424901	TRUE
Adgra1	17.3209	-2.44697	0.800918	-3.0552	0.00224907	0.0239559	TRUE
Syce1	18.6552	-1.74663	0.615261	-2.83885	0.00452764	0.039857	TRUE
Polr2l	1170.84	-0.611924	0.151097	-4.04986	5.12472e-05	0.00123969	TRUE
Dusp8	420.034	-1.41251	0.328577	-4.29888	1.71666e-05	0.000503168	TRUE
Tspan32	69.6946	-1.52411	0.444573	-3.42826	0.000607471	0.00890927	TRUE
Phlda2	422.578	-0.831334	0.187905	-4.42422	9.67897e-06	0.000311433	TRUE
Syne1	2499.95	-0.591625	0.189456	-3.12275	0.00179168	0.0201193	TRUE
Adgrg6	733.299	-1.83531	0.194518	-9.43517	3.90369e-21	1.37506e-18	TRUE
Myb	82.5262	-1.24377	0.408785	-3.0426	0.00234542	0.0247849	TRUE
Slc18b1	232.768	-0.546232	0.188213	-2.9022	0.00370548	0.0347333	TRUE
Slc16a10	958.722	-0.808219	0.198523	-4.07116	4.67801e-05	0.00114823	TRUE
Gtf3c6	3768.47	-0.523863	0.134377	-3.89847	9.68004e-05	0.00206323	TRUE
Gm9855	2223.38	-0.621234	0.20951	-2.96517	0.00302511	0.0300072	TRUE
Scml4	31.9417	-3.16373	0.579492	-5.45949	4.77496e-08	2.80327e-06	TRUE
Qrsl1	1123.94	-0.682253	0.131539	-5.18669	2.14065e-07	1.08535e-05	TRUE
Ppa1	7989.45	-0.68016	0.184801	-3.68049	0.000232785	0.00421542	TRUE
Ddx21	13633.8	-0.633973	0.192083	-3.30052	0.000965067	0.012615	TRUE
Dna2	3613.66	-0.560443	0.143438	-3.90721	9.33663e-05	0.00200708	TRUE
Gstt1	557.801	-1.14933	0.181004	-6.34977	2.15635e-10	2.16476e-08	TRUE
Hmg20b	4278.81	-0.617442	0.107594	-5.73862	9.54524e-09	6.7737e-07	TRUE
Txnrd1	15789.7	-0.636825	0.14645	-4.34843	1.37118e-05	0.000417764	TRUE
Kitl	3547.51	-0.620979	0.133064	-4.66677	3.05968e-06	0.000113553	TRUE
AC167229.1	67.7919	-2.27314	0.340412	-6.6776	2.42884e-11	2.88558e-09	TRUE
Gm22918	32.3612	-1.78328	0.473183	-3.76869	0.000164107	0.00318044	TRUE
Gm5176	58.4193	-1.33371	0.323691	-4.12032	3.78348e-05	0.000968937	TRUE
Glipr1	28.0236	-2.39692	0.535361	-4.4772	7.56281e-06	0.000251403	TRUE
Myrfl	119.858	-0.690719	0.233983	-2.952	0.00315719	0.030937	TRUE
Gm15910	67.7097	-1.11095	0.320158	-3.47001	0.000520433	0.00793413	TRUE
Ankrd52	5560.54	-0.507819	0.147237	-3.44899	0.000562696	0.00842492	TRUE
Gm17201	358.008	-0.546745	0.171079	-3.19587	0.00139409	0.0166611	TRUE
Itga7	177.66	-1.31994	0.23526	-5.61053	2.01712e-08	1.30873e-06	TRUE
Clec4g	12.7857	-2.85464	1.00237	-2.84788	0.0044011	0.0390824	TRUE
Lig4	1047.57	-0.5965	0.129538	-4.60484	4.12788e-06	0.000147473	TRUE
Myo16	727.953	-1.08182	0.224537	-4.81802	1.44991e-06	5.7646e-05	TRUE
Ankrd10	5365.69	-0.52497	0.150429	-3.48981	0.000483356	0.0074595	TRUE
Ank1	775.798	-1.39191	0.28491	-4.88543	1.03205e-06	4.24131e-05	TRUE
Zmat4	50.311	-1.05198	0.344222	-3.05611	0.00224228	0.0239216	TRUE
Tcim	427.059	-0.728333	0.195819	-3.71942	0.000199684	0.00372954	TRUE
Ido2	73.0258	-1.33031	0.368661	-3.60848	0.000307994	0.00522289	TRUE
Pdlim3	2415.99	-0.880289	0.229961	-3.828	0.000129191	0.00264683	TRUE
Acsl1	1937.8	-0.538763	0.190782	-2.82398	0.0047432	0.0411689	TRUE
X4930512H18Rik	73.6325	-1.71555	0.338577	-5.06695	4.04248e-07	1.90528e-05	TRUE
2024-03-01	13.8837	-1.98016	0.646675	-3.06206	0.00219822	0.0235643	TRUE
Ocel1	940.136	-0.613553	0.135506	-4.52787	5.9582e-06	0.000204494	TRUE
Fam129c	601.549	-0.558567	0.179435	-3.11292	0.00185245	0.0206334	TRUE
Klf2	552.6	-1.76749	0.253015	-6.98568	2.8347e-12	3.81981e-10	TRUE
Gypa	166.136	-3.39783	0.489345	-6.94362	3.82181e-12	5.04831e-10	TRUE
Klf1	188.057	-2.49109	0.482404	-5.16392	2.41834e-07	1.20187e-05	TRUE
A230103J11Rik	77.202	-0.979897	0.261932	-3.74104	0.000183263	0.00346801	TRUE
Neto2	713.589	-0.916974	0.189902	-4.82866	1.37452e-06	5.48662e-05	TRUE
Nup93	7457.74	-0.562119	0.120976	-4.64655	3.37529e-06	0.000123892	TRUE
C78859	81.0882	-1.15984	0.295075	-3.93065	8.47165e-05	0.00184484	TRUE
Ciapin1	7235.15	-0.805405	0.12976	-6.20688	5.4047e-10	5.02387e-08	TRUE
Setd6	1119.26	-0.577945	0.12711	-4.54682	5.44636e-06	0.00018789	TRUE
Car7	204.905	-0.996835	0.278892	-3.57427	0.00035121	0.00576583	TRUE
Lcat	183.453	-0.746995	0.20177	-3.70222	0.000213725	0.00393686	TRUE
Gm45353	45.2746	-1.03841	0.359388	-2.88938	0.00385999	0.0356983	TRUE
Abcb10	2745.95	-0.531347	0.187314	-2.83667	0.00455871	0.0400043	TRUE
Trim67	35.5981	-1.81152	0.440521	-4.11222	3.91875e-05	0.000994698	TRUE
Pcnx2	81.593	-1.16029	0.278646	-4.16404	3.12662e-05	0.000823315	TRUE
Gm32856	491.144	-0.602152	0.177767	-3.38731	0.000705817	0.00992395	TRUE
Gm2897	217.194	-1.16195	0.34749	-3.34383	0.0008263	0.0111645	TRUE
Gm26886	45.3729	-1.61715	0.580133	-2.78755	0.00531087	0.0447656	TRUE
Gm8281	227.382	-1.4663	0.358324	-4.0921	4.27478e-05	0.00107553	TRUE
Gm3636	380.559	-0.981501	0.306903	-3.19808	0.00138347	0.0165736	TRUE
Lrtm1	128.214	-2.00383	0.25323	-7.91308	2.51093e-15	5.19737e-13	TRUE
Cacna1d	1818.82	-1.11595	0.186279	-5.99076	2.08858e-09	1.71161e-07	TRUE
Galnt15	40.2189	-1.64408	0.461965	-3.55888	0.000372436	0.00604997	TRUE
D330046F09Rik	18.754	-1.78552	0.551806	-3.23578	0.00121311	0.0150072	TRUE
Gm37194	256.166	-0.865986	0.248045	-3.49124	0.000480781	0.007438	TRUE
Gm26782	184.908	-1.48833	0.438149	-3.39686	0.000681637	0.00968571	TRUE
Mmp14	7331.98	-0.639485	0.130597	-4.89663	9.74942e-07	4.06118e-05	TRUE
Psmb5	4927.25	-0.570004	0.189597	-3.00639	0.00264367	0.0270676	TRUE
Cdh24	2128.05	-0.97091	0.175307	-5.53835	3.05336e-08	1.89214e-06	TRUE
Homez	1338.77	-0.53184	0.182393	-2.9159	0.00354668	0.0335265	TRUE
Ppp1r3e	204.11	-0.936955	0.274225	-3.41673	0.00063377	0.00920403	TRUE
Cmtm5	72.5093	-2.25806	0.541786	-4.16782	3.07527e-05	0.000813509	TRUE
Gm49130	228.481	-1.52296	0.276596	-5.50607	3.66934e-08	2.21907e-06	TRUE
Irf9	792.19	-0.631546	0.153574	-4.11232	3.91708e-05	0.000994698	TRUE
Rec8	168.824	-2.36411	0.40472	-5.84134	5.17813e-09	3.91902e-07	TRUE
Adcy4	911.281	-0.890759	0.177771	-5.0107	5.42328e-07	2.46913e-05	TRUE
Cenpj	1427.07	-0.678417	0.132637	-5.11483	3.14017e-07	1.51924e-05	TRUE
Phf11c	115.707	-0.872956	0.31484	-2.77269	0.00555946	0.0461251	TRUE
Gm27010	215.107	-1.04413	0.290254	-3.5973	0.000321531	0.00537528	TRUE
Defb42	119.604	-0.81115	0.284615	-2.84999	0.00437202	0.0389274	TRUE
Pinx1	953.124	-1.0071	0.24092	-4.18022	2.91226e-05	0.000777217	TRUE
Ccdc25	2071.05	-0.618798	0.123203	-5.02258	5.09822e-07	2.34775e-05	TRUE
Slc25a37	3795.8	-0.773103	0.202526	-3.8173	0.00013492	0.00274183	TRUE
Phyhip	356.086	-0.61602	0.160038	-3.8492	0.000118502	0.00245288	TRUE
Dmtn	469.812	-0.729384	0.192574	-3.78755	0.000152141	0.00300363	TRUE
Snora31	123.266	-0.71827	0.250629	-2.86588	0.00415856	0.0376725	TRUE
Dnajc3	5623.92	-0.514869	0.112574	-4.57362	4.79363e-06	0.000167412	TRUE
Acp5	247.526	-1.10213	0.211691	-5.2063	1.92639e-07	9.84174e-06	TRUE
Bmper	744.649	-0.695811	0.226821	-3.06767	0.00215734	0.0232004	TRUE
Npsr1	8.92662	-4.61617	1.27635	-3.61668	0.000298405	0.00508953	TRUE
Gm48796	289.001	-0.835624	0.283378	-2.9488	0.00319015	0.0311657	TRUE
Fam118b	888.963	-0.761993	0.15212	-5.00915	5.46718e-07	2.47828e-05	TRUE
Slc37a2	220.843	-0.731536	0.22957	-3.18655	0.00143981	0.0171056	TRUE
Abcg4	152.652	-0.976083	0.297221	-3.28403	0.00102334	0.0132306	TRUE
Hyou1	16360.5	-0.593584	0.120848	-4.9118	9.0243e-07	3.79853e-05	TRUE
Nxpe2	45.1719	-2.09884	0.596928	-3.51608	0.000437971	0.00688613	TRUE
Rexo2	3140.36	-0.688903	0.135053	-5.101	3.37861e-07	1.61899e-05	TRUE
Bco2	29.5166	-1.37135	0.462212	-2.96693	0.00300788	0.0298528	TRUE
Ppp2r1b	7010.25	-0.567535	0.142446	-3.9842	6.77076e-05	0.00153262	TRUE
Acsbg1	55.9552	-1.2348	0.408272	-3.02445	0.00249083	0.0258587	TRUE
Fbxo22	3340.93	-0.516939	0.10857	-4.76136	1.92292e-06	7.45335e-05	TRUE
Cspg4	1221.69	-1.318	0.311122	-4.23626	2.2727e-05	0.000630266	TRUE
Pif1	1865.11	-0.504612	0.119621	-4.21844	2.46002e-05	0.000672003	TRUE
Lactb	979.031	-0.537809	0.139735	-3.84879	0.000118705	0.00245453	TRUE
C2cd4a	103.992	-0.932839	0.299315	-3.11659	0.00182959	0.0204763	TRUE
Gm37660	10.7978	-2.01387	0.711989	-2.82852	0.00467644	0.0407347	TRUE
Mns1	1730.33	-0.512525	0.156718	-3.27037	0.00107406	0.013666	TRUE
Myo5c	328.447	-0.850984	0.303076	-2.80782	0.0049878	0.0425425	TRUE
Lysmd2	473.29	-0.52175	0.184218	-2.83224	0.00462229	0.0404176	TRUE
X4930429F24Rik	150.666	-1.27499	0.251343	-5.07272	3.9216e-07	1.86583e-05	TRUE
Impg1	30.748	-2.37528	0.490817	-4.83944	1.30204e-06	5.22846e-05	TRUE
Nt5e	39.7649	-1.46639	0.516104	-2.84127	0.00449337	0.0397435	TRUE
X9430037G07Rik	55.3937	-1.20583	0.433415	-2.78215	0.00539995	0.0452303	TRUE
Ephb1	993.367	-0.979135	0.181326	-5.39985	6.66952e-08	3.82602e-06	TRUE
Lsmem2	74.1159	-0.945178	0.282936	-3.34061	0.000835952	0.011257	TRUE
Gm38150	85.5602	-1.49898	0.347498	-4.31364	1.60589e-05	0.000475426	TRUE
Mon1a	565.792	-0.687068	0.137895	-4.98253	6.27569e-07	2.80007e-05	TRUE
Gmppb	1023.23	-0.505642	0.157279	-3.21493	0.00130477	0.0158483	TRUE
Amigo3	217.557	-0.802719	0.204949	-3.91667	8.97818e-05	0.00194041	TRUE
Amt	1758.85	-0.523913	0.127336	-4.1144	3.88185e-05	0.000987831	TRUE
Wdr6	11687.1	-0.594789	0.132684	-4.48276	7.36843e-06	0.000245753	TRUE
Slc26a6	260.909	-0.612677	0.195695	-3.13078	0.00174342	0.0197538	TRUE
Col7a1	848.041	-0.72172	0.20256	-3.56299	0.000366657	0.00597067	TRUE
Pfkfb4	456.551	-0.510117	0.173517	-2.93987	0.00328348	0.0318175	TRUE
Nbeal2	765.483	-0.523051	0.18328	-2.85383	0.0043196	0.0386148	TRUE
Tdgf1	1219.87	-0.840629	0.223404	-3.76282	0.000168005	0.00324194	TRUE
Lrrc2	103.162	-1.17836	0.325286	-3.62252	0.000291742	0.00500087	TRUE
Inpp5j	130.776	-1.07075	0.255414	-4.19223	2.76232e-05	0.000741006	TRUE
Dusp18	1002.72	-0.569733	0.160498	-3.54979	0.000385537	0.00622753	TRUE
Ykt6	9313.02	-0.514402	0.10411	-4.94097	7.77366e-07	3.36378e-05	TRUE
Ogdh	13706.4	-0.540648	0.142942	-3.78228	0.0001554	0.00305663	TRUE
Ikzf1	130.498	-1.28774	0.257341	-5.00401	5.61501e-07	2.53344e-05	TRUE
Gm12663	206.489	-0.562965	0.194048	-2.90116	0.00371779	0.0347999	TRUE
Hba.x	10267.6	-2.81087	0.877922	-3.20173	0.00136604	0.016463	TRUE
Hbq1b	13.024	-4.14915	1.03674	-4.00212	6.27785e-05	0.00144549	TRUE
Hba.a2	161.666	-1.92095	0.485292	-3.95833	7.54752e-05	0.00168377	TRUE
Kcnip1	130.167	-0.737289	0.262476	-2.80898	0.00496995	0.0425167	TRUE
Gabrb2	44.6741	-1.23116	0.364318	-3.37935	0.000726578	0.0101307	TRUE
Ublcp1	1516.91	-0.515839	0.143097	-3.60481	0.000312379	0.0052833	TRUE
Adam19	5492.45	-0.625917	0.153627	-4.07427	4.61585e-05	0.00113854	TRUE
Nipal4	67.7644	-1.88738	0.328711	-5.74176	9.36974e-09	6.69486e-07	TRUE
Grm6	118.279	-1.22589	0.414425	-2.95805	0.0030959	0.0304554	TRUE
Kcnj12	158.658	-0.846302	0.309106	-2.7379	0.00618323	0.0498297	TRUE
Trim16	159.987	-0.741293	0.255918	-2.8966	0.00377232	0.0351792	TRUE
Polr2a	19333.9	-0.58685	0.180713	-3.24741	0.00116461	0.0146028	TRUE
Asgr2	19.3966	-1.6046	0.579867	-2.76718	0.0056543	0.0467189	TRUE
Ccdc92b	70.3861	-0.954735	0.326964	-2.92	0.00350034	0.0332034	TRUE
Cluh	8793.16	-0.520828	0.171	-3.04578	0.00232078	0.0245763	TRUE
Mir22hg	337.345	-0.637865	0.227497	-2.80383	0.00504991	0.0429092	TRUE
Slc6a4	206.105	-0.875531	0.233928	-3.74274	0.000182028	0.00345439	TRUE
Cdk5r1	315.145	-0.551582	0.191573	-2.87922	0.00398657	0.0366086	TRUE
Slfn5	110.929	-1.05742	0.323016	-3.27357	0.00106196	0.013547	TRUE
Slfn10.ps	54.9261	-1.45997	0.404094	-3.61294	0.000302749	0.00515135	TRUE
AA465934	752.581	-1.2011	0.389812	-3.08123	0.00206149	0.0224461	TRUE
Dhrs11	580.364	-0.726997	0.197177	-3.68702	0.000226897	0.00412648	TRUE
Myo19	1510.67	-0.85422	0.114815	-7.43994	1.00732e-13	1.67974e-11	TRUE
Mir142hg	9.76271	-4.13805	1.27608	-3.24277	0.00118373	0.0147346	TRUE
Tmem100	310.173	-0.753389	0.239432	-3.14657	0.00165198	0.0190554	TRUE
Nme1	2963.29	-0.604668	0.200095	-3.0219	0.00251193	0.0260468	TRUE
Slc35b1	2587.34	-0.695199	0.113836	-6.10702	1.01509e-09	8.93903e-08	TRUE
Snx11	1046.44	-0.80228	0.127434	-6.29566	3.06091e-10	2.98335e-08	TRUE
D030028A08Rik	332.106	-0.804089	0.200292	-4.01458	5.95507e-05	0.00138067	TRUE
Wnk4	681.969	-0.710813	0.175661	-4.04651	5.19876e-05	0.00124857	TRUE
Aoc2	398.135	-0.75216	0.175478	-4.28635	1.81631e-05	0.000526991	TRUE
Aarsd1	74.6036	-1.21291	0.300194	-4.0404	5.33591e-05	0.00127418	TRUE
Rnd2	4822.52	-0.635998	0.204643	-3.10784	0.0018846	0.0209055	TRUE
Slc4a1	1412.89	-3.16884	0.893255	-3.54752	0.000388883	0.00627148	TRUE
Fmnl1	50.1971	-1.52403	0.348978	-4.36712	1.25896e-05	0.000388884	TRUE
Arf2	2432.36	-0.508097	0.125686	-4.04259	5.28645e-05	0.0012666	TRUE
Itgb3	2094.42	-1.17051	0.217476	-5.38223	7.3568e-08	4.1963e-06	TRUE
Gm11706	21.7636	-1.48116	0.528544	-2.80235	0.00507322	0.043088	TRUE
Cpsf4l	173.414	-0.910971	0.311982	-2.91995	0.00350093	0.0332034	TRUE
Srsf2	29244.7	-0.544072	0.143083	-3.80249	0.00014325	0.00285619	TRUE
X6030468B19Rik	27.4909	-2.00528	0.679595	-2.95069	0.00317061	0.0310383	TRUE
Dnah17	146.274	-0.90429	0.260786	-3.46756	0.000525203	0.00799126	TRUE
Slc25a10	2504.47	-0.646584	0.131396	-4.92089	8.61524e-07	3.66476e-05	TRUE
Fasn	29785.5	-0.660505	0.183005	-3.60921	0.00030713	0.00521264	TRUE
Fn3krp	404.85	-0.560082	0.165933	-3.37535	0.000737227	0.0102436	TRUE
Asb13	1123.34	-0.576195	0.185636	-3.1039	0.00190991	0.0211395	TRUE
Pou6f2	72.6978	-1.19712	0.300528	-3.98339	6.79395e-05	0.00153614	TRUE
Hist1h2aj	36.0705	-2.29183	0.805786	-2.84421	0.0044521	0.0394481	TRUE
Gcnt2	271.64	-0.678818	0.224296	-3.02644	0.00247451	0.0257293	TRUE
Tmem14c	3648.91	-0.555502	0.152183	-3.65021	0.000262021	0.0046392	TRUE
Dok3	233.696	-1.17873	0.210088	-5.61063	2.01594e-08	1.30873e-06	TRUE
X2010111I01Rik	711.681	-0.532625	0.178922	-2.97686	0.00291214	0.0290606	TRUE
Mrpl36	1615.39	-0.566276	0.148503	-3.81324	0.000137156	0.00277884	TRUE
Ell2	619.598	-0.993187	0.228249	-4.35134	1.35309e-05	0.000415403	TRUE
Gm4076	125.738	-1.13436	0.22352	-5.07497	3.87548e-07	1.84826e-05	TRUE
X5330416C01Rik	24.4135	-4.71888	0.79916	-5.90479	3.53092e-09	2.78015e-07	TRUE
Rgs7bp	289.792	-0.676439	0.195848	-3.45389	0.000552561	0.00830414	TRUE
Ercc8	894.333	-0.731944	0.173535	-4.21785	2.46647e-05	0.000672849	TRUE
Ddx4	108.806	-1.31893	0.396477	-3.32663	0.000879032	0.0117193	TRUE
Dhx29	3633.11	-0.873863	0.179677	-4.86353	1.15313e-06	4.66787e-05	TRUE
Gm41077	49.6244	-1.06524	0.349595	-3.04707	0.00231083	0.0244838	TRUE
Mfsd2b	149.444	-1.63856	0.323916	-5.05858	4.22392e-07	1.98613e-05	TRUE
X5730507C01Rik	17.0989	-3.90134	1.09681	-3.557	0.000375118	0.00608862	TRUE
Zfp125	209.278	-2.28672	0.503255	-4.54385	5.52363e-06	0.000190229	TRUE
Gm10478	26.7898	-2.40448	0.703755	-3.41664	0.000633986	0.00920403	TRUE
Gm49377	40.7976	-2.23745	0.666274	-3.35815	0.000784657	0.0107099	TRUE
X2410018L13Rik	77.845	-3.18768	0.693802	-4.59451	4.33771e-06	0.000154146	TRUE
Gm21297	21.2078	-3.02615	0.946318	-3.19782	0.00138473	0.016578	TRUE
Rrm2	11919.3	-0.758497	0.190132	-3.98931	6.62649e-05	0.00150847	TRUE
Gm33869	49.7492	-1.20876	0.403123	-2.99848	0.00271328	0.0276254	TRUE
Baz1a	2799.9	-0.724184	0.222425	-3.25585	0.00113053	0.014267	TRUE
Nkx2.1	316.556	-2.55488	0.714392	-3.5763	0.000348488	0.00573521	TRUE
X9630002D21Rik	71.5153	-1.21573	0.29486	-4.12307	3.73851e-05	0.000958644	TRUE
Hif1a	10669.7	-0.58869	0.104534	-5.63154	1.78603e-08	1.18742e-06	TRUE
Gm10451	166.149	-1.09683	0.364614	-3.00818	0.00262816	0.02695	TRUE
Plek2	45.1665	-1.28602	0.351468	-3.65898	0.00025322	0.00452326	TRUE
Rps6kl1	106.439	-1.06054	0.307681	-3.4469	0.000567063	0.00846505	TRUE
Tmem251	651.576	-0.524413	0.163943	-3.19875	0.00138025	0.0165448	TRUE
Gm47260	240.776	-0.797836	0.235659	-3.38555	0.000710365	0.00996695	TRUE
Ankrd9	282.527	-0.563164	0.197238	-2.85526	0.00430021	0.0384586	TRUE
Trmt61a	1787.11	-0.783259	0.139136	-5.62944	1.80793e-08	1.198e-06	TRUE
Inf2	2492.36	-0.549913	0.15003	-3.66536	0.000246995	0.00443179	TRUE
Npr3	3562.73	-0.510719	0.149523	-3.41566	0.000636272	0.00921722	TRUE
Myo10	4381.32	-0.513877	0.181846	-2.8259	0.00471481	0.0409979	TRUE
Fam173b	703.432	-0.815263	0.152136	-5.35878	8.37858e-08	4.71219e-06	TRUE
Gm49284	126.735	-0.80902	0.249448	-3.24325	0.00118176	0.0147192	TRUE
Rpl30	8361.32	-0.781433	0.156619	-4.98939	6.05716e-07	2.71463e-05	TRUE
Pop1	1590.67	-0.752757	0.271031	-2.77739	0.00547979	0.0456717	TRUE
Polr2k	715.989	-0.528522	0.173606	-3.04438	0.00233158	0.0246646	TRUE
G930009F23Rik	37.7999	-1.10049	0.396073	-2.77851	0.00546094	0.0455524	TRUE
Baalc	43.5425	-1.49376	0.491013	-3.04219	0.00234863	0.0248057	TRUE
Slc25a32	546.401	-0.502795	0.154952	-3.24484	0.00117515	0.0146642	TRUE
Col22a1	852.878	-0.640923	0.20471	-3.13088	0.00174284	0.0197538	TRUE
Bop1	5689.85	-0.726223	0.158615	-4.57852	4.6827e-06	0.000164083	TRUE
Foxh1	1419.52	-0.817065	0.201626	-4.05239	5.06978e-05	0.00123085	TRUE
Recql4	1681.1	-0.640755	0.185991	-3.4451	0.000570858	0.00849643	TRUE
Apol6	36.5226	-1.46549	0.494257	-2.96504	0.00302642	0.0300072	TRUE
Csf2rb2	33.8444	-2.51503	0.513349	-4.89926	9.61972e-07	4.02385e-05	TRUE
Csf2rb	161.173	-3.80935	0.461195	-8.25975	1.45981e-16	3.44824e-14	TRUE
Gtpbp1	4646.48	-0.532149	0.113512	-4.68804	2.75837e-06	0.000103713	TRUE
Pnpla5	9.93735	-3.70773	1.07178	-3.45943	0.000541328	0.00818432	TRUE
Creld2	4128.53	-0.540271	0.148719	-3.63284	0.000280316	0.00484353	TRUE
Col2a1	38787.6	-0.7988	0.186964	-4.27249	1.93305e-05	0.000553663	TRUE
Dhh	30.256	-1.76976	0.476776	-3.71194	0.000205679	0.00382372	TRUE
Gpd1	95.7861	-1.07605	0.38311	-2.80871	0.00497397	0.0425329	TRUE
Slc11a2	2243.95	-0.590911	0.126742	-4.66233	3.12652e-06	0.00011582	TRUE
Krt80	45.4372	-1.74045	0.530454	-3.28106	0.00103417	0.0133018	TRUE
Krt79	17.8432	-3.76526	0.790447	-4.76346	1.90306e-06	7.39064e-05	TRUE
Soat2	180.639	-0.737403	0.267384	-2.75784	0.00581847	0.0477024	TRUE
Nfe2	105.476	-2.04047	0.275131	-7.41635	1.20389e-13	1.94933e-11	TRUE
Tdgf1.ps1	43.1024	-0.984608	0.345365	-2.85092	0.00435923	0.038848	TRUE
Nagpa	848.421	-0.545182	0.144137	-3.78238	0.000155338	0.00305663	TRUE
AU021092	25.8358	-1.65244	0.546841	-3.02179	0.00251283	0.0260468	TRUE
Myh11	624.63	-0.929184	0.2316	-4.01203	6.01991e-05	0.00139249	TRUE
Dnajb11	7010.33	-0.513927	0.128003	-4.01497	5.94531e-05	0.00138	TRUE
Tnk2os	24.7865	-1.64987	0.519009	-3.17889	0.00147841	0.017477	TRUE
Gm36028	64.4652	-1.50956	0.42172	-3.57952	0.000344224	0.00567433	TRUE
Nxpe3	1167.05	-0.837257	0.163343	-5.12575	2.96353e-07	1.44422e-05	TRUE
Adamts5	158.615	-0.825053	0.254388	-3.24328	0.0011816	0.0147192	TRUE
Synj1	1266.01	-0.516159	0.128581	-4.01427	5.9629e-05	0.00138089	TRUE
Lca5l	114.4	-1.05502	0.264132	-3.99429	6.48872e-05	0.00148892	TRUE
Zdhhc14	124.908	-0.841718	0.243807	-3.4524	0.00055562	0.00834386	TRUE
Slc22a1	31.0523	-1.45393	0.43019	-3.37975	0.000725529	0.0101231	TRUE
Gm7809	351.286	-0.532082	0.187449	-2.83854	0.004532	0.039857	TRUE
Tbl3	4849.89	-0.634877	0.157643	-4.0273	5.642e-05	0.00133271	TRUE
Neurl1b	1396.85	-0.852332	0.218818	-3.89516	9.81339e-05	0.00208501	TRUE
Wdr46	3754.26	-0.533954	0.143119	-3.73084	0.000190844	0.00359116	TRUE
Ly6g5b	22.0701	-1.67138	0.572383	-2.92003	0.00349994	0.0332034	TRUE
H2.T24	54.1015	-1.64796	0.400324	-4.11655	3.84582e-05	0.000982398	TRUE
Trim10	137.396	-2.63883	0.406382	-6.49346	8.38852e-11	9.35693e-09	TRUE
Gm26917	13584.3	-0.811456	0.253158	-3.20533	0.00134906	0.0163073	TRUE
Rhag	76.4562	-2.93138	0.597646	-4.90487	9.34914e-07	3.92703e-05	TRUE
Bysl	4381.11	-0.810372	0.126032	-6.42988	1.27702e-10	1.3966e-08	TRUE
Treml2	62.5003	-2.77636	0.559936	-4.95835	7.10927e-07	3.10304e-05	TRUE
Shd	554.393	-0.789956	0.207909	-3.79953	0.00014497	0.0028819	TRUE
Tubb4a	1067.95	-0.987207	0.180857	-5.4585	4.80171e-08	2.81075e-06	TRUE
AC151284.2	13.9283	-1.76488	0.63621	-2.77405	0.0055363	0.045971	TRUE
Abcg5	71.3558	-1.6466	0.375692	-4.38285	1.17134e-05	0.000363496	TRUE
Abcg8	27.8334	-2.19413	0.46675	-4.70087	2.59056e-06	9.79533e-05	TRUE
Aqp4	215.155	-1.02211	0.34205	-2.98819	0.00280636	0.0282862	TRUE
Snhg4	903.911	-0.674131	0.234068	-2.88007	0.00397591	0.0365347	TRUE
Mzb1	15.0772	-2.34475	0.652209	-3.59509	0.00032428	0.00540323	TRUE
Prob1	630.136	-0.737875	0.18208	-4.05248	5.06772e-05	0.00123085	TRUE
Hbegf	574.427	-0.785157	0.249871	-3.14225	0.00167655	0.0192133	TRUE
Pcdhac2	212.453	-1.39899	0.294455	-4.75114	2.02276e-06	7.8102e-05	TRUE
Pcdh1	2164.4	-0.534474	0.174218	-3.06785	0.00215608	0.0232004	TRUE
X1700086O06Rik	248.295	-0.619771	0.189154	-3.27654	0.00105087	0.0134726	TRUE
Dpysl3	13368.3	-0.748715	0.206303	-3.6292	0.000284302	0.00489975	TRUE
Gm3650	235.645	-1.01206	0.273217	-3.70423	0.000212037	0.00391654	TRUE
Eif3j2	1598.89	-0.726803	0.214045	-3.39557	0.000684871	0.00971104	TRUE
Myot	25.0147	-2.30397	0.687574	-3.35087	0.000805591	0.0109436	TRUE
Fbn2	21172.2	-0.542728	0.161524	-3.36005	0.000779289	0.0106512	TRUE
Adamts19	824.749	-0.579172	0.136509	-4.24274	2.20807e-05	0.000616602	TRUE
Iigp1	31.008	-3.16126	0.802938	-3.93711	8.24694e-05	0.00180766	TRUE
Malt1	1982.72	-0.557525	0.14114	-3.95014	7.8104e-05	0.00172928	TRUE
Cep76	1317.62	-0.615237	0.144151	-4.26801	1.97227e-05	0.000560103	TRUE
Stard6	83.0354	-0.821308	0.273841	-2.99921	0.00270682	0.0275735	TRUE
Nfatc1	1911.36	-0.828169	0.22388	-3.69916	0.000216312	0.00396993	TRUE
Cndp2	3706.59	-0.568035	0.141638	-4.01046	6.06e-05	0.00140015	TRUE
Pitpnm1	1041.08	-0.532322	0.143227	-3.71663	0.000201899	0.0037639	TRUE
Klc2	3794.89	-0.546992	0.121685	-4.49515	6.95213e-06	0.000232492	TRUE
Ppp2r5b	1385.61	-0.512192	0.140182	-3.65376	0.000258428	0.00459178	TRUE
Lbhd1	604.902	-0.872925	0.174847	-4.99251	5.96009e-07	2.67711e-05	TRUE
Pcna.ps2	1842.98	-0.717291	0.221568	-3.23734	0.0012065	0.0149439	TRUE
Fen1	956.314	-0.514083	0.125855	-4.08473	4.41279e-05	0.00109844	TRUE
Ccdc86	2215.47	-0.613755	0.135781	-4.52019	6.17832e-06	0.000210902	TRUE
Lipo3	331.094	-0.614459	0.1612	-3.81179	0.000137967	0.00278734	TRUE
Stambpl1	194.964	-0.949312	0.301703	-3.14651	0.00165233	0.0190554	TRUE
Entpd1	559.872	-1.52631	0.260095	-5.86827	4.40367e-09	3.38762e-07	TRUE
Ccnj	2175.39	-0.542235	0.176338	-3.07498	0.00210519	0.0228353	TRUE
Rrp12	4278.8	-0.843362	0.195752	-4.30833	1.64494e-05	0.000485693	TRUE
Nrap	179.312	-0.971865	0.346247	-2.80686	0.00500273	0.0426517	TRUE
mt.Nd1	71315.4	-1.04018	0.161902	-6.42471	1.32125e-10	1.41106e-08	TRUE
mt.Nd2	42362.5	-0.896793	0.134947	-6.6455	3.0218e-11	3.52742e-09	TRUE
mt.Co1	219124	-0.616195	0.140464	-4.38685	1.15006e-05	0.000357445	TRUE
mt.Atp6	924.003	-0.637238	0.157708	-4.04061	5.33118e-05	0.00127418	TRUE
mt.Nd3	177.733	-0.580306	0.183796	-3.15734	0.00159216	0.0184996	TRUE
mt.Nd4l	152.705	-0.913939	0.23752	-3.84785	0.00011916	0.00246142	TRUE
mt.Nd4	29694.5	-0.945313	0.123491	-7.65494	1.93397e-14	3.5954e-12	TRUE
mt.Nd5	58372.8	-0.929589	0.124964	-7.43886	1.01561e-13	1.67974e-11	TRUE
mt.Nd6	9856.42	-0.880296	0.128329	-6.85967	6.90195e-12	8.77072e-10	TRUE
mt.Te	24.1007	-1.72531	0.620947	-2.77851	0.00546086	0.0455524	TRUE
mt.Cytb	98394.1	-0.959324	0.137459	-6.97897	2.97359e-12	3.95388e-10	TRUE
AC149090.1	2530.04	-1.70737	0.523163	-3.26355	0.00110026	0.0139729	TRUE
