# Supplementary material for: CHD4 and SMYD1 repress common transcriptional programs in the developing heart
Source: Development. 2024 May 3;151(8):dev202505. doi: 10.1242/dev.202505 (PMC11112163; doi:10.1242/dev.202505)
Supplement: Table S5. Shared Differential Genes Between E10.5 Chd4-CMko and E9.5 Smyd1-KO. [file develop-151-202505-TableS5.xlsx]

## Sheet: Table S5
Shared Differential Genes Between E10.5 Chd4-CMko and E9.5 Smyd1-KO (Related to Fig. 4A-C)
Shared Genes	log2FC (Diff Genes in E10.5 Chd4-Cmko)	log2FC (Diff Genes E9.5 Smyd1-KO)
Csf2rb	1.14516	-3.80938
Csf2rb2	1.37956	-2.51505
Glipr1	1.10786	-2.39695
Myot	2.19295	-2.30401
Efhd1	1.32517	-2.15493
Lrtm1	-1.70585	-2.00386
Pik3r3	-1.08877	-1.69925
Ppp1r3a	-0.92406	-1.64802
Fmnl1	1.03761	-1.52405
Nptx2	1.88407	-1.44938
Tmem182	-1.5218	-1.42676
Atp1a3	3.66928	-1.38716
Grin3a	-0.799752	-1.29688
Myb	1.11659	-1.24379
Eef1a2	0.739028	-1.19752
Gstt1	2.0441	-1.14936
Myo16	-0.943729	-1.08185
Gpd1	0.97045	-1.07607
Rps6kl1	0.987237	-1.06057
Scn7a	-1	-1.02476
Cplx1	2.33608	-1.02
Arrdc4	-1.15173	-1.01511
Smyd1	-0.602305	-1.00075
Nrap	1.02246	-0.971895
Myh11	2.68481	-0.929212
Tril	-0.781721	-0.92291
Neto2	-0.941495	-0.917001
Lrmp	0.955298	-0.906786
Dhx29	-0.623299	-0.873891
Padi3	1.65935	-0.873203
Pop4	-0.987857	-0.858279
Myo5c	0.964095	-0.851008
Cpa1	1.29495	-0.834586
Foxh1	1.3356	-0.81709
Defb42	1.96225	-0.811176
Relt	0.80797	-0.768449
Igfbpl1	-1.845	-0.737761
Pak3	-0.698465	-0.733933
Cadm3	0.807895	-0.73132
Col7a1	1.22849	-0.721745
Amot	-0.664007	-0.654013
Taf9b	-0.804465	-0.62487
Nes	0.525232	-0.603857
Lig4	-0.96676	-0.596526
Hif1a	-0.840693	-0.588716
Hsph1	-0.593346	-0.584406
Dna2	-0.546426	-0.560471
Inf2	0.683651	-0.549938
Btbd10	-0.659169	-0.547197
Dgkk	-0.577541	-0.54339
Gpr161	-1.0361	-0.531626
Ccnd2	-0.854543	-0.530317
Tank	-0.529828	-0.527851
Klhl23	-0.890496	-0.515174
Crnkl1	-0.519448	-0.505433
Neu1	1.0033	0.502384
Mapkapk3	0.978289	0.505935
Hip1r	1.44259	0.509041
Scarb1	0.542791	0.50983
Rnf126	0.897153	0.509939
Man2b2	0.821422	0.520921
Agpat4	0.827697	0.522452
Dgat2	1.33996	0.533158
Numbl	0.745124	0.537322
Aldh2	0.737088	0.538765
Lonp1	0.577202	0.550798
Hpcal1	0.694232	0.56707
Arrdc1	0.751366	0.571561
Ppard	0.687799	0.571843
Slc19a2	0.766351	0.573121
Rcor2	0.803097	0.58063
Gas1	-0.829139	0.582481
Tmem37	1.04661	0.606316
Sun2	0.823711	0.609404
Galnt14	1.65448	0.610764
Tex264	0.908555	0.61362
Cox6b2	1.60931	0.620533
Dlg4	0.890036	0.62215
Ldha	0.686309	0.62301
Rab6b	0.765935	0.627275
Gapdh	0.948094	0.627533
Emid1	0.765257	0.628353
Ggh	-0.70394	0.631886
Nrbp2	0.911965	0.632143
Pkm	0.67341	0.633381
Asl	1.02478	0.636142
Trim46	0.986561	0.636507
Kit	0.680199	0.642155
Gabarapl1	0.764456	0.647268
Triobp	0.527919	0.649433
Grn	0.903592	0.651286
Ifi30	1.24325	0.652711
Emp1	-0.517429	0.656804
Grhpr	0.881261	0.66112
Slc3a2	0.94047	0.665428
Rsph3a	1.19046	0.669915
Whamm	0.902344	0.675378
Prkar1b	1.0583	0.680922
Krt18	1.25652	0.681328
Alx4	-2.39708	0.684364
Sult5a1	1.33818	0.693325
H1f0	0.745705	0.695789
Matk	1.35293	0.703726
Ppp2r2b	-1.21884	0.707559
Pim1	0.731264	0.710925
Ctsl	0.65405	0.715801
Apoe	1.58509	0.726098
Ntn1	0.637132	0.728457
Prtn3	1.37175	0.741308
Junb	1.13571	0.744661
Stab1	0.64713	0.746083
Khk	1.17451	0.751502
Itpr3	0.853269	0.757365
Hexa	0.894118	0.760226
Hook2	0.888527	0.765629
Pdlim2	1.09982	0.76606
Mpp2	0.614106	0.76699
Plod1	1.04545	0.768138
Gm2a	0.674681	0.769804
Eml2	0.606054	0.770584
Rnf128	0.581666	0.771383
Kdelr3	1.81388	0.775871
Krt8	1.54645	0.787317
Ndufv3	0.801374	0.788184
Abhd11os	1.68382	0.788546
Tcfl5	2.97169	0.790577
Mpst	0.810651	0.793222
Abcc1	0.749277	0.794765
Wfdc2	1.60864	0.795101
Tshz1	-0.830834	0.797385
Map3k15	1.07618	0.800531
Fgf12	-0.863699	0.803859
Tpd52	0.605137	0.806092
Eif4ebp1	0.55376	0.810925
Rcn3	0.814252	0.812961
Loxl3	0.634403	0.81485
Ube2ql1	1.43567	0.815308
Ctsa	0.680789	0.830888
Cmtm8	0.736774	0.835569
Dlk1	1.21324	0.838418
N4bp3	0.957427	0.840037
Eno2	2.61343	0.841596
Pfkl	0.995353	0.842886
Tdrkh	-0.769116	0.846036
Zadh2	-0.732891	0.850456
Rgl3	1.52324	0.853246
Chd5	2.81704	0.853411
Slc16a3	1.04611	0.858898
Aldoa	0.821689	0.867728
Cercam	1.2954	0.870325
Grina	0.865439	0.883106
Gstm1	1.04314	0.898855
Icam1	0.873808	0.903986
Naglu	0.9595	0.906496
Aox4	1.05636	0.907589
Nudt7	-0.786873	0.907719
Pcsk4	1.36398	0.908939
Mthfd1l	0.557217	0.91092
Tnfaip3	1.15318	0.91099
Chrm4	1.34237	0.91596
Syce2	0.76927	0.923483
Ak4	0.637924	0.942905
Hspa1b	1.37665	0.943155
Higd1a	0.573085	0.96123
Hpn	1.35142	0.963103
Sost	1.02097	0.980086
Syngr3	1.37299	0.98138
Hilpda	0.876017	0.990323
Shmt2	0.792628	0.994695
Pnma2	1.1124	0.997008
Parp3	1.32022	0.997873
Nyap1	0.897576	1.00623
Ccdc106	1.90896	1.01041
Tnfsf9	0.992115	1.01499
Slc44a4	1.36321	1.01823
Bsg	0.571249	1.02875
Hspa1a	1.23765	1.03176
Naga	0.999388	1.03928
Galk1	1.07326	1.05106
Rnf208	1.70292	1.06102
Ybx2	1.18689	1.06548
Cbs	1.09898	1.10155
Prph	1.88283	1.10552
Dhrs3	1.0037	1.10677
Cdc42ep2	0.639105	1.11972
Dcxr	1.02624	1.12072
Ppp1r3g	0.984961	1.13209
Tmem132c	-1.16098	1.13552
Pgk1	0.620587	1.13702
Itpk1	0.83722	1.13802
Trappc6a	0.940793	1.14673
Renbp	1.07457	1.15751
Sema4g	1.41916	1.15953
Neat1	1.82173	1.16351
Ddit3	1.15796	1.19134
Adora2a	1.06423	1.19246
Irf8	1.04243	1.19839
Igfbp3	0.811021	1.21194
Syngr1	0.946301	1.21864
Zfp395	0.884013	1.21939
Atg9b	1.49009	1.22042
Tinagl1	1.07555	1.22988
Mxi1	0.911976	1.24024
Fhad1	1.04606	1.24879
Sox17	1.03212	1.2497
Fam162a	0.609081	1.25111
Arhgef4	0.911588	1.26038
Hmox1	1.35851	1.27289
Hk2	1.0839	1.27733
Pfkp	1.15176	1.29156
Proser2	0.823388	1.29622
Kif1a	1.65907	1.30804
Etnk2	1.02762	1.30887
Hist3h2ba	1.36469	1.35779
Slc2a4	1.0144	1.36556
Slc2a1	0.85919	1.37024
Bst2	0.857174	1.37052
Pygl	0.722695	1.3791
Maff	1.36173	1.40578
Gpr146	1.05674	1.41359
C130074G19Rik	0.677198	1.41371
Fbxo41	1.20512	1.42544
Tgm1	1.25176	1.43133
Plcxd1	2.30111	1.43586
Vegfa	1.05954	1.44253
Mlph	2.49085	1.45432
Kcnj4	1.80756	1.45874
Cebpb	1.1028	1.487
Ciart	1.59723	1.4936
Igfbp2	1.91648	1.49979
Guca1a	1.91259	1.56049
Tfap2c	1.03806	1.57901
P4ha1	1.09444	1.58953
Sema6b	0.925961	1.6153
Adm	1.22369	1.62517
Pfkfb3	1.27543	1.64938
Ly6h	0.968549	1.67869
Hic1	0.986521	1.68929
Uap1l1	1.25085	1.6926
Lamb3	1.17757	1.70508
Fam163b	1.43569	1.74479
Cbln3	1.01909	1.74801
Tmem229a	1.02887	1.7555
Krt19	2.0269	1.75556
Slc2a3	1.03857	1.77664
Sdc4	1.04444	1.79196
Fcgrt	0.791551	1.80521
Cav1	-0.856547	1.84007
Ticam2	1.31242	1.88212
Lims2	1.58905	1.88766
Bnip3	1.34822	1.90234
Stac2	1.1357	1.9469
Ngef	1.05245	1.96849
Aldoc	0.998997	2.06346
Cox4i2	1.43297	2.11912
Rora	1.07671	2.12576
Rgs11	2.70696	2.14123
Fgf11	1.60904	2.26366
Ankrd37	1.39537	2.33075
Mt1	1.99567	2.36411
Car9	1.41811	2.36544
P4ha2	1.54396	2.3698
Kbtbd11	1.2044	2.43633
Mt2	1.29934	2.46459
Fam184b	1.12525	2.48686
Rarres2	1.29396	2.4892
Fgf23	1.31481	2.50653
Egln3	1.22193	2.51013
Vldlr	1.07574	2.53119
Espn	1.31975	2.58649
Nags	2.07134	2.59621
Aire	2.03981	2.62734
A2m	1.26718	2.66974
Stab2	1.82463	2.7963
Bhlhe40	1.04525	2.83992
Tmem45a	1.10902	2.8904
Runx3	1.40008	2.90211
Slc38a3	1.10756	2.95937
Stc2	2.13958	2.98063
Muc2	1.30756	2.98734
Kcne3	1.77283	3.04342
Ascl2	1.4318	3.2779
Cyp2s1	1.01607	3.31965
Hoxc6	-1.08499	3.50202
Esm1	1.12047	3.61634
Ier3	1.52661	3.66433
Ndrg1	1.6098	3.82426
Gzmf	1.03796	4.13142
Chac1	1.11687	4.26942
Nxph4	1.5821	4.33358
Ndufa4l2	3.25153	4.37865
Adm2	1.53039	4.51275
