# Supplementary material for: CHD4 and SMYD1 repress common transcriptional programs in the developing heart
Source: Development. 2024 May 3;151(8):dev202505. doi: 10.1242/dev.202505 (PMC11112163; doi:10.1242/dev.202505)
Supplement: Table S6. Gained Peaks in E9.5 Smyd1-KO ATAC-seq. [file develop-151-202505-TableS6.xlsx]

## Sheet: Table S6
Gained Peaks in E9.5 Smyd1-KO ATAC-seq
# HOMER Differential Peaks
# Original Peak File = KO_Combined_new.regions.dnase.bed
# Peak File Tag Directory = KO_Combined_new
# Background Tag Directory = WT_Combined_new
#
# Mode = Peaks enriched over background
# Differential peaks = 25745
# Fraction of original peaks = 46.41%
# Original number of peaks = 55471
# Size of region used to count tags = given peak sizes (-fixed)
# Fold change cutoff = 2.00
# Poisson p-value cutoff = 1.00e-04
# strand = 2 (tags counted on 0=+strand, 1=-strand, 2=both strands)
# peak directory tagAdjust = 72
# background directory tagAdjust = 72
#
# cmd = getDifferentialPeaks KO_Combined_new.regions.dnase.bed KO_Combined_new WT_Combined_new -F 2
#
#PeakID	chr	start	end	strand	score	focus ratio/other	Total Tags	Background Tags	Fold Change vs. Background	p-value
chr1-5552	chr1	3253408	3253557	+	0	0	39	17.7	2.2	8.73e-06
chr1-6355	chr1	3361008	3361157	+	0	0	39.5	15.3	2.58	2.85e-07
chr1-560	chr1	3670737	3670886	+	0	0	316	151.6	2.08	1.73e-31
chr1-305	chr1	3671586	3671735	+	0	0	533.5	206.6	2.58	6.21e-80
chr1-3277	chr1	4205684	4205833	+	0	0	68.5	34.1	2.01	2.02e-07
chr1-1680	chr1	4241642	4241791	+	0	0	111.5	48	2.32	5.75e-15
chr1-1545	chr1	4412497	4412646	+	0	0	127	61.6	2.06	2.01e-13
chr1-1186	chr1	4492073	4492222	+	0	0	178	80	2.23	2.86e-21
chr1-506	chr1	4571818	4571967	+	0	0	368	164.5	2.24	1.82e-42
chr1-4012	chr1	4654201	4654350	+	0	0	51	20.9	2.44	1.81e-08
chr1-839	chr1	4785581	4785730	+	0	0	261	128	2.04	4.65e-25
chr1-459	chr1	4807648	4807797	+	0	0	416	193.3	2.15	6.76e-44
chr1-90	chr1	4857542	4857691	+	0	0	922	373.8	2.47	8.5e-126
chr1-1053	chr1	5019337	5019486	+	0	0	166.5	78.6	2.12	6.6e-18
chr1-1276	chr1	5022803	5022952	+	0	0	120	48.3	2.48	3.27e-18
chr1-3278	chr1	5070316	5070465	+	0	0	63	28.9	2.18	2.66e-08
chr1-2449	chr1	5287364	5287513	+	0	0	78	38.9	2	2.39e-08
chr1-551	chr1	5588310	5588459	+	0	0	296.5	137.7	2.15	1.02e-31
chr1-2588	chr1	5915435	5915584	+	0	0	79	36.5	2.16	7.68e-10
chr1-2857	chr1	6076697	6076846	+	0	0	69	23.6	2.92	2.91e-14
chr1-379	chr1	6214573	6214722	+	0	0	447	192.6	2.32	3.85e-55
chr1-3134	chr1	6272302	6272451	+	0	0	58	24.7	2.35	8.02e-09
chr1-603	chr1	6382823	6382972	+	0	0	306.5	141.5	2.17	3.83e-33
chr1-5063	chr1	6867032	6867181	+	0	0	41	20.2	2.03	3.05e-05
chr1-20	chr1	7088838	7088987	+	0	0	1467	559.5	2.62	1.69e-222
chr1-5379	chr1	7344849	7344998	+	0	0	41	16.7	2.46	3.67e-07
chr1-83	chr1	7398017	7398166	+	0	0	955.5	342.9	2.79	1.98e-161
chr1-799	chr1	7777313	7777462	+	0	0	220	102.6	2.14	6.26e-24
chr1-3421	chr1	8938987	8939136	+	0	0	48	24	2	1.04e-05
chr1-2814	chr1	9469538	9469687	+	0	0	71	33	2.15	6.81e-09
chr1-87	chr1	9545225	9545374	+	0	0	848	363.4	2.33	5.74e-104
chr1-137	chr1	9700249	9700398	+	0	0	773	342.9	2.25	2.03e-88
chr1-108	chr1	9748370	9748519	+	0	0	780	358.5	2.18	1.43e-82
chr1-2815	chr1	9908542	9908691	+	0	0	64	32	2	4.11e-07
chr1-302	chr1	9944032	9944181	+	0	0	429.5	204.1	2.1	7.02e-43
chr1-911	chr1	9968087	9968236	+	0	0	207.5	89.7	2.31	2.89e-26
chr1-623	chr1	10037994	10038143	+	0	0	380.5	151.3	2.52	7.13e-55
chr1-173	chr1	10039988	10040137	+	0	0	693.5	282.4	2.46	3.37e-94
chr1-1278	chr1	10229029	10229178	+	0	0	130	58.1	2.24	3.45e-16
chr1-2778	chr1	10278441	10278590	+	0	0	70	26.1	2.68	8.59e-13
chr1-2991	chr1	10279051	10279200	+	0	0	68.5	29.9	2.29	1.63e-09
chr1-787	chr1	10285567	10285716	+	0	0	236	85.5	2.76	8.71e-41
chr1-777	chr1	10993498	10993647	+	0	0	229	104.3	2.2	4.31e-26
chr1-5211	chr1	11065274	11065423	+	0	0	42	16	2.63	4.71e-08
chr1-234	chr1	11414129	11414278	+	0	0	523	243.8	2.15	2.47e-54
chr1-6357	chr1	11937148	11937297	+	0	0	34	14.6	2.33	1.02e-05
chr1-3178	chr1	12398299	12398448	+	0	0	63.5	28.5	2.23	1.74e-08
chr1-2338	chr1	12424619	12424768	+	0	0	91	42.4	2.14	6.65e-11
chr1-326	chr1	12692370	12692519	+	0	0	468.5	209	2.24	1.42e-53
chr1-3039	chr1	12836044	12836193	+	0	0	78	38.3	2.04	1.16e-08
chr1-1413	chr1	12874378	12874527	+	0	0	114	36.9	3.09	2.19e-24
chr1-574	chr1	12992595	12992744	+	0	0	314.5	153.4	2.05	4.8e-30
chr1-4094	chr1	13052099	13052248	+	0	0	49.5	23	2.16	1.54e-06
chr1-2590	chr1	13290393	13290542	+	0	0	69	32	2.16	9.59e-09
chr1-55	chr1	13372471	13372620	+	0	0	949	394.3	2.41	1.93e-123
chr1-420	chr1	13374044	13374193	+	0	0	396.5	146.7	2.7	1.06e-64
chr1-1401	chr1	13531562	13531711	+	0	0	107	52.9	2.02	4.13e-11
chr1-399	chr1	13589803	13589952	+	0	0	410	173.2	2.37	8.33e-53
chr1-3542	chr1	13706396	13706545	+	0	0	56.5	22.6	2.5	2.41e-09
chr1-2021	chr1	13771101	13771250	+	0	0	101	45.2	2.23	6.6e-13
chr1-2743	chr1	13926045	13926194	+	0	0	61.5	23	2.68	3.42e-11
chr1-3040	chr1	14227563	14227712	+	0	0	68.5	33	2.07	6.72e-08
chr1-3928	chr1	14464883	14465032	+	0	0	54	19.5	2.77	9.93e-11
chr1-1621	chr1	14918759	14918908	+	0	0	107	48.3	2.21	2.46e-13
chr1-503	chr1	15286694	15286843	+	0	0	377.5	178.4	2.12	2.14e-38
chr1-2744	chr1	15451755	15451904	+	0	0	75	31.6	2.37	4.13e-11
chr1-3179	chr1	15534331	15534480	+	0	0	63	24	2.63	2.7e-11
chr1-6607	chr1	15621953	15622102	+	0	0	48.5	19.8	2.45	6.05e-08
chr1-252	chr1	15805505	15805654	+	0	0	502.5	222.6	2.26	3.35e-58
chr1-854	chr1	16093109	16093258	+	0	0	237	106.8	2.22	1.41e-27
chr1-359	chr1	16105028	16105177	+	0	0	477.5	189.2	2.52	7.74e-69
chr1-193	chr1	16105670	16105819	+	0	0	643.5	262.5	2.45	3.32e-87
chr1-964	chr1	16231582	16231731	+	0	0	191	93.5	2.04	7.22e-19
chr1-2591	chr1	16249266	16249415	+	0	0	72	24	3	2.15e-15
chr1-3783	chr1	16304904	16305053	+	0	0	47	21.9	2.15	2.19e-06
chr1-1048	chr1	16372124	16372273	+	0	0	157	72.3	2.17	4.96e-18
chr1-813	chr1	16519746	16519895	+	0	0	245.5	118.9	2.06	3.49e-24
chr1-109	chr1	16619255	16619404	+	0	0	734.5	283.8	2.59	9.11e-110
chr1-266	chr1	16656847	16656996	+	0	0	549.5	201.3	2.73	1.78e-90
chr1-598	chr1	16665219	16665368	+	0	0	315.5	137	2.3	1.02e-38
chr1-1210	chr1	16688677	16688826	+	0	0	143.5	54.2	2.65	1.19e-23
chr1-1583	chr1	16798423	16798572	+	0	0	99	46.6	2.12	1.7e-11
chr1-5924	chr1	16996692	16996841	+	0	0	40	13.2	3.03	2.28e-09
chr1-673	chr1	17096800	17096949	+	0	0	252	113.4	2.22	2.76e-29
chr1-219	chr1	17097806	17097955	+	0	0	637.5	254.9	2.5	9.57e-90
chr1-2450	chr1	17123489	17123638	+	0	0	79	27.1	2.91	4.81e-16
chr1-840	chr1	17145472	17145621	+	0	0	229	92.5	2.48	5.86e-33
chr1-5749	chr1	17520239	17520388	+	0	0	35.5	16.3	2.17	4.08e-05
chr1-1096	chr1	17727213	17727362	+	0	0	157	73	2.15	1.12e-17
chr1-5384	chr1	17775908	17776057	+	0	0	48.5	19.8	2.45	6.05e-08
chr1-7161	chr1	17980713	17980862	+	0	0	33	15	2.21	3.79e-05
chr1-4679	chr1	18633724	18633873	+	0	0	38	11.8	3.21	1.16e-09
chr1-943	chr1	18961593	18961742	+	0	0	189.5	64	2.96	1.07e-36
chr1-4555	chr1	19096925	19097074	+	0	0	41	16.7	2.46	3.67e-07
chr1-3665	chr1	19109727	19109876	+	0	0	50	23	2.18	6.98e-07
chr1-6131	chr1	19767729	19767878	+	0	0	40	19.1	2.09	2.05e-05
chr1-3224	chr1	19974043	19974192	+	0	0	57	25.7	2.22	7.32e-08
chr1-3543	chr1	20311594	20311743	+	0	0	45	19.1	2.35	3.3e-07
chr1-4014	chr1	20450157	20450306	+	0	0	53	19.5	2.72	2.78e-10
chr1-186	chr1	20820297	20820446	+	0	0	596.5	266.7	2.24	2.27e-67
chr1-1018	chr1	20891038	20891187	+	0	0	188	65	2.89	2.36e-35
chr1-2079	chr1	20933544	20933693	+	0	0	78.5	31.3	2.51	1.66e-12
chr1-1775	chr1	20939145	20939294	+	0	0	73.5	33.7	2.18	3.21e-09
chr1-268	chr1	20951507	20951656	+	0	0	576	240.3	2.4	3.56e-75
chr1-2816	chr1	21008937	21009086	+	0	0	68.5	29.9	2.29	1.63e-09
chr1-4015	chr1	21014626	21014775	+	0	0	49.5	23.6	2.09	3.41e-06
chr1-642	chr1	21051047	21051196	+	0	0	296.5	137	2.16	4.54e-32
chr1-154	chr1	21079197	21079346	+	0	0	699.5	293.8	2.38	1.97e-89
chr1-1950	chr1	21101350	21101499	+	0	0	88.5	38.9	2.27	1.06e-11
chr1-659	chr1	21166341	21166490	+	0	0	271	107.5	2.52	5.68e-40
chr1-796	chr1	21218602	21218751	+	0	0	265	108.5	2.44	6.44e-37
chr1-1211	chr1	21271554	21271703	+	0	0	129	56.3	2.29	8.55e-17
chr1-3929	chr1	21448337	21448486	+	0	0	49.5	22.6	2.19	1.02e-06
chr1-6878	chr1	21808994	21809143	+	0	0	44.5	21.2	2.1	1.01e-05
chr1-803	chr1	21960611	21960760	+	0	0	213.5	92.8	2.3	1.13e-26
chr1-344	chr1	21961259	21961408	+	0	0	485	228.5	2.12	2.44e-49
chr1-3320	chr1	22422187	22422336	+	0	0	55.5	20.9	2.66	4e-10
chr1-4017	chr1	22473596	22473745	+	0	0	54.5	22.3	2.45	9.01e-09
chr1-6366	chr1	22959948	22960097	+	0	0	40	18.8	2.13	1.38e-05
chr1-1136	chr1	23062109	23062258	+	0	0	137.5	60.2	2.29	1.53e-17
chr1-111	chr1	23256065	23256214	+	0	0	862	369.3	2.33	1.06e-105
chr1-510	chr1	23256696	23256845	+	0	0	364	156.8	2.32	2.71e-45
chr1-2208	chr1	23270967	23271116	+	0	0	74.5	33.7	2.21	1.45e-09
chr1-3725	chr1	23282627	23282776	+	0	0	54.5	24	2.27	9.69e-08
chr1-2818	chr1	23286791	23286940	+	0	0	67	24.3	2.75	8.77e-13
chr1-4378	chr1	23377541	23377690	+	0	0	51.5	20.9	2.47	1.81e-08
chr1-65	chr1	23383215	23383364	+	0	0	1029	410.7	2.51	2.34e-144
chr1-7168	chr1	23514435	23514584	+	0	0	40	18.1	2.21	5.92e-06
chr1-1249	chr1	23762358	23762507	+	0	0	154.5	71.6	2.16	2.27e-17
chr1-440	chr1	23762881	23763030	+	0	0	363	180.5	2.01	5.26e-33
chr1-3604	chr1	23892185	23892334	+	0	0	46.5	19.1	2.43	1.35e-07
chr1-294	chr1	24100298	24100447	+	0	0	529.5	223.9	2.36	3e-67
chr1-1457	chr1	24196162	24196311	+	0	0	141	49.7	2.84	3.4e-26
chr1-7169	chr1	24219157	24219306	+	0	0	36	17.7	2.03	9.12e-05
chr1-1232	chr1	24302785	24302934	+	0	0	118	54.6	2.16	7.37e-14
chr1-1	chr1	24612662	24612811	+	0	0	18591	5623.7	3.31	0
chr1-2	chr1	24613029	24613178	+	0	0	18370	5567.3	3.3	0
chr1-340	chr1	24678556	24678705	+	0	0	495.5	213.9	2.32	1.52e-60
chr1-896	chr1	24699456	24699605	+	0	0	167	71.6	2.33	5.73e-22
chr1-950	chr1	25228659	25228808	+	0	0	165.5	66.4	2.49	2.08e-24
chr1-811	chr1	25830516	25830665	+	0	0	245	105	2.33	2.01e-31
chr1-1584	chr1	28025716	28025865	+	0	0	106.5	32	3.33	5.43e-25
chr1-2340	chr1	28431107	28431256	+	0	0	85.5	41.7	2.05	2.81e-09
chr1-4097	chr1	28465163	28465312	+	0	0	46	20.2	2.28	5.68e-07
chr1-1622	chr1	28675420	28675569	+	0	0	114.5	35.1	3.26	4.95e-26
chr1-301	chr1	30873780	30873929	+	0	0	560	237.9	2.35	1.32e-70
chr1-4018	chr1	30908871	30909020	+	0	0	56.5	18.4	3.07	1.52e-12
chr1-148	chr1	30949734	30949883	+	0	0	747	321.7	2.32	6.11e-91
chr1-6880	chr1	31073067	31073216	+	0	0	35	16.3	2.14	4.08e-05
chr1-5386	chr1	31103005	31103154	+	0	0	49.5	24	2.06	4.99e-06
chr1-2819	chr1	33334195	33334344	+	0	0	86.5	32.3	2.67	4.06e-15
chr1-4683	chr1	33507662	33507811	+	0	0	38	14.6	2.6	2.45e-07
chr1-3373	chr1	33635954	33636103	+	0	0	72.5	35.5	2.04	4.81e-08
chr1-876	chr1	33669740	33669889	+	0	0	216	91.5	2.36	1.38e-28
chr1-732	chr1	33719799	33719948	+	0	0	243	110.6	2.2	1.23e-27
chr1-427	chr1	33757661	33757810	+	0	0	383	173.2	2.21	4.67e-43
chr1-493	chr1	33907490	33907639	+	0	0	359	139.4	2.57	2.81e-54
chr1-546	chr1	33907858	33908007	+	0	0	325.5	131.8	2.47	1.21e-45
chr1-794	chr1	33945068	33945217	+	0	0	201.5	86.2	2.34	4.62e-26
chr1-3374	chr1	33964688	33964837	+	0	0	56	25.7	2.18	1.64e-07
chr1-329	chr1	34011438	34011587	+	0	0	485.5	201.7	2.41	5.22e-64
chr1-2549	chr1	34021626	34021775	+	0	0	80.5	36.2	2.23	2.27e-10
chr1-1432	chr1	34060616	34060765	+	0	0	118.5	56.7	2.09	7.89e-13
chr1-3322	chr1	34074708	34074857	+	0	0	59	28.2	2.09	2.69e-07
chr1-2745	chr1	34157826	34157975	+	0	0	72.5	28.9	2.51	1.09e-11
chr1-830	chr1	34211205	34211354	+	0	0	207	73	2.83	1.41e-37
chr1-1478	chr1	34218448	34218597	+	0	0	99	44.5	2.22	1.41e-12
chr1-1458	chr1	34244753	34244902	+	0	0	121	59.5	2.03	1.73e-12
chr1-185	chr1	34439321	34439470	+	0	0	660	329.3	2	6.72e-58
chr1-181	chr1	34439664	34439813	+	0	0	702.5	285.1	2.46	5.89e-96
chr1-617	chr1	34519300	34519449	+	0	0	313.5	139.1	2.25	7.66e-37
chr1-1346	chr1	34522579	34522728	+	0	0	124	60.9	2.04	8.56e-13
chr1-504	chr1	34533315	34533464	+	0	0	343	162.4	2.11	4.63e-35
chr1-4174	chr1	34543964	34544113	+	0	0	58	18.1	3.21	7.15e-14
chr1-498	chr1	34579571	34579720	+	0	0	365	167.3	2.18	5.81e-40
chr1-1697	chr1	34602450	34602599	+	0	0	110.5	51.8	2.13	1.43e-12
chr1-2479	chr1	34700772	34700921	+	0	0	79.5	35.1	2.26	1.39e-10
chr1-5219	chr1	34783835	34783984	+	0	0	45.5	20.5	2.22	2.03e-06
chr1-428	chr1	34801685	34801834	+	0	0	395	187.4	2.11	6.97e-40
chr1-480	chr1	34842905	34843054	+	0	0	365	140.8	2.59	8.44e-56
chr1-2954	chr1	34891669	34891818	+	0	0	64	28.9	2.22	1.19e-08
chr1-1748	chr1	35017563	35017712	+	0	0	89	41.7	2.13	1.4e-10
chr1-4473	chr1	35363464	35363613	+	0	0	48.5	21.2	2.29	4.09e-07
chr1-1715	chr1	35642676	35642825	+	0	0	96.5	43.1	2.24	2.87e-12
chr1-467	chr1	36017252	36017401	+	0	0	340.5	125.9	2.7	6.46e-56
chr1-169	chr1	36068171	36068320	+	0	0	703	343.2	2.05	6.54e-65
chr1-2184	chr1	36098467	36098616	+	0	0	94	42.4	2.22	6.15e-12
chr1-1869	chr1	36149502	36149651	+	0	0	90.5	38.6	2.34	1.24e-12
chr1-1029	chr1	36161309	36161458	+	0	0	178	87.3	2.04	1.18e-17
chr1-4176	chr1	36204497	36204646	+	0	0	44	18.8	2.34	4.91e-07
chr1-303	chr1	36244217	36244366	+	0	0	475	223.2	2.13	1.31e-48
chr1-1237	chr1	36252888	36253037	+	0	0	122.5	44.5	2.75	9.58e-22
chr1-232	chr1	36307597	36307746	+	0	0	539	243.8	2.21	9.25e-60
chr1-749	chr1	36368882	36369031	+	0	0	255	115.1	2.22	2.09e-29
chr1-166	chr1	36445173	36445322	+	0	0	733	296.6	2.47	8.2e-101
chr1-174	chr1	36471565	36471714	+	0	0	761	318.9	2.39	8.54e-98
chr1-607	chr1	36492506	36492655	+	0	0	237.5	113.4	2.1	3.04e-24
chr1-37	chr1	36511750	36511899	+	0	0	1066	428.1	2.49	9.21e-148
chr1-417	chr1	36512286	36512435	+	0	0	445.5	210.4	2.12	4.63e-45
chr1-843	chr1	36539266	36539415	+	0	0	196	92.5	2.12	5.74e-21
chr1-29	chr1	36547214	36547363	+	0	0	1144.5	454.5	2.52	1.3e-161
chr1-366	chr1	36557151	36557300	+	0	0	451.5	170	2.66	2.8e-71
chr1-446	chr1	36557744	36557893	+	0	0	403.5	193.3	2.09	1.22e-39
chr1-318	chr1	36558231	36558380	+	0	0	511	227.4	2.25	9.91e-59
chr1-844	chr1	36635009	36635158	+	0	0	185	78.2	2.36	8.45e-25
chr1-726	chr1	36684211	36684360	+	0	0	198.5	89	2.23	1.98e-23
chr1-187	chr1	36709891	36710040	+	0	0	700	296.3	2.36	2.34e-88
chr1-1357	chr1	36737405	36737554	+	0	0	115.5	41.4	2.79	4.84e-21
chr1-1049	chr1	36784736	36784885	+	0	0	163	66.1	2.47	7.73e-24
chr1-3478	chr1	36847354	36847503	+	0	0	58.5	27.5	2.13	2.63e-07
chr1-3667	chr1	36860477	36860626	+	0	0	56.5	27.8	2.03	1.72e-06
chr1-317	chr1	36939797	36939946	+	0	0	545	226.7	2.4	1.27e-71
chr1-626	chr1	37299794	37299943	+	0	0	325	137	2.37	2.02e-42
chr1-2209	chr1	37379568	37379717	+	0	0	90	43.5	2.07	4.61e-10
chr1-286	chr1	37429969	37430118	+	0	0	568	242.4	2.34	6.32e-71
chr1-231	chr1	37541007	37541156	+	0	0	564.5	268.8	2.1	1.54e-55
chr1-10	chr1	37864941	37865090	+	0	0	1551	654.1	2.37	1.54e-194
chr1-868	chr1	37872106	37872255	+	0	0	196	92.2	2.13	3.87e-21
chr1-592	chr1	37890302	37890451	+	0	0	316.5	156.1	2.03	2.08e-29
chr1-2697	chr1	37903280	37903429	+	0	0	76	34.4	2.21	6.78e-10
chr1-128	chr1	37997187	37997336	+	0	0	777.5	327.9	2.37	2.09e-98
chr1-93	chr1	37998000	37998149	+	0	0	795	321.7	2.47	3.41e-109
chr1-132	chr1	38129951	38130100	+	0	0	857	358.2	2.39	1.99e-110
chr1-2116	chr1	38185608	38185757	+	0	0	84	35.8	2.35	5.05e-12
chr1-2914	chr1	38202863	38203012	+	0	0	68	30.6	2.22	3.95e-09
chr1-1698	chr1	38438560	38438709	+	0	0	95.5	42.1	2.27	1.75e-12
chr1-1402	chr1	38470903	38471052	+	0	0	133	61.9	2.15	3.2e-15
chr1-3864	chr1	38557884	38558033	+	0	0	56	27.5	2.04	1.19e-06
chr1-581	chr1	38627397	38627546	+	0	0	329.5	159.6	2.06	6.98e-32
chr1-657	chr1	38897919	38898068	+	0	0	266.5	116.1	2.29	9.74e-33
chr1-4022	chr1	38936899	38937048	+	0	0	47	17	2.76	1.79e-09
chr1-157	chr1	38987576	38987725	+	0	0	674.5	314.4	2.15	2.49e-69
chr1-1827	chr1	39010797	39010946	+	0	0	86.5	41.4	2.09	9.24e-10
chr1-3668	chr1	39064160	39064309	+	0	0	53	22.6	2.34	3.59e-08
chr1-1716	chr1	39192827	39192976	+	0	0	109.5	47.3	2.32	1.25e-14
chr1-2185	chr1	39335853	39336002	+	0	0	86	39.3	2.19	8.33e-11
chr1-383	chr1	39367683	39367832	+	0	0	400.5	166.2	2.41	3.24e-53
chr1-130	chr1	39478678	39478827	+	0	0	688.5	333.1	2.07	7.7e-65
chr1-240	chr1	39535671	39535820	+	0	0	620	276.8	2.24	2.35e-70
chr1-4940	chr1	39564733	39564882	+	0	0	44	20.2	2.18	2.98e-06
chr1-314	chr1	39577278	39577427	+	0	0	644	285.8	2.25	6.6e-74
chr1-481	chr1	39650841	39650990	+	0	0	340.5	132.8	2.56	5.55e-51
chr1-1414	chr1	39685920	39686069	+	0	0	113	51.8	2.18	1.39e-13
chr1-2080	chr1	39859400	39859549	+	0	0	103	46.6	2.21	7.31e-13
chr1-418	chr1	39900769	39900918	+	0	0	402	177	2.27	1.13e-47
chr1-4385	chr1	40179661	40179810	+	0	0	60	27.5	2.18	5.47e-08
chr1-2553	chr1	40667464	40667613	+	0	0	75.5	28.2	2.68	2.01e-13
chr1-2453	chr1	40797482	40797631	+	0	0	75.5	32.3	2.33	1.07e-10
chr1-2861	chr1	40805411	40805560	+	0	0	64.5	21.2	3.04	5.7e-14
chr1-2631	chr1	40887732	40887881	+	0	0	63.5	28.5	2.23	1.74e-08
chr1-4386	chr1	41001652	41001801	+	0	0	49.5	22.3	2.22	6.69e-07
chr1-2554	chr1	41274892	41275041	+	0	0	79.5	29.6	2.69	3.92e-14
chr1-2454	chr1	41590410	41590559	+	0	0	73.5	34.1	2.16	4.84e-09
chr1-2958	chr1	41670544	41670693	+	0	0	67	29.2	2.29	1.53e-09
chr1-1491	chr1	41810392	41810541	+	0	0	103.5	46.2	2.24	4.76e-13
chr1-2186	chr1	42491276	42491425	+	0	0	91.5	44.5	2.06	6.79e-10
chr1-727	chr1	42695556	42695705	+	0	0	275.5	128.3	2.15	2.07e-29
chr1-1872	chr1	42714632	42714781	+	0	0	96	38.9	2.46	9.9e-15
chr1-6386	chr1	42787204	42787353	+	0	0	38	16.7	2.28	5.3e-06
chr1-405	chr1	42851066	42851215	+	0	0	414	191.6	2.16	4.21e-44
chr1-4690	chr1	42889690	42889839	+	0	0	43	20.5	2.1	9.89e-06
chr1-2210	chr1	42915147	42915296	+	0	0	78.5	25	3.14	2.12e-17
chr1-6637	chr1	42983211	42983360	+	0	0	40	19.1	2.09	2.05e-05
chr1-3608	chr1	43203388	43203537	+	0	0	62.5	23	2.72	1.26e-11
chr1-544	chr1	43247686	43247835	+	0	0	314.5	105	2.99	8.48e-61
chr1-3549	chr1	43264537	43264686	+	0	0	55	26.8	2.05	1.18e-06
chr1-2674	chr1	43426732	43426881	+	0	0	81	34.8	2.33	1.63e-11
chr1-319	chr1	43445643	43445792	+	0	0	511.5	226	2.26	1.72e-59
chr1-709	chr1	43698574	43698723	+	0	0	228	80	2.85	1.46e-41
chr1-100	chr1	43827830	43827979	+	0	0	959.5	433.6	2.21	9.35e-105
chr1-1341	chr1	43899119	43899268	+	0	0	130.5	60.9	2.14	9.72e-15
chr1-5768	chr1	44042321	44042470	+	0	0	48.5	24	2.02	1.04e-05
chr1-2699	chr1	44064683	44064832	+	0	0	65.5	19.8	3.3	8.77e-16
chr1-138	chr1	44102361	44102510	+	0	0	771.5	354.7	2.18	1.75e-81
chr1-322	chr1	44118775	44118924	+	0	0	470	210.4	2.23	1.59e-53
chr1-470	chr1	44119361	44119510	+	0	0	367	153	2.4	1.1e-48
chr1-233	chr1	44119847	44119996	+	0	0	515.5	214.2	2.41	8.12e-68
chr1-419	chr1	44147794	44147943	+	0	0	400.5	188.1	2.13	3.52e-41
chr1-1749	chr1	44392068	44392217	+	0	0	109.5	35.1	3.12	1.66e-23
chr1-5574	chr1	44409849	44409998	+	0	0	43	16.7	2.58	5.51e-08
chr1-3226	chr1	44410335	44410484	+	0	0	60	24	2.5	4.78e-10
chr1-533	chr1	44551576	44551725	+	0	0	370	120.7	3.07	5.29e-74
chr1-1024	chr1	44584897	44585046	+	0	0	148	67.8	2.18	2.73e-17
chr1-1479	chr1	44591881	44592030	+	0	0	131.5	44.9	2.93	1.45e-25
chr1-1623	chr1	45502889	45503038	+	0	0	112	51.8	2.16	3.05e-13
chr1-4477	chr1	45580566	45580715	+	0	0	43	16.7	2.58	5.51e-08
chr1-5576	chr1	45627978	45628127	+	0	0	37	12.9	2.88	3.16e-08
chr1-2594	chr1	45672861	45673010	+	0	0	61	25.4	2.4	1.5e-09
chr1-410	chr1	45795337	45795486	+	0	0	367	154.4	2.38	7.66e-48
chr1-4569	chr1	45866714	45866863	+	0	0	39	19.5	2	6.35e-05
chr1-966	chr1	45905189	45905338	+	0	0	187.5	66.4	2.82	9.02e-34
chr1-429	chr1	45925588	45925737	+	0	0	381	144.7	2.63	8.29e-60
chr1-4803	chr1	46031645	46031794	+	0	0	50	21.9	2.28	1.87e-07
chr1-872	chr1	46067008	46067157	+	0	0	220	101.9	2.16	2.79e-24
chr1-3286	chr1	46246634	46246783	+	0	0	61.5	18.1	3.4	1.92e-15
chr1-3868	chr1	46683364	46683513	+	0	0	49	15.3	3.2	6.01e-12
chr1-53	chr1	46853599	46853748	+	0	0	1011.5	417.3	2.42	4.3e-133
chr1-1750	chr1	46887967	46888116	+	0	0	117.5	50.4	2.33	8.92e-16
chr1-1212	chr1	47019428	47019577	+	0	0	167.5	69.2	2.42	1.98e-23
chr1-1444	chr1	47488630	47488779	+	0	0	120	44.5	2.7	7.21e-21
chr1-4291	chr1	48771299	48771448	+	0	0	40	17.4	2.3	2.4e-06
chr1-2362	chr1	50697075	50697224	+	0	0	76	24.3	3.12	4.78e-17
chr1-509	chr1	50927344	50927493	+	0	0	360	168.7	2.13	1.4e-37
chr1-6642	chr1	50962395	50962544	+	0	0	33.5	13.9	2.41	9.4e-06
chr1-4292	chr1	51112246	51112395	+	0	0	47	21.2	2.22	9.39e-07
chr1-3043	chr1	51148567	51148716	+	0	0	71	33	2.15	6.81e-09
chr1-2455	chr1	51152059	51152208	+	0	0	76.5	29.6	2.59	7.37e-13
chr1-1253	chr1	51289089	51289238	+	0	0	143.5	58.1	2.47	4.62e-21
chr1-1268	chr1	51334095	51334244	+	0	0	149	65	2.29	3.76e-19
chr1-4107	chr1	51446177	51446326	+	0	0	50.5	16.7	3.03	3.66e-11
chr1-77	chr1	51478417	51478566	+	0	0	892.5	408.6	2.18	7.58e-95
chr1-3480	chr1	51486305	51486454	+	0	0	58.5	27.8	2.1	3.9e-07
chr1-628	chr1	51509168	51509317	+	0	0	287.5	112.3	2.56	3.29e-43
chr1-4186	chr1	51530167	51530316	+	0	0	50.5	24.7	2.05	5.02e-06
chr1-6155	chr1	51531453	51531602	+	0	0	43	20.9	2.06	1.46e-05
chr1-3326	chr1	51566062	51566211	+	0	0	60	20.2	2.97	5.95e-13
chr1-801	chr1	51597058	51597207	+	0	0	174.5	67.5	2.59	2.29e-27
chr1-2284	chr1	51747587	51747736	+	0	0	75.5	36.2	2.09	1.11e-08
chr1-3227	chr1	51871343	51871492	+	0	0	63.5	30.9	2.05	2.85e-07
chr1-2484	chr1	51879442	51879591	+	0	0	72	33.7	2.13	7.03e-09
chr1-393	chr1	51915888	51916037	+	0	0	441.5	215.6	2.05	2.51e-41
chr1-486	chr1	52113743	52113892	+	0	0	351.5	149.9	2.35	1.57e-44
chr1-614	chr1	52119330	52119479	+	0	0	329.5	142.2	2.32	7.48e-41
chr1-1683	chr1	52146651	52146800	+	0	0	107.5	49.7	2.16	1.31e-12
chr1-46	chr1	52233225	52233374	+	0	0	958	423.9	2.26	1.23e-109
chr1-3141	chr1	52251038	52251187	+	0	0	69.5	32.7	2.13	2.15e-08
chr1-808	chr1	52500278	52500427	+	0	0	251.5	99.1	2.54	1.94e-37
chr1-572	chr1	52630644	52630793	+	0	0	360	159.3	2.26	1.77e-42
chr1-1220	chr1	52817057	52817206	+	0	0	166.5	80.3	2.07	4.47e-17
chr1-21	chr1	52844836	52844985	+	0	0	1187	492.1	2.41	1.42e-154
chr1-3611	chr1	52854134	52854283	+	0	0	54.5	21.6	2.53	3.19e-09
chr1-2783	chr1	52863892	52864041	+	0	0	67.5	32.7	2.06	9.67e-08
chr1-1873	chr1	52952615	52952764	+	0	0	116	54.9	2.11	5.13e-13
chr1-89	chr1	53297004	53297153	+	0	0	886.5	375.9	2.36	9.83e-111
chr1-953	chr1	53313558	53313707	+	0	0	172.5	74.8	2.31	5.26e-22
chr1-5771	chr1	53394113	53394262	+	0	0	48.5	24	2.02	1.04e-05
chr1-1269	chr1	53405989	53406138	+	0	0	146	53.9	2.71	3.39e-25
chr1-191	chr1	53785123	53785272	+	0	0	696.5	310.5	2.24	7.8e-79
chr1-2749	chr1	53824156	53824305	+	0	0	71	33.4	2.13	1.02e-08
chr1-5399	chr1	53849585	53849734	+	0	0	39	12.5	3.12	1.66e-09
chr1-172	chr1	54250607	54250756	+	0	0	652	300.8	2.17	8.54e-69
chr1-4026	chr1	54330839	54330988	+	0	0	51	22.3	2.29	1.26e-07
chr1-6906	chr1	54448507	54448656	+	0	0	35	16.3	2.14	4.08e-05
chr1-425	chr1	54557609	54557758	+	0	0	427	208.3	2.05	2.76e-40
chr1-2632	chr1	54666073	54666222	+	0	0	65.5	27.5	2.38	8.15e-10
chr1-1423	chr1	54750007	54750156	+	0	0	115	52.2	2.2	4.29e-14
chr1-2257	chr1	54830276	54830425	+	0	0	88.5	39.6	2.23	2.55e-11
chr1-2523	chr1	54861496	54861645	+	0	0	79	36.5	2.16	7.68e-10
chr1-3430	chr1	54907154	54907303	+	0	0	55.5	20.9	2.66	4e-10
chr1-341	chr1	54926279	54926428	+	0	0	480.5	217	2.21	1.74e-53
chr1-281	chr1	55027377	55027526	+	0	0	491.5	241	2.04	2.31e-45
chr1-92	chr1	55088121	55088270	+	0	0	965.5	400.6	2.41	1.01e-125
chr1-275	chr1	55131136	55131285	+	0	0	553	250.4	2.21	4.09e-61
chr1-2822	chr1	55192086	55192235	+	0	0	79.5	38.6	2.06	8.06e-09
chr1-273	chr1	55237120	55237269	+	0	0	588.5	271.6	2.17	4.41e-62
chr1-916	chr1	55363641	55363790	+	0	0	208	84.8	2.45	1.42e-29
chr1-1505	chr1	55383218	55383367	+	0	0	104	45.2	2.3	5.46e-14
chr1-135	chr1	55405713	55405862	+	0	0	694	292.8	2.37	3.56e-88
chr1-5400	chr1	55653443	55653592	+	0	0	37	17.4	2.13	2.86e-05
chr1-6910	chr1	55688555	55688704	+	0	0	38	10.8	3.53	9.51e-11
chr1-1932	chr1	55736459	55736608	+	0	0	72	35.8	2.01	6.92e-08
chr1-5580	chr1	55838261	55838410	+	0	0	43	17.7	2.42	2.73e-07
chr1-3672	chr1	55888798	55888947	+	0	0	58.5	19.1	3.06	6.68e-13
chr1-4110	chr1	55890892	55891041	+	0	0	47	19.5	2.41	9.04e-08
chr1-5401	chr1	55922376	55922525	+	0	0	36.5	16	2.28	1.17e-05
chr1-682	chr1	56973146	56973295	+	0	0	268.5	109.2	2.46	1.19e-37
chr1-2864	chr1	57095665	57095814	+	0	0	80	37.2	2.15	7.95e-10
chr1-3142	chr1	57097022	57097171	+	0	0	65.5	32.7	2	4.11e-07
chr1-1608	chr1	57205658	57205807	+	0	0	112	47.3	2.37	9.47e-16
chr1-4949	chr1	57252444	57252593	+	0	0	55	18.1	3.04	2.29e-12
chr1-2916	chr1	57423772	57423921	+	0	0	57	27.5	2.07	5.64e-07
chr1-1777	chr1	57428995	57429144	+	0	0	84	41	2.05	2.78e-09
chr1-5774	chr1	57479057	57479206	+	0	0	39	18.1	2.16	1.33e-05
chr1-2865	chr1	57735918	57736067	+	0	0	80	23.6	3.38	8.43e-20
chr1-406	chr1	57775116	57775265	+	0	0	445	172.5	2.58	4.69e-67
chr1-6651	chr1	57904016	57904165	+	0	0	33.5	13.2	2.54	3.36e-06
chr1-2785	chr1	58214401	58214550	+	0	0	77	27.1	2.84	4.08e-15
chr1-2488	chr1	58230662	58230811	+	0	0	72.5	36.2	2	9.89e-08
chr1-3550	chr1	58271184	58271333	+	0	0	57	25	2.28	3.02e-08
chr1-1403	chr1	58341688	58341837	+	0	0	122.5	54.6	2.24	3.02e-15
chr1-462	chr1	58392995	58393144	+	0	0	348	155.8	2.23	3.93e-40
chr1-352	chr1	58445399	58445548	+	0	0	457.5	195.1	2.35	2.04e-57
chr1-102	chr1	58504905	58505054	+	0	0	771	318.5	2.42	8.01e-102
chr1-693	chr1	58586178	58586327	+	0	0	239	93.5	2.55	2.7e-36
chr1-1325	chr1	58697704	58697853	+	0	0	110	37.2	2.96	3.86e-22
chr1-3871	chr1	58961326	58961475	+	0	0	53	26.1	2.03	2.44e-06
chr1-223	chr1	58973446	58973595	+	0	0	602.5	259.8	2.32	2.21e-73
chr1-385	chr1	59119765	59119914	+	0	0	435.5	184.3	2.36	1.44e-55
chr1-283	chr1	59237203	59237352	+	0	0	517.5	203.1	2.55	9.63e-76
chr1-1118	chr1	59237977	59238126	+	0	0	155	63.3	2.45	1.84e-22
chr1-1243	chr1	59247760	59247909	+	0	0	122	59.1	2.06	5.77e-13
chr1-1548	chr1	59256822	59256971	+	0	0	118	46.6	2.53	1.49e-18
chr1-2824	chr1	59316844	59316993	+	0	0	56.5	24	2.35	1.77e-08
chr1-2675	chr1	59334363	59334512	+	0	0	68	33	2.06	6.72e-08
chr1-667	chr1	59364625	59364774	+	0	0	256	97.7	2.62	1.85e-40
chr1-74	chr1	59481983	59482132	+	0	0	941	388.1	2.42	3.17e-124
chr1-1762	chr1	59579386	59579535	+	0	0	103.5	50.8	2.04	8.32e-11
chr1-1333	chr1	59580197	59580346	+	0	0	147	57.4	2.56	3.9e-23
chr1-1054	chr1	59623402	59623551	+	0	0	141.5	69.2	2.04	2.58e-14
chr1-877	chr1	59684914	59685063	+	0	0	221	108.5	2.04	1.97e-21
chr1-215	chr1	59763326	59763475	+	0	0	658.5	313.7	2.1	1.97e-64
chr1-115	chr1	59912830	59912979	+	0	0	811	369	2.2	9.67e-88
chr1-7210	chr1	59947314	59947463	+	0	0	38	17	2.23	8.32e-06
chr1-773	chr1	60042977	60043126	+	0	0	264.5	131.1	2.02	1.4e-24
chr1-371	chr1	60098214	60098363	+	0	0	483	221.5	2.18	3.69e-52
chr1-2489	chr1	60152791	60152940	+	0	0	73	32.7	2.23	8.98e-10
chr1-32	chr1	60180380	60180529	+	0	0	1210	518.8	2.33	3.04e-147
chr1-183	chr1	60343320	60343469	+	0	0	764.5	335.9	2.28	4.81e-89
chr1-311	chr1	60409522	60409671	+	0	0	581	225	2.58	4.61e-87
chr1-95	chr1	60566699	60566848	+	0	0	920	381.8	2.41	5.07e-120
chr1-1549	chr1	60815985	60816134	+	0	0	99	30.9	3.2	2.1e-22
chr1-4692	chr1	60946120	60946269	+	0	0	45	15.3	2.94	5.79e-10
chr1-2825	chr1	60961152	60961301	+	0	0	60	28.5	2.1	1.86e-07
chr1-2007	chr1	61229083	61229232	+	0	0	93	38.6	2.41	8.97e-14
chr1-5584	chr1	61293449	61293598	+	0	0	48.5	18.4	2.63	7.07e-09
chr1-3047	chr1	61306375	61306524	+	0	0	77	38.3	2.01	2.39e-08
chr1-735	chr1	61638755	61638904	+	0	0	249.5	112.3	2.22	8.52e-29
chr1-1778	chr1	61771315	61771464	+	0	0	81.5	38.6	2.11	1.81e-09
chr1-3228	chr1	61925069	61925218	+	0	0	55.5	20.9	2.66	4e-10
chr1-3935	chr1	62181728	62181877	+	0	0	62	19.8	3.13	3.01e-14
chr1-3793	chr1	62648328	62648477	+	0	0	59.5	27.8	2.14	1.81e-07
chr1-3290	chr1	62692501	62692650	+	0	0	57	26.8	2.13	2.56e-07
chr1-375	chr1	62703207	62703356	+	0	0	435.5	216.6	2.01	5.2e-39
chr1-713	chr1	62828163	62828312	+	0	0	252.5	109.5	2.31	2.16e-31
chr1-993	chr1	62964359	62964508	+	0	0	174	81.4	2.14	3.51e-19
chr1-684	chr1	62992746	62992895	+	0	0	238	111.3	2.14	1.37e-25
chr1-2917	chr1	63102888	63103037	+	0	0	68	28.2	2.41	1.51e-10
chr1-522	chr1	63114579	63114728	+	0	0	333	124.5	2.67	6.36e-54
chr1-3551	chr1	63130369	63130518	+	0	0	51	23.6	2.16	7.24e-07
chr1-6164	chr1	63168723	63168872	+	0	0	39.5	16	2.47	8.27e-07
chr1-630	chr1	63176676	63176825	+	0	0	293	137	2.14	4.58e-31
chr1-356	chr1	63181113	63181262	+	0	0	399.5	149.9	2.67	1.06e-63
chr1-576	chr1	63204436	63204585	+	0	0	293	112.7	2.6	1.9e-45
chr1-644	chr1	63225975	63226124	+	0	0	261.5	101.9	2.57	1.21e-39
chr1-1233	chr1	63247145	63247294	+	0	0	160.5	72	2.23	3e-19
chr1-3002	chr1	63252420	63252569	+	0	0	58	26.1	2.22	4.99e-08
chr1-1116	chr1	63446105	63446254	+	0	0	169.5	83.8	2.02	1.99e-16
chr1-1471	chr1	63453461	63453610	+	0	0	136	62.9	2.16	1.05e-15
chr1-3615	chr1	63479087	63479236	+	0	0	51.5	24	2.15	1.09e-06
chr1-2117	chr1	63730377	63730526	+	0	0	103.5	44.5	2.33	5.08e-14
chr1-3485	chr1	63763384	63763533	+	0	0	55	25.4	2.17	2.4e-07
chr1-2211	chr1	63937455	63937604	+	0	0	90.5	34.4	2.63	2.52e-15
chr1-2064	chr1	63976990	63977139	+	0	0	83.5	38.3	2.18	2.58e-10
chr1-4810	chr1	64097778	64097927	+	0	0	50	23.6	2.11	1.59e-06
chr1-57	chr1	64121648	64121797	+	0	0	958	416.9	2.3	1.66e-113
chr1-422	chr1	64122207	64122356	+	0	0	407.5	164.5	2.48	5e-57
chr1-2866	chr1	64289130	64289279	+	0	0	71	33.7	2.1	1.52e-08
chr1-4695	chr1	64381444	64381593	+	0	0	49	19.8	2.47	2.41e-08
chr1-118	chr1	64532686	64532835	+	0	0	806.5	331.4	2.43	2.45e-107
chr1-435	chr1	64617195	64617344	+	0	0	407.5	190.6	2.14	2.73e-42
chr1-453	chr1	64617652	64617801	+	0	0	409	162	2.52	2.05e-59
chr1-51	chr1	64690719	64690868	+	0	0	1030.5	469.8	2.19	3.14e-110
chr1-4030	chr1	64705328	64705477	+	0	0	51	24.3	2.1	1.62e-06
chr1-2188	chr1	64717604	64717753	+	0	0	71	32	2.22	1.93e-09
chr1-11	chr1	64737678	64737827	+	0	0	1404.5	570.6	2.46	1.61e-189
chr1-5085	chr1	64878909	64879058	+	0	0	44.5	19.5	2.29	1.24e-06
chr1-4193	chr1	64884099	64884248	+	0	0	57	25.7	2.22	7.32e-08
chr1-3329	chr1	64891390	64891539	+	0	0	64.5	26.1	2.47	2.72e-10
chr1-2457	chr1	64946198	64946347	+	0	0	85.5	41.4	2.07	1.94e-09
chr1-714	chr1	64956686	64956835	+	0	0	243	116.5	2.09	1.09e-24
chr1-4295	chr1	64986223	64986372	+	0	0	55	27.5	2	2.46e-06
chr1-5958	chr1	65123095	65123244	+	0	0	47.5	21.6	2.2	1.44e-06
chr1-304	chr1	65178321	65178470	+	0	0	489.5	177	2.77	1.37e-82
chr1-176	chr1	65179090	65179239	+	0	0	734	316.1	2.32	2.25e-89
chr1-141	chr1	65186547	65186696	+	0	0	710.5	337	2.11	4.47e-70
chr1-3936	chr1	65282894	65283043	+	0	0	46.5	18.4	2.52	4.81e-08
chr1-5959	chr1	66104657	66104806	+	0	0	31.5	8	3.94	5.34e-10
chr1-336	chr1	66175067	66175216	+	0	0	459	223.2	2.06	1.84e-43
chr1-5588	chr1	66321952	66322101	+	0	0	43.5	18.4	2.36	7.31e-07
chr1-2492	chr1	66407666	66407815	+	0	0	66.5	32.3	2.06	1.39e-07
chr1-5411	chr1	66430180	66430329	+	0	0	47	15.6	3	1.26e-10
chr1-545	chr1	66468097	66468246	+	0	0	333.5	148.1	2.25	5.44e-39
chr1-6167	chr1	66695366	66695515	+	0	0	37	18.1	2.05	6.3e-05
chr1-327	chr1	66700714	66700863	+	0	0	431	199.3	2.16	6.07e-46
chr1-289	chr1	66817497	66817646	+	0	0	560.5	247.9	2.26	7.15e-65
chr1-458	chr1	66863203	66863352	+	0	0	396.5	192.3	2.06	6.66e-38
chr1-2918	chr1	66896222	66896371	+	0	0	67.5	33	2.04	1.4e-07
chr1-4812	chr1	66934340	66934489	+	0	0	46	20.2	2.28	5.68e-07
chr1-2493	chr1	66941007	66941156	+	0	0	72	32	2.25	8.5e-10
chr1-608	chr1	67038753	67038902	+	0	0	297	129.7	2.29	2.56e-36
chr1-1480	chr1	67061561	67061710	+	0	0	100.5	44.5	2.26	6.25e-13
chr1-6403	chr1	67322110	67322259	+	0	0	37.5	17	2.2	1.89e-05
chr1-5589	chr1	67465635	67465784	+	0	0	40.5	18.8	2.16	1.38e-05
chr1-3875	chr1	67640402	67640551	+	0	0	44.5	19.5	2.29	1.24e-06
chr1-2141	chr1	68301798	68301947	+	0	0	86	36.2	2.38	1.42e-12
chr1-1314	chr1	68501606	68501755	+	0	0	129	45.9	2.81	8.56e-24
chr1-1970	chr1	68762052	68762201	+	0	0	87	33.7	2.58	1.49e-14
chr1-1951	chr1	68943250	68943399	+	0	0	104	40.3	2.58	4.7e-17
chr1-3937	chr1	68956870	68957019	+	0	0	58	25	2.32	1.29e-08
chr1-1193	chr1	68995460	68995609	+	0	0	138	67.1	2.06	2.49e-14
chr1-974	chr1	69105986	69106135	+	0	0	209.5	73.7	2.84	6.24e-38
chr1-1128	chr1	69106553	69106702	+	0	0	162	60.2	2.69	1.7e-27
chr1-1097	chr1	69108473	69108622	+	0	0	155.5	69.5	2.24	8.4e-19
chr1-5412	chr1	69466846	69466995	+	0	0	43	15.6	2.75	9.4e-09
chr1-1877	chr1	69513765	69513914	+	0	0	101.5	48	2.12	1.79e-11
chr1-3050	chr1	69611217	69611366	+	0	0	63	28.9	2.18	2.66e-08
chr1-397	chr1	69687309	69687458	+	0	0	465.5	168	2.77	6.58e-79
chr1-1109	chr1	69689098	69689247	+	0	0	133	59.5	2.24	1.7e-16
chr1-4696	chr1	69729319	69729468	+	0	0	50.5	22.6	2.23	4.55e-07
chr1-5778	chr1	70021024	70021173	+	0	0	39	19.1	2.04	4.38e-05
chr1-1244	chr1	70902408	70902557	+	0	0	157.5	61.6	2.56	2.1e-24
chr1-612	chr1	71102391	71102540	+	0	0	291	123.4	2.36	1.01e-37
chr1-184	chr1	71103005	71103154	+	0	0	656	302.5	2.17	2.93e-69
chr1-3876	chr1	71394242	71394391	+	0	0	45.5	21.2	2.14	4.66e-06
chr1-150	chr1	71556994	71557143	+	0	0	663	325.8	2.03	2.32e-60
chr1-2830	chr1	71626097	71626246	+	0	0	70.5	30.9	2.28	1.18e-09
chr1-309	chr1	71653117	71653266	+	0	0	504	219.8	2.29	1.84e-60
chr1-5413	chr1	71673784	71673933	+	0	0	41.5	20.2	2.06	3.05e-05
chr1-4957	chr1	71944588	71944737	+	0	0	44.5	15.3	2.91	1.72e-09
chr1-2318	chr1	72006755	72006904	+	0	0	79	37.6	2.1	2.56e-09
chr1-2363	chr1	72020461	72020610	+	0	0	77.5	36.2	2.14	2.44e-09
chr1-517	chr1	72212198	72212347	+	0	0	357.5	141.5	2.53	4.68e-52
chr1-2212	chr1	72220072	72220221	+	0	0	70	33	2.12	1.48e-08
chr1-788	chr1	72226199	72226348	+	0	0	232	111.3	2.08	1.26e-23
chr1-604	chr1	72236455	72236604	+	0	0	356.5	154.7	2.3	1.45e-43
chr1-394	chr1	72254715	72254864	+	0	0	445.5	200	2.23	2.23e-50
chr1-354	chr1	72255115	72255264	+	0	0	490	224.3	2.18	4.16e-53
chr1-188	chr1	72284243	72284392	+	0	0	575	247.6	2.32	1.76e-70
chr1-627	chr1	72307320	72307469	+	0	0	278.5	128	2.18	1.36e-30
chr1-4700	chr1	72490313	72490462	+	0	0	52	23	2.27	1.35e-07
chr1-3552	chr1	72577707	72577856	+	0	0	61.5	30.3	2.03	5.86e-07
chr1-242	chr1	72583074	72583223	+	0	0	524.5	223.6	2.35	1.37e-65
chr1-2189	chr1	72779002	72779151	+	0	0	88.5	41	2.16	1.36e-10
chr1-3330	chr1	72780783	72780932	+	0	0	61.5	26.4	2.33	6.32e-09
chr1-2558	chr1	72806169	72806318	+	0	0	79.5	27.5	2.89	9.35e-16
chr1-4196	chr1	72813825	72813974	+	0	0	49	23	2.13	1.54e-06
chr1-621	chr1	72872619	72872768	+	0	0	264	103.3	2.56	6.31e-40
chr1-515	chr1	72969519	72969668	+	0	0	311.5	129	2.41	6.02e-42
chr1-1189	chr1	73038561	73038710	+	0	0	167	80	2.09	1.46e-17
chr1-4701	chr1	73224592	73224741	+	0	0	43.5	21.6	2.02	3.07e-05
chr1-1334	chr1	73307388	73307537	+	0	0	128.5	51.5	2.5	2.27e-19
chr1-7222	chr1	73327498	73327647	+	0	0	32.5	11.1	2.92	2.56e-07
chr1-665	chr1	73363757	73363906	+	0	0	269.5	96.7	2.79	7.27e-47
chr1-856	chr1	73365900	73366049	+	0	0	236	73.7	3.2	6.27e-51
chr1-1809	chr1	73399282	73399431	+	0	0	93	37.9	2.45	3.27e-14
chr1-4483	chr1	73659232	73659381	+	0	0	50	22.3	2.25	2.94e-07
chr1-1935	chr1	73663674	73663823	+	0	0	83.5	26.4	3.16	1.32e-18
chr1-3488	chr1	73676891	73677040	+	0	0	59	26.1	2.26	2.18e-08
chr1-3229	chr1	73731604	73731753	+	0	0	59.5	23.6	2.52	7.17e-10
chr1-989	chr1	73826391	73826540	+	0	0	184.5	61.9	2.98	4.12e-36
chr1-279	chr1	73862827	73862976	+	0	0	457.5	173.5	2.64	2.48e-71
chr1-654	chr1	73948856	73949005	+	0	0	277.5	110.9	2.5	4.31e-40
chr1-401	chr1	73963004	73963153	+	0	0	410	167.6	2.45	3.25e-56
chr1-1315	chr1	73969178	73969327	+	0	0	128.5	52.9	2.43	1.75e-18
chr1-1459	chr1	74000294	74000443	+	0	0	114	50.8	2.25	1.72e-14
chr1-1566	chr1	74008687	74008836	+	0	0	109.5	42.1	2.6	6.24e-18
chr1-1452	chr1	74024855	74025004	+	0	0	129	55.6	2.32	3.42e-17
chr1-869	chr1	74049601	74049750	+	0	0	221	107.5	2.06	6.53e-22
chr1-1194	chr1	74125199	74125348	+	0	0	147	65.4	2.25	3.07e-18
chr1-2922	chr1	74180139	74180288	+	0	0	64.5	31.3	2.06	1.98e-07
chr1-463	chr1	74236312	74236461	+	0	0	378	163.1	2.32	7.87e-47
chr1-1624	chr1	74256870	74257019	+	0	0	91.5	37.9	2.41	1.98e-13
chr1-740	chr1	74275186	74275335	+	0	0	261.5	122.8	2.13	1.58e-27
chr1-8	chr1	74284780	74284929	+	0	0	1496.5	629.4	2.38	1.3e-188
chr1-274	chr1	74386817	74386966	+	0	0	562	195.4	2.88	6.25e-101
chr1-68	chr1	74397385	74397534	+	0	0	1039.5	456.2	2.28	1.17e-120
chr1-3146	chr1	74452791	74452940	+	0	0	54.5	26.8	2.04	2.45e-06
chr1-96	chr1	74505782	74505931	+	0	0	883	393.6	2.24	1.26e-99
chr1-38	chr1	74588065	74588214	+	0	0	1157	439.9	2.63	6.13e-177
chr1-1684	chr1	74643986	74644135	+	0	0	107.5	37.2	2.89	9.84e-21
chr1-310	chr1	74661592	74661741	+	0	0	484	201.7	2.4	1.26e-63
chr1-795	chr1	74713482	74713631	+	0	0	255	113	2.26	1.57e-30
chr1-402	chr1	74773164	74773313	+	0	0	381	182.9	2.08	1.59e-37
chr1-464	chr1	74808194	74808343	+	0	0	319.5	153.7	2.08	1.83e-31
chr1-606	chr1	74816882	74817031	+	0	0	273.5	135.3	2.02	1.73e-25
chr1-538	chr1	74854861	74855010	+	0	0	361	147.4	2.45	8.09e-50
chr1-1611	chr1	74964531	74964680	+	0	0	118	57.4	2.06	1.68e-12
chr1-7228	chr1	75000660	75000809	+	0	0	37.5	15.3	2.45	1.86e-06
chr1-1954	chr1	75015973	75016122	+	0	0	92	44.5	2.07	3.25e-10
chr1-1625	chr1	75016944	75017093	+	0	0	98.5	41.7	2.36	8.74e-14
chr1-2709	chr1	75038645	75038794	+	0	0	71	23.6	3	3.23e-15
chr1-3332	chr1	75041591	75041740	+	0	0	56.5	23.6	2.39	1.09e-08
chr1-376	chr1	75124897	75125046	+	0	0	466	208.6	2.23	4.65e-53
chr1-475	chr1	75142759	75142908	+	0	0	440.5	201.7	2.18	9.6e-48
chr1-160	chr1	75168661	75168810	+	0	0	817	311.6	2.62	6.49e-125
chr1-378	chr1	75180312	75180461	+	0	0	434.5	176	2.47	2.57e-60
chr1-62	chr1	75191929	75192078	+	0	0	953.5	411.7	2.32	1.19e-114
chr1-679	chr1	75210730	75210879	+	0	0	258.5	124.8	2.07	1.48e-25
chr1-924	chr1	75234685	75234834	+	0	0	175	80.3	2.18	4.76e-20
chr1-1492	chr1	75244894	75245043	+	0	0	133.5	52.9	2.53	1.82e-20
chr1-822	chr1	75248201	75248350	+	0	0	212	94.2	2.25	1.53e-25
chr1-1335	chr1	75251697	75251846	+	0	0	122.5	56.3	2.17	2.5e-14
chr1-1297	chr1	75263091	75263240	+	0	0	144.5	71.3	2.03	2.63e-14
chr1-7	chr1	75317563	75317712	+	0	0	1687.5	737.2	2.29	1.62e-196
chr1-261	chr1	75360149	75360298	+	0	0	539	198.9	2.71	6.05e-88
chr1-1221	chr1	75371480	75371629	+	0	0	145	58.1	2.5	7.39e-22
chr1-582	chr1	75382062	75382211	+	0	0	323	105.4	3.07	7.82e-65
chr1-195	chr1	75398855	75399004	+	0	0	626.5	278.9	2.25	2.46e-71
chr1-122	chr1	75399948	75400097	+	0	0	718.5	298	2.41	4.05e-94
chr1-939	chr1	75408379	75408528	+	0	0	189	88.7	2.13	1.54e-20
chr1-2193	chr1	75413805	75413954	+	0	0	87.5	29.6	2.96	9.22e-18
chr1-658	chr1	75423063	75423212	+	0	0	282.5	135.6	2.08	3.75e-28
chr1-633	chr1	75446188	75446337	+	0	0	269.5	129.7	2.08	8.85e-27
chr1-88	chr1	75479278	75479427	+	0	0	981.5	400.6	2.45	6.73e-132
chr1-526	chr1	75487699	75487848	+	0	0	358.5	152.7	2.35	1.68e-45
chr1-197	chr1	75506383	75506532	+	0	0	643.5	261.2	2.46	4.37e-88
chr1-815	chr1	75511546	75511695	+	0	0	236	93.2	2.53	2.62e-35
chr1-412	chr1	75521386	75521535	+	0	0	394.5	169	2.33	2.66e-49
chr1-388	chr1	75559560	75559709	+	0	0	413.5	204.1	2.03	7.93e-38
chr1-2289	chr1	75642553	75642702	+	0	0	80	27.5	2.91	3.19e-16
chr1-3231	chr1	75903425	75903574	+	0	0	67.5	32.7	2.06	9.67e-08
chr1-1700	chr1	76009602	76009751	+	0	0	120.5	51.1	2.36	1.74e-16
chr1-756	chr1	76039134	76039283	+	0	0	241	112.3	2.15	4.56e-26
chr1-2869	chr1	76083390	76083539	+	0	0	63.5	25	2.54	1.42e-10
chr1-1626	chr1	76130460	76130609	+	0	0	103.5	45.9	2.25	3.08e-13
chr1-1559	chr1	76658424	76658573	+	0	0	119.5	39.6	3.01	2.46e-24
chr1-4036	chr1	76975748	76975897	+	0	0	56.5	25.4	2.23	1.08e-07
chr1-4204	chr1	76977308	76977457	+	0	0	58	22.3	2.61	2.08e-10
chr1-2754	chr1	77061152	77061301	+	0	0	78	27.5	2.84	2.71e-15
chr1-3619	chr1	77066573	77066722	+	0	0	58	21.2	2.73	3.55e-11
chr1-5425	chr1	77131279	77131428	+	0	0	45	20.9	2.16	3.1e-06
chr1-3620	chr1	77229692	77229841	+	0	0	60.5	28.2	2.15	1.25e-07
chr1-1986	chr1	77244727	77244876	+	0	0	96.5	37.9	2.55	2.04e-15
chr1-5426	chr1	77293314	77293463	+	0	0	39	17.4	2.24	5.63e-06
chr1-3293	chr1	77338404	77338553	+	0	0	67.5	24.7	2.73	1.61e-12
chr1-5099	chr1	77491642	77491791	+	0	0	49	22.3	2.2	6.69e-07
chr1-4970	chr1	77646488	77646637	+	0	0	53.5	25	2.14	7.69e-07
chr1-1068	chr1	77708294	77708443	+	0	0	174.5	70.6	2.47	2.76e-25
chr1-2924	chr1	78157567	78157716	+	0	0	73	33	2.21	1.38e-09
chr1-1281	chr1	78189517	78189666	+	0	0	139.5	59.8	2.33	1.8e-18
chr1-2710	chr1	78310377	78310526	+	0	0	70	33	2.12	1.48e-08
chr1-1896	chr1	78419702	78419851	+	0	0	100.5	49	2.05	1.17e-10
chr1-5976	chr1	78454750	78454899	+	0	0	37	16.3	2.26	7.87e-06
chr1-648	chr1	78488751	78488900	+	0	0	257.5	106.4	2.42	4.05e-35
chr1-2163	chr1	78567008	78567157	+	0	0	81	35.5	2.28	4.11e-11
chr1-75	chr1	78657683	78657832	+	0	0	929.5	431.9	2.15	1.81e-95
chr1-3490	chr1	78745515	78745664	+	0	0	58	23.3	2.49	1.07e-09
chr1-851	chr1	79330936	79331085	+	0	0	141	69.9	2.02	5.32e-14
chr1-4302	chr1	79418254	79418403	+	0	0	50	24	2.08	2.35e-06
chr1-2238	chr1	79687367	79687516	+	0	0	84	40.3	2.08	1.31e-09
chr1-471	chr1	79761620	79761769	+	0	0	338.5	135.3	2.5	1.49e-48
chr1-3233	chr1	79882759	79882908	+	0	0	59	26.8	2.2	5.23e-08
chr1-1725	chr1	80192896	80193045	+	0	0	95	41	2.32	4.5e-13
chr1-6188	chr1	80258726	80258875	+	0	0	36.5	17.7	2.06	9.12e-05
chr1-4039	chr1	80259057	80259206	+	0	0	49.5	18.8	2.64	4.69e-09
chr1-84	chr1	80340873	80341022	+	0	0	894	372.8	2.4	1.27e-115
chr1-6418	chr1	81077102	81077251	+	0	0	38.5	18.8	2.05	6.34e-05
chr1-2422	chr1	81231557	81231706	+	0	0	91.5	37.9	2.41	1.98e-13
chr1-1256	chr1	81593663	81593812	+	0	0	146.5	69.5	2.11	9.45e-16
chr1-1652	chr1	82003009	82003158	+	0	0	119.5	32.7	3.66	2.55e-31
chr1-3386	chr1	82112557	82112706	+	0	0	64.5	30.3	2.13	6.23e-08
chr1-5606	chr1	82186211	82186360	+	0	0	48	20.9	2.3	2.59e-07
chr1-3055	chr1	82267576	82267725	+	0	0	65.5	27.1	2.41	5e-10
chr1-258	chr1	82283342	82283491	+	0	0	565	216.3	2.61	1.85e-86
chr1-82	chr1	82291513	82291662	+	0	0	881	369.6	2.38	1.38e-112
chr1-441	chr1	82316541	82316690	+	0	0	396.5	179.1	2.21	1.96e-44
chr1-1764	chr1	82358990	82359139	+	0	0	108.5	50.4	2.15	1.35e-12
chr1-3804	chr1	82364561	82364710	+	0	0	44	20.9	2.11	6.79e-06
chr1-5607	chr1	82429262	82429411	+	0	0	43.5	18.4	2.36	7.31e-07
chr1-2600	chr1	82554534	82554683	+	0	0	81	36.9	2.2	2.38e-10
chr1-991	chr1	82631463	82631612	+	0	0	160.5	70.9	2.26	8.14e-20
chr1-618	chr1	82724903	82725052	+	0	0	401.5	147.8	2.72	4.29e-66
chr1-389	chr1	82839403	82839552	+	0	0	472.5	225.7	2.09	1.86e-46
chr1-685	chr1	82972168	82972317	+	0	0	228	102.6	2.22	1.16e-26
chr1-3738	chr1	83006835	83006984	+	0	0	56	25.7	2.18	1.64e-07
chr1-1055	chr1	83038128	83038277	+	0	0	162.5	73.4	2.21	3.31e-19
chr1-5979	chr1	83181507	83181656	+	0	0	35.5	7.7	4.64	4.95e-13
chr1-3739	chr1	83218375	83218524	+	0	0	55.5	24.3	2.28	6.57e-08
chr1-1765	chr1	83345726	83345875	+	0	0	110	49.7	2.21	1.21e-13
chr1-367	chr1	83408141	83408290	+	0	0	469	201.7	2.33	5.2e-58
chr1-1155	chr1	83440495	83440644	+	0	0	140.5	63.6	2.21	1.03e-16
chr1-5609	chr1	83746152	83746301	+	0	0	33	15.3	2.16	5.81e-05
chr1-5610	chr1	84002765	84002914	+	0	0	42.5	18.8	2.26	2.72e-06
chr1-6685	chr1	84486416	84486565	+	0	0	40	18.8	2.13	1.38e-05
chr1-5431	chr1	84554397	84554546	+	0	0	43	20.9	2.06	1.46e-05
chr1-5106	chr1	84581214	84581363	+	0	0	47	22.6	2.08	4.86e-06
chr1-728	chr1	84696187	84696336	+	0	0	262.5	118.2	2.22	3.54e-30
chr1-210	chr1	84839386	84839535	+	0	0	617.5	250.7	2.46	1.58e-84
chr1-1701	chr1	84852073	84852222	+	0	0	101	39.3	2.57	1.58e-16
chr1-1223	chr1	84934591	84934740	+	0	0	165	73.7	2.24	4.52e-20
chr1-624	chr1	85703616	85703765	+	0	0	277.5	134.9	2.06	6.87e-27
chr1-3337	chr1	85735844	85735993	+	0	0	59	28.9	2.04	5.78e-07
chr1-2028	chr1	85736491	85736640	+	0	0	106.5	34.8	3.06	2.41e-22
chr1-3338	chr1	85751443	85751592	+	0	0	61.5	28.2	2.18	5.68e-08
chr1-300	chr1	85793354	85793503	+	0	0	508	198.9	2.55	6.86e-75
chr1-537	chr1	85894497	85894646	+	0	0	359	167.6	2.14	9.11e-38
chr1-4402	chr1	86038640	86038789	+	0	0	52.5	26.1	2.01	5.04e-06
chr1-775	chr1	86045937	86046086	+	0	0	239.5	117.2	2.04	4.26e-23
chr1-557	chr1	86059471	86059620	+	0	0	273.5	129.4	2.11	3.09e-28
chr1-597	chr1	86064518	86064667	+	0	0	286.5	106.4	2.69	5.8e-47
chr1-3563	chr1	86144284	86144433	+	0	0	64.5	28.9	2.23	1.19e-08
chr1-2085	chr1	86214262	86214411	+	0	0	95.5	44.5	2.15	3.36e-11
chr1-2164	chr1	86258203	86258352	+	0	0	98.5	37.9	2.6	3.04e-16
chr1-3008	chr1	86294541	86294690	+	0	0	77.5	35.8	2.16	1.63e-09
chr1-2070	chr1	86339501	86339650	+	0	0	87	42.8	2.03	1.98e-09
chr1-22	chr1	86359407	86359556	+	0	0	1261.5	564	2.24	2.46e-140
chr1-3690	chr1	86400491	86400640	+	0	0	55.5	23.6	2.35	2.62e-08
chr1-158	chr1	86434519	86434668	+	0	0	715.5	351.2	2.04	5.17e-65
chr1-235	chr1	86440569	86440718	+	0	0	499	205.5	2.43	4.98e-67
chr1-136	chr1	86487383	86487532	+	0	0	778.5	306.4	2.54	2.04e-112
chr1-52	chr1	86504158	86504307	+	0	0	1004	420.1	2.39	1.02e-128
chr1-248	chr1	86525307	86525456	+	0	0	564.5	245.2	2.3	7.4e-68
chr1-30	chr1	86526485	86526634	+	0	0	1188	533.1	2.23	2e-131
chr1-662	chr1	86532452	86532601	+	0	0	242.5	113.7	2.13	1.04e-25
chr1-203	chr1	86582450	86582599	+	0	0	633	236.8	2.67	1.49e-100
chr1-2717	chr1	86634816	86634965	+	0	0	60	28.2	2.13	1.25e-07
chr1-511	chr1	86670462	86670611	+	0	0	365	163.4	2.23	5.63e-42
chr1-5619	chr1	86968308	86968457	+	0	0	44.5	18.1	2.46	1.82e-07
chr1-2166	chr1	87035837	87035986	+	0	0	104	45.6	2.28	8.61e-14
chr1-681	chr1	87098663	87098812	+	0	0	209	99.8	2.09	1.13e-21
chr1-1654	chr1	87154199	87154348	+	0	0	114.5	51.5	2.22	4.09e-14
chr1-1001	chr1	87174417	87174566	+	0	0	160.5	66.1	2.43	1.15e-22
chr1-1098	chr1	87187116	87187265	+	0	0	149	73	2.04	4.46e-15
chr1-278	chr1	87213835	87213984	+	0	0	574.5	250.7	2.29	2.44e-68
chr1-812	chr1	87246250	87246399	+	0	0	186.5	88.7	2.1	1.49e-19
chr1-2762	chr1	87447607	87447756	+	0	0	67	26.1	2.57	1.63e-11
chr1-1832	chr1	87580943	87581092	+	0	0	112	55.6	2.01	2.06e-11
chr1-3747	chr1	87658199	87658348	+	0	0	56.5	24.3	2.32	2.82e-08
chr1-339	chr1	87755929	87756078	+	0	0	468.5	195.4	2.4	2.42e-61
chr1-3564	chr1	87847019	87847168	+	0	0	63.5	27.1	2.34	2.89e-09
chr1-742	chr1	88008333	88008482	+	0	0	283	131.4	2.15	1.63e-30
chr1-9	chr1	88277498	88277647	+	0	0	1586	622.8	2.55	4.88e-228
chr1-2122	chr1	88318672	88318821	+	0	0	82.5	40.7	2.03	8.24e-09
chr1-2606	chr1	88424696	88424845	+	0	0	74.5	30.9	2.41	3.76e-11
chr1-2086	chr1	88613060	88613209	+	0	0	84	34.4	2.44	7.09e-13
chr1-706	chr1	88640059	88640208	+	0	0	261.5	113.4	2.31	1.7e-32
chr1-4211	chr1	88645778	88645927	+	0	0	58	19.1	3.03	6.68e-13
chr1-239	chr1	88702031	88702180	+	0	0	635	268.8	2.36	2.54e-80
chr1-1462	chr1	88998912	88999061	+	0	0	112.5	54.6	2.06	6.9e-12
chr1-39	chr1	89070139	89070288	+	0	0	1162	520.6	2.23	4.72e-129
chr1-1041	chr1	89092566	89092715	+	0	0	159	68.5	2.32	7.95e-21
chr1-802	chr1	89108341	89108490	+	0	0	253	120	2.11	2.92e-26
chr1-530	chr1	89191251	89191400	+	0	0	333.5	158.6	2.1	1.18e-33
chr1-216	chr1	89454673	89454822	+	0	0	631.5	284.1	2.22	2.76e-70
chr1-2499	chr1	89484652	89484801	+	0	0	74.5	37.2	2	6.93e-08
chr1-1811	chr1	89510105	89510254	+	0	0	86	37.6	2.29	9.34e-12
chr1-1612	chr1	89524484	89524633	+	0	0	100.5	46.6	2.16	7.85e-12
chr1-645	chr1	89580154	89580303	+	0	0	324.5	140.8	2.3	8.03e-40
chr1-594	chr1	89581282	89581431	+	0	0	287.5	141.9	2.03	7.56e-27
chr1-763	chr1	89703390	89703539	+	0	0	216.5	92.8	2.33	9.02e-28
chr1-3151	chr1	89750988	89751137	+	0	0	77	25.4	3.03	1.37e-16
chr1-836	chr1	89764004	89764153	+	0	0	198.5	82.8	2.4	5.29e-27
chr1-920	chr1	89940513	89940662	+	0	0	169.5	78.9	2.15	9.94e-19
chr1-1508	chr1	89998151	89998300	+	0	0	135.5	57.7	2.35	3.33e-18
chr1-3749	chr1	90127710	90127859	+	0	0	56.5	25.4	2.23	1.08e-07
chr1-779	chr1	90153476	90153625	+	0	0	237	113.4	2.09	3.04e-24
chr1-823	chr1	90202518	90202667	+	0	0	232	102.2	2.27	2.87e-28
chr1-2500	chr1	90240449	90240598	+	0	0	73.5	36.5	2.01	6.94e-08
chr1-784	chr1	90504631	90504780	+	0	0	231	107.1	2.16	2.43e-25
chr1-1328	chr1	90592913	90593062	+	0	0	115.5	49	2.36	7.6e-16
chr1-1447	chr1	90650860	90651009	+	0	0	136.5	65.4	2.09	1.66e-14
chr1-1989	chr1	90928634	90928783	+	0	0	96	44.2	2.17	1.02e-11
chr1-1484	chr1	90956787	90956936	+	0	0	111	49.4	2.25	3.49e-14
chr1-636	chr1	90973354	90973503	+	0	0	289	112.7	2.57	8.6e-44
chr1-1406	chr1	91000327	91000476	+	0	0	130	63.6	2.04	2.09e-13
chr1-107	chr1	91052931	91053080	+	0	0	817.5	362.7	2.25	3.64e-93
chr1-1121	chr1	91071725	91071874	+	0	0	145.5	70.2	2.07	4.25e-15
chr1-1561	chr1	91077061	91077210	+	0	0	116	38.6	3.01	8.36e-24
chr1-1291	chr1	91086471	91086620	+	0	0	135	61.2	2.21	2.9e-16
chr1-686	chr1	91098921	91099070	+	0	0	261	114.1	2.29	4.2e-32
chr1-1030	chr1	91179167	91179316	+	0	0	158.5	63.3	2.5	1.19e-23
chr1-58	chr1	91250086	91250235	+	0	0	965.5	383.6	2.52	1.49e-136
chr1-179	chr1	91298166	91298315	+	0	0	626	292.1	2.14	1.79e-64
chr1-710	chr1	91346996	91347145	+	0	0	213	84.8	2.51	1.47e-31
chr1-1673	chr1	91380604	91380753	+	0	0	104.5	41.7	2.5	4.06e-16
chr1-297	chr1	91398676	91398825	+	0	0	499	204.5	2.44	1.11e-67
chr1-28	chr1	91413190	91413339	+	0	0	1103.5	489.6	2.25	4.73e-125
chr1-35	chr1	91459439	91459588	+	0	0	1166.5	502.5	2.32	1.63e-140
chr1-1031	chr1	91465304	91465453	+	0	0	168.5	72.3	2.33	6.19e-22
chr1-913	chr1	91483374	91483523	+	0	0	181	81.4	2.22	1.42e-21
chr1-36	chr1	91540480	91540629	+	0	0	1135.5	495.2	2.29	2.14e-133
chr1-2349	chr1	91757288	91757437	+	0	0	76	35.8	2.12	3.53e-09
chr1-1425	chr1	91801162	91801311	+	0	0	132.5	58.8	2.25	1.61e-16
chr1-1629	chr1	91830904	91831053	+	0	0	126	52.2	2.42	3.85e-18
chr1-16	chr1	92180383	92180532	+	0	0	1444	592.2	2.44	1.63e-191
chr1-3061	chr1	92448351	92448500	+	0	0	73.5	32	2.3	3.69e-10
chr1-750	chr1	92473669	92473818	+	0	0	275	128.7	2.14	3.09e-29
chr1-3496	chr1	92521335	92521484	+	0	0	60.5	23	2.64	9.18e-11
chr1-456	chr1	92641884	92642033	+	0	0	363.5	169.7	2.14	4.67e-38
chr1-457	chr1	92699123	92699272	+	0	0	397.5	166.2	2.39	4.51e-52
chr1-1138	chr1	92774842	92774991	+	0	0	171.5	85.5	2	2.86e-16
chr1-1104	chr1	92791199	92791348	+	0	0	175.5	86.9	2.02	7.02e-17
chr1-487	chr1	92831612	92831761	+	0	0	375	182.9	2.05	1.27e-35
chr1-1157	chr1	92895186	92895335	+	0	0	147	73	2.01	1.87e-14
chr1-177	chr1	92906924	92907073	+	0	0	749.5	284.5	2.63	1.54e-115
chr1-224	chr1	92907370	92907519	+	0	0	589	226.4	2.6	2.05e-89
chr1-374	chr1	92910648	92910797	+	0	0	415.5	170	2.44	1.25e-56
chr1-149	chr1	92934555	92934704	+	0	0	742	369	2.01	2.13e-65
chr1-1292	chr1	92956787	92956936	+	0	0	148	67.8	2.18	2.73e-17
chr1-1463	chr1	93014546	93014695	+	0	0	103	47.6	2.16	2.56e-12
chr1-1282	chr1	93034064	93034213	+	0	0	136	55.3	2.46	4.45e-20
chr1-959	chr1	93174506	93174655	+	0	0	171.5	71.6	2.39	1.8e-23
chr1-386	chr1	93235681	93235830	+	0	0	434.5	207.3	2.1	5.35e-43
chr1-147	chr1	93343479	93343628	+	0	0	737.5	322	2.29	4.16e-87
chr1-408	chr1	93445529	93445678	+	0	0	480.5	216.6	2.22	1.14e-53
chr1-14	chr1	93478319	93478468	+	0	0	1380	523.7	2.64	2.65e-211
chr1-117	chr1	93478802	93478951	+	0	0	799.5	386.7	2.07	4.65e-75
chr1-49	chr1	93511901	93512050	+	0	0	1053	476.4	2.21	1.13e-114
chr1-42	chr1	93635664	93635813	+	0	0	1103	434	2.54	1.04e-158
chr1-390	chr1	93668749	93668898	+	0	0	401.5	181.5	2.21	7.02e-45
chr1-468	chr1	93686514	93686663	+	0	0	336	131.4	2.56	2.74e-50
chr1-116	chr1	93754674	93754823	+	0	0	779.5	286.2	2.72	4.03e-127
chr1-540	chr1	93801841	93801990	+	0	0	358	173.5	2.06	1.34e-34
chr1-59	chr1	93803825	93803974	+	0	0	979	377.6	2.59	2.96e-146
chr1-454	chr1	93825126	93825275	+	0	0	364.5	154.7	2.36	1.65e-46
chr1-6225	chr1	94006991	94007140	+	0	0	39.5	18.8	2.1	2.99e-05
chr1-6226	chr1	94742985	94743134	+	0	0	40.5	16	2.53	3.26e-07
chr1-512	chr1	95667526	95667675	+	0	0	337.5	160.3	2.11	4.08e-34
chr1-715	chr1	97661031	97661180	+	0	0	262.5	121.7	2.16	2.23e-28
chr1-469	chr1	97661921	97662070	+	0	0	379.5	184.7	2.06	4.44e-36
chr1-2837	chr1	97698672	97698821	+	0	0	65	30.3	2.15	2.86e-08
chr1-2838	chr1	97699132	97699281	+	0	0	74	26.8	2.76	4.96e-14
chr1-1901	chr1	97760656	97760805	+	0	0	98.5	43.8	2.25	1.34e-12
chr1-260	chr1	97769996	97770145	+	0	0	533.5	222.2	2.4	8.36e-70
chr1-5282	chr1	97918595	97918744	+	0	0	40.5	19.5	2.08	3.03e-05
chr1-114	chr1	97977064	97977213	+	0	0	778	321	2.42	5.19e-103
chr1-2795	chr1	98080593	98080742	+	0	0	70.5	30.3	2.33	4.73e-10
chr1-790	chr1	98084732	98084881	+	0	0	209	90.1	2.32	8.46e-27
chr1-227	chr1	98095477	98095626	+	0	0	615.5	207.3	2.97	9.06e-116
chr1-1974	chr1	98274065	98274214	+	0	0	98.5	33.7	2.92	2.01e-19
chr1-5824	chr1	98751410	98751559	+	0	0	43.5	15	2.91	2.61e-09
chr1-4730	chr1	101629077	101629226	+	0	0	38.5	14.6	2.64	2.45e-07
chr1-809	chr1	102687704	102687853	+	0	0	245	92.2	2.66	8.87e-40
chr1-6998	chr1	102825046	102825195	+	0	0	41	16.3	2.51	2.16e-07
chr1-3964	chr1	102954790	102954939	+	0	0	54.5	22.6	2.41	1.48e-08
chr1-4731	chr1	104022006	104022155	+	0	0	43	20.2	2.13	6.62e-06
chr1-2243	chr1	104713586	104713735	+	0	0	89	27.8	3.2	2.55e-20
chr1-2684	chr1	104933133	104933282	+	0	0	83	28.5	2.91	9.33e-17
chr1-2608	chr1	104944810	104944959	+	0	0	67	32.7	2.05	9.67e-08
chr1-946	chr1	104949754	104949903	+	0	0	180.5	75.1	2.4	8.62e-25
chr1-4316	chr1	104986313	104986462	+	0	0	46	17	2.7	5e-09
chr1-6731	chr1	105092610	105092759	+	0	0	42.5	18.8	2.26	2.72e-06
chr1-2796	chr1	105179524	105179673	+	0	0	74.5	25.7	2.9	7.28e-15
chr1-2294	chr1	105188332	105188481	+	0	0	76	29.2	2.6	4.21e-13
chr1-746	chr1	105356401	105356550	+	0	0	247	109.9	2.25	2.1e-29
chr1-142	chr1	105663646	105663795	+	0	0	698	264.6	2.64	3.87e-108
chr1-1270	chr1	105881115	105881264	+	0	0	124.5	60.5	2.06	5.92e-13
chr1-3107	chr1	105962128	105962277	+	0	0	59	28.2	2.09	2.69e-07
chr1-3498	chr1	105971740	105971889	+	0	0	64.5	28.5	2.26	7.66e-09
chr1-119	chr1	105990325	105990474	+	0	0	856	405.8	2.11	2.86e-84
chr1-2764	chr1	106037090	106037239	+	0	0	77	30.6	2.52	1.46e-12
chr1-63	chr1	106171356	106171505	+	0	0	928	379.7	2.44	2.12e-124
chr1-781	chr1	106204423	106204572	+	0	0	199	88	2.26	2.38e-24
chr1-1131	chr1	106395551	106395700	+	0	0	135	62.6	2.16	1.52e-15
chr1-1794	chr1	106511684	106511833	+	0	0	91	42.1	2.16	4.42e-11
chr1-2722	chr1	106608806	106608955	+	0	0	66	32	2.06	9.55e-08
chr1-2125	chr1	106633244	106633393	+	0	0	96.5	36.9	2.62	3.9e-16
chr1-2351	chr1	106653055	106653204	+	0	0	77	31.3	2.46	4.17e-12
chr1-5130	chr1	106687927	106688076	+	0	0	39	16.3	2.39	1.37e-06
chr1-562	chr1	106714294	106714443	+	0	0	331	149.2	2.22	9.96e-38
chr1-4317	chr1	106735631	106735780	+	0	0	50.5	21.6	2.34	1.18e-07
chr1-3499	chr1	106747263	106747412	+	0	0	64	32	2	4.11e-07
chr1-101	chr1	106759654	106759803	+	0	0	841	359.6	2.34	1.32e-103
chr1-409	chr1	106796564	106796713	+	0	0	429	196.1	2.19	7.2e-47
chr1-2974	chr1	106901600	106901749	+	0	0	60.5	28.2	2.15	1.25e-07
chr1-4220	chr1	107481573	107481722	+	0	0	49.5	20.5	2.41	6.67e-08
chr1-4853	chr1	107589897	107590046	+	0	0	53	24.7	2.15	5.13e-07
chr1-133	chr1	111864919	111865068	+	0	0	717.5	289.3	2.48	3.45e-99
chr1-2126	chr1	112118850	112118999	+	0	0	68	26.4	2.57	1.09e-11
chr1-2647	chr1	112380005	112380154	+	0	0	77	34.1	2.26	1.93e-10
chr1-4415	chr1	115546155	115546304	+	0	0	41.5	18.1	2.3	2.57e-06
chr1-1215	chr1	115684558	115684707	+	0	0	143	67.8	2.11	1.3e-15
chr1-4854	chr1	116477844	116477993	+	0	0	39.5	12.5	3.16	1.66e-09
chr1-250	chr1	118311219	118311368	+	0	0	572	226.7	2.52	3.22e-82
chr1-357	chr1	118389272	118389421	+	0	0	395	149.2	2.65	1.68e-62
chr1-499	chr1	118459470	118459619	+	0	0	385.5	170.4	2.26	2.95e-45
chr1-2013	chr1	118476969	118477118	+	0	0	94.5	37.2	2.54	4.55e-15
chr1-1111	chr1	118479404	118479553	+	0	0	161	64.3	2.5	3.6e-24
chr1-542	chr1	118482554	118482703	+	0	0	308	137.4	2.24	5.07e-36
chr1-1417	chr1	118486081	118486230	+	0	0	126.5	55.3	2.29	2.71e-16
chr1-2217	chr1	118498388	118498537	+	0	0	90.5	35.8	2.53	2.27e-14
chr1-954	chr1	118627834	118627983	+	0	0	203	99.5	2.04	6.32e-20
chr1-1396	chr1	118759642	118759791	+	0	0	107.5	53.6	2.01	8.45e-11
chr1-323	chr1	119053617	119053766	+	0	0	469	218.7	2.14	7.31e-49
chr1-1572	chr1	119194568	119194717	+	0	0	127.5	51.1	2.49	3.38e-19
chr1-1976	chr1	119217535	119217684	+	0	0	99	38.3	2.59	2.03e-16
chr1-908	chr1	119236893	119237042	+	0	0	204	78.6	2.6	4.07e-32
chr1-1753	chr1	119458328	119458477	+	0	0	94	44.2	2.13	4.87e-11
chr1-2933	chr1	119487984	119488133	+	0	0	70	25.4	2.76	2.56e-13
chr1-44	chr1	119504695	119504844	+	0	0	1033.5	429.5	2.41	4.83e-134
chr1-295	chr1	119526012	119526161	+	0	0	500.5	226.7	2.21	2.88e-55
chr1-2372	chr1	119548795	119548944	+	0	0	75.5	36.5	2.07	1.63e-08
chr1-3967	chr1	119624570	119624719	+	0	0	50	22.6	2.21	4.55e-07
chr1-330	chr1	119648598	119648747	+	0	0	472.5	196.8	2.4	5.09e-62
chr1-3891	chr1	119675047	119675196	+	0	0	54	16.7	3.24	3.62e-13
chr1-80	chr1	119837529	119837678	+	0	0	928.5	404.8	2.29	1.61e-109
chr1-898	chr1	119997295	119997444	+	0	0	236.5	99.5	2.38	2.41e-31
chr1-1245	chr1	120033150	120033299	+	0	0	130.5	65	2.01	8.83e-13
chr1-346	chr1	120073709	120073858	+	0	0	411	203.4	2.02	1.6e-37
chr1-1977	chr1	120083908	120084057	+	0	0	103.5	47.6	2.17	2.56e-12
chr1-262	chr1	120121004	120121153	+	0	0	561.5	254.2	2.21	7.3e-62
chr1-2429	chr1	120171882	120172031	+	0	0	72.5	30.6	2.37	1.35e-10
chr1-1112	chr1	120176470	120176619	+	0	0	151	53.9	2.8	2.06e-27
chr1-1384	chr1	120197242	120197391	+	0	0	107	46.9	2.28	4.25e-14
chr1-3969	chr1	120204925	120205074	+	0	0	55	24	2.29	4.17e-08
chr1-565	chr1	120265194	120265343	+	0	0	322.5	160	2.02	1.51e-29
chr1-1497	chr1	120340626	120340775	+	0	0	130	59.8	2.17	2.87e-15
chr1-1991	chr1	120357328	120357477	+	0	0	89	43.8	2.03	1.39e-09
chr1-1591	chr1	120468985	120469134	+	0	0	105	52.2	2.01	8.41e-11
chr1-1642	chr1	120480997	120481146	+	0	0	125	48.3	2.59	2.99e-20
chr1-1859	chr1	121046532	121046681	+	0	0	94.5	40.7	2.32	6.64e-13
chr1-4508	chr1	121096631	121096780	+	0	0	49.5	21.2	2.33	1.74e-07
chr1-6241	chr1	121154737	121154886	+	0	0	41.5	20.2	2.06	3.05e-05
chr1-211	chr1	121327740	121327889	+	0	0	630.5	261.5	2.41	7.84e-83
chr1-590	chr1	121567813	121567962	+	0	0	310.5	138.4	2.24	3.68e-36
chr1-4615	chr1	121605223	121605372	+	0	0	45	18.4	2.44	1.22e-07
chr1-1992	chr1	124045940	124046089	+	0	0	106.5	51.8	2.06	2.84e-11
chr1-4135	chr1	124845731	124845880	+	0	0	52.5	26.1	2.01	5.04e-06
chr1-2328	chr1	125370918	125371067	+	0	0	71.5	33	2.16	6.81e-09
chr1-2686	chr1	125419976	125420125	+	0	0	58	27.1	2.14	1.76e-07
chr1-104	chr1	125435647	125435796	+	0	0	902.5	330.4	2.73	1.28e-147
chr1-4136	chr1	125490362	125490511	+	0	0	58.5	27.1	2.16	1.76e-07
chr1-153	chr1	125560815	125560964	+	0	0	873	355.4	2.46	2.59e-118
chr1-1643	chr1	125607544	125607693	+	0	0	105.5	45.6	2.32	3.71e-14
chr1-2399	chr1	125676851	125677000	+	0	0	86	41	2.1	6.29e-10
chr1-4058	chr1	125730812	125730961	+	0	0	58	21.9	2.65	1.17e-10
chr1-3501	chr1	125789901	125790050	+	0	0	58	26.4	2.19	7.67e-08
chr1-1939	chr1	126578290	126578439	+	0	0	101.5	24.7	4.11	1.17e-30
chr1-2400	chr1	126931856	126932005	+	0	0	71	34.1	2.08	2.24e-08
chr1-205	chr1	127205139	127205288	+	0	0	599.5	231.2	2.59	3.47e-90
chr1-5134	chr1	127251939	127252088	+	0	0	46	23	2	1.49e-05
chr1-3112	chr1	127319759	127319908	+	0	0	60	25.7	2.33	5.86e-09
chr1-1123	chr1	127329878	127330027	+	0	0	143.5	48.3	2.97	2.82e-28
chr1-3697	chr1	127511473	127511622	+	0	0	60	29.6	2.03	5.83e-07
chr1-791	chr1	127610508	127610657	+	0	0	212	81.4	2.61	1.64e-33
chr1-1903	chr1	127626097	127626246	+	0	0	89.5	37.9	2.36	1.14e-12
chr1-2352	chr1	127638001	127638150	+	0	0	75.5	25.4	2.97	1.26e-15
chr1-121	chr1	127773976	127774125	+	0	0	856.5	380.1	2.25	1.8e-97
chr1-2299	chr1	127780209	127780358	+	0	0	74.5	29.6	2.52	4.88e-12
chr1-536	chr1	127868658	127868807	+	0	0	315	122.8	2.57	1.36e-47
chr1-99	chr1	128103142	128103291	+	0	0	911	353.7	2.58	1.05e-134
chr1-288	chr1	128244067	128244216	+	0	0	516	211.4	2.44	6.34e-70
chr1-2051	chr1	128323300	128323449	+	0	0	109.5	46.2	2.37	3.06e-15
chr1-229	chr1	128359583	128359732	+	0	0	557.5	275.4	2.02	2.78e-50
chr1-593	chr1	128416817	128416966	+	0	0	320	114.8	2.79	1.43e-55
chr1-569	chr1	128417243	128417392	+	0	0	358	144.7	2.47	2.06e-50
chr1-5136	chr1	128457054	128457203	+	0	0	49	19.5	2.52	1.42e-08
chr1-899	chr1	128592525	128592674	+	0	0	207.5	100.5	2.06	1.05e-20
chr1-2431	chr1	128639883	128640032	+	0	0	83.5	37.9	2.2	1.7e-10
chr1-3504	chr1	128824285	128824434	+	0	0	51.5	18.1	2.85	1.82e-10
chr1-3113	chr1	129543168	129543317	+	0	0	63	29.6	2.13	6.07e-08
chr1-5471	chr1	129705663	129705812	+	0	0	41.5	18.1	2.3	2.57e-06
chr1-4620	chr1	130192721	130192870	+	0	0	44	19.8	2.22	1.94e-06
chr1-1407	chr1	130300048	130300197	+	0	0	115.5	53.6	2.16	2.25e-13
chr1-2031	chr1	130524789	130524938	+	0	0	91.5	41.4	2.21	1.92e-11
chr1-465	chr1	130715727	130715876	+	0	0	399	145.4	2.74	4.73e-67
chr1-694	chr1	130717436	130717585	+	0	0	267	104.3	2.56	1.9e-40
chr1-711	chr1	130731814	130731963	+	0	0	246.5	116.5	2.12	1.16e-25
chr1-2934	chr1	130782385	130782534	+	0	0	69	24	2.88	5.68e-14
chr1-1727	chr1	130804312	130804461	+	0	0	126	53.9	2.34	4.31e-17
chr1-2842	chr1	130830308	130830457	+	0	0	76	30.9	2.46	6.22e-12
chr1-3822	chr1	130979564	130979713	+	0	0	55	26.1	2.11	5.42e-07
chr1-834	chr1	131053309	131053458	+	0	0	227	89.4	2.54	3.25e-34
chr1-255	chr1	131097770	131097919	+	0	0	549.5	213.2	2.58	5.43e-82
chr1-1813	chr1	131108055	131108204	+	0	0	98	43.1	2.27	5.54e-13
chr1-2149	chr1	131181728	131181877	+	0	0	85	41.4	2.05	1.94e-09
chr1-1032	chr1	131228392	131228541	+	0	0	175	65	2.69	1.58e-29
chr1-647	chr1	131233568	131233717	+	0	0	312.5	140.5	2.22	9.66e-36
chr1-724	chr1	131245028	131245177	+	0	0	267.5	128	2.09	5.85e-27
chr1-1139	chr1	131270314	131270463	+	0	0	144	63.6	2.26	4e-18
chr1-2432	chr1	131345612	131345761	+	0	0	80	24.7	3.24	9.57e-19
chr1-3346	chr1	131478870	131479019	+	0	0	67.5	26.4	2.55	2.82e-11
chr1-13	chr1	131527419	131527568	+	0	0	1484	607.2	2.44	1.15e-197
chr1-952	chr1	131624610	131624759	+	0	0	180.5	73.4	2.46	7.13e-26
chr1-921	chr1	131658119	131658268	+	0	0	181	80	2.26	2.48e-22
chr1-426	chr1	131827828	131827977	+	0	0	400	171.4	2.33	4.19e-50
chr1-1012	chr1	131981731	131981880	+	0	0	166	71.3	2.33	8.43e-22
chr1-513	chr1	132007478	132007627	+	0	0	338	152.3	2.22	1.69e-38
chr1-398	chr1	132007966	132008115	+	0	0	404	181.9	2.22	9.78e-46
chr1-743	chr1	132139599	132139748	+	0	0	232	96.3	2.41	1.01e-31
chr1-995	chr1	132157500	132157649	+	0	0	166	82.8	2.01	5.72e-16
chr1-2374	chr1	132164820	132164969	+	0	0	89.5	43.1	2.08	6.63e-10
chr1-927	chr1	132208226	132208375	+	0	0	180	79.3	2.27	2.33e-22
chr1-2221	chr1	132213187	132213336	+	0	0	97	38.6	2.51	2.33e-15
chr1-733	chr1	132304762	132304911	+	0	0	238.5	104.3	2.29	2.91e-29
chr1-955	chr1	132311372	132311521	+	0	0	190.5	68.5	2.78	1.75e-33
chr1-337	chr1	132333784	132333933	+	0	0	455.5	183.3	2.49	6.46e-64
chr1-1397	chr1	132355928	132356077	+	0	0	127	51.1	2.48	3.38e-19
chr1-764	chr1	132367665	132367814	+	0	0	195	79.3	2.46	5.24e-28
chr1-70	chr1	132417344	132417493	+	0	0	938.5	408.2	2.3	3.56e-111
chr1-1293	chr1	132476969	132477118	+	0	0	141.5	48.7	2.91	4.8e-27
chr1-1372	chr1	132477378	132477527	+	0	0	139	68.5	2.03	5.25e-14
chr1-1240	chr1	132520795	132520944	+	0	0	137	67.1	2.04	5.16e-14
chr1-1351	chr1	132546148	132546297	+	0	0	130.5	41.7	3.13	7.75e-28
chr1-1408	chr1	132559087	132559236	+	0	0	122.5	57	2.15	5.62e-14
chr1-1087	chr1	132741672	132741821	+	0	0	152.5	65.7	2.32	7.49e-20
chr1-1263	chr1	132758712	132758861	+	0	0	127	55.6	2.28	1.85e-16
chr1-1071	chr1	132765882	132766031	+	0	0	173.5	74.1	2.34	8.94e-23
chr1-1094	chr1	132934962	132935111	+	0	0	154	72.7	2.12	7.5e-17
chr1-320	chr1	133025229	133025378	+	0	0	496.5	203.1	2.44	2.18e-67
chr1-490	chr1	133046015	133046164	+	0	0	412	197.5	2.09	1.5e-40
chr1-738	chr1	133068384	133068533	+	0	0	236	108.5	2.18	2.53e-26
chr1-1162	chr1	133087730	133087879	+	0	0	143.5	56.7	2.53	5.7e-22
chr1-72	chr1	133131090	133131239	+	0	0	928.5	393.3	2.36	3.89e-116
chr1-719	chr1	133181111	133181260	+	0	0	275.5	121	2.28	2.95e-33
chr1-1010	chr1	133226074	133226223	+	0	0	167	72.3	2.31	1.44e-21
chr1-558	chr1	133237123	133237272	+	0	0	338.5	132.1	2.56	1.23e-50
chr1-1476	chr1	133245945	133246094	+	0	0	126.5	61.9	2.04	6.04e-13
chr1-938	chr1	133408967	133409116	+	0	0	197	85.5	2.3	5.42e-25
chr1-476	chr1	133424249	133424398	+	0	0	374.5	185.7	2.02	4.64e-34
chr1-886	chr1	133520786	133520935	+	0	0	188	64.3	2.92	6.23e-36
chr1-3635	chr1	133596753	133596902	+	0	0	51.5	21.9	2.35	7.92e-08
chr1-220	chr1	133610235	133610384	+	0	0	675.5	315.7	2.14	5.7e-69
chr1-495	chr1	133661292	133661441	+	0	0	341.5	152	2.25	9.77e-40
chr1-500	chr1	133800978	133801127	+	0	0	319.5	147.8	2.16	2.4e-34
chr1-2032	chr1	133855574	133855723	+	0	0	106	44.5	2.38	3.79e-15
chr1-2936	chr1	133874213	133874362	+	0	0	78	38.6	2.02	1.67e-08
chr1-983	chr1	133891595	133891744	+	0	0	162	75.1	2.16	2.64e-18
chr1-2171	chr1	133971389	133971538	+	0	0	89.5	21.6	4.15	1.71e-27
chr1-1959	chr1	134046014	134046163	+	0	0	93.5	44.5	2.1	1.54e-10
chr1-1728	chr1	134149472	134149621	+	0	0	104	38.3	2.72	1.46e-18
chr1-832	chr1	134151747	134151896	+	0	0	192.5	88.7	2.17	1.52e-21
chr1-3637	chr1	134167982	134168131	+	0	0	44	20.9	2.11	6.79e-06
chr1-1005	chr1	134205689	134205838	+	0	0	176	69.2	2.54	5.29e-27
chr1-1658	chr1	134339009	134339158	+	0	0	112.5	48.3	2.33	3.9e-15
chr1-364	chr1	134344618	134344767	+	0	0	485.5	228.1	2.13	1.65e-49
chr1-306	chr1	134361867	134362016	+	0	0	495.5	225.3	2.2	2.83e-54
chr1-423	chr1	134405886	134406035	+	0	0	385	178.4	2.16	4.81e-41
chr1-40	chr1	134415266	134415415	+	0	0	1087	499	2.18	1.49e-114
chr1-539	chr1	134455435	134455584	+	0	0	350.5	141.5	2.48	2.91e-49
chr1-144	chr1	134494550	134494699	+	0	0	717.5	313	2.29	5.7e-85
chr1-1218	chr1	134518693	134518842	+	0	0	139	59.1	2.35	7.03e-19
chr1-33	chr1	134556913	134557062	+	0	0	1045.5	412.8	2.53	2.09e-149
chr1-984	chr1	134700741	134700890	+	0	0	162	62.6	2.59	9.4e-26
chr1-1908	chr1	134816701	134816850	+	0	0	99.5	38.6	2.58	3.53e-16
chr1-3255	chr1	134829591	134829740	+	0	0	54	26.8	2.02	2.45e-06
chr1-3071	chr1	134854436	134854585	+	0	0	67.5	29.6	2.28	2.4e-09
chr1-105	chr1	134955906	134956055	+	0	0	800	326.5	2.45	4.65e-108
chr1-282	chr1	134962448	134962597	+	0	0	514.5	255.2	2.02	4.54e-46
chr1-570	chr1	135146673	135146822	+	0	0	311.5	145	2.15	4.56e-33
chr1-981	chr1	135154529	135154678	+	0	0	172	85.5	2.01	1.41e-16
chr1-1329	chr1	135172054	135172203	+	0	0	137	46.6	2.94	6.4e-27
chr1-1861	chr1	135199232	135199381	+	0	0	100	43.1	2.32	1.02e-13
chr1-566	chr1	135204754	135204903	+	0	0	330	144.7	2.28	7.73e-40
chr1-785	chr1	135259114	135259263	+	0	0	229.5	93.9	2.44	4.5e-32
chr1-496	chr1	135283928	135284077	+	0	0	393.5	185.7	2.12	4.49e-40
chr1-285	chr1	135313712	135313861	+	0	0	481.5	235.1	2.05	6.18e-45
chr1-1241	chr1	135331275	135331424	+	0	0	135.5	56	2.42	2.99e-19
chr1-3300	chr1	135349055	135349204	+	0	0	62.5	30.3	2.07	2.82e-07
chr1-663	chr1	135368360	135368509	+	0	0	248	103.3	2.4	1.37e-33
chr1-523	chr1	135430421	135430570	+	0	0	342	168.3	2.03	5.62e-32
chr1-805	chr1	135510372	135510521	+	0	0	215.5	86.6	2.49	3.19e-31
chr1-505	chr1	135524516	135524665	+	0	0	376.5	124.5	3.02	1.65e-73
chr1-3160	chr1	135554708	135554857	+	0	0	67	32	2.09	4.5e-08
chr1-2150	chr1	135564114	135564263	+	0	0	91	43.5	2.09	2.18e-10
chr1-769	chr1	135585258	135585407	+	0	0	229.5	106.1	2.16	3.39e-25
chr1-554	chr1	135585704	135585853	+	0	0	319.5	129.4	2.47	7.72e-45
chr1-460	chr1	135616002	135616151	+	0	0	319	121.7	2.62	5.59e-50
chr1-999	chr1	135670515	135670664	+	0	0	171.5	64.3	2.67	2.58e-28
chr1-1081	chr1	135715009	135715158	+	0	0	184.5	91.1	2.03	8.61e-18
chr1-951	chr1	135741108	135741257	+	0	0	188.5	78.2	2.41	6.12e-26
chr1-98	chr1	135753009	135753158	+	0	0	710.5	270.9	2.62	9.47e-109
chr1-280	chr1	135766000	135766149	+	0	0	507.5	247.6	2.05	2.41e-47
chr1-1258	chr1	135781353	135781502	+	0	0	129.5	60.9	2.13	2.09e-14
chr1-324	chr1	135800627	135800776	+	0	0	484	231.2	2.09	1.14e-47
chr1-199	chr1	135836162	135836311	+	0	0	599.5	232.3	2.58	1.82e-89
chr1-870	chr1	135865632	135865781	+	0	0	173.5	83.8	2.07	1.11e-17
chr1-1410	chr1	135944856	135945005	+	0	0	115.5	52.5	2.2	6.54e-14
chr1-342	chr1	136051547	136051696	+	0	0	435.5	181.2	2.4	1.9e-57
chr1-2128	chr1	136062890	136063039	+	0	0	78.5	35.1	2.24	3.16e-10
chr1-124	chr1	136131276	136131425	+	0	0	802	379.7	2.11	2.56e-79
chr1-634	chr1	136234206	136234355	+	0	0	295	123.4	2.39	3.12e-39
chr1-602	chr1	136260264	136260413	+	0	0	316.5	145	2.18	9.44e-35
chr1-369	chr1	136346105	136346254	+	0	0	432	210	2.06	4.68e-41
chr1-244	chr1	136415170	136415319	+	0	0	613.5	239.6	2.56	3.13e-90
chr1-249	chr1	136466178	136466327	+	0	0	579.5	283.1	2.05	1.21e-53
chr1-3351	chr1	136541449	136541598	+	0	0	66.5	32.3	2.06	1.39e-07
chr1-1704	chr1	136562042	136562191	+	0	0	96.5	43.1	2.24	2.87e-12
chr1-106	chr1	136624640	136624789	+	0	0	890	393.3	2.26	2.74e-102
chr1-4238	chr1	136915560	136915709	+	0	0	51	16.7	3.06	1.19e-11
chr1-4890	chr1	136936882	136937031	+	0	0	44	16.7	2.64	2.06e-08
chr1-646	chr1	136949027	136949176	+	0	0	301	117.2	2.57	1.23e-45
chr1-3407	chr1	137225590	137225739	+	0	0	68.5	26.4	2.59	1.09e-11
chr1-2172	chr1	137323508	137323657	+	0	0	88.5	37.6	2.36	1.69e-12
chr1-1235	chr1	137323998	137324147	+	0	0	135.5	54.6	2.48	3.96e-20
chr1-4146	chr1	137560692	137560841	+	0	0	55	18.8	2.93	9.28e-12
chr1-792	chr1	137898427	137898576	+	0	0	224	98.1	2.28	1.02e-27
chr1-2726	chr1	138550327	138550476	+	0	0	68	32	2.13	2.09e-08
chr1-256	chr1	138618022	138618171	+	0	0	492	204.1	2.41	3.39e-65
chr1-241	chr1	138619235	138619384	+	0	0	593.5	233	2.55	1.54e-86
chr1-338	chr1	138619652	138619801	+	0	0	468	216.6	2.16	1.41e-49
chr1-6780	chr1	138767771	138767920	+	0	0	40.5	15.6	2.59	1.89e-07
chr1-1518	chr1	138831364	138831513	+	0	0	103	45.9	2.24	3.08e-13
chr1-1575	chr1	138841713	138841862	+	0	0	115.5	56.3	2.05	4.93e-12
chr1-1420	chr1	138848732	138848881	+	0	0	137.5	67.5	2.04	7.43e-14
chr1-236	chr1	138856704	138856853	+	0	0	617	245.9	2.51	1.13e-87
chr1-7372	chr1	139107902	139108051	+	0	0	34	15	2.27	1.63e-05
chr1-1911	chr1	139376975	139377124	+	0	0	94.5	45.2	2.09	1.57e-10
chr1-387	chr1	139422109	139422258	+	0	0	424	153	2.77	3.06e-72
chr1-501	chr1	139454635	139454784	+	0	0	364.5	175.6	2.08	1.57e-35
chr1-5679	chr1	140175491	140175640	+	0	0	41	20.2	2.03	3.05e-05
chr1-194	chr1	140245588	140245737	+	0	0	582	277.8	2.09	5.01e-57
chr1-2331	chr1	140325176	140325325	+	0	0	84	41	2.05	2.78e-09
chr1-3018	chr1	142108897	142109046	+	0	0	64.5	16.3	3.95	3.79e-19
chr1-2095	chr1	142742390	142742539	+	0	0	76	30.6	2.48	3.7e-12
chr1-1862	chr1	143503790	143503939	+	0	0	93	37.6	2.48	1.95e-14
chr1-4636	chr1	143540863	143541012	+	0	0	42	13.9	3.02	9.96e-10
chr1-246	chr1	143702772	143702921	+	0	0	597.5	287.9	2.08	4.59e-57
chr1-73	chr1	143777066	143777215	+	0	0	907	305.3	2.97	5.33e-170
chr1-1440	chr1	143814050	143814199	+	0	0	102	45.9	2.22	6.96e-13
chr1-159	chr1	144004184	144004333	+	0	0	700	342.9	2.04	3.91e-64
chr1-1488	chr1	144055910	144056059	+	0	0	106.5	44.9	2.37	6.14e-15
chr1-6781	chr1	144243629	144243778	+	0	0	34.5	13.6	2.54	2.22e-06
chr1-2849	chr1	144406713	144406862	+	0	0	65	30.9	2.1	6.38e-08
chr1-1374	chr1	144965803	144965952	+	0	0	119	35.1	3.39	1.19e-28
chr1-1296	chr1	146497805	146497954	+	0	0	133	62.6	2.12	7.13e-15
chr1-3352	chr1	146498441	146498590	+	0	0	65	27.8	2.34	1.31e-09
chr1-4339	chr1	146514634	146514783	+	0	0	42.5	19.8	2.14	9.67e-06
chr1-5868	chr1	147000084	147000233	+	0	0	46.5	19.5	2.39	2.21e-07
chr1-5680	chr1	149712407	149712556	+	0	0	33.5	13.6	2.47	5.68e-06
chr1-2437	chr1	149961223	149961372	+	0	0	72.5	18.8	3.86	7.75e-21
chr1-61	chr1	150393082	150393231	+	0	0	1180	453.8	2.6	8.73e-177
chr1-6782	chr1	150426298	150426447	+	0	0	35.5	16	2.22	2.68e-05
chr1-2129	chr1	150540335	150540484	+	0	0	82	38.6	2.12	8.45e-10
chr1-3353	chr1	150771054	150771203	+	0	0	61	28.2	2.17	5.68e-08
chr1-434	chr1	150993326	150993475	+	0	0	416	207.9	2	4.71e-37
chr1-6292	chr1	151009529	151009678	+	0	0	44	18.4	2.39	3.01e-07
chr1-3161	chr1	151062507	151062656	+	0	0	67.5	29.6	2.28	2.4e-09
chr1-5161	chr1	151131724	151131873	+	0	0	48	22.3	2.16	1.5e-06
chr1-559	chr1	151144612	151144761	+	0	0	292.5	108.1	2.7	2.85e-48
chr1-213	chr1	151344316	151344465	+	0	0	603	275.1	2.19	2.2e-65
chr1-707	chr1	151345198	151345347	+	0	0	263	130.1	2.02	9.74e-25
chr1-6294	chr1	151352986	151353135	+	0	0	36	17.7	2.03	9.12e-05
chr1-2247	chr1	151371713	151371862	+	0	0	80.5	35.8	2.25	1.47e-10
chr1-48	chr1	151428350	151428499	+	0	0	1018.5	435.4	2.34	6.97e-125
chr1-56	chr1	151500870	151501019	+	0	0	916.5	391.2	2.34	6.69e-113
chr1-1375	chr1	151564460	151564609	+	0	0	111.5	48.7	2.29	1.43e-14
chr1-1088	chr1	151716033	151716182	+	0	0	138.5	52.5	2.64	8.97e-23
chr1-18	chr1	151755109	151755258	+	0	0	1239	582.5	2.13	2.06e-123
chr1-2052	chr1	152084708	152084857	+	0	0	83	38.9	2.13	5.83e-10
chr1-221	chr1	152090252	152090401	+	0	0	631	282	2.24	2.11e-71
chr1-591	chr1	152090805	152090954	+	0	0	317	138.1	2.3	7.44e-39
chr1-1914	chr1	152369323	152369472	+	0	0	90	44.9	2.01	2.01e-09
chr1-1450	chr1	152525106	152525255	+	0	0	113.5	51.1	2.22	5.97e-14
chr1-696	chr1	152556281	152556430	+	0	0	235	105.7	2.22	1.95e-27
chr1-933	chr1	152624613	152624762	+	0	0	194	81.7	2.37	4.09e-26
chr1-209	chr1	152766462	152766611	+	0	0	619.5	290.7	2.13	7.58e-63
chr1-730	chr1	152790917	152791066	+	0	0	255	110.9	2.3	1.07e-31
chr1-230	chr1	152902627	152902776	+	0	0	631	238.9	2.64	3.37e-98
chr1-325	chr1	152903162	152903311	+	0	0	478.5	186.4	2.57	4.11e-71
chr1-653	chr1	153092011	153092160	+	0	0	263	101.9	2.58	1.82e-40
chr1-2053	chr1	153134548	153134697	+	0	0	88.5	39.3	2.25	1.65e-11
chr1-2224	chr1	153140926	153141075	+	0	0	83	34.4	2.41	1.74e-12
chr1-4436	chr1	153308220	153308369	+	0	0	45.5	20.5	2.22	2.03e-06
chr1-66	chr1	153332800	153332949	+	0	0	1041.5	409.6	2.54	7.06e-150
chr1-894	chr1	153386745	153386894	+	0	0	217	100.5	2.16	5.64e-24
chr1-721	chr1	153401857	153402006	+	0	0	227	79.3	2.86	1.14e-41
chr1-895	chr1	153424952	153425101	+	0	0	198	97	2.04	1.8e-19
chr1-4148	chr1	153565840	153565989	+	0	0	47	17.7	2.65	5.99e-09
chr1-3210	chr1	153730816	153730965	+	0	0	66.5	28.9	2.3	2.25e-09
chr1-676	chr1	153922751	153922900	+	0	0	286	107.8	2.65	5.97e-46
chr1-2890	chr1	154032647	154032796	+	0	0	68.5	28.9	2.37	4.03e-10
chr1-1843	chr1	154033915	154034064	+	0	0	88.5	41	2.16	1.36e-10
chr1-3303	chr1	154118138	154118287	+	0	0	68.5	29.2	2.35	6.49e-10
chr1-2268	chr1	154118722	154118871	+	0	0	78.5	36.5	2.15	1.68e-09
chr1-1498	chr1	154150146	154150295	+	0	0	104.5	31.6	3.3	2.69e-24
chr1-985	chr1	154181054	154181203	+	0	0	146.5	68.2	2.15	1.95e-16
chr1-2537	chr1	154281522	154281671	+	0	0	66.5	32	2.08	9.55e-08
chr1-6791	chr1	154461569	154461718	+	0	0	40.5	20.2	2.01	6.34e-05
chr1-4348	chr1	154462895	154463044	+	0	0	50.5	23	2.2	6.98e-07
chr1-3765	chr1	154494888	154495037	+	0	0	45.5	22.6	2.01	2.13e-05
chr1-4524	chr1	154661516	154661665	+	0	0	50	20.2	2.48	1.61e-08
chr1-5166	chr1	154814137	154814286	+	0	0	48.5	24	2.02	1.04e-05
chr1-3410	chr1	154995943	154996092	+	0	0	59	28.5	2.07	3.96e-07
chr1-1077	chr1	155006601	155006750	+	0	0	162.5	71.3	2.28	2.43e-20
chr1-2508	chr1	155025900	155026049	+	0	0	79.5	32.3	2.46	3.13e-12
chr1-882	chr1	155039409	155039558	+	0	0	221	110.2	2	1.18e-20
chr1-793	chr1	155040439	155040588	+	0	0	204.5	81.4	2.51	3.11e-30
chr1-864	chr1	155049063	155049212	+	0	0	179.5	85.5	2.1	8.73e-19
chr1-120	chr1	155083458	155083607	+	0	0	778.5	329.7	2.36	9.51e-98
chr1-3162	chr1	155136302	155136451	+	0	0	61.5	28.5	2.16	8.57e-08
chr1-1056	chr1	155215455	155215604	+	0	0	144	58.1	2.48	1.85e-21
chr1-437	chr1	155244460	155244609	+	0	0	393	163.8	2.4	4.98e-52
chr1-2200	chr1	155293489	155293638	+	0	0	81	37.6	2.16	5.47e-10
chr1-267	chr1	155417315	155417464	+	0	0	595.5	269.8	2.21	2.31e-65
chr1-5169	chr1	155693515	155693664	+	0	0	42	19.1	2.2	4.21e-06
chr1-78	chr1	155973236	155973385	+	0	0	954.5	411	2.32	2.04e-115
chr1-204	chr1	156036023	156036172	+	0	0	633	263.2	2.4	6.48e-83
chr1-372	chr1	156040693	156040842	+	0	0	423.5	195.1	2.17	2.28e-45
chr1-708	chr1	156421063	156421212	+	0	0	248	101.2	2.45	6.91e-35
chr1-762	chr1	156473025	156473174	+	0	0	229	102.6	2.23	5.16e-27
chr1-270	chr1	156474213	156474362	+	0	0	539	266	2.03	6.11e-49
chr1-253	chr1	156558660	156558809	+	0	0	534	231.2	2.31	7.52e-65
chr1-131	chr1	156718999	156719148	+	0	0	802.5	362.7	2.21	6.32e-88
chr1-2133	chr1	156779068	156779217	+	0	0	93.5	46.6	2.01	1.41e-09
chr1-1540	chr1	156838753	156838902	+	0	0	116	45.9	2.53	3.32e-18
chr1-4443	chr1	156931291	156931440	+	0	0	55.5	26.1	2.13	5.42e-07
chr1-541	chr1	156939475	156939624	+	0	0	365.5	169.3	2.16	6.73e-39
chr1-1771	chr1	157008376	157008525	+	0	0	100.5	45.2	2.22	1.49e-12
chr1-961	chr1	157076299	157076448	+	0	0	156.5	75.1	2.08	2.49e-16
chr1-2202	chr1	157143428	157143577	+	0	0	84.5	40.7	2.08	1.91e-09
chr1-2982	chr1	157177553	157177702	+	0	0	68	31.3	2.17	9.25e-09
chr1-3122	chr1	157181105	157181254	+	0	0	62	27.1	2.29	6.78e-09
chr1-1319	chr1	157256614	157256763	+	0	0	128.5	55.3	2.32	5.04e-17
chr1-5337	chr1	157265176	157265325	+	0	0	34.5	12.5	2.76	3.97e-07
chr1-2850	chr1	157286682	157286831	+	0	0	65	25.4	2.56	3.67e-11
chr1-182	chr1	157412527	157412676	+	0	0	716	275.4	2.6	4.34e-108
chr1-2658	chr1	157443419	157443568	+	0	0	79	33.7	2.34	2.23e-11
chr1-1163	chr1	157450055	157450204	+	0	0	157.5	75.8	2.08	2.54e-16
chr1-403	chr1	157458409	157458558	+	0	0	370	158.9	2.33	2.69e-46
chr1-1411	chr1	157560662	157560811	+	0	0	108.5	42.1	2.58	1.63e-17
chr1-3986	chr1	157973465	157973614	+	0	0	48.5	20.2	2.4	9.95e-08
chr1-1800	chr1	158019282	158019431	+	0	0	81	32.7	2.48	8.4e-13
chr1-4526	chr1	158082992	158083141	+	0	0	55.5	21.6	2.57	1.24e-09
chr1-3766	chr1	158125005	158125154	+	0	0	44	20.2	2.18	2.98e-06
chr1-4243	chr1	158227104	158227253	+	0	0	55.5	23	2.42	9.96e-09
chr1-3123	chr1	158249359	158249508	+	0	0	64	22.3	2.88	4.44e-13
chr1-3022	chr1	158343524	158343673	+	0	0	69	32.3	2.13	1.44e-08
chr1-2892	chr1	158554321	158554470	+	0	0	76	31.3	2.43	1.03e-11
chr1-2054	chr1	158597194	158597343	+	0	0	87	41.4	2.1	4.35e-10
chr1-4444	chr1	158654247	158654396	+	0	0	51.5	25	2.06	3.49e-06
chr1-2357	chr1	158654667	158654816	+	0	0	80.5	28.9	2.79	4.24e-15
chr1-1844	chr1	158670285	158670434	+	0	0	81.5	34.8	2.34	1.63e-11
chr1-1663	chr1	158953625	158953774	+	0	0	97	48.3	2.01	4.9e-10
chr1-2983	chr1	159163182	159163331	+	0	0	65	23.3	2.79	1.07e-12
chr1-265	chr1	159232093	159232242	+	0	0	522	245.9	2.12	5.69e-53
chr1-4528	chr1	159242981	159243130	+	0	0	46.5	20.5	2.27	8.92e-07
chr1-3215	chr1	159406391	159406540	+	0	0	60	28.5	2.1	1.86e-07
chr1-1343	chr1	159524129	159524278	+	0	0	136.5	67.1	2.03	1.06e-13
chr1-3647	chr1	159670698	159670847	+	0	0	58	27.5	2.11	2.63e-07
chr1-3515	chr1	160049473	160049622	+	0	0	66.5	28.5	2.33	1.42e-09
chr1-2440	chr1	160081136	160081285	+	0	0	82.5	38.3	2.16	5.66e-10
chr1-2358	chr1	160184596	160184745	+	0	0	73.5	31.6	2.32	2.33e-10
chr1-47	chr1	160195031	160195180	+	0	0	1029	399.6	2.58	8.29e-152
chr1-113	chr1	160212832	160212981	+	0	0	858	365.5	2.35	1.89e-106
chr1-7397	chr1	160287049	160287198	+	0	0	37.5	5.9	6.34	8.32e-18
chr1-1183	chr1	160351918	160352067	+	0	0	158	66.8	2.37	1.78e-21
chr1-4151	chr1	160377693	160377842	+	0	0	48.5	18.8	2.58	1.24e-08
chr1-2509	chr1	160448735	160448884	+	0	0	83	27.8	2.98	2.38e-17
chr1-3767	chr1	160520820	160520969	+	0	0	60	22.3	2.7	2.85e-11
chr1-407	chr1	160792772	160792921	+	0	0	404.5	165.9	2.44	5.68e-55
chr1-1039	chr1	160825581	160825730	+	0	0	158.5	61.6	2.58	8.15e-25
chr1-4075	chr1	160833268	160833417	+	0	0	61	25.4	2.4	1.5e-09
chr1-2099	chr1	160863086	160863235	+	0	0	81	36.9	2.2	2.38e-10
chr1-1705	chr1	160899824	160899973	+	0	0	94	36.2	2.6	8.77e-16
chr1-164	chr1	161034930	161035079	+	0	0	767.5	362.3	2.12	2.42e-76
chr1-162	chr1	161070682	161070831	+	0	0	694	242.4	2.86	2.73e-123
chr1-392	chr1	161170749	161170898	+	0	0	392.5	174.9	2.24	2.87e-45
chr1-1173	chr1	161195613	161195762	+	0	0	164	64.3	2.55	2.19e-25
chr1-669	chr1	161196054	161196203	+	0	0	246.5	116.8	2.11	1.71e-25
chr1-328	chr1	161251060	161251209	+	0	0	408.5	186	2.2	6.38e-45
chr1-5029	chr1	161400215	161400364	+	0	0	47	21.6	2.18	1.44e-06
chr1-3833	chr1	161680571	161680720	+	0	0	50.5	24	2.1	2.35e-06
chr1-1886	chr1	161712401	161712550	+	0	0	89	39.3	2.26	7.23e-12
chr1-2806	chr1	161718381	161718530	+	0	0	67.5	33	2.04	1.4e-07
chr1-27	chr1	161876771	161876920	+	0	0	1230.5	566.5	2.17	2.07e-128
chr1-2851	chr1	161894689	161894838	+	0	0	59.5	27.8	2.14	1.81e-07
chr1-139	chr1	161969115	161969264	+	0	0	679	258.4	2.63	1.39e-104
chr1-1689	chr1	161976495	161976644	+	0	0	114.5	34.8	3.29	2.25e-26
chr1-2728	chr1	162217493	162217642	+	0	0	82.5	30.9	2.67	2.07e-14
chr1-1421	chr1	162243612	162243761	+	0	0	131.5	58.8	2.24	3.64e-16
chr1-4246	chr1	162336760	162336909	+	0	0	46.5	12.2	3.82	1.07e-13
chr1-2249	chr1	162359352	162359501	+	0	0	82	35.5	2.31	1.76e-11
chr1-299	chr1	162477911	162478060	+	0	0	482.5	220.5	2.19	2.34e-52
chr1-1676	chr1	162509445	162509594	+	0	0	97.5	48.3	2.02	4.9e-10
chr1-207	chr1	162548492	162548641	+	0	0	599.5	264.3	2.27	9.34e-70
chr1-71	chr1	162570523	162570672	+	0	0	965	363.7	2.65	3.39e-150
chr1-444	chr1	162665195	162665344	+	0	0	301	138.7	2.17	7.16e-33
chr1-491	chr1	162740412	162740561	+	0	0	392.5	181.9	2.16	1.23e-41
chr1-4076	chr1	163070593	163070742	+	0	0	42.5	18.4	2.31	1.73e-06
chr1-567	chr1	163403608	163403757	+	0	0	293.5	137.4	2.14	6.81e-31
chr1-3649	chr1	163443930	163444079	+	0	0	55.5	17.7	3.13	1.11e-12
chr1-34	chr1	163779494	163779643	+	0	0	1032.5	431.9	2.39	3.5e-132
chr1-2072	chr1	163853238	163853387	+	0	0	109	30.3	3.6	1.76e-28
chr1-810	chr1	163929953	163930102	+	0	0	203.5	80	2.54	9.4e-31
chr1-2036	chr1	164138704	164138853	+	0	0	74	33.4	2.22	9.46e-10
chr1-5342	chr1	164184623	164184772	+	0	0	41	17.4	2.36	1e-06
chr1-81	chr1	164248844	164248993	+	0	0	923.5	379	2.44	6.76e-123
chr1-610	chr1	164275526	164275675	+	0	0	293	119.6	2.45	7.9e-41
chr1-6808	chr1	164287587	164287736	+	0	0	39	16.3	2.39	1.37e-06
chr1-168	chr1	164307491	164307640	+	0	0	645.5	271.2	2.38	1.26e-82
chr1-1523	chr1	164319769	164319918	+	0	0	123.5	58.4	2.11	1.27e-13
chr1-151	chr1	164458282	164458431	+	0	0	731.5	307.4	2.38	2.3e-93
chr1-4152	chr1	164787821	164787970	+	0	0	46	19.1	2.41	1.35e-07
chr1-1362	chr1	164896476	164896625	+	0	0	124.5	61.2	2.03	1.23e-12
chr1-448	chr1	164898991	164899140	+	0	0	378.5	145	2.61	2.65e-58
chr1-1489	chr1	164994402	164994551	+	0	0	130.5	58.1	2.25	3.45e-16
chr1-671	chr1	165046735	165046884	+	0	0	255	114.8	2.22	1.37e-29
chr1-2226	chr1	165120475	165120624	+	0	0	87	37.9	2.3	6.34e-12
chr1-502	chr1	165194259	165194408	+	0	0	353.5	143.3	2.47	2.48e-49
chr1-2729	chr1	165205695	165205844	+	0	0	69	32.7	2.11	2.15e-08
chr1-112	chr1	165236901	165237050	+	0	0	789.5	311.2	2.54	1.28e-113
chr1-977	chr1	165320628	165320777	+	0	0	160	72.3	2.21	4.6e-19
chr1-3908	chr1	165327921	165328070	+	0	0	58.5	25	2.34	1.29e-08
chr1-170	chr1	165460523	165460672	+	0	0	813.5	323.4	2.52	3.24e-115
chr1-12	chr1	165461027	165461176	+	0	0	1532	641.9	2.39	1.12e-194
chr1-1061	chr1	165583673	165583822	+	0	0	156	70.6	2.21	1.36e-18
chr1-2308	chr1	165618404	165618553	+	0	0	80.5	33.4	2.41	5.72e-12
chr1-19	chr1	165634448	165634597	+	0	0	1336	585.2	2.28	2.66e-155
chr1-1817	chr1	165658685	165658834	+	0	0	85	40.3	2.11	6.15e-10
chr1-438	chr1	165684940	165685089	+	0	0	390.5	178.7	2.18	1.48e-42
chr1-404	chr1	165708069	165708218	+	0	0	418.5	166.6	2.51	4.77e-60
chr1-1149	chr1	165736257	165736406	+	0	0	151.5	66.4	2.28	4.29e-19
chr1-334	chr1	165763622	165763771	+	0	0	463	216.6	2.14	6.57e-48
chr1-1979	chr1	165840775	165840924	+	0	0	95.5	47.3	2.02	6.97e-10
chr1-155	chr1	166002648	166002797	+	0	0	716	303.9	2.36	8.28e-90
chr1-466	chr1	166003290	166003439	+	0	0	382.5	174.9	2.19	8.34e-42
chr1-2102	chr1	166024065	166024214	+	0	0	90.5	40.7	2.22	1.83e-11
chr1-1197	chr1	166127813	166127962	+	0	0	158.5	77.9	2.03	1.12e-15
chr1-1082	chr1	166282738	166282887	+	0	0	153.5	72.7	2.11	1.6e-16
chr1-1227	chr1	166360288	166360437	+	0	0	129	53.2	2.42	1.18e-18
chr1-175	chr1	166379140	166379289	+	0	0	717	303.6	2.36	2.18e-90
chr1-861	chr1	166379857	166380006	+	0	0	237	115.8	2.05	4.17e-23
chr1-568	chr1	166409668	166409817	+	0	0	341.5	134.6	2.54	3.22e-50
chr1-4904	chr1	166843621	166843770	+	0	0	52.5	21.6	2.44	2.01e-08
chr1-5884	chr1	166948011	166948160	+	0	0	43	21.2	2.03	2.13e-05
chr1-1102	chr1	167000915	167001064	+	0	0	180.5	88.3	2.04	8.36e-18
chr1-780	chr1	167002526	167002675	+	0	0	220	104.7	2.1	6.63e-23
chr1-1594	chr1	167220681	167220830	+	0	0	102	42.4	2.4	6.88e-15
chr1-1556	chr1	167237968	167238117	+	0	0	121	42.1	2.88	3.24e-23
chr1-192	chr1	167285026	167285175	+	0	0	638	269.5	2.37	4.94e-81
chr1-214	chr1	167308558	167308707	+	0	0	597.5	241	2.48	6.97e-83
chr1-208	chr1	167349910	167350059	+	0	0	616	241.7	2.55	4.8e-90
chr1-1466	chr1	167369977	167370126	+	0	0	120	56.7	2.12	1.75e-13
chr1-485	chr1	167393743	167393892	+	0	0	329	121.7	2.7	3.03e-54
chr1-478	chr1	167394158	167394307	+	0	0	407.5	171.8	2.37	1.66e-52
chr1-656	chr1	167598424	167598573	+	0	0	286	132.1	2.16	3.6e-31
chr1-3075	chr1	167618040	167618189	+	0	0	71.5	32.3	2.21	2.96e-09
chr1-3356	chr1	167638091	167638240	+	0	0	69	30.6	2.25	1.73e-09
chr1-1542	chr1	167645010	167645159	+	0	0	115	53.9	2.13	3.36e-13
chr1-3023	chr1	167862596	167862745	+	0	0	85	29.6	2.88	7.98e-17
chr1-3651	chr1	167872029	167872178	+	0	0	62	26.8	2.32	4.27e-09
chr1-2103	chr1	167915310	167915459	+	0	0	93.5	43.1	2.17	3.15e-11
chr1-4080	chr1	168093116	168093265	+	0	0	48	19.5	2.46	3.62e-08
chr1-3521	chr1	168234497	168234646	+	0	0	65.5	30.9	2.12	6.38e-08
chr1-384	chr1	168288200	168288349	+	0	0	452	182.6	2.48	3.54e-63
chr1-2944	chr1	168325862	168326011	+	0	0	62	22.3	2.79	3.67e-12
chr1-1664	chr1	168402693	168402842	+	0	0	123	48.3	2.54	2e-19
chr1-1228	chr1	168410145	168410294	+	0	0	153.5	63.3	2.43	1.1e-21
chr1-1616	chr1	168417064	168417213	+	0	0	138	54.9	2.51	4.2e-21
chr1-86	chr1	168432339	168432488	+	0	0	899.5	341.1	2.64	1.9e-138
chr1-765	chr1	168476975	168477124	+	0	0	241.5	110.2	2.19	3.94e-27
chr1-514	chr1	168582564	168582713	+	0	0	336	118.9	2.83	1.76e-59
chr1-4250	chr1	168655465	168655614	+	0	0	49.5	17.7	2.79	7.84e-10
chr1-1442	chr1	168708983	168709132	+	0	0	138.5	62.9	2.2	2.18e-16
chr1-2985	chr1	168784663	168784812	+	0	0	69.5	22.3	3.12	1.73e-15
chr1-6323	chr1	168890344	168890493	+	0	0	49	17.4	2.82	4.16e-10
chr1-2770	chr1	169097002	169097151	+	0	0	79	36.2	2.18	5.07e-10
chr1-2227	chr1	169238682	169238831	+	0	0	84.5	29.6	2.86	2.31e-16
chr1-2273	chr1	169380532	169380681	+	0	0	77	38.3	2.01	2.39e-08
chr1-7086	chr1	169517517	169517666	+	0	0	33.5	15	2.24	3.79e-05
chr1-722	chr1	169531411	169531560	+	0	0	237	98.1	2.42	1.43e-32
chr1-3359	chr1	169589520	169589669	+	0	0	63	26.4	2.38	1.11e-09
chr1-883	chr1	169747583	169747732	+	0	0	202	96	2.1	3.06e-21
chr1-1524	chr1	169916680	169916829	+	0	0	123	61.2	2.01	2.52e-12
chr1-5705	chr1	169928624	169928773	+	0	0	40	17	2.35	1.5e-06
chr1-85	chr1	169969220	169969369	+	0	0	888	400.9	2.21	1.82e-97
chr1-988	chr1	170006601	170006750	+	0	0	192	83.1	2.31	1.49e-24
chr1-1543	chr1	170136422	170136571	+	0	0	108.5	45.2	2.4	1.73e-15
chr1-60	chr1	170174949	170175098	+	0	0	957.5	421.5	2.27	1.27e-110
chr1-3025	chr1	170200481	170200630	+	0	0	59.5	22.6	2.63	1.38e-10
chr1-2692	chr1	170255675	170255824	+	0	0	73.5	35.8	2.05	3.36e-08
chr1-3909	chr1	170295215	170295364	+	0	0	50	21.6	2.32	1.18e-07
chr1-3026	chr1	170402172	170402321	+	0	0	68.5	23	2.98	2.22e-14
chr1-1665	chr1	170431436	170431585	+	0	0	120.5	56.3	2.14	1.18e-13
chr1-2104	chr1	170485165	170485314	+	0	0	96	45.9	2.09	7.57e-11
chr1-1353	chr1	170502518	170502667	+	0	0	130.5	47.3	2.76	3.69e-23
chr1-1286	chr1	170521648	170521797	+	0	0	126.5	62.6	2.02	1.25e-12
chr1-1083	chr1	170613328	170613477	+	0	0	153.5	69.9	2.2	6.37e-18
chr1-1150	chr1	170623058	170623207	+	0	0	166.5	74.4	2.24	4.77e-20
chr1-152	chr1	170644353	170644502	+	0	0	669.5	324.1	2.07	4.95e-63
chr1-874	chr1	170651431	170651580	+	0	0	231	89.4	2.58	7.4e-36
chr1-4765	chr1	170802710	170802859	+	0	0	50	23.3	2.15	1.06e-06
chr1-3027	chr1	170843630	170843779	+	0	0	60.5	24.7	2.45	1.35e-09
chr1-449	chr1	170885362	170885511	+	0	0	358.5	155.4	2.31	6.76e-44
chr1-892	chr1	170907861	170908010	+	0	0	206.5	97.7	2.11	1.05e-21
chr1-1525	chr1	171037938	171038087	+	0	0	129.5	64.3	2.01	8.81e-13
chr1-373	chr1	171102599	171102748	+	0	0	378	151.6	2.49	7.58e-54
chr1-507	chr1	171111085	171111234	+	0	0	361.5	150.2	2.41	4.33e-48
chr1-482	chr1	171150489	171150638	+	0	0	340	150.9	2.25	5.96e-40
chr1-4254	chr1	171171306	171171455	+	0	0	59.5	28.2	2.11	2.69e-07
chr1-492	chr1	171196157	171196306	+	0	0	345	157.9	2.19	5.41e-38
chr1-45	chr1	171222504	171222653	+	0	0	1111	458	2.43	2.09e-146
chr1-2946	chr1	171233545	171233694	+	0	0	77	36.9	2.09	5.35e-09
chr1-292	chr1	171247081	171247230	+	0	0	502.5	220.8	2.28	3.69e-59
chr1-3029	chr1	171263237	171263386	+	0	0	63.5	30.3	2.1	1.34e-07
chr1-432	chr1	171270164	171270313	+	0	0	381	160.7	2.37	2.27e-49
chr1-189	chr1	171281160	171281309	+	0	0	693.5	287.2	2.41	3.66e-91
chr1-365	chr1	171287865	171288014	+	0	0	439.5	206.9	2.12	8.6e-45
chr1-1773	chr1	171294676	171294825	+	0	0	113	53.6	2.11	1.04e-12
chr1-165	chr1	171329427	171329576	+	0	0	739.5	280.6	2.64	4.81e-114
chr1-672	chr1	171345536	171345685	+	0	0	277.5	121.4	2.29	8.8e-34
chr1-770	chr1	171360745	171360894	+	0	0	240	97.7	2.46	5.88e-34
chr1-1544	chr1	171361202	171361351	+	0	0	119.5	57.4	2.08	8.03e-13
chr1-1117	chr1	171380002	171380151	+	0	0	144.5	72	2.01	5.37e-14
chr1-363	chr1	171411234	171411383	+	0	0	457.5	159.6	2.87	6.77e-82
chr1-1198	chr1	171412093	171412242	+	0	0	155	66.4	2.33	1.48e-20
chr1-786	chr1	171437435	171437584	+	0	0	250	96	2.6	3.62e-39
chr1-2772	chr1	171446972	171447121	+	0	0	66.5	33	2.01	2.88e-07
chr1-416	chr1	171503398	171503547	+	0	0	400	173.5	2.31	6.63e-49
chr1-2948	chr1	171643692	171643841	+	0	0	63	25.7	2.45	4.06e-10
chr1-1302	chr1	171815866	171816015	+	0	0	120.5	49.4	2.44	1.52e-17
chr1-1355	chr1	172026619	172026768	+	0	0	133.5	63.6	2.1	2.3e-14
chr1-552	chr1	172027239	172027388	+	0	0	361.5	169	2.14	9.7e-38
chr1-1125	chr1	172070376	172070525	+	0	0	152	59.8	2.54	1.56e-23
chr1-439	chr1	172082631	172082780	+	0	0	389.5	182.6	2.13	2.71e-40
chr1-650	chr1	172126622	172126771	+	0	0	270	101.5	2.66	1.19e-43
chr1-134	chr1	172148017	172148166	+	0	0	703.5	328.3	2.14	4.93e-72
chr1-997	chr1	172217218	172217367	+	0	0	170	73	2.33	2.86e-22
chr1-1274	chr1	172220082	172220231	+	0	0	150.5	54.9	2.74	3.67e-26
chr1-1331	chr1	172242387	172242536	+	0	0	131	63.6	2.06	1.01e-13
chr1-1095	chr1	172297958	172298107	+	0	0	153	56.7	2.7	3.6e-26
chr1-531	chr1	172310182	172310331	+	0	0	313.5	105.7	2.97	1e-59
chr1-277	chr1	172312213	172312362	+	0	0	510	247.9	2.06	4e-48
chr1-222	chr1	172376365	172376514	+	0	0	601.5	260.8	2.31	2.02e-72
chr1-1309	chr1	172412290	172412439	+	0	0	124.5	49	2.54	2.3e-19
chr1-2204	chr1	172436875	172437024	+	0	0	85	36.5	2.33	5.47e-12
chr1-212	chr1	172482008	172482157	+	0	0	617	277.1	2.23	4.05e-69
chr1-888	chr1	172528757	172528906	+	0	0	181	81.4	2.22	1.42e-21
chr1-2179	chr1	172550575	172550724	+	0	0	91	44.5	2.04	6.79e-10
chr1-563	chr1	172563259	172563408	+	0	0	346	167.6	2.06	1.51e-33
chr1-167	chr1	172632951	172633100	+	0	0	693	291.8	2.38	2.02e-88
chr1-3995	chr1	172706778	172706927	+	0	0	57	21.9	2.6	3.13e-10
chr1-1132	chr1	173329390	173329539	+	0	0	164	71.3	2.3	4.59e-21
chr1-3168	chr1	173348718	173348867	+	0	0	68.5	33.4	2.05	9.76e-08
chr1-1165	chr1	173350037	173350186	+	0	0	150.5	74.4	2.02	9.27e-15
chr1-2409	chr1	173361752	173361901	+	0	0	71	32	2.22	1.93e-09
chr1-1692	chr1	173377567	173377716	+	0	0	98.5	44.9	2.2	4.83e-12
chr1-2540	chr1	173844823	173844972	+	0	0	76.5	33.7	2.27	2.84e-10
chr1-370	chr1	173981142	173981291	+	0	0	416	165.2	2.52	3.67e-60
chr1-395	chr1	174501693	174501842	+	0	0	383.5	169.7	2.26	6.29e-45
chr1-1058	chr1	174502288	174502437	+	0	0	183.5	80.3	2.28	7.4e-23
chr1-1921	chr1	174623131	174623280	+	0	0	81.5	30.3	2.69	1.73e-14
chr1-1964	chr1	174999841	174999990	+	0	0	101.5	46.6	2.18	3.59e-12
chr1-1339	chr1	175028774	175028923	+	0	0	124.5	42.8	2.91	4.91e-24
chr1-1511	chr1	175041518	175041667	+	0	0	101	33.7	2.99	7.6e-21
chr1-4157	chr1	175538146	175538295	+	0	0	51	17.4	2.93	4.84e-11
chr1-140	chr1	175625543	175625692	+	0	0	763	338	2.26	1.54e-87
chr1-7423	chr1	175679113	175679262	+	0	0	44.5	18.1	2.46	1.82e-07
chr1-25	chr1	175692735	175692884	+	0	0	1249	457.3	2.73	1.12e-203
chr1-5710	chr1	175788315	175788464	+	0	0	47	20.9	2.25	6.04e-07
chr1-2949	chr1	175867664	175867813	+	0	0	57.5	23.3	2.47	2.7e-09
chr1-838	chr1	175880613	175880762	+	0	0	267	124.5	2.14	1.18e-28
chr1-3996	chr1	175923963	175924112	+	0	0	54.5	25.7	2.12	7.87e-07
chr1-1133	chr1	175936510	175936659	+	0	0	143	69.2	2.07	6e-15
chr1-1618	chr1	176123946	176124095	+	0	0	110.5	48.7	2.27	3.29e-14
chr1-677	chr1	176275324	176275473	+	0	0	261.5	130.4	2.01	5.68e-24
chr1-2900	chr1	176476107	176476256	+	0	0	69.5	30.6	2.27	1.73e-09
chr1-6826	chr1	176712524	176712673	+	0	0	34.5	16	2.16	5.98e-05
chr1-23	chr1	176814130	176814279	+	0	0	1205	478.8	2.52	4.86e-170
chr1-15	chr1	176814651	176814800	+	0	0	1259	550.8	2.29	7.22e-147
chr1-2275	chr1	176822066	176822215	+	0	0	75	34.1	2.2	9.91e-10
chr1-5186	chr1	176827562	176827711	+	0	0	35.5	15.3	2.32	1.1e-05
chr1-7098	chr1	176879057	176879206	+	0	0	29.5	11.5	2.57	1.02e-05
chr1-1073	chr1	176885272	176885421	+	0	0	176.5	69.2	2.55	5.29e-27
chr1-1865	chr1	177058174	177058323	+	0	0	90.5	42.1	2.15	9.65e-11
chr1-2137	chr1	177188850	177188999	+	0	0	81.5	39.6	2.06	5.67e-09
chr1-5525	chr1	177191995	177192144	+	0	0	40	19.5	2.05	3.03e-05
chr1-163	chr1	177258278	177258427	+	0	0	682	328.6	2.08	4.8e-65
chr1-26	chr1	177442021	177442170	+	0	0	1220.5	554.3	2.2	2.75e-131
chr1-5526	chr1	177517900	177518049	+	0	0	39	14.3	2.74	4.95e-08
chr1-1191	chr1	177605736	177605885	+	0	0	153	65.4	2.34	2.01e-20
chr1-963	chr1	177702930	177703079	+	0	0	163.5	74.1	2.21	3.47e-19
chr1-6	chr1	177796560	177796709	+	0	0	1577	631.1	2.5	6.76e-219
chr1-76	chr1	177983173	177983322	+	0	0	945.5	417.6	2.26	1.86e-108
chr1-31	chr1	178187438	178187587	+	0	0	1250.5	495.5	2.52	4.31e-177
chr1-945	chr1	178276374	178276523	+	0	0	206.5	89.7	2.3	6.7e-26
chr1-237	chr1	178318635	178318784	+	0	0	604	250.4	2.41	1.05e-79
chr1-201	chr1	178319011	178319160	+	0	0	625.5	268.1	2.33	5.13e-77
chr1-461	chr1	178337755	178337904	+	0	0	406	195.4	2.08	1.29e-39
chr1-527	chr1	178368888	178369037	+	0	0	333.5	163.8	2.04	3.16e-31
chr1-637	chr1	178405601	178405750	+	0	0	260.5	116.8	2.23	3.2e-30
chr1-69	chr1	178406315	178406464	+	0	0	914	374.2	2.44	1.88e-122
chr1-970	chr1	178463794	178463943	+	0	0	157.5	72	2.19	3.28e-18
chr1-611	chr1	178528697	178528846	+	0	0	331	160.7	2.06	4.96e-32
chr1-688	chr1	178530571	178530720	+	0	0	276.5	132.8	2.08	1.52e-27
chr1-584	chr1	178645107	178645256	+	0	0	322	153.7	2.09	1.99e-32
chr1-820	chr1	178646734	178646883	+	0	0	217.5	71.3	3.05	9.5e-44
chr1-451	chr1	178661628	178661777	+	0	0	364	164.5	2.21	4.52e-41
chr1-3527	chr1	178673681	178673830	+	0	0	58	26.4	2.19	7.67e-08
chr1-1303	chr1	178798417	178798566	+	0	0	148.5	61.9	2.4	1.29e-20
chr1-2229	chr1	178960343	178960492	+	0	0	87.5	39.3	2.23	3.73e-11
chr1-5044	chr1	179024690	179024839	+	0	0	52	13.2	3.94	5.92e-16
chr1-5045	chr1	179190996	179191145	+	0	0	43.5	18.8	2.32	1.17e-06
chr1-3657	chr1	179434541	179434690	+	0	0	60	28.5	2.1	1.86e-07
chr1-4001	chr1	179477146	179477295	+	0	0	56.5	23.3	2.43	6.68e-09
chr1-41	chr1	179546263	179546412	+	0	0	1040.5	414.9	2.51	5.1e-146
chr1-4260	chr1	179569079	179569228	+	0	0	54.5	24.3	2.24	1.51e-07
chr1-2809	chr1	179606216	179606365	+	0	0	69.5	34.4	2.02	1.41e-07
chr1-226	chr1	179668193	179668342	+	0	0	611	275.4	2.22	5.87e-68
chr1-127	chr1	179803634	179803783	+	0	0	820.5	364.8	2.25	4.33e-93
chr1-228	chr1	179959868	179960017	+	0	0	576	229.2	2.51	3.22e-82
chr1-67	chr1	180195939	180196088	+	0	0	873.5	403	2.17	2.88e-91
chr1-1014	chr1	180215125	180215274	+	0	0	151	60.2	2.51	6.75e-23
chr1-368	chr1	180256193	180256342	+	0	0	502	199.6	2.51	5.37e-72
chr1-807	chr1	180268704	180268853	+	0	0	189.5	63.6	2.98	5.41e-37
chr1-2516	chr1	180313006	180313155	+	0	0	78	36.9	2.12	2.5e-09
chr1-445	chr1	180365246	180365395	+	0	0	330.5	158.2	2.09	7.47e-33
chr1-110	chr1	180387591	180387740	+	0	0	775.5	369	2.1	9.41e-76
chr1-586	chr1	180434249	180434398	+	0	0	293.5	121.7	2.41	1.57e-39
chr1-1275	chr1	180547906	180548055	+	0	0	151	52.9	2.86	3.03e-28
chr1-1581	chr1	180550888	180551037	+	0	0	121	44.9	2.7	4.8e-21
chr1-225	chr1	180568791	180568940	+	0	0	562	258.7	2.17	7.31e-60
chr1-766	chr1	180604622	180604771	+	0	0	229.5	84.2	2.73	9.19e-39
chr1-430	chr1	180641167	180641316	+	0	0	419.5	157.5	2.66	1.08e-66
chr1-7113	chr1	180678816	180678965	+	0	0	34.5	12.2	2.83	2.13e-07
chr1-296	chr1	180725844	180725993	+	0	0	524.5	239.9	2.19	1.31e-56
chr1-900	chr1	180763953	180764102	+	0	0	196	97.4	2.01	1.07e-18
chr1-524	chr1	180768562	180768711	+	0	0	320	128	2.5	3.91e-46
chr1-291	chr1	180777759	180777908	+	0	0	577.5	207.9	2.78	8.98e-98
chr1-411	chr1	180778177	180778326	+	0	0	393.5	166.6	2.36	2.34e-50
chr1-161	chr1	180813561	180813710	+	0	0	708.5	343.9	2.06	3.7e-66
chr1-97	chr1	180850823	180850972	+	0	0	892	406.9	2.19	9.57e-96
chr1-217	chr1	180904116	180904265	+	0	0	533	253.5	2.1	7.55e-53
chr1-1134	chr1	180936703	180936852	+	0	0	152.5	71.6	2.13	1.05e-16
chr1-904	chr1	180974481	180974630	+	0	0	169	70.6	2.39	2.42e-23
chr1-2411	chr1	180987827	180987976	+	0	0	84.5	39.6	2.13	5.99e-10
chr1-754	chr1	181017394	181017543	+	0	0	238.5	115.5	2.07	1.4e-23
chr1-180	chr1	181144199	181144348	+	0	0	621.5	226.4	2.75	4.23e-103
chr1-473	chr1	181272996	181273145	+	0	0	341	137.4	2.48	2.17e-48
chr1-1167	chr1	181352621	181352770	+	0	0	167.5	81	2.07	4.54e-17
chr1-91	chr1	181842397	181842546	+	0	0	948	448.6	2.11	1.65e-93
chr1-842	chr1	182019511	182019660	+	0	0	239	111.6	2.14	9.51e-26
chr1-747	chr1	182019862	182020011	+	0	0	261.5	120	2.18	6.32e-29
chr1-488	chr1	182082125	182082274	+	0	0	363	165.5	2.19	3.52e-40
chr1-1208	chr1	182115761	182115910	+	0	0	136	62.6	2.17	6.97e-16
chr1-146	chr1	182124673	182124822	+	0	0	764.5	340.1	2.25	9.35e-87
chr1-347	chr1	182125110	182125259	+	0	0	512.5	209	2.45	6.73e-70
chr1-543	chr1	182282182	182282331	+	0	0	338.5	160.7	2.11	2.84e-34
chr1-360	chr1	182282657	182282806	+	0	0	447.5	175.3	2.55	5.57e-66
chr1-178	chr1	182408951	182409100	+	0	0	713.5	319.2	2.24	4.12e-80
chr1-620	chr1	182489906	182490055	+	0	0	270	134.2	2.01	4.95e-25
chr1-2018	chr1	182499589	182499738	+	0	0	89.5	36.2	2.47	9.66e-14
chr1-1732	chr1	182504288	182504437	+	0	0	112	50.8	2.21	8.71e-14
chr1-2445	chr1	182511201	182511350	+	0	0	74	34.1	2.17	2.2e-09
chr1-353	chr1	182517452	182517601	+	0	0	440	203.4	2.16	7.43e-47
chr1-1526	chr1	182682967	182683116	+	0	0	103.5	45.9	2.25	3.08e-13
chr1-1106	chr1	182711524	182711673	+	0	0	174	84.5	2.06	1.13e-17
chr1-553	chr1	182764122	182764271	+	0	0	353	163.8	2.16	1.11e-37
chr1-1047	chr1	182792754	182792903	+	0	0	185	77.5	2.39	3.23e-25
chr1-415	chr1	182908507	182908656	+	0	0	434	168.7	2.57	3.8e-65
chr1-257	chr1	182983022	182983171	+	0	0	560.5	257.7	2.18	1.02e-59
chr1-1513	chr1	182991058	182991207	+	0	0	110	40.3	2.73	1.27e-19
chr1-3035	chr1	183095623	183095772	+	0	0	65	25.7	2.53	6.34e-11
chr1-525	chr1	183147427	183147576	+	0	0	309	152.7	2.02	8.31e-29
chr1-748	chr1	183221410	183221559	+	0	0	225.5	100.5	2.24	9.85e-27
chr1-380	chr1	183297234	183297383	+	0	0	494.5	198.2	2.49	1.04e-69
chr1-555	chr1	183345435	183345584	+	0	0	315	142.9	2.2	1.71e-35
chr1-238	chr1	183369517	183369666	+	0	0	576.5	276.5	2.09	9.25e-56
chr1-1757	chr1	183442219	183442368	+	0	0	105	38.3	2.74	5.31e-19
chr1-1527	chr1	183793937	183794086	+	0	0	112	44.2	2.54	9.66e-18
chr1-4160	chr1	183826328	183826477	+	0	0	58	24.7	2.35	8.02e-09
chr1-1709	chr1	183934238	183934387	+	0	0	96.5	43.1	2.24	2.87e-12
chr1-17	chr1	184034235	184034384	+	0	0	1253	545.6	2.3	1.24e-147
chr1-4368	chr1	184097028	184097177	+	0	0	49.5	17	2.91	2.17e-10
chr1-1758	chr1	184170949	184171098	+	0	0	100.5	45.9	2.19	3.45e-12
chr1-1468	chr1	184221871	184222020	+	0	0	119.5	44.9	2.66	3.5e-20
chr1-1399	chr1	184235635	184235784	+	0	0	134	53.9	2.49	3.51e-20
chr1-5902	chr1	184390745	184390894	+	0	0	35.5	12.9	2.76	2.62e-07
chr1-4458	chr1	184499427	184499576	+	0	0	46.5	22.6	2.06	1.03e-05
chr1-5198	chr1	184595434	184595583	+	0	0	47.5	22.6	2.1	4.86e-06
chr1-2735	chr1	184672497	184672646	+	0	0	75.5	28.9	2.62	6.32e-13
chr1-759	chr1	184732647	184732796	+	0	0	234.5	101.9	2.3	3.48e-29
chr1-889	chr1	184771646	184771795	+	0	0	206	80	2.58	5.53e-32
chr1-971	chr1	184824639	184824788	+	0	0	171.5	60.5	2.83	3.2e-31
chr1-361	chr1	184845792	184845941	+	0	0	419	196.8	2.13	3.66e-43
chr1-1345	chr1	184853394	184853543	+	0	0	131	64.7	2.03	3.04e-13
chr1-1696	chr1	184999456	184999605	+	0	0	120	54.6	2.2	1.52e-14
chr1-414	chr1	185204029	185204178	+	0	0	423.5	205.2	2.06	1.81e-40
chr1-442	chr1	185262734	185262883	+	0	0	415.5	188.5	2.2	4.7e-46
chr1-424	chr1	185329261	185329410	+	0	0	438	173.5	2.52	1.7e-63
chr1-355	chr1	185332073	185332222	+	0	0	418	186.7	2.24	5.07e-48
chr1-254	chr1	185362862	185363011	+	0	0	563	259.4	2.17	7.6e-60
chr1-489	chr1	185454618	185454767	+	0	0	379.5	107.1	3.54	3.39e-92
chr1-4369	chr1	185529609	185529758	+	0	0	49.5	21.2	2.33	1.74e-07
chr1-3172	chr1	185681981	185682130	+	0	0	48.5	23.6	2.05	7.19e-06
chr1-760	chr1	185727873	185728022	+	0	0	262.5	121.7	2.16	2.23e-28
chr1-1192	chr1	185731142	185731291	+	0	0	155.5	74.4	2.09	2.45e-16
chr1-2414	chr1	185817934	185818083	+	0	0	76.5	30.6	2.5	3.7e-12
chr1-2581	chr1	185819082	185819231	+	0	0	85	29.9	2.84	1.53e-16
chr1-7127	chr1	185908293	185908442	+	0	0	39	18.4	2.12	2.01e-05
chr1-2276	chr1	186223475	186223624	+	0	0	92.5	43.5	2.13	1.02e-10
chr1-1093	chr1	186399765	186399914	+	0	0	149	62.6	2.38	1.42e-20
chr1-3597	chr1	186405796	186405945	+	0	0	56.5	27.5	2.06	1.19e-06
chr1-2388	chr1	186435349	186435498	+	0	0	72.5	33	2.19	3.09e-09
chr1-1821	chr1	186444763	186444912	+	0	0	99.5	48.7	2.04	1.67e-10
chr1-1400	chr1	186515362	186515511	+	0	0	134	50.8	2.64	2.55e-22
chr1-699	chr1	186555677	186555826	+	0	0	245	115.1	2.13	5.16e-26
chr1-978	chr1	186610006	186610155	+	0	0	178	84.8	2.1	8.55e-19
chr1-2277	chr1	186663261	186663410	+	0	0	99.5	46.6	2.14	1.7e-11
chr1-1006	chr1	186749280	186749429	+	0	0	182	82.1	2.22	1.49e-21
chr1-1890	chr1	186842743	186842892	+	0	0	94.5	40.7	2.32	6.64e-13
chr1-2775	chr1	187098360	187098509	+	0	0	69	29.2	2.36	2.72e-10
chr1-4461	chr1	187137489	187137638	+	0	0	45.5	19.5	2.34	5.3e-07
chr1-5368	chr1	187366898	187367047	+	0	0	40	17.4	2.3	2.4e-06
chr1-1805	chr1	187435271	187435420	+	0	0	96	41	2.34	1.91e-13
chr1-2854	chr1	187448216	187448365	+	0	0	64	31.3	2.04	1.98e-07
chr1-1266	chr1	187474150	187474299	+	0	0	131	53.2	2.46	1.94e-19
chr1-1774	chr1	187964877	187965026	+	0	0	99.5	39.6	2.51	1.77e-15
chr1-1891	chr1	187974516	187974665	+	0	0	97	47.6	2.04	2.38e-10
chr1-528	chr1	187997665	187997814	+	0	0	322.5	152	2.12	2.87e-33
chr1-2907	chr1	188007212	188007361	+	0	0	64	29.6	2.17	2.77e-08
chr1-3036	chr1	188080429	188080578	+	0	0	80.5	34.4	2.34	2.42e-11
chr1-1200	chr1	188103237	188103386	+	0	0	145	66.4	2.18	5.53e-17
chr1-2665	chr1	188390177	188390326	+	0	0	71.5	35.5	2.02	9.89e-08
chr1-3132	chr1	188435323	188435472	+	0	0	65	32.3	2.01	2.87e-07
chr1-4162	chr1	188581210	188581359	+	0	0	48.5	19.8	2.45	6.05e-08
chr1-4545	chr1	188904154	188904303	+	0	0	44	20.9	2.11	6.79e-06
chr1-3368	chr1	189185311	189185460	+	0	0	56	25.7	2.18	1.64e-07
chr1-1429	chr1	189313854	189314003	+	0	0	123	51.5	2.39	2.05e-17
chr1-1304	chr1	189351938	189352087	+	0	0	146	63.3	2.31	4.79e-19
chr1-6348	chr1	189371865	189372014	+	0	0	32	11.5	2.79	4.91e-07
chr1-1785	chr1	189430675	189430824	+	0	0	95.5	40.7	2.35	2.82e-13
chr1-50	chr1	189688144	189688293	+	0	0	978.5	434.3	2.25	5.11e-111
chr1-1034	chr1	189698472	189698621	+	0	0	164.5	76.2	2.16	1.88e-18
chr1-2855	chr1	189701108	189701257	+	0	0	65	29.2	2.23	8.08e-09
chr1-79	chr1	189728106	189728255	+	0	0	841.5	363	2.32	1.34e-101
chr1-1107	chr1	189887615	189887764	+	0	0	147.5	72.7	2.03	1.31e-14
chr1-400	chr1	189922287	189922436	+	0	0	433	216.3	2	1.48e-38
chr1-1142	chr1	190045890	190046039	+	0	0	130.5	63.3	2.06	1.44e-13
chr1-737	chr1	190061992	190062141	+	0	0	217.5	96.7	2.25	5.52e-26
chr1-2111	chr1	190127287	190127436	+	0	0	87.5	33	2.65	4.82e-15
chr1-625	chr1	190170395	190170544	+	0	0	298.5	100.5	2.97	4.38e-57
chr1-4089	chr1	190201717	190201866	+	0	0	52	23.3	2.23	2.1e-07
chr1-2738	chr1	190244302	190244451	+	0	0	77	34.8	2.21	4.63e-10
chr1-1928	chr1	190472841	190472990	+	0	0	88	42.1	2.09	4.45e-10
chr1-2667	chr1	190486707	190486856	+	0	0	80	27.5	2.91	3.19e-16
chr1-4090	chr1	190797181	190797330	+	0	0	61	27.8	2.19	3.73e-08
chr1-1733	chr1	190819182	190819331	+	0	0	112.5	51.8	2.17	3.05e-13
chr1-2584	chr1	190881505	190881654	+	0	0	67	25	2.68	2.93e-12
chr1-767	chr1	190911692	190911841	+	0	0	237	111.3	2.13	2.95e-25
chr1-247	chr1	190928509	190928658	+	0	0	639	276.1	2.31	1.51e-77
chr1-720	chr1	190944440	190944589	+	0	0	198.5	81.7	2.43	1.21e-27
chr1-690	chr1	190953112	190953261	+	0	0	246	84.8	2.9	7.1e-46
chr1-126	chr1	190979240	190979389	+	0	0	729.5	314.4	2.32	1.53e-88
chr1-2740	chr1	191075665	191075814	+	0	0	68.5	27.8	2.46	9.14e-11
chr1-1557	chr1	191097805	191097954	+	0	0	120.5	51.8	2.33	4.43e-16
chr1-1076	chr1	191098220	191098369	+	0	0	169.5	82.1	2.07	3.21e-17
chr1-335	chr1	191182453	191182602	+	0	0	450.5	215.9	2.09	5.19e-44
chr1-700	chr1	191224329	191224478	+	0	0	261	112.3	2.32	4.28e-33
chr1-731	chr1	191312628	191312777	+	0	0	282	130.8	2.16	1.58e-30
chr1-433	chr1	191317949	191318098	+	0	0	413.5	188.1	2.2	1.51e-45
chr1-293	chr1	191325841	191325990	+	0	0	515.5	226.7	2.27	1.57e-60
chr1-1734	chr1	191391440	191391589	+	0	0	84.5	41.7	2.02	5.79e-09
chr1-24	chr1	191397107	191397256	+	0	0	1197	486.5	2.46	6.41e-162
chr1-828	chr1	191454802	191454951	+	0	0	243	89	2.73	3.17e-41
chr1-5548	chr1	191539965	191540114	+	0	0	46.5	17	2.73	5e-09
chr1-190	chr1	191575524	191575673	+	0	0	722	312.3	2.31	3.53e-87
chr1-145	chr1	191575950	191576099	+	0	0	758	308.1	2.46	2.59e-103
chr1-2078	chr1	191625650	191625799	+	0	0	98	44.5	2.2	3.17e-12
chr1-1230	chr1	191641585	191641734	+	0	0	146.5	59.5	2.46	2.34e-21
chr1-477	chr1	191717939	191718088	+	0	0	390.5	158.2	2.47	2.45e-54
chr1-689	chr1	191719071	191719220	+	0	0	273	131.8	2.07	4.47e-27
chr1-829	chr1	191817941	191818090	+	0	0	202.5	97	2.09	9.68e-21
chr1-833	chr1	191834882	191835031	+	0	0	189.5	89.7	2.11	4.99e-20
chr1-1242	chr1	191855550	191855699	+	0	0	140.5	68.5	2.05	2.55e-14
chr1-94	chr1	191906523	191906672	+	0	0	879	404.4	2.17	1.39e-92
chr1-564	chr1	191907526	191907675	+	0	0	330.5	149.2	2.22	2.21e-37
chr1-949	chr1	191964312	191964461	+	0	0	171.5	76.9	2.23	1.71e-20
chr1-2003	chr1	191981389	191981538	+	0	0	85.5	39.3	2.18	1.84e-10
chr1-639	chr1	192092994	192093143	+	0	0	258.5	113.7	2.27	3.22e-31
chr1-308	chr1	192136602	192136751	+	0	0	547.5	246.5	2.22	4.64e-61
chr1-331	chr1	192138023	192138172	+	0	0	504.5	220.8	2.28	7.08e-60
chr1-332	chr1	192190605	192190754	+	0	0	450	174.6	2.58	1.1e-67
chr1-1152	chr1	192598494	192598643	+	0	0	123.5	58.4	2.11	1.27e-13
chr1-1824	chr1	192784468	192784617	+	0	0	102	50.1	2.04	8.25e-11
chr1-4278	chr1	192814804	192814953	+	0	0	59	28.9	2.04	5.78e-07
chr1-3537	chr1	192912431	192912580	+	0	0	54.5	19.1	2.85	5.26e-11
chr1-156	chr1	193035813	193035962	+	0	0	777	329.3	2.36	1.4e-97
chr1-649	chr1	193152954	193153103	+	0	0	275	126.6	2.17	2.74e-30
chr1-263	chr1	193173476	193173625	+	0	0	532	250.4	2.12	4.85e-54
chr1-1430	chr1	193208295	193208444	+	0	0	117	51.5	2.27	3.5e-15
chr1-547	chr1	193273254	193273403	+	0	0	364	129.7	2.81	1.38e-63
chr1-849	chr1	193316102	193316251	+	0	0	213.5	90.8	2.35	7.08e-28
chr1-1722	chr1	193326707	193326856	+	0	0	109	41.7	2.61	3.56e-18
chr1-878	chr1	193330247	193330396	+	0	0	184	89.7	2.05	2.01e-18
chr1-587	chr1	193370231	193370380	+	0	0	281	93.2	3.02	2.66e-55
chr1-783	chr1	193382454	193382603	+	0	0	228	97	2.35	8.69e-30
chr1-1711	chr1	193449765	193449914	+	0	0	109.5	42.1	2.6	6.24e-18
chr1-2114	chr1	193550823	193550972	+	0	0	92	34.4	2.67	3.53e-16
chr1-1929	chr1	193627035	193627184	+	0	0	91.5	42.8	2.14	9.94e-11
chr1-4787	chr1	193934448	193934597	+	0	0	51.5	24.7	2.09	2.39e-06
chr1-2777	chr1	194109241	194109390	+	0	0	69.5	32.7	2.13	2.15e-08
chr1-2389	chr1	194223094	194223243	+	0	0	70	27.5	2.55	8.37e-12
chr1-2416	chr1	194354535	194354684	+	0	0	84.5	22.3	3.8	1.35e-23
chr1-4672	chr1	194482440	194482589	+	0	0	55.5	27.5	2.02	2.46e-06
chr1-516	chr1	194610686	194610835	+	0	0	309.5	121.4	2.55	4.42e-46
chr1-206	chr1	194619710	194619859	+	0	0	583.5	245.9	2.37	1.8e-74
chr1-875	chr1	194620476	194620625	+	0	0	218.5	102.9	2.12	4.28e-23
chr1-2180	chr1	194679192	194679341	+	0	0	85	34.1	2.49	1.69e-13
chr1-2181	chr1	194680280	194680429	+	0	0	99	45.6	2.17	5.03e-12
chr1-1787	chr1	194787713	194787862	+	0	0	102.5	32.7	3.14	2.84e-22
chr1-3223	chr1	194815592	194815741	+	0	0	69.5	27.1	2.56	1.26e-11
chr1-1063	chr1	194816992	194817141	+	0	0	135.5	58.8	2.31	1.34e-17
chr1-7154	chr1	194952999	194953148	+	0	0	37	16.3	2.26	7.87e-06
chr1-2475	chr1	194962253	194962402	+	0	0	66	27.1	2.43	2.03e-10
chr1-358	chr1	194976333	194976482	+	0	0	565.5	239.9	2.36	3.07e-71
chr1-2182	chr1	195016903	195017052	+	0	0	78.5	26.8	2.93	7.24e-16
chr1-2313	chr1	195034043	195034192	+	0	0	77.5	32.7	2.37	3.04e-11
chr1-1735	chr1	195100753	195100902	+	0	0	101	40.3	2.5	7.96e-16
chr1-6872	chr1	195113654	195113803	+	0	0	33.5	13.9	2.41	9.4e-06
chr1-381	chr1	195130994	195131143	+	0	0	411.5	135.3	3.04	7.09e-81
chr1-1064	chr1	195131477	195131626	+	0	0	181	69.5	2.6	7.89e-29
chr1-556	chr1	195176623	195176772	+	0	0	282	111.3	2.53	7.12e-42
chr2-383	chr2	3118294	3118443	+	0	0	538	231.6	2.32	4.1e-66
chr2-4220	chr2	3185383	3185532	+	0	0	59	26.1	2.26	2.18e-08
chr2-6307	chr2	3228560	3228709	+	0	0	47.5	21.9	2.17	2.19e-06
chr2-17	chr2	3283968	3284117	+	0	0	1441	591.9	2.43	1.44e-190
chr2-260	chr2	3332572	3332721	+	0	0	595	250.4	2.38	2.77e-76
chr2-1115	chr2	3336018	3336167	+	0	0	215.5	105.4	2.05	5.53e-21
chr2-514	chr2	3419031	3419180	+	0	0	435	206.9	2.1	1.73e-43
chr2-336	chr2	3424013	3424162	+	0	0	472.5	201.3	2.35	2.55e-59
chr2-200	chr2	3474910	3475059	+	0	0	633	250	2.53	2.38e-91
chr2-37	chr2	3512823	3512972	+	0	0	1168.5	510.8	2.29	1.64e-136
chr2-5605	chr2	3546612	3546761	+	0	0	48.5	23.3	2.08	4.93e-06
chr2-622	chr2	3713403	3713552	+	0	0	452	225.3	2.01	2.33e-40
chr2-2182	chr2	4018546	4018695	+	0	0	110.5	30.9	3.57	2.96e-28
chr2-3580	chr2	4222227	4222376	+	0	0	80	31.6	2.53	4.36e-13
chr2-2676	chr2	4253476	4253625	+	0	0	89	43.1	2.06	6.63e-10
chr2-2589	chr2	4282779	4282928	+	0	0	101	32.7	3.09	8.9e-22
chr2-2019	chr2	4461586	4461735	+	0	0	137	68.2	2.01	1.53e-13
chr2-2422	chr2	4492613	4492762	+	0	0	98	43.8	2.24	1.34e-12
chr2-835	chr2	4517650	4517799	+	0	0	303.5	99.8	3.04	4.39e-60
chr2-2810	chr2	4542112	4542261	+	0	0	97.5	41.7	2.34	2.07e-13
chr2-1046	chr2	4559680	4559829	+	0	0	260	113.7	2.29	6.15e-32
chr2-1210	chr2	4652009	4652158	+	0	0	227.5	97	2.34	2.05e-29
chr2-1191	chr2	4717584	4717733	+	0	0	239	110.9	2.15	4.26e-26
chr2-925	chr2	4881778	4881927	+	0	0	301	105.7	2.85	3.76e-54
chr2-818	chr2	4882196	4882345	+	0	0	333	163.4	2.04	2.2e-31
chr2-673	chr2	4918888	4919037	+	0	0	347	170.4	2.04	1.38e-32
chr2-6627	chr2	5249999	5250148	+	0	0	36.5	12.5	2.92	4.8e-08
chr2-793	chr2	5714801	5714950	+	0	0	340	142.9	2.38	1.55e-44
chr2-680	chr2	5845129	5845278	+	0	0	365	134.6	2.71	2.67e-60
chr2-71	chr2	5895293	5895442	+	0	0	953.5	412.4	2.31	2.96e-114
chr2-749	chr2	5942736	5942885	+	0	0	317	129	2.46	2.83e-44
chr2-735	chr2	5950952	5951101	+	0	0	306	127.3	2.4	4.25e-41
chr2-670	chr2	5951370	5951519	+	0	0	388	183.3	2.12	1.27e-39
chr2-6440	chr2	5995648	5995797	+	0	0	38.5	13.6	2.84	4e-08
chr2-3384	chr2	6048593	6048742	+	0	0	84	37.9	2.22	7.6e-11
chr2-611	chr2	6099005	6099154	+	0	0	382.5	163.8	2.34	6.7e-48
chr2-408	chr2	6130117	6130266	+	0	0	484.5	192.3	2.52	1.39e-69
chr2-4328	chr2	6179046	6179195	+	0	0	56	22.3	2.52	1.42e-09
chr2-774	chr2	6212991	6213140	+	0	0	346	165.2	2.09	1.08e-34
chr2-2094	chr2	6251251	6251400	+	0	0	130.5	38.6	3.38	6.79e-31
chr2-581	chr2	6322598	6322747	+	0	0	436.5	210.4	2.07	3.68e-42
chr2-2939	chr2	6352739	6352888	+	0	0	89.5	30.9	2.89	1.55e-17
chr2-1612	chr2	6403445	6403594	+	0	0	148	64	2.31	2.21e-19
chr2-5122	chr2	6540173	6540322	+	0	0	52.5	24.3	2.16	7.48e-07
chr2-4056	chr2	6827717	6827866	+	0	0	59	24.3	2.42	2.01e-09
chr2-5728	chr2	6863245	6863394	+	0	0	50	23.6	2.11	1.59e-06
chr2-570	chr2	6872570	6872719	+	0	0	429	182.2	2.35	1.47e-54
chr2-9315	chr2	6923672	6923821	+	0	0	38.5	10.1	3.82	1.48e-11
chr2-7849	chr2	7002047	7002196	+	0	0	39.5	13.9	2.84	2.64e-08
chr2-1262	chr2	7081102	7081251	+	0	0	206	91.8	2.24	9.65e-25
chr2-2095	chr2	7089113	7089262	+	0	0	138.5	48	2.89	3.15e-26
chr2-3179	chr2	7645522	7645671	+	0	0	88.5	41	2.16	1.36e-10
chr2-7061	chr2	8380333	8380482	+	0	0	32	13.2	2.42	8.54e-06
chr2-9317	chr2	9294474	9294623	+	0	0	39	16.7	2.34	2.23e-06
chr2-6010	chr2	9433649	9433798	+	0	0	44	20.5	2.14	4.53e-06
chr2-6443	chr2	9443242	9443391	+	0	0	44	19.5	2.26	1.24e-06
chr2-6840	chr2	9596220	9596369	+	0	0	44	15	2.94	8.76e-10
chr2-6011	chr2	9727156	9727305	+	0	0	48	20.5	2.34	1.62e-07
chr2-4403	chr2	9741861	9742010	+	0	0	65	16.7	3.89	2.65e-19
chr2-767	chr2	9878682	9878831	+	0	0	344	149.2	2.31	2.33e-42
chr2-102	chr2	9879592	9879741	+	0	0	799	366.2	2.18	4.35e-85
chr2-1656	chr2	9889325	9889474	+	0	0	168.5	74.4	2.26	9.33e-21
chr2-1405	chr2	9935999	9936148	+	0	0	166	64	2.59	1.88e-26
chr2-755	chr2	10048520	10048669	+	0	0	341	151.6	2.25	6.32e-40
chr2-269	chr2	10080368	10080517	+	0	0	557.5	260.5	2.14	2.58e-57
chr2-2050	chr2	10296016	10296165	+	0	0	104	49	2.12	5.93e-12
chr2-1338	chr2	10374703	10374852	+	0	0	181.5	69.5	2.61	7.89e-29
chr2-2728	chr2	10569525	10569674	+	0	0	98.5	34.8	2.83	1.42e-18
chr2-5478	chr2	10825658	10825807	+	0	0	46.5	19.1	2.43	1.35e-07
chr2-6446	chr2	11254005	11254154	+	0	0	39.5	18.4	2.14	2.01e-05
chr2-2629	chr2	11331574	11331723	+	0	0	86.5	38.6	2.24	3.55e-11
chr2-1300	chr2	11425905	11426054	+	0	0	194	77.9	2.49	1.66e-28
chr2-9322	chr2	11461779	11461928	+	0	0	32.5	13.9	2.34	2.27e-05
chr2-482	chr2	11501364	11501513	+	0	0	487.5	222.6	2.19	5.53e-53
chr2-380	chr2	11502019	11502168	+	0	0	566.5	177.7	3.19	1.77e-118
chr2-376	chr2	11503222	11503371	+	0	0	478.5	182.6	2.62	9.23e-74
chr2-4221	chr2	11542750	11542899	+	0	0	50.5	18.8	2.69	1.74e-09
chr2-421	chr2	11603130	11603279	+	0	0	496.5	211.1	2.35	1.58e-62
chr2-1845	chr2	11664055	11664204	+	0	0	121.5	59.8	2.03	2.49e-12
chr2-41	chr2	11777541	11777690	+	0	0	1128	468.8	2.41	2.73e-146
chr2-409	chr2	11778480	11778629	+	0	0	510	214.9	2.37	1.68e-65
chr2-3791	chr2	11914880	11915029	+	0	0	68	28.5	2.38	2.48e-10
chr2-3250	chr2	12011606	12011755	+	0	0	93.5	44.9	2.08	2.26e-10
chr2-9324	chr2	12023417	12023566	+	0	0	35.5	15.3	2.32	1.1e-05
chr2-1717	chr2	12060450	12060599	+	0	0	146	59.5	2.46	2.34e-21
chr2-4789	chr2	12189200	12189349	+	0	0	61	21.2	2.88	1.53e-12
chr2-487	chr2	12301908	12302057	+	0	0	389	188.1	2.07	1.26e-37
chr2-1244	chr2	12419318	12419467	+	0	0	231.5	106.1	2.18	7.12e-26
chr2-9326	chr2	12709618	12709767	+	0	0	36	17.4	2.07	6.23e-05
chr2-7563	chr2	12849841	12849990	+	0	0	43.5	12.9	3.38	3.06e-11
chr2-465	chr2	12923888	12924037	+	0	0	416.5	185	2.25	2.93e-48
chr2-4166	chr2	12938766	12938915	+	0	0	58	24	2.42	3.01e-09
chr2-174	chr2	13271346	13271495	+	0	0	746.5	314.4	2.37	7.53e-95
chr2-9327	chr2	13330047	13330196	+	0	0	37.5	16.7	2.25	1.23e-05
chr2-515	chr2	13544337	13544486	+	0	0	441.5	179.1	2.47	4.52e-61
chr2-489	chr2	13573807	13573956	+	0	0	463.5	179.8	2.58	1.84e-69
chr2-475	chr2	13574130	13574279	+	0	0	479	205.9	2.33	2.81e-59
chr2-1572	chr2	13793480	13793629	+	0	0	176	87.3	2.02	4.94e-17
chr2-178	chr2	14055190	14055339	+	0	0	697.5	285.1	2.45	5.28e-94
chr2-305	chr2	14055979	14056128	+	0	0	615.5	236.8	2.6	5.78e-93
chr2-555	chr2	14074026	14074175	+	0	0	415	173.9	2.39	2.83e-54
chr2-2407	chr2	14140075	14140224	+	0	0	113	52.2	2.17	2.1e-13
chr2-5479	chr2	14159391	14159540	+	0	0	60	29.9	2.01	8.39e-07
chr2-1372	chr2	14496272	14496421	+	0	0	197	81.7	2.41	2.93e-27
chr2-756	chr2	14604231	14604380	+	0	0	346	150.6	2.3	2.69e-42
chr2-5235	chr2	14641088	14641237	+	0	0	50	24.3	2.05	3.46e-06
chr2-8891	chr2	14643665	14643814	+	0	0	36	14.6	2.46	1.67e-06
chr2-8118	chr2	14739135	14739284	+	0	0	36	14.6	2.46	1.67e-06
chr2-2006	chr2	14823138	14823287	+	0	0	127	49	2.59	1.34e-20
chr2-1251	chr2	14917670	14917819	+	0	0	195	81	2.41	6.43e-27
chr2-113	chr2	15055064	15055213	+	0	0	971	408.9	2.37	5.99e-123
chr2-6447	chr2	15228778	15228927	+	0	0	43.5	18.4	2.36	7.31e-07
chr2-8492	chr2	15260646	15260795	+	0	0	40	19.1	2.09	2.05e-05
chr2-785	chr2	16356170	16356319	+	0	0	321.5	138.4	2.32	4.07e-40
chr2-2940	chr2	16447398	16447547	+	0	0	94	29.2	3.22	1.57e-21
chr2-4790	chr2	16743893	16744042	+	0	0	57	23.6	2.41	4.48e-09
chr2-3834	chr2	16824963	16825112	+	0	0	68.5	33.4	2.05	9.76e-08
chr2-1626	chr2	16892634	16892783	+	0	0	190	80	2.38	1.2e-25
chr2-6448	chr2	16914723	16914872	+	0	0	43.5	21.2	2.05	2.13e-05
chr2-6449	chr2	16931536	16931685	+	0	0	47	23	2.05	7.13e-06
chr2-5237	chr2	17000456	17000605	+	0	0	52.5	17.7	2.96	3.2e-11
chr2-8120	chr2	17340990	17341139	+	0	0	38.5	18.1	2.13	2.93e-05
chr2-1729	chr2	17460596	17460745	+	0	0	141.5	60.5	2.34	8.28e-19
chr2-1068	chr2	17523877	17524026	+	0	0	243	93.5	2.6	6.01e-38
chr2-3489	chr2	17644721	17644870	+	0	0	67.5	30.6	2.21	8.88e-09
chr2-1153	chr2	17731034	17731183	+	0	0	251.5	113.7	2.21	9.39e-29
chr2-786	chr2	17932603	17932752	+	0	0	327.5	141.2	2.32	1.02e-40
chr2-2893	chr2	17951893	17952042	+	0	0	86.5	37.9	2.28	1.47e-11
chr2-108	chr2	18027547	18027696	+	0	0	826.5	323.1	2.56	1.04e-120
chr2-1779	chr2	18039783	18039932	+	0	0	158.5	68.5	2.31	1.85e-20
chr2-1350	chr2	18041249	18041398	+	0	0	202.5	79.3	2.55	8.17e-31
chr2-36	chr2	18056742	18056891	+	0	0	1225	422.2	2.9	1.41e-220
chr2-151	chr2	18064442	18064591	+	0	0	811.5	363.7	2.23	1.7e-90
chr2-129	chr2	18392677	18392826	+	0	0	768.5	323.1	2.38	6.26e-98
chr2-508	chr2	18672108	18672257	+	0	0	431	203.1	2.12	4.88e-44
chr2-423	chr2	18676610	18676759	+	0	0	497.5	199.6	2.49	5.33e-70
chr2-844	chr2	18677081	18677230	+	0	0	310	129	2.4	1.45e-41
chr2-732	chr2	18694134	18694283	+	0	0	345	171.1	2.02	1.17e-31
chr2-5483	chr2	19276294	19276443	+	0	0	58.5	26.4	2.21	7.67e-08
chr2-1770	chr2	19371561	19371710	+	0	0	173	80.7	2.14	3.4e-19
chr2-186	chr2	19657644	19657793	+	0	0	767	291.1	2.64	1.99e-118
chr2-3286	chr2	19663551	19663700	+	0	0	77.5	30.3	2.56	8.51e-13
chr2-3424	chr2	19715928	19716077	+	0	0	72	27.1	2.65	6.83e-13
chr2-3490	chr2	20130797	20130946	+	0	0	71	34.4	2.06	3.28e-08
chr2-528	chr2	20519544	20519693	+	0	0	436.5	186	2.35	6.47e-55
chr2-3005	chr2	20546587	20546736	+	0	0	78.5	28.2	2.79	9.61e-15
chr2-4877	chr2	20547376	20547525	+	0	0	55	21.6	2.55	1.24e-09
chr2-1263	chr2	20563109	20563258	+	0	0	210.5	82.4	2.55	5.73e-32
chr2-2423	chr2	20649981	20650130	+	0	0	97.5	43.1	2.26	1.27e-12
chr2-2677	chr2	20665511	20665660	+	0	0	95.5	42.1	2.27	1.75e-12
chr2-2653	chr2	20689410	20689559	+	0	0	101.5	49	2.07	5.63e-11
chr2-1279	chr2	20898771	20898920	+	0	0	174	70.6	2.46	2.76e-25
chr2-3673	chr2	20899943	20900092	+	0	0	101	42.1	2.4	1.02e-14
chr2-6632	chr2	20909555	20909704	+	0	0	44	20.9	2.11	6.79e-06
chr2-1744	chr2	20943279	20943428	+	0	0	140.5	65.4	2.15	8.04e-16
chr2-419	chr2	20968531	20968680	+	0	0	463.5	196.8	2.35	1.25e-58
chr2-107	chr2	20969564	20969713	+	0	0	772.5	319.9	2.41	2.38e-101
chr2-3674	chr2	20990956	20991105	+	0	0	66.5	27.8	2.39	5.48e-10
chr2-3745	chr2	21030791	21030940	+	0	0	72	22.6	3.19	1.14e-16
chr2-8495	chr2	21037175	21037324	+	0	0	37	12.9	2.88	3.16e-08
chr2-712	chr2	21205566	21205715	+	0	0	342.5	157.5	2.17	3.75e-37
chr2-2970	chr2	21244297	21244446	+	0	0	87	29.9	2.91	1.81e-17
chr2-1202	chr2	21261703	21261852	+	0	0	179.5	74.8	2.4	1.28e-24
chr2-5485	chr2	21522771	21522920	+	0	0	46	16.3	2.81	1.44e-09
chr2-6310	chr2	21971586	21971735	+	0	0	49.5	24.3	2.03	7.22e-06
chr2-928	chr2	22622086	22622235	+	0	0	245	122.4	2	1.29e-22
chr2-5486	chr2	22628222	22628371	+	0	0	49.5	22.6	2.19	1.02e-06
chr2-3582	chr2	22721973	22722122	+	0	0	69.5	32.7	2.13	2.15e-08
chr2-3006	chr2	22758661	22758810	+	0	0	71.5	30.3	2.36	2e-10
chr2-736	chr2	22895486	22895635	+	0	0	349	164.1	2.13	3.53e-36
chr2-351	chr2	23040101	23040250	+	0	0	503	201.3	2.5	2.95e-71
chr2-638	chr2	23068071	23068220	+	0	0	356	145.4	2.45	3.49e-49
chr2-161	chr2	23155915	23156064	+	0	0	780	381.1	2.05	1.18e-71
chr2-2280	chr2	23321054	23321203	+	0	0	119.5	57	2.1	5.49e-13
chr2-1730	chr2	23571953	23572102	+	0	0	165.5	62.6	2.64	5.17e-27
chr2-2209	chr2	24409315	24409464	+	0	0	121	48	2.52	7.65e-19
chr2-2325	chr2	24521767	24521916	+	0	0	120	50.8	2.36	1.08e-16
chr2-6311	chr2	24852568	24852717	+	0	0	39	17.4	2.24	5.63e-06
chr2-289	chr2	24919535	24919684	+	0	0	610	279.6	2.18	1.96e-65
chr2-168	chr2	24935153	24935302	+	0	0	665.5	285.1	2.33	6.99e-82
chr2-339	chr2	24949651	24949800	+	0	0	562	276.8	2.03	3.36e-51
chr2-865	chr2	24962323	24962472	+	0	0	269.5	109.9	2.45	1.33e-37
chr2-20	chr2	24975058	24975207	+	0	0	1287.5	597.8	2.15	1.04e-131
chr2-697	chr2	24975825	24975974	+	0	0	368	170.4	2.16	2.23e-39
chr2-575	chr2	25054377	25054526	+	0	0	461	220.1	2.09	1.45e-45
chr2-1604	chr2	25127296	25127445	+	0	0	152	69.5	2.19	9.26e-18
chr2-1331	chr2	25168074	25168223	+	0	0	213	92.2	2.31	4.55e-27
chr2-1188	chr2	25168484	25168633	+	0	0	213	98.8	2.16	1.65e-23
chr2-401	chr2	25180530	25180679	+	0	0	438.5	210.7	2.08	1.24e-42
chr2-1143	chr2	25185874	25186023	+	0	0	251.5	115.5	2.18	7.54e-28
chr2-903	chr2	25186343	25186492	+	0	0	292	100.5	2.91	2.86e-54
chr2-356	chr2	25211337	25211486	+	0	0	521.5	227.8	2.29	4.19e-62
chr2-24	chr2	25224708	25224857	+	0	0	1342.5	583.2	2.3	1.23e-158
chr2-1089	chr2	25240779	25240928	+	0	0	246.5	113.7	2.17	4.81e-27
chr2-1291	chr2	25255323	25255472	+	0	0	222.5	106.1	2.1	6.94e-23
chr2-61	chr2	25262418	25262567	+	0	0	999.5	428.4	2.33	6.51e-122
chr2-327	chr2	25272271	25272420	+	0	0	618.5	261.8	2.36	4.39e-78
chr2-1999	chr2	25292983	25293132	+	0	0	118.5	56.7	2.09	7.89e-13
chr2-348	chr2	25332556	25332705	+	0	0	572	262.5	2.18	2.73e-61
chr2-655	chr2	25372113	25372262	+	0	0	354	158.2	2.24	6.32e-41
chr2-1937	chr2	25400866	25401015	+	0	0	129	57.7	2.23	5.04e-16
chr2-144	chr2	25428499	25428648	+	0	0	760	307.4	2.47	1.53e-104
chr2-358	chr2	25460983	25461132	+	0	0	510.5	238.6	2.14	1.3e-52
chr2-2488	chr2	25483056	25483205	+	0	0	104	39.3	2.65	8.6e-18
chr2-490	chr2	25500643	25500792	+	0	0	368.5	125.9	2.93	1.6e-68
chr2-32	chr2	25546893	25547042	+	0	0	1178	499.7	2.36	1.44e-146
chr2-152	chr2	25557681	25557830	+	0	0	730	345.3	2.11	1.52e-72
chr2-74	chr2	25574837	25574986	+	0	0	923	358.2	2.58	1.51e-136
chr2-1121	chr2	25581668	25581817	+	0	0	198	92.5	2.14	1.25e-21
chr2-2590	chr2	25628772	25628921	+	0	0	107.5	48.7	2.21	3.77e-13
chr2-11	chr2	25983361	25983510	+	0	0	1418	568.2	2.5	1.32e-196
chr2-227	chr2	26021666	26021815	+	0	0	649	303.9	2.14	3.17e-66
chr2-1321	chr2	26091335	26091484	+	0	0	197	88.3	2.23	1.88e-23
chr2-2039	chr2	26116678	26116827	+	0	0	128.5	59.1	2.17	6.06e-15
chr2-315	chr2	26140409	26140558	+	0	0	644	289.3	2.23	4.96e-72
chr2-2326	chr2	26153379	26153528	+	0	0	116	53.6	2.17	1.03e-13
chr2-1858	chr2	26176798	26176947	+	0	0	127	62.6	2.03	6.09e-13
chr2-879	chr2	26198584	26198733	+	0	0	260.5	125.5	2.08	7.24e-26
chr2-2381	chr2	26273671	26273820	+	0	0	99.5	41	2.42	1.37e-14
chr2-556	chr2	26315431	26315580	+	0	0	471.5	226	2.09	5.7e-46
chr2-939	chr2	26325835	26325984	+	0	0	222	102.2	2.17	8.85e-25
chr2-1004	chr2	26351967	26352116	+	0	0	257	123.4	2.08	6.87e-26
chr2-635	chr2	26380546	26380695	+	0	0	353	137	2.58	1.78e-53
chr2-228	chr2	26409086	26409235	+	0	0	643	285.5	2.25	9.63e-74
chr2-53	chr2	26445258	26445407	+	0	0	1027.5	392.9	2.61	1.47e-155
chr2-276	chr2	26445850	26445999	+	0	0	634	250.4	2.53	1.6e-91
chr2-306	chr2	26503780	26503929	+	0	0	561.5	269.5	2.08	3.03e-54
chr2-1411	chr2	26561732	26561881	+	0	0	162.5	74.4	2.18	1.16e-18
chr2-2382	chr2	26571954	26572103	+	0	0	108	50.8	2.13	2.01e-12
chr2-564	chr2	26586806	26586955	+	0	0	400	160	2.5	3.54e-57
chr2-794	chr2	26588654	26588803	+	0	0	304	132.8	2.29	4.34e-37
chr2-440	chr2	26604280	26604429	+	0	0	481.5	234.4	2.05	2.97e-45
chr2-894	chr2	26640257	26640406	+	0	0	275.5	123.4	2.23	6.27e-32
chr2-248	chr2	26902856	26903005	+	0	0	620.5	257.7	2.41	2.37e-81
chr2-414	chr2	26910576	26910725	+	0	0	494	222.6	2.22	2.15e-55
chr2-111	chr2	26933493	26933642	+	0	0	940.5	419.4	2.24	9.58e-106
chr2-656	chr2	26964386	26964535	+	0	0	444	208.6	2.13	1.39e-45
chr2-783	chr2	27043552	27043701	+	0	0	270	117.9	2.29	3.31e-33
chr2-701	chr2	27079185	27079334	+	0	0	341.5	154.4	2.21	1.96e-38
chr2-1074	chr2	27096222	27096371	+	0	0	261.5	109.5	2.39	9.76e-35
chr2-2146	chr2	27183847	27183996	+	0	0	118	50.4	2.34	3.79e-16
chr2-1979	chr2	27195828	27195977	+	0	0	124.5	57.7	2.16	2.68e-14
chr2-1859	chr2	27209985	27210134	+	0	0	165.5	78.9	2.1	2.06e-17
chr2-1464	chr2	27289086	27289235	+	0	0	168.5	73.7	2.29	3.83e-21
chr2-984	chr2	27327245	27327394	+	0	0	257.5	123.4	2.09	6.87e-26
chr2-1871	chr2	27411789	27411938	+	0	0	136	67.1	2.03	1.06e-13
chr2-234	chr2	27426967	27427116	+	0	0	631.5	275.1	2.3	3.11e-75
chr2-429	chr2	27442259	27442408	+	0	0	524	245.5	2.13	8.42e-54
chr2-13	chr2	27475633	27475782	+	0	0	1364	605.1	2.25	2.41e-154
chr2-1347	chr2	27505609	27505758	+	0	0	183.5	82.8	2.22	1.57e-21
chr2-502	chr2	27514984	27515133	+	0	0	484	196.1	2.47	4.24e-67
chr2-3037	chr2	27565383	27565532	+	0	0	90.5	42.8	2.12	2.13e-10
chr2-817	chr2	27636825	27636974	+	0	0	318	113.7	2.8	1.72e-55
chr2-1605	chr2	27692692	27692841	+	0	0	168.5	77.5	2.17	4.27e-19
chr2-1950	chr2	27751278	27751427	+	0	0	149.5	68.2	2.19	1.88e-17
chr2-1521	chr2	27756386	27756535	+	0	0	185.5	78.9	2.35	2.18e-24
chr2-1938	chr2	27858652	27858801	+	0	0	153	67.5	2.27	3.12e-19
chr2-170	chr2	27886203	27886352	+	0	0	758	328.3	2.31	3.54e-91
chr2-1633	chr2	27901380	27901529	+	0	0	163	66.1	2.47	7.73e-24
chr2-2147	chr2	27916377	27916526	+	0	0	120	57	2.1	2.59e-13
chr2-4477	chr2	28090541	28090690	+	0	0	57.5	19.8	2.9	7.95e-12
chr2-2100	chr2	28150137	28150286	+	0	0	133.5	44.5	3	8.27e-27
chr2-929	chr2	28205562	28205711	+	0	0	282	138.4	2.04	7.26e-27
chr2-1731	chr2	28374930	28375079	+	0	0	128	55.6	2.3	7.97e-17
chr2-2149	chr2	28418173	28418322	+	0	0	106	38.3	2.77	1.91e-19
chr2-1826	chr2	28419992	28420141	+	0	0	124.5	60.2	2.07	4.08e-13
chr2-1549	chr2	28466190	28466339	+	0	0	196	79.3	2.47	2.11e-28
chr2-509	chr2	28467960	28468109	+	0	0	381	139.4	2.73	1.25e-63
chr2-1528	chr2	28512987	28513136	+	0	0	186.5	83.1	2.24	2.14e-22
chr2-752	chr2	28525723	28525872	+	0	0	329.5	162.7	2.02	1.85e-30
chr2-316	chr2	28533438	28533587	+	0	0	670	326.2	2.05	2.2e-62
chr2-993	chr2	28583106	28583255	+	0	0	301	132.8	2.27	5.19e-36
chr2-2942	chr2	28592880	28593029	+	0	0	80	35.1	2.28	6.06e-11
chr2-737	chr2	28641149	28641298	+	0	0	347	137.4	2.53	8.62e-51
chr2-2705	chr2	28755580	28755729	+	0	0	95	43.8	2.17	1.49e-11
chr2-1719	chr2	28787331	28787480	+	0	0	149	66.1	2.26	1.44e-18
chr2-1860	chr2	28793060	28793209	+	0	0	138	64	2.16	7.51e-16
chr2-761	chr2	28840291	28840440	+	0	0	341.5	151.3	2.26	4.08e-40
chr2-2612	chr2	29053853	29054002	+	0	0	90.5	42.4	2.13	1.44e-10
chr2-77	chr2	29125048	29125197	+	0	0	1029.5	431.9	2.38	4.77e-131
chr2-1659	chr2	29216386	29216535	+	0	0	132	58.8	2.25	1.61e-16
chr2-1055	chr2	29346696	29346845	+	0	0	225	103.3	2.18	2.9e-25
chr2-3075	chr2	29573193	29573342	+	0	0	93	43.8	2.12	7.05e-11
chr2-1174	chr2	29666671	29666820	+	0	0	229.5	100.5	2.28	3.7e-28
chr2-239	chr2	29716742	29716891	+	0	0	617	242.7	2.54	9.47e-90
chr2-1551	chr2	29787592	29787741	+	0	0	170	60.9	2.79	1.7e-30
chr2-1486	chr2	29788210	29788359	+	0	0	188.5	93.5	2.02	6.14e-18
chr2-159	chr2	29802542	29802691	+	0	0	726	305	2.38	6.13e-93
chr2-1180	chr2	29803523	29803672	+	0	0	210	82.1	2.56	3.33e-32
chr2-1211	chr2	29817920	29818069	+	0	0	262.5	92.2	2.85	2.8e-47
chr2-1354	chr2	29820374	29820523	+	0	0	230.5	98.8	2.33	1.63e-29
chr2-262	chr2	29869340	29869489	+	0	0	543	225	2.41	6.34e-72
chr2-328	chr2	29889573	29889722	+	0	0	608.5	280.3	2.17	2.12e-64
chr2-223	chr2	29890317	29890466	+	0	0	626.5	283.1	2.21	4.18e-69
chr2-69	chr2	29965400	29965549	+	0	0	1020	438.8	2.32	1.32e-123
chr2-606	chr2	30048699	30048848	+	0	0	430.5	210	2.05	1.98e-40
[truncated: 49,512 more rows]
[truncated: 6 more columns]
