# Supplementary material for: CHD4 and SMYD1 repress common transcriptional programs in the developing heart
Source: Development. 2024 May 3;151(8):dev202505. doi: 10.1242/dev.202505 (PMC11112163; doi:10.1242/dev.202505)
Supplement: Table S7. Lost Peaks in E9.5 Smyd1-KO ATAC-seq. [file develop-151-202505-TableS7.xlsx]

## Sheet: Table S7
Lost Peaks in E9.5 Smyd1-KO ATAC-seq
# HOMER Differential Peaks
# Original Peak File = WT_Combined_new.regions.dnase.bed
# Peak File Tag Directory = WT_Combined_new
# Background Tag Directory = KO_Combined_new
#
# Mode = Peaks enriched over background
# Differential peaks = 106
# Fraction of original peaks = 0.38%
# Original number of peaks = 27827
# Size of region used to count tags = given peak sizes (-fixed)
# Fold change cutoff = 2.00
# Poisson p-value cutoff = 1.00e-04
# strand = 2 (tags counted on 0=+strand, 1=-strand, 2=both strands)
# peak directory tagAdjust = 72
# background directory tagAdjust = 72
#
# cmd = getDifferentialPeaks WT_Combined_new.regions.dnase.bed WT_Combined_new KO_Combined_new -F 2
#
#PeakID	chr	start	end	strand	score	focus ratio/other	Total Tags	Background Tags	Fold Change vs. Background	p-value
chr1-3561	chr1	85523344	85523493	+	0	0	42.4	21	2.02	3.54e-05
chr1-5037	chr1	133997833	133997982	+	0	0	33.4	15	2.23	4.02e-05
chr1-4667	chr1	173965521	173965670	+	0	0	29.6	10	2.96	7.64e-07
chr1-5091	chr1	178497157	178497306	+	0	0	34.1	14	2.43	4.32e-06
chr1-4176	chr1	185631531	185631680	+	0	0	41.4	18	2.3	2.3e-06
chr2-3994	chr2	43900556	43900705	+	0	0	42.4	18	2.36	9.71e-07
chr2-6921	chr2	136670885	136671034	+	0	0	32.7	13	2.51	6.21e-06
chr2-7349	chr2	156916373	156916522	+	0	0	27.8	10	2.78	6.42e-06
chr3-2988	chr3	3056431	3056580	+	0	0	29.9	7	4.27	4.32e-10
chr3-2645	chr3	3309092	3309241	+	0	0	37.9	15	2.53	1.19e-06
chr3-1635	chr3	16891459	16891608	+	0	0	39.3	19	2.07	3.82e-05
chr3-3843	chr3	24723186	24723335	+	0	0	32.7	14.5	2.25	4.91e-05
chr3-3126	chr3	26725105	26725254	+	0	0	38.6	11.5	3.36	5.54e-10
chr3-3873	chr3	62651821	62651970	+	0	0	30.6	9	3.4	2.77e-08
chr3-3198	chr3	115906447	115906596	+	0	0	30.3	9.5	3.18	8.68e-08
chr3-2244	chr3	115907013	115907162	+	0	0	42.4	11.5	3.69	3.48e-12
chr3-3091	chr3	128252869	128253018	+	0	0	32.7	13.5	2.42	1.29e-05
chr4-5653	chr4	33369111	33369260	+	0	0	28.2	6.5	4.33	3.66e-10
chr4-3373	chr4	60471072	60471221	+	0	0	41.7	17	2.45	5.78e-07
chr4-3480	chr4	144697645	144697794	+	0	0	35.1	17	2.07	8.66e-05
chr5-2485	chr5	14949863	14950012	+	0	0	49	19	2.58	6.73e-09
chr5-1394	chr5	15602635	15602784	+	0	0	71.6	30.5	2.35	2.79e-10
chr5-1282	chr5	15660797	15660946	+	0	0	86.6	40	2.16	1.93e-10
chr5-6446	chr5	21465090	21465239	+	0	0	30.6	11.5	2.66	3.98e-06
chr5-4729	chr5	67878439	67878588	+	0	0	30.6	7	4.37	9.98e-11
chr5-6551	chr5	79430830	79430979	+	0	0	32.7	13.5	2.42	1.29e-05
chr5-4328	chr5	108219463	108219612	+	0	0	40	18.5	2.16	2.18e-05
chr6-559	chr6	8730086	8730235	+	0	0	101.9	50.5	2.02	2.63e-10
chr6-2197	chr6	50617875	50618024	+	0	0	48.3	20.5	2.36	1.58e-07
chr6-2316	chr6	60687110	60687259	+	0	0	37.2	16.5	2.26	9.63e-06
chr6-209	chr6	87457452	87457601	+	0	0	253.9	45	5.64	1.23e-101
chr6-1532	chr6	89176152	89176301	+	0	0	53.2	26.5	2.01	3.79e-06
chr6-4459	chr6	89182665	89182814	+	0	0	30.9	5	6.19	2.82e-14
chr6-2520	chr6	89205347	89205496	+	0	0	41.7	18.5	2.26	4.38e-06
chr7-7013	chr7	47268177	47268326	+	0	0	31.6	12	2.64	3.37e-06
chr7-6808	chr7	140241846	140241995	+	0	0	27.1	6.5	4.17	1.59e-09
chr8-4499	chr8	19690446	19690595	+	0	0	36.2	17	2.13	4e-05
chr8-3799	chr8	20049217	20049366	+	0	0	34.4	14.5	2.37	8.83e-06
chr9-25	chr9	3015978	3016127	+	0	0	941.3	463.5	2.03	2.45e-84
chr9-5648	chr9	83940689	83940838	+	0	0	30.3	7	4.32	9.98e-11
chr10-709	chr10	3112771	3112920	+	0	0	120.7	9	13.41	6.44e-89
chr10-2852	chr10	78553252	78553401	+	0	0	36.9	15.5	2.38	6.03e-06
chr10-1616	chr10	113655571	113655720	+	0	0	36.2	15	2.41	2.99e-06
chr11-5117	chr11	15680122	15680271	+	0	0	26.8	8.5	3.15	1.07e-06
chr12-929	chr12	95119191	95119340	+	0	0	46.9	14	3.35	1.13e-11
chr12-3690	chr12	103470938	103471087	+	0	0	37.2	18	2.07	5.75e-05
chr12-2513	chr12	114587255	114587404	+	0	0	33.4	14	2.38	1.07e-05
chr12-2018	chr12	114868572	114868721	+	0	0	41.7	14.5	2.88	9.45e-09
chr12-4229	chr12	115765396	115765545	+	0	0	30.3	13	2.33	3.79e-05
chr12-2838	chr12	115999196	115999345	+	0	0	40.7	16.5	2.47	6.94e-07
chr12-934	chr12	116011573	116011722	+	0	0	70.9	30	2.36	3.36e-10
chr13-1952	chr13	13753457	13753606	+	0	0	42.1	19.5	2.16	6.63e-06
chr13-3067	chr13	32386497	32386646	+	0	0	32	11.5	2.78	1.45e-06
chr13-3404	chr13	39018962	39019111	+	0	0	25.7	10	2.57	4.69e-05
chr13-3135	chr13	65350662	65350811	+	0	0	26.4	5.5	4.81	2.25e-10
chr13-1421	chr13	65380992	65381141	+	0	0	49	22.5	2.18	9.03e-07
chr13-2658	chr13	65599550	65599699	+	0	0	33	14.5	2.28	2.11e-05
chr13-1385	chr13	65626523	65626672	+	0	0	51.1	15.5	3.3	8.65e-13
chr13-2070	chr13	65631834	65631983	+	0	0	38.3	12	3.19	1.72e-09
chr13-2659	chr13	65660292	65660441	+	0	0	32.3	11.5	2.81	5.13e-07
chr13-2873	chr13	65933916	65934065	+	0	0	35.5	14	2.53	1.7e-06
chr13-2660	chr13	65991241	65991390	+	0	0	36.2	16	2.26	1.17e-05
chr13-1891	chr13	65995894	65996043	+	0	0	37.6	12	3.13	5.52e-09
chr13-3476	chr13	65996341	65996490	+	0	0	36.9	17.5	2.11	7.06e-05
chr13-2317	chr13	66415578	66415727	+	0	0	35.1	16	2.2	2.69e-05
chr13-1806	chr13	66637526	66637675	+	0	0	41.4	19	2.18	8.09e-06
chr13-2173	chr13	66642054	66642203	+	0	0	37.6	15.5	2.42	2.48e-06
chr13-2396	chr13	66698024	66698173	+	0	0	40.7	19	2.14	1.78e-05
chr13-3137	chr13	68104761	68104910	+	0	0	31.3	8.5	3.68	2.18e-09
chr13-2775	chr13	82051381	82051530	+	0	0	36.9	15.5	2.38	6.03e-06
chr13-3045	chr13	113948113	113948262	+	0	0	32	10	3.2	7.98e-08
chr14-3007	chr14	44067677	44067826	+	0	0	34.4	15	2.3	1.74e-05
chr15-2210	chr15	21114851	21115000	+	0	0	32.7	15	2.18	9.03e-05
chr15-1455	chr15	39820580	39820729	+	0	0	45.9	21.5	2.13	6.48e-06
chr16-657	chr16	3115377	3115526	+	0	0	61.6	28.5	2.16	8.42e-08
chr16-2183	chr16	3122248	3122397	+	0	0	34.4	13.5	2.55	2.02e-06
chr16-721	chr16	3350021	3350170	+	0	0	61.2	29	2.11	1.5e-07
chr16-2969	chr16	73808927	73809076	+	0	0	28.2	11	2.56	1.26e-05
chr16-383	chr16	98023034	98023183	+	0	0	95.6	42.5	2.25	3e-12
chr17-2486	chr17	23435594	23435743	+	0	0	43.5	16.5	2.63	4.03e-08
chr17-3762	chr17	38521654	38521803	+	0	0	33.4	14.5	2.3	2.11e-05
chr17-2831	chr17	50774091	50774240	+	0	0	40.7	18	2.26	5.34e-06
chr17-3366	chr17	73119278	73119427	+	0	0	35.5	15	2.36	7.3e-06
chr18-1856	chr18	3041327	3041476	+	0	0	31.6	14	2.26	5.99e-05
chr18-2017	chr18	10684309	10684458	+	0	0	34.1	14	2.43	4.32e-06
chr18-2605	chr18	43657815	43657964	+	0	0	32.3	9.5	3.4	7.7e-09
chr18-232	chr18	55939414	55939563	+	0	0	134.6	63.5	2.12	9.29e-15
chr18-757	chr18	71506355	71506504	+	0	0	44.5	21.5	2.07	1.38e-05
chr18-2518	chr18	80020048	80020197	+	0	0	31.6	12.5	2.53	7.43e-06
chr18-691	chr18	82615455	82615604	+	0	0	64.7	31	2.09	1.44e-07
chr19-1904	chr19	3101257	3101406	+	0	0	34.4	16	2.15	6.01e-05
chr19-1928	chr19	34348569	34348718	+	0	0	29.9	10.5	2.85	1.96e-06
chr19-2315	chr19	35204264	35204413	+	0	0	35.8	17	2.11	8.66e-05
chr19-1602	chr19	57348578	57348727	+	0	0	36.5	14.5	2.52	1.42e-06
chrX-954	chrX	4541519	4541668	+	0	0	38.6	12.5	3.09	5.02e-09
chrX-1167	chrX	13262283	13262432	+	0	0	31.3	9.5	3.29	2.63e-08
chrX-645	chrX	52886069	52886218	+	0	0	43.1	16	2.69	1.74e-08
chrX-1126	chrX	55935510	55935659	+	0	0	28.2	9.5	2.96	8.62e-07
chrX-1176	chrX	67606138	67606287	+	0	0	31.6	11.5	2.75	1.45e-06
chrX-925	chrX	75660820	75660969	+	0	0	26.4	10	2.64	1.77e-05
chrX-279	chrX	75666398	75666547	+	0	0	72	35.5	2.03	1.02e-07
chrX-525	chrX	75667619	75667768	+	0	0	55.3	16	3.46	2.09e-14
chrX-453	chrX	94883635	94883784	+	0	0	59.1	25.5	2.32	1.01e-08
chrX-1253	chrX	157259218	157259367	+	0	0	31.6	5.5	5.75	5.36e-14
chrX-581	chrX	170014126	170014275	+	0	0	57	17	3.35	1.97e-14
chrY-37	chrY	90787968	90788117	+	0	0	68.2	9	7.57	4.43e-36
Annotated Peaks
seqnames	start	end	width	strand	annotation	geneChr	geneStart	geneEnd	geneLength	geneStrand	geneId	transcriptId	distanceToTSS	ENSEMBL	SYMBOL	GENENAME
chr1	85523345	85523493	149	*	Intron (ENSMUST00000161449.1/ENSMUST00000161449.1, intron 1 of 1)	1	85579357	85584278	4922	2	109032	ENSMUST00000186740.1	60785	ENSMUSG00000070034	Sp110	Sp110 nuclear body protein
chr1	133997834	133997982	149	*	Distal Intergenic	1	134037254	134048277	11024	1	14264	ENSMUST00000048183.7	-39272	ENSMUSG00000041559	Fmod	fibromodulin
chr1	173965522	173965670	149	*	Intron (ENSMUST00000000266.8/26388, intron 5 of 6)	1	173962568	173982744	20177	2	26388	ENSMUST00000000266.8	17074	ENSMUSG00000026535	Ifi202b	interferon activated gene 202B
chr1	178497158	178497306	149	*	Distal Intergenic	1	178529125	178716500	187376	1	269152	ENSMUST00000193931.1	-31819	ENSMUSG00000026494	Kif26b	kinesin family member 26B
chr1	185631532	185631680	149	*	Distal Intergenic	1	185497388	185498017	630	1	114668	ENSMUST00000192616.1	134144	ENSMUSG00000102185	5033404E19Rik	NSA2 ribosome biogenesis homolog pseudogene
chr2	43900557	43900705	149	*	Intron (ENSMUST00000112824.7/76117, intron 6 of 14)	2	43748870	44387623	638754	1	76117	ENSMUST00000055776.7	151687	ENSMUSG00000049744	Arhgap15	Rho GTPase activating protein 15
chr2	136670886	136671034	149	*	Distal Intergenic	2	136713453	136782428	68976	1	20614	ENSMUST00000028727.10	-42419	ENSMUSG00000027273	Snap25	synaptosomal-associated protein 25
chr2	156916374	156916522	149	*	Distal Intergenic	2	156931152	156935005	3854	2	29812	ENSMUST00000149599.1	18483	ENSMUSG00000027634	Ndrg3	N-myc downstream regulated gene 3
chr3	3056432	3056580	149	*	Distal Intergenic	3	3508030	3657844	149815	1	30942	ENSMUST00000108393.7	-451450	ENSMUSG00000017688	Hnf4g	hepatocyte nuclear factor 4, gamma
chr3	3309093	3309241	149	*	Distal Intergenic	3	3508030	3657844	149815	1	30942	ENSMUST00000108393.7	-198789	ENSMUSG00000017688	Hnf4g	hepatocyte nuclear factor 4, gamma
chr3	16891460	16891608	149	*	Distal Intergenic	3	16183236	16216855	33620	1	229096	ENSMUST00000108346.4	708224	ENSMUSG00000047213	Ythdf3	YTH N6-methyladenosine RNA binding protein 3
chr3	24723187	24723335	149	*	Intron (ENSMUST00000203414.1/635702, intron 1 of 13)	3	23798102	24783622	985521	2	635702	ENSMUST00000203414.1	60287	ENSMUSG00000102758	Naaladl2	N-acetylated alpha-linked acidic dipeptidase-like 2
chr3	26725106	26725254	149	*	Intron (ENSMUST00000047005.10/70862, intron 2 of 10)	3	26637650	26927479	289830	1	70862	ENSMUST00000108305.1	87456	ENSMUSG00000039335	Spata16	spermatogenesis associated 16
chr3	62651822	62651970	149	*	Distal Intergenic	3	62529077	62605140	76064	2	229357	ENSMUST00000058535.5	-46682	ENSMUSG00000043441	Gpr149	G protein-coupled receptor 149
chr3	115906448	115906596	149	*	Intron (ENSMUST00000189799.6/69740, intron 4 of 7)	3	115888195	115892990	4796	1	69740	ENSMUST00000199970.1	18253	ENSMUSG00000033554	Dph5	diphthamide biosynthesis 5
chr3	115907014	115907162	149	*	Intron (ENSMUST00000189799.6/69740, intron 4 of 7)	3	115888195	115892990	4796	1	69740	ENSMUST00000199970.1	18819	ENSMUSG00000033554	Dph5	diphthamide biosynthesis 5
chr3	128252870	128253018	149	*	Distal Intergenic	3	128124582	128231606	107025	2	402774	ENSMUST00000196895.4	-21264	ENSMUSG00000105816	D030025E07Rik	RIKEN cDNA D030025E07 gene
chr4	33369112	33369260	149	*	Intron (ENSMUST00000108153.8/24018, intron 11 of 15)	4	33331014	33358056	27043	1	24018	ENSMUST00000146870.1	38098	ENSMUSG00000028274	Rngtt	RNA guanylyltransferase and 5'-phosphatase
chr4	60471073	60471221	149	*	Distal Intergenic	4	60498440	60499332	893	2	17840	ENSMUST00000135953.1	28111	ENSMUSG00000078683	Mup1	major urinary protein 1
chr4	144697646	144697794	149	*	Distal Intergenic	4	144669937	144686368	16432	2	230890	ENSMUST00000105747.1	-11278	ENSMUSG00000078505	Aadacl4fm4	AADACL4 family member 4
chr5	14949864	14950012	149	*	Distal Intergenic	5	14933221	14938429	5209	2	624245	ENSMUST00000159973.2	-11435	ENSMUSG00000091255	Speer4e	spermatogenesis associated glutamate (E)-rich protein 4e
chr5	15602636	15602784	149	*	Intron (ENSMUST00000178227.5/ENSMUST00000178227.5, intron 2 of 2)	5	15619064	15623864	4801	1	360220	ENSMUST00000095006.8	-16280	ENSMUSG00000070933	Speer4d	spermatogenesis associated glutamate (E)-rich protein 4D
chr5	15660798	15660946	149	*	Promoter (3-4kb)	5	15652286	15657059	4774	2	381715	ENSMUST00000092696.4	-3739	ENSMUSG00000069720	4930572O03Rik	spermatogenesis associated glutamate (E)-rich protein pseudogene
chr5	21465091	21465239	149	*	Intron (ENSMUST00000056045.4/330050, intron 7 of 7)	5	21434729	21480804	46076	1	330050	ENSMUST00000146056.1	30362	ENSMUSG00000047221	Fam185a	family with sequence similarity 185, member A
chr5	67878440	67878588	149	*	Intron (ENSMUST00000143945.2/ENSMUST00000143945.2, intron 1 of 3)	5	67618140	67847434	229295	2	11980	ENSMUST00000037380.14	-31006	ENSMUSG00000037685	Atp8a1	ATPase, aminophospholipid transporter (APLT), class I, type 8A, member 1
chr5	79430831	79430979	149	*	Distal Intergenic	5	81020138	81388784	368647	1	319387	ENSMUST00000147226.7	-1589159	ENSMUSG00000037605	Adgrl3	adhesion G protein-coupled receptor L3
chr5	108219464	108219612	149	*	Intron (ENSMUST00000047677.8/73254, intron 26 of 28)	5	108268897	108280526	11630	1	13486	ENSMUST00000031190.4	-49285	ENSMUSG00000029265	Dr1	down-regulator of transcription 1
chr6	8730087	8730235	149	*	Intron (ENSMUST00000156695.7/15893, intron 5 of 10)	6	8659002	8737097	78096	2	15893	ENSMUST00000126430.1	6862	ENSMUSG00000062995	Ica1	islet cell autoantigen 1
chr6	50617876	50618024	149	*	Exon (ENSMUST00000204625.1/ENSMUST00000204625.1, exon 1 of 1)	6	50573302	50596632	23331	2	70821	ENSMUST00000031852.4	-21244	ENSMUSG00000029828	4921507P07Rik	RIKEN cDNA 4921507P07 gene
chr6	60687111	60687259	149	*	Distal Intergenic	6	60808679	60827556	18878	2	20617	ENSMUST00000204586.2	140297	ENSMUSG00000025889	Snca	synuclein, alpha
chr6	87457453	87457601	149	*	Downstream (<1kb)	6	87460115	87463647	3533	2	232201	ENSMUST00000203559.1	6046	ENSMUSG00000030047	Arhgap25	Rho GTPase activating protein 25
chr6	89176153	89176301	149	*	Distal Intergenic	6	89141005	89147388	6384	1	434065	ENSMUST00000160361.2	35148	ENSMUSG00000090254	Gm1965	predicted gene 1965
chr6	89182666	89182814	149	*	Distal Intergenic	6	89211165	89216237	5073	2	330379	ENSMUST00000079186.2	33423	NA	Gm839	predicted gene 839
chr6	89205348	89205496	149	*	Distal Intergenic	6	89211165	89216237	5073	2	330379	ENSMUST00000079186.2	10741	NA	Gm839	predicted gene 839
chr7	47268178	47268326	149	*	Distal Intergenic	7	47234919	47252848	17930	2	668725	ENSMUST00000098436.3	-15330	ENSMUSG00000074111	Mrgpra9	MAS-related GPR, member A9
chr7	140241847	140241995	149	*	Promoter (5-6kb)	7	140247284	140300665	53382	1	244234	ENSMUST00000210212.1	-5289	ENSMUSG00000054672	5830411N06Rik	RIKEN cDNA 5830411N06 gene
chr8	19690447	19690595	149	*	Intron (ENSMUST00000155660.8/ENSMUST00000155660.8, intron 2 of 4)	8	19729576	19753527	23952	1	626415	ENSMUST00000098909.4	-38981	ENSMUSG00000096265	4930467E23Rik	RIKEN cDNA 4930467E23 gene
chr8	20049218	20049366	149	*	Distal Intergenic	8	20262613	20283266	20654	2	547150	ENSMUST00000150051.7	233900	ENSMUSG00000071796	6820431F20Rik	cadherin 11 pseudogene
chr9	3015979	3016127	149	*	Intron (ENSMUST00000099050.3/ENSMUST00000099050.3, intron 2 of 4)	9	3038669	3038743	75	2	100628572	ENSMUST00000195989.1	22616	ENSMUSG00000106183	Mir101c	microRNA 101c
chr9	83940690	83940838	149	*	Promoter (7-8kb)	9	83948781	84124240	175460	1	12040	ENSMUST00000190166.6	-7943	ENSMUSG00000032263	Bckdhb	branched chain ketoacid dehydrogenase E1, beta polypeptide
chr10	3112772	3112920	149	*	Promoter (6-7kb)	10	3119841	3129546	9706	1	215728	ENSMUST00000095874.2	-6921	NA	9230019H11Rik	RIKEN cDNA 9230019H11 gene
chr10	78553253	78553401	149	*	Distal Intergenic	10	78574346	78576685	2340	1	216136	ENSMUST00000218061.1	-20945	ENSMUSG00000032763	Ilvbl	ilvB (bacterial acetolactate synthase)-like
chr10	113655572	113655720	149	*	Distal Intergenic	10	112925430	112928995	3566	2	382423	ENSMUST00000099276.3	-726577	ENSMUSG00000074748	Atxn7l3b	ataxin 7-like 3B
chr11	15680123	15680271	149	*	Distal Intergenic	11	16257724	16284186	26463	1	211739	ENSMUST00000109645.8	-577453	ENSMUSG00000048834	Vstm2a	V-set and transmembrane domain containing 2A
chr12	95119192	95119340	149	*	Distal Intergenic	12	95692226	95785215	92990	1	399558	ENSMUST00000057324.3	-572886	ENSMUSG00000047414	Flrt2	fibronectin leucine rich transmembrane protein 2
chr12	103470939	103471087	149	*	Distal Intergenic	12	103450898	103457223	6326	2	217845	ENSMUST00000044687.6	-13716	ENSMUSG00000021208	Ifi27l2b	interferon, alpha-inducible protein 27 like 2B
chr12	114587256	114587404	149	*	Distal Intergenic	12	114513635	114513694	60	2	102465664	ENSMUST00000184622.1	-73562	ENSMUSG00000098357	Mir7094-2	microRNA 7094-2
chr12	114868573	114868721	149	*	Distal Intergenic	12	114513635	114513694	60	2	102465664	ENSMUST00000184622.1	-354879	ENSMUSG00000098357	Mir7094-2	microRNA 7094-2
chr12	115765397	115765545	149	*	Exon (ENSMUST00000103542.1/ENSMUST00000103542.1, exon 1 of 1)	12	115695720	115695794	75	2	102465205	ENSMUST00000184417.1	-69603	ENSMUSG00000098336	Mir6388	microRNA 6388
chr12	115999197	115999345	149	*	Distal Intergenic	12	116047724	116060592	12869	1	56220	ENSMUST00000073551.5	-48379	ENSMUSG00000042063	Zfp386	zinc finger protein 386 (Kruppel-like)
chr12	116011574	116011722	149	*	Distal Intergenic	12	116047724	116060592	12869	1	56220	ENSMUST00000073551.5	-36002	ENSMUSG00000042063	Zfp386	zinc finger protein 386 (Kruppel-like)
chr13	13753458	13753606	149	*	Exon (ENSMUST00000221483.1/17101, exon 2 of 2)	13	13746736	13753972	7237	1	17101	ENSMUST00000221483.1	6722	ENSMUSG00000019726	Lyst	lysosomal trafficking regulator
chr13	32386498	32386646	149	*	Distal Intergenic	13	31819579	32338740	519162	2	218138	ENSMUST00000041859.8	-47758	ENSMUSG00000038372	Gmds	GDP-mannose 4, 6-dehydratase
chr13	39018963	39019111	149	*	Distal Intergenic	13	38932136	38960875	28740	2	108652	ENSMUST00000021870.11	-58088	ENSMUSG00000021432	Slc35b3	solute carrier family 35, member B3
chr13	65350663	65350811	149	*	Promoter (2-3kb)	13	65336222	65348597	12376	2	665738	ENSMUST00000220595.1	-2066	NA	Gm7762	predicted gene 7762
chr13	65380993	65381141	149	*	Exon (ENSMUST00000222598.1/ENSMUST00000222598.1, exon 1 of 2)	13	65336222	65348597	12376	2	665738	ENSMUST00000220595.1	-32396	NA	Gm7762	predicted gene 7762
chr13	65599551	65599699	149	*	Intron (ENSMUST00000223034.1/ENSMUST00000223034.1, intron 1 of 1)	13	65336222	65348597	12376	2	665738	ENSMUST00000220595.1	-250954	NA	Gm7762	predicted gene 7762
chr13	65626524	65626672	149	*	Intron (ENSMUST00000222230.1/ENSMUST00000222230.1, intron 1 of 1)	13	65336222	65348597	12376	2	665738	ENSMUST00000220595.1	-277927	NA	Gm7762	predicted gene 7762
chr13	65631835	65631983	149	*	Distal Intergenic	13	65336222	65348597	12376	2	665738	ENSMUST00000220595.1	-283238	NA	Gm7762	predicted gene 7762
chr13	65660293	65660441	149	*	Distal Intergenic	13	65336222	65348597	12376	2	665738	ENSMUST00000220595.1	-311696	NA	Gm7762	predicted gene 7762
chr13	65933917	65934065	149	*	Distal Intergenic	13	66113480	66120204	6725	1	628709	ENSMUST00000238355.1	-179415	ENSMUSG00000095909	Gm10324	predicted gene 10324
chr13	65991242	65991390	149	*	Distal Intergenic	13	66113480	66120204	6725	1	628709	ENSMUST00000238355.1	-122090	ENSMUSG00000095909	Gm10324	predicted gene 10324
chr13	65995895	65996043	149	*	Distal Intergenic	13	66113480	66120204	6725	1	628709	ENSMUST00000238355.1	-117437	ENSMUSG00000095909	Gm10324	predicted gene 10324
chr13	65996342	65996490	149	*	Distal Intergenic	13	66113480	66120204	6725	1	628709	ENSMUST00000238355.1	-116990	ENSMUSG00000095909	Gm10324	predicted gene 10324
chr13	66415579	66415727	149	*	Intron (ENSMUST00000225647.1/ENSMUST00000225647.1, intron 2 of 2)	13	66418322	66419597	1276	2	76803	ENSMUST00000172688.3	3870	ENSMUSG00000074832	2410141K09Rik	RIKEN cDNA 2410141K09 gene
chr13	66637527	66637675	149	*	Distal Intergenic	13	66418114	66441118	23005	2	76803	ENSMUST00000173583.7	-196409	ENSMUSG00000074832	2410141K09Rik	RIKEN cDNA 2410141K09 gene
chr13	66642055	66642203	149	*	Distal Intergenic	13	66418114	66441118	23005	2	76803	ENSMUST00000173583.7	-200937	ENSMUSG00000074832	2410141K09Rik	RIKEN cDNA 2410141K09 gene
chr13	66698025	66698173	149	*	Exon (ENSMUST00000071320.5/ENSMUST00000071320.5, exon 1 of 4)	13	66901061	66902786	1726	2	67530	ENSMUST00000174606.1	204613	ENSMUSG00000021520	Uqcrb	ubiquinol-cytochrome c reductase binding protein
chr13	68104762	68104910	149	*	Distal Intergenic	13	67863326	67863925	600	1	408058	ENSMUST00000078471.6	241436	ENSMUSG00000064063	BC048507	cDNA sequence BC048507
chr13	82051382	82051530	149	*	Distal Intergenic	13	81791977	81793668	1692	1	12626	ENSMUST00000224168.1	259405	ENSMUSG00000021537	Cetn3	centrin 3
chr13	113948114	113948262	149	*	Intron (ENSMUST00000091201.6/218639, intron 3 of 4)	13	113794622	114155276	360655	1	218639	ENSMUST00000224068.1	153492	ENSMUSG00000042348	Arl15	ADP-ribosylation factor-like 15
chr14	44067678	44067826	149	*	Distal Intergenic	14	44102654	44103534	881	1	13587	ENSMUST00000074839.6	-34828	ENSMUSG00000072596	Ear2	eosinophil-associated, ribonuclease A family, member 2
chr15	21114852	21115000	149	*	Intron (ENSMUST00000227496.1/215654, intron 2 of 12)	15	21111452	21589530	478079	1	215654	ENSMUST00000075132.7	3400	ENSMUSG00000040452	Cdh12	cadherin 12
chr15	39820581	39820729	149	*	Intron (ENSMUST00000022915.10/64705, intron 7 of 9)	15	39797045	39812377	15333	1	100503072	ENSMUST00000147378.1	23536	ENSMUSG00000087695	Gm16291	predicted gene 16291
chr16	3115378	3115526	149	*	Distal Intergenic	16	3592398	3593339	942	1	258859	ENSMUST00000061541.1	-476872	ENSMUSG00000051003	Olfr161	olfactory receptor 161
chr16	3122249	3122397	149	*	Distal Intergenic	16	3592398	3593339	942	1	258859	ENSMUST00000061541.1	-470001	ENSMUSG00000051003	Olfr161	olfactory receptor 161
chr16	3350022	3350170	149	*	Distal Intergenic	16	3592398	3593339	942	1	258859	ENSMUST00000061541.1	-242228	ENSMUSG00000051003	Olfr161	olfactory receptor 161
chr16	73808928	73809076	149	*	Distal Intergenic	16	73894664	73899885	5222	2	268902	ENSMUST00000149114.1	90809	ENSMUSG00000052516	Robo2	roundabout guidance receptor 2
chr16	98023035	98023183	149	*	Intron (ENSMUST00000231936.1/245305, intron 4 of 4)	16	98008629	98009008	380	1	245305	ENSMUST00000113729.2	14406	ENSMUSG00000080717	B230307C23Rik	RIKEN cDNA B230307C23 gene
chr17	23435595	23435743	149	*	Distal Intergenic	17	23455173	23479699	24527	2	619788	ENSMUST00000171996.2	43956	ENSMUSG00000091407	Vmn2r117	vomeronasal 2, receptor 117
chr17	38521655	38521803	149	*	Distal Intergenic	17	38554192	38560621	6430	1	100126773	ENSMUST00000173055.2	-32389	ENSMUSG00000092244	Esp34	exocrine gland secreted peptide 34
chr17	50774092	50774240	149	*	Intron (ENSMUST00000024717.9/72238, intron 18 of 21)	17	50698688	50699443	756	1	12228	ENSMUST00000061681.8	75404	ENSMUSG00000022863	Btg3	BTG anti-proliferation factor 3
chr17	73119279	73119427	149	*	Promoter (6-7kb)	17	73126427	73240155	113729	1	225010	ENSMUST00000232703.1	-7000	ENSMUSG00000054469	Lclat1	lysocardiolipin acyltransferase 1
chr18	3041328	3041476	149	*	Distal Intergenic	18	3122492	3123412	921	2	100312476	ENSMUST00000165255.2	81936	ENSMUSG00000091539	Vmn1r238	vomeronasal 1 receptor, 238
chr18	10684310	10684458	149	*	Intron (ENSMUST00000002549.8/106861, intron 3 of 8)	18	10652223	10664318	12096	2	106861	ENSMUST00000234419.1	-19992	ENSMUSG00000002475	Abhd3	abhydrolase domain containing 3
chr18	43657816	43657964	149	*	Intron (ENSMUST00000082254.7/76217, intron 1 of 21)	18	43590517	43687625	97109	2	76217	ENSMUST00000237069.1	29661	ENSMUSG00000024502	Jakmip2	janus kinase and microtubule interacting protein 2
chr18	55939415	55939563	149	*	Intron (ENSMUST00000235251.1/ENSMUST00000235251.1, intron 1 of 1)	18	56400337	56503564	103228	1	107022	ENSMUST00000237355.1	-460774	ENSMUSG00000001700	Gramd3	GRAM domain containing 3
chr18	71506356	71506504	149	*	Intron (ENSMUST00000114943.10/13176, intron 12 of 28)	18	71258990	72351017	1092028	2	13176	ENSMUST00000073379.5	844513	ENSMUSG00000060534	Dcc	deleted in colorectal carcinoma
chr18	80020049	80020197	149	*	Promoter (<=1kb)	18	80020179	80020431	253	1	102640717	ENSMUST00000236190.1	0	NA	Gm36718	predicted gene, 36718
chr18	82615456	82615604	149	*	Promoter (2-3kb)	18	82595476	82617750	22275	2	329002	ENSMUST00000183324.7	2146	ENSMUSG00000041258	Zfp236	zinc finger protein 236
chr19	3101258	3101406	149	*	Intron (ENSMUST00000237047.1/70011, intron 2 of 5)	19	3145946	3160181	14236	2	70011	ENSMUST00000191405.6	58775	ENSMUSG00000100969	1700030N03Rik	RIKEN cDNA 1700030N03 gene
chr19	34348570	34348718	149	*	Distal Intergenic	19	34300075	34316677	16603	1	14102	ENSMUST00000236731.1	48495	ENSMUSG00000024778	Fas	Fas (TNF receptor superfamily member 6)
chr19	35204265	35204413	149	*	Distal Intergenic	19	34972729	34975743	3015	1	240641	ENSMUST00000224381.1	231536	ENSMUSG00000024795	Kif20b	kinesin family member 20B
chr19	57348579	57348727	149	*	Intron (ENSMUST00000235159.1/320879, intron 1 of 2)	19	57360680	57389586	28907	1	226252	ENSMUST00000036407.5	-11953	ENSMUSG00000033478	Fam160b1	family with sequence similarity 160, member B1
chrX	4541520	4541668	149	*	Distal Intergenic	20	4515674	4517170	1497	1	546185	ENSMUST00000105016.2	25846	NA	Gm5925	germ cell-less homolog 1 family pseudogene
chrX	13262284	13262432	149	*	Distal Intergenic	20	13234684	13247736	13053	2	72122	ENSMUST00000186931.1	-14548	ENSMUSG00000100714	2010308F09Rik	RIKEN cDNA 2010308F09 gene
chrX	52886070	52886218	149	*	Distal Intergenic	20	52878243	52878733	491	1	624936	ENSMUST00000119119.1	7827	NA	Pou5f1-rs8	POU domain, class 5, transcription factor 1, related sequence 8
chrX	55935511	55935659	149	*	Distal Intergenic	20	56136572	56153498	16927	1	70691	ENSMUST00000033458.2	-200913	ENSMUSG00000031125	3830403N18Rik	RIKEN cDNA 3830403N18 gene
chrX	67606139	67606287	149	*	Distal Intergenic	20	67682900	67693562	10663	2	382217	ENSMUST00000114675.1	87275	ENSMUSG00000079578	Gm1140	predicted gene 1140
chrX	75660821	75660969	149	*	Distal Intergenic	20	75572046	75578231	6186	2	67790	ENSMUST00000033545.5	-82590	ENSMUSG00000031202	Rab39b	RAB39B, member RAS oncogene family
chrX	75666399	75666547	149	*	Distal Intergenic	20	75572046	75578231	6186	2	67790	ENSMUST00000033545.5	-88168	ENSMUSG00000031202	Rab39b	RAB39B, member RAS oncogene family
chrX	75667620	75667768	149	*	Distal Intergenic	20	75731068	75755600	24533	2	74396	ENSMUST00000140409.1	87832	ENSMUSG00000087396	4933407K13Rik	RIKEN cDNA 4933407K13 gene
chrX	94883636	94883784	149	*	Distal Intergenic	20	94795563	94798183	2621	2	668171	ENSMUST00000117281.1	-85453	NA	Zxda	zinc finger, X-linked, duplicated A
chrX	157259219	157259367	149	*	Intron (ENSMUST00000079945.10/18675, intron 13 of 21)	20	157162075	157415286	253212	2	18675	ENSMUST00000079945.10	155919	ENSMUSG00000057457	Phex	phosphate regulating endopeptidase homolog, X-linked
chrX	170014127	170014275	149	*	Intron (ENSMUST00000179760.1/ENSMUST00000179760.1, intron 5 of 6)	20	169979451	169990798	11348	1	17318	ENSMUST00000079443.5	34676	ENSMUSG00000035299	Mid1	midline 1
chrY	90787969	90788117	149	*	Promoter (2-3kb)	21	90785848	90816398	30551	1	170942	ENSMUST00000238238.1	2121	ENSMUSG00000096768	Erdr1	erythroid differentiation regulator 1
