# Supplementary material for: CHD4 and SMYD1 repress common transcriptional programs in the developing heart
Source: Development. 2024 May 3;151(8):dev202505. doi: 10.1242/dev.202505 (PMC11112163; doi:10.1242/dev.202505)
Supplement: Table S8. Annotated Gained Peaks in E10.5 Chd4-CMko hearts ATAC-seq. [file develop-151-202505-TableS8.xlsx]

## Sheet: Table S8
Annotated Gained Peaks in E10.5 Chd4-CMko hearts ATAC-seq
seqnames	start	end	width	strand	V4	V5	V6	annotation	geneChr	geneStart	geneEnd	geneLength	geneStrand	geneId	transcriptId	distanceToTSS	ENSEMBL	SYMBOL	GENENAME
chr1	4492056	4492206	151	*	chr1-989	169	+	Promoter (1-2kb)	1	4492465	4493735	1271	2	20671	ENSMUST00000191939.1	1529	ENSMUSG00000025902	Sox17	SRY (sex determining region Y)-box 17
chr1	4493533	4493683	151	*	chr1-1305	113	+	Promoter (<=1kb)	1	4492465	4493735	1271	2	20671	ENSMUST00000191939.1	52	ENSMUSG00000025902	Sox17	SRY (sex determining region Y)-box 17
chr1	6061488	6061638	151	*	chr1-3481	48.5	+	Distal Intergenic	1	5913707	5917398	3692	2	226304	ENSMUST00000044180.4	-144090	ENSMUSG00000033774	Npbwr1	neuropeptides B/W receptor 1
chr1	7778185	7778335	151	*	chr1-3076	52	+	Distal Intergenic	1	7160557	7172659	12103	1	319263	ENSMUST00000183204.1	617628	ENSMUSG00000051285	Pcmtd1	protein-L-isoaspartate (D-aspartate) O-methyltransferase domain containing 1
chr1	9768946	9769096	151	*	chr1-804	208.5	+	Intron (ENSMUST00000181821.7/73331, intron 2 of 3)	1	9748626	9770751	22126	1	73331	ENSMUST00000209020.1	20320	NA	1700034P13Rik	RIKEN cDNA 1700034P13 gene
chr1	9825743	9825893	151	*	chr1-6466	29	+	Intron (ENSMUST00000166384.7/170755, intron 1 of 16)	1	9848272	9900843	52572	1	170755	ENSMUST00000171265.7	-22379	ENSMUSG00000025915	Sgk3	serum/glucocorticoid regulated kinase 3
chr1	9848202	9848352	151	*	chr1-963	171.5	+	Promoter (<=1kb)	1	9848272	9900843	52572	1	170755	ENSMUST00000171265.7	0	ENSMUSG00000025915	Sgk3	serum/glucocorticoid regulated kinase 3
chr1	9859237	9859387	151	*	chr1-4588	40.5	+	Intron (ENSMUST00000166384.7/170755, intron 1 of 16)	1	9848397	9899853	51457	1	170755	ENSMUST00000097826.5	10840	ENSMUSG00000025915	Sgk3	serum/glucocorticoid regulated kinase 3
chr1	9967893	9968043	151	*	chr1-624	262.5	+	Promoter (<=1kb)	1	9960163	9967932	7770	2	100039596	ENSMUST00000185184.1	0	ENSMUSG00000099032	Tcf24	transcription factor 24
chr1	10049524	10049674	151	*	chr1-3172	52.5	+	Intron (ENSMUST00000071087.11/211660, intron 3 of 29)	1	10040155	10058823	18669	1	211660	ENSMUST00000155974.7	9369	ENSMUSG00000056763	Cspp1	centrosome and spindle pole associated protein 1
chr1	10259667	10259817	151	*	chr1-1037	143	+	Distal Intergenic	1	10173075	10232670	59596	2	211673	ENSMUST00000131556.1	-26997	ENSMUSG00000067851	Arfgef1	ADP-ribosylation factor guanine nucleotide-exchange factor 1(brefeldin A-inhibited)
chr1	10285493	10285643	151	*	chr1-1552	98.5	+	Distal Intergenic	1	10173075	10232670	59596	2	211673	ENSMUST00000131556.1	-52823	ENSMUSG00000067851	Arfgef1	ADP-ribosylation factor guanine nucleotide-exchange factor 1(brefeldin A-inhibited)
chr1	10300708	10300858	151	*	chr1-4324	36	+	Distal Intergenic	1	10173075	10232670	59596	2	211673	ENSMUST00000131556.1	-68038	ENSMUSG00000067851	Arfgef1	ADP-ribosylation factor guanine nucleotide-exchange factor 1(brefeldin A-inhibited)
chr1	10902848	10902998	151	*	chr1-4421	42	+	Distal Intergenic	1	10993465	11303681	310217	1	109294	ENSMUST00000027056.11	-90467	ENSMUSG00000048960	Prex2	phosphatidylinositol-3,4,5-trisphosphate-dependent Rac exchange factor 2
chr1	11065368	11065518	151	*	chr1-4244	45.5	+	Intron (ENSMUST00000027056.11/109294, intron 2 of 39)	1	11098530	11150071	51542	1	109294	ENSMUST00000189822.1	-33012	ENSMUSG00000048960	Prex2	phosphatidylinositol-3,4,5-trisphosphate-dependent Rac exchange factor 2
chr1	12126623	12126773	151	*	chr1-2342	63.5	+	Distal Intergenic	1	12425986	12426106	121	1	102465961	ENSMUST00000183490.1	-299213	ENSMUSG00000098555	Mir6341	microRNA 6341
chr1	12875579	12875729	151	*	chr1-5400	32.5	+	Intron (ENSMUST00000188454.6/240726, intron 9 of 9)	1	12842791	12861192	18402	1	240725	ENSMUST00000185780.1	32788	ENSMUSG00000016918	Sulf1	sulfatase 1
chr1	13258524	13258674	151	*	chr1-2912	50	+	Intron (ENSMUST00000081713.10/17978, intron 2 of 21)	1	13190106	13299722	109617	2	17978	ENSMUST00000145280.1	41048	ENSMUSG00000005886	Ncoa2	nuclear receptor coactivator 2
chr1	13332709	13332859	151	*	chr1-4589	35	+	Intron (ENSMUST00000081713.10/17978, intron 1 of 21)	1	13190106	13299722	109617	2	17978	ENSMUST00000145280.1	-32987	ENSMUSG00000005886	Ncoa2	nuclear receptor coactivator 2
chr1	13575564	13575714	151	*	chr1-4977	33	+	Intron (ENSMUST00000027068.10/72265, intron 6 of 10)	1	13576144	13579798	3655	2	72265	ENSMUST00000185447.1	4084	ENSMUSG00000025935	Tram1	translocating chain-associating membrane protein 1
chr1	13582954	13583104	151	*	chr1-5178	29	+	Promoter (3-4kb)	1	13576144	13579798	3655	2	72265	ENSMUST00000185447.1	-3156	ENSMUSG00000025935	Tram1	translocating chain-associating membrane protein 1
chr1	14181923	14182073	151	*	chr1-4326	42	+	Intron (ENSMUST00000027066.12/14048, intron 16 of 17)	1	14207926	14231492	23567	2	14048	ENSMUST00000189526.1	49419	ENSMUSG00000025932	Eya1	EYA transcriptional coactivator and phosphatase 1
chr1	14304666	14304816	151	*	chr1-4099	41.5	+	Promoter (<=1kb)	1	14270707	14304628	33922	2	14048	ENSMUST00000185453.6	-38	ENSMUSG00000025932	Eya1	EYA transcriptional coactivator and phosphatase 1
chr1	14498059	14498209	151	*	chr1-6470	22.5	+	Distal Intergenic	1	14168958	14310235	141278	2	14048	ENSMUST00000168081.8	-187824	ENSMUSG00000025932	Eya1	EYA transcriptional coactivator and phosphatase 1
chr1	15286759	15286909	151	*	chr1-651	269	+	Promoter (<=1kb)	1	15287254	15712548	425295	1	98741	ENSMUST00000175681.2	-345	ENSMUSG00000092083	Kcnb2	potassium voltage gated channel, Shab-related subfamily, member 2
chr1	15907339	15907489	151	*	chr1-2430	67.5	+	Distal Intergenic	1	15853862	15892722	38861	2	226866	ENSMUST00000040695.4	-14617	ENSMUSG00000032719	Sbspon	somatomedin B and thrombospondin, type 1 domain containing
chr1	15968612	15968762	151	*	chr1-7122	25.5	+	Distal Intergenic	1	15853862	15892722	38861	2	226866	ENSMUST00000040695.4	-75890	ENSMUSG00000032719	Sbspon	somatomedin B and thrombospondin, type 1 domain containing
chr1	16186577	16186727	151	*	chr1-2343	72	+	Distal Intergenic	1	16130502	16132547	2046	1	98711	ENSMUST00000152626.1	56075	ENSMUSG00000025921	Rdh10	retinol dehydrogenase 10 (all-trans)
chr1	16252990	16253140	151	*	chr1-4328	38	+	Intron (ENSMUST00000162751.7/29819, intron 12 of 13)	1	16344198	16375395	31198	2	29819	ENSMUST00000115360.7	122255	ENSMUSG00000025920	Stau2	staufen double-stranded RNA binding protein 2
chr1	16518966	16519116	151	*	chr1-896	167	+	Promoter (<=1kb)	1	16343407	16519211	175805	2	29819	ENSMUST00000159558.7	95	ENSMUSG00000025920	Stau2	staufen double-stranded RNA binding protein 2
chr1	16780513	16780663	151	*	chr1-5650	31.5	+	Distal Intergenic	1	16688508	16709537	21030	1	17087	ENSMUST00000190366.1	92005	ENSMUSG00000025779	Ly96	lymphocyte antigen 96
chr1	20832542	20832692	151	*	chr1-5181	35	+	Distal Intergenic	1	20802968	20820312	17345	2	17215	ENSMUST00000053266.10	-12230	ENSMUSG00000041859	Mcm3	minichromosome maintenance complex component 3
chr1	21538028	21538178	151	*	chr1-5945	29.5	+	Intron (ENSMUST00000029667.12/226922, intron 2 of 13)	1	21383556	21386373	2818	1	98582	ENSMUST00000147615.1	154472	ENSMUSG00000085079	Khdc1b	KH domain containing 1B
chr1	22254402	22254552	151	*	chr1-6291	34.5	+	Distal Intergenic	1	22286915	22315805	28891	2	116837	ENSMUST00000164877.7	61253	ENSMUSG00000041670	Rims1	regulating synaptic membrane exocytosis 1
chr1	22683553	22683703	151	*	chr1-1864	86.5	+	Intron (ENSMUST00000081544.12/116837, intron 2 of 31)	1	22286251	22805724	519474	2	116837	ENSMUST00000081544.12	122021	ENSMUSG00000041670	Rims1	regulating synaptic membrane exocytosis 1
chr1	28465262	28465412	151	*	chr1-5947	30	+	Distal Intergenic	1	28776117	28780252	4136	2	210962	ENSMUST00000059937.4	314840	ENSMUSG00000048411	Gm597	predicted gene 597
chr1	28675422	28675572	151	*	chr1-2916	61	+	Distal Intergenic	1	28776117	28780252	4136	2	210962	ENSMUST00000059937.4	104680	ENSMUSG00000048411	Gm597	predicted gene 597
chr1	33680617	33680767	151	*	chr1-6097	26	+	Distal Intergenic	1	33669843	33670712	870	1	67503	ENSMUST00000191965.1	10774	ENSMUSG00000103746	1700001G17Rik	RIKEN cDNA 1700001G17 gene
chr1	33903649	33903799	151	*	chr1-1822	76	+	Intron (ENSMUST00000115161.7/320705, intron 1 of 5)	1	33852052	33907768	55717	2	320705	ENSMUST00000115161.7	3969	ENSMUSG00000042182	Bend6	BEN domain containing 6
chr1	33907556	33907706	151	*	chr1-642	261	+	Promoter (<=1kb)	1	33852052	33907768	55717	2	320705	ENSMUST00000115161.7	62	ENSMUSG00000042182	Bend6	BEN domain containing 6
chr1	34127816	34127966	151	*	chr1-1219	120	+	Intron (ENSMUST00000183034.4/13518, intron 8 of 102)	1	34121568	34154521	32954	1	13518	ENSMUST00000183006.3	6248	ENSMUSG00000026131	Dst	dystonin
chr1	34142401	34142551	151	*	chr1-1835	95	+	Intron (ENSMUST00000183034.4/13518, intron 9 of 102)	1	34160330	34183904	23575	1	13518	ENSMUST00000183302.5	-17779	ENSMUSG00000026131	Dst	dystonin
chr1	34175038	34175188	151	*	chr1-6100	25	+	Exon (ENSMUST00000187268.1/ENSMUST00000187268.1, exon 1 of 1)	1	34160330	34308404	148075	1	13518	ENSMUST00000185269.6	14708	ENSMUSG00000026131	Dst	dystonin
chr1	34387459	34387609	151	*	chr1-4166	44.5	+	Distal Intergenic	1	34433121	34433199	79	2	100628580	ENSMUST00000175111.1	45590	ENSMUSG00000092852	Mir5103	microRNA 5103
chr1	34462890	34463040	151	*	chr1-1348	128.5	+	Promoter (<=1kb)	1	34463271	34466866	3596	1	19253	ENSMUST00000186252.1	-231	ENSMUSG00000026126	Ptpn18	protein tyrosine phosphatase, non-receptor type 18
chr1	34473139	34473289	151	*	chr1-1053	149.5	+	Promoter (<=1kb)	1	34472720	34475733	3014	1	19253	ENSMUST00000188972.2	419	ENSMUSG00000026126	Ptpn18	protein tyrosine phosphatase, non-receptor type 18
chr1	34510320	34510470	151	*	chr1-2319	59	+	Distal Intergenic	1	34498421	34500132	1712	1	21755	ENSMUST00000191604.1	11899	ENSMUSG00000026125	Prss39	protease, serine 39
chr1	34519343	34519493	151	*	chr1-1240	142.5	+	Distal Intergenic	1	34535648	34544313	8666	1	12627	ENSMUST00000027298.4	-16155	ENSMUSG00000026124	Cfc1	cripto, FRL-1, cryptic family 1
chr1	34543709	34543859	151	*	chr1-5188	32.5	+	Intron (ENSMUST00000027298.4/12627, intron 5 of 5)	1	34535648	34544313	8666	1	12627	ENSMUST00000027298.4	8061	ENSMUSG00000026124	Cfc1	cripto, FRL-1, cryptic family 1
chr1	34633728	34633878	151	*	chr1-5406	37.5	+	Promoter (2-3kb)	1	34635544	34636189	646	2	241051	ENSMUST00000195095.1	2311	NA	AA619741	PHD finger protein 19 pseudogene
chr1	34686577	34686727	151	*	chr1-3484	59.5	+	Intron (ENSMUST00000159747.8/ENSMUST00000159747.8, intron 1 of 13)	1	34635544	34636189	646	2	241051	ENSMUST00000195095.1	-50388	NA	AA619741	PHD finger protein 19 pseudogene
chr1	34789812	34789962	151	*	chr1-4333	40.5	+	Intron (ENSMUST00000159747.8/ENSMUST00000159747.8, intron 4 of 13)	1	34801704	34813309	11606	1	226970	ENSMUST00000047664.15	-11742	ENSMUSG00000037509	Arhgef4	Rho guanine nucleotide exchange factor (GEF) 4
chr1	34858852	34859002	151	*	chr1-4102	41	+	Intron (ENSMUST00000156687.7/226971, intron 1 of 6)	1	34851837	34863475	11639	1	226971	ENSMUST00000152654.2	7015	ENSMUSG00000026123	Plekhb2	pleckstrin homology domain containing, family B (evectins) member 2
chr1	35385563	35385713	151	*	chr1-4250	40.5	+	Distal Intergenic	1	34851837	34863475	11639	1	226971	ENSMUST00000152654.2	533726	ENSMUSG00000026123	Plekhb2	pleckstrin homology domain containing, family B (evectins) member 2
chr1	35688167	35688317	151	*	chr1-5526	27.5	+	Distal Intergenic	1	36068400	36106446	38047	1	50785	ENSMUST00000088174.3	-380083	ENSMUSG00000045216	Hs6st1	heparan sulfate 6-O-sulfotransferase 1
chr1	35690275	35690425	151	*	chr1-3430	53	+	Distal Intergenic	1	36068400	36106446	38047	1	50785	ENSMUST00000088174.3	-377975	ENSMUSG00000045216	Hs6st1	heparan sulfate 6-O-sulfotransferase 1
chr1	35813788	35813938	151	*	chr1-5952	29.5	+	Distal Intergenic	1	36068400	36106446	38047	1	50785	ENSMUST00000088174.3	-254462	ENSMUSG00000045216	Hs6st1	heparan sulfate 6-O-sulfotransferase 1
chr1	35822420	35822570	151	*	chr1-1729	102.5	+	Distal Intergenic	1	36068400	36106446	38047	1	50785	ENSMUST00000088174.3	-245830	ENSMUSG00000045216	Hs6st1	heparan sulfate 6-O-sulfotransferase 1
chr1	35846629	35846779	151	*	chr1-4869	39.5	+	Distal Intergenic	1	36068400	36106446	38047	1	50785	ENSMUST00000088174.3	-221621	ENSMUSG00000045216	Hs6st1	heparan sulfate 6-O-sulfotransferase 1
chr1	35869824	35869974	151	*	chr1-1253	138.5	+	Distal Intergenic	1	36068400	36106446	38047	1	50785	ENSMUST00000088174.3	-198426	ENSMUSG00000045216	Hs6st1	heparan sulfate 6-O-sulfotransferase 1
chr1	35879829	35879979	151	*	chr1-2432	71	+	Exon (ENSMUST00000194261.1/ENSMUST00000194261.1, exon 1 of 2)	1	36068400	36106446	38047	1	50785	ENSMUST00000088174.3	-188421	ENSMUSG00000045216	Hs6st1	heparan sulfate 6-O-sulfotransferase 1
chr1	35975972	35976122	151	*	chr1-1487	101	+	Distal Intergenic	1	36068400	36106446	38047	1	50785	ENSMUST00000088174.3	-92278	ENSMUSG00000045216	Hs6st1	heparan sulfate 6-O-sulfotransferase 1
chr1	35985463	35985613	151	*	chr1-3432	45.5	+	Intron (ENSMUST00000192572.1/ENSMUST00000192572.1, intron 1 of 2)	1	36068400	36106446	38047	1	50785	ENSMUST00000088174.3	-82787	ENSMUSG00000045216	Hs6st1	heparan sulfate 6-O-sulfotransferase 1
chr1	36079789	36079939	151	*	chr1-4509	32.5	+	Intron (ENSMUST00000088174.3/50785, intron 1 of 1)	1	36068400	36106446	38047	1	50785	ENSMUST00000088174.3	11389	ENSMUSG00000045216	Hs6st1	heparan sulfate 6-O-sulfotransferase 1
chr1	36089605	36089755	151	*	chr1-1286	115.5	+	Intron (ENSMUST00000088174.3/50785, intron 1 of 1)	1	36068400	36106446	38047	1	50785	ENSMUST00000088174.3	21205	ENSMUSG00000045216	Hs6st1	heparan sulfate 6-O-sulfotransferase 1
chr1	36139618	36139768	151	*	chr1-2433	72	+	Downstream (<1kb)	1	36144252	36144313	62	2	102465540	ENSMUST00000184790.1	4545	ENSMUSG00000098752	Mir6897	microRNA 6897
chr1	36269326	36269476	151	*	chr1-2010	87.5	+	Exon (ENSMUST00000056946.7/214854, exon 2 of 4)	1	36264597	36273435	8839	2	214854	ENSMUST00000056946.7	3959	ENSMUSG00000047180	Neurl3	neuralized E3 ubiquitin protein ligase 3
chr1	36270746	36270896	151	*	chr1-1433	117	+	Promoter (2-3kb)	1	36264597	36273435	8839	2	214854	ENSMUST00000056946.7	2539	ENSMUSG00000047180	Neurl3	neuralized E3 ubiquitin protein ligase 3
chr1	36315073	36315223	151	*	chr1-1692	89.5	+	Promoter (<=1kb)	1	36315992	36318136	2145	1	214855	ENSMUST00000147123.7	-769	ENSMUSG00000037447	Arid5a	AT rich interactive domain 5A (MRF1-like)
chr1	36658128	36658278	151	*	chr1-2346	70.5	+	Intron (ENSMUST00000170295.7/381337, intron 3 of 14)	1	36562692	36683183	120492	2	381337	ENSMUST00000170295.7	24905	ENSMUSG00000046337	Fam178b	family with sequence similarity 178, member B
chr1	36664556	36664706	151	*	chr1-4253	37	+	Intron (ENSMUST00000170295.7/381337, intron 1 of 14)	1	36562692	36683183	120492	2	381337	ENSMUST00000170295.7	18477	ENSMUSG00000046337	Fam178b	family with sequence similarity 178, member B
chr1	36771163	36771313	151	*	chr1-1910	88	+	Promoter (<=1kb)	1	36770992	36772375	1384	1	22637	ENSMUST00000186624.1	171	ENSMUSG00000026117	Zap70	zeta-chain (TCR) associated protein kinase
chr1	36803364	36803514	151	*	chr1-3897	41.5	+	Intron (ENSMUST00000027290.11/56030, intron 32 of 40)	1	36808539	36810536	1998	2	56030	ENSMUST00000187917.1	7022	ENSMUSG00000026116	Tmem131	transmembrane protein 131
chr1	36845093	36845243	151	*	chr1-3044	54.5	+	Intron (ENSMUST00000027290.11/56030, intron 5 of 40)	1	36818660	36824781	6122	2	56030	ENSMUST00000186486.1	-20312	ENSMUSG00000026116	Tmem131	transmembrane protein 131
chr1	37088075	37088225	151	*	chr1-5961	31.5	+	Intron (ENSMUST00000027289.13/ENSMUST00000027289.13, intron 7 of 24)	1	37214434	37241940	27507	1	12790	ENSMUST00000191981.5	-126209	ENSMUSG00000026114	Cnga3	cyclic nucleotide gated channel alpha 3
chr1	37246542	37246692	151	*	chr1-6481	27.5	+	Intron (ENSMUST00000194195.5/12790, intron 3 of 5)	1	37219205	37263384	44180	1	12790	ENSMUST00000027288.9	27337	ENSMUSG00000026114	Cnga3	cyclic nucleotide gated channel alpha 3
chr1	37342051	37342201	151	*	chr1-1087	143.5	+	Intron (ENSMUST00000146676.1/269180, intron 1 of 1)	1	37357397	37403690	46294	1	269180	ENSMUST00000132615.7	-15196	ENSMUSG00000026113	Inpp4a	inositol polyphosphate-4-phosphatase, type I
chr1	37586225	37586375	151	*	chr1-4673	33.5	+	Distal Intergenic	1	37611677	37625242	13566	2	72097	ENSMUST00000160023.5	38867	ENSMUSG00000026090	2010300C02Rik	RIKEN cDNA 2010300C02 gene
chr1	37688557	37688707	151	*	chr1-2258	78	+	Intron (ENSMUST00000162875.7/72097, intron 1 of 9)	1	37637986	37719795	81810	2	72097	ENSMUST00000160589.1	31088	ENSMUSG00000026090	2010300C02Rik	RIKEN cDNA 2010300C02 gene
chr1	37691333	37691483	151	*	chr1-2469	53.5	+	Intron (ENSMUST00000162875.7/72097, intron 1 of 9)	1	37637986	37719795	81810	2	72097	ENSMUST00000160589.1	28312	ENSMUSG00000026090	2010300C02Rik	RIKEN cDNA 2010300C02 gene
chr1	37698396	37698546	151	*	chr1-832	200	+	Intron (ENSMUST00000162875.7/72097, intron 1 of 9)	1	37637986	37719795	81810	2	72097	ENSMUST00000160589.1	21249	ENSMUSG00000026090	2010300C02Rik	RIKEN cDNA 2010300C02 gene
chr1	37719853	37720003	151	*	chr1-532	315	+	Promoter (<=1kb)	1	37637986	37719795	81810	2	72097	ENSMUST00000160589.1	-58	ENSMUSG00000026090	2010300C02Rik	RIKEN cDNA 2010300C02 gene
chr1	37884585	37884735	151	*	chr1-1823	87.5	+	Promoter (2-3kb)	1	37878988	37881868	2881	2	69028	ENSMUST00000127170.1	-2717	ENSMUSG00000026088	Mitd1	MIT, microtubule interacting and transport, domain containing 1
chr1	38406648	38406798	151	*	chr1-4023	40	+	Intron (ENSMUST00000095027.8/16764, intron 4 of 21)	1	38181262	38197443	16182	2	16764	ENSMUST00000136641.2	-209205	ENSMUSG00000037138	Aff3	AF4/FMR2 family, member 3
chr1	38430459	38430609	151	*	chr1-775	209	+	Intron (ENSMUST00000095027.8/16764, intron 4 of 21)	1	38177326	38627185	449860	2	16764	ENSMUST00000095027.8	196576	ENSMUSG00000037138	Aff3	AF4/FMR2 family, member 3
chr1	38467425	38467575	151	*	chr1-1501	91	+	Intron (ENSMUST00000095027.8/16764, intron 4 of 21)	1	38177326	38627185	449860	2	16764	ENSMUST00000095027.8	159610	ENSMUSG00000037138	Aff3	AF4/FMR2 family, member 3
chr1	38620871	38621021	151	*	chr1-3486	51.5	+	Intron (ENSMUST00000095027.8/16764, intron 1 of 21)	1	38177326	38627185	449860	2	16764	ENSMUST00000095027.8	6164	ENSMUSG00000037138	Aff3	AF4/FMR2 family, member 3
chr1	38980037	38980187	151	*	chr1-4771	35	+	Promoter (5-6kb)	1	38985608	38997238	11631	1	68833	ENSMUST00000027247.10	-5421	ENSMUSG00000026078	Pdcl3	phosducin-like 3
chr1	39161056	39161206	151	*	chr1-1136	139.5	+	Distal Intergenic	1	39186896	39186992	97	2	102466631	ENSMUST00000184059.1	25786	ENSMUSG00000098833	Mir6349	microRNA 6349
chr1	39186833	39186983	151	*	chr1-1205	121	+	Promoter (<=1kb)	1	39186896	39186992	97	2	102466631	ENSMUST00000184059.1	9	ENSMUSG00000098833	Mir6349	microRNA 6349
chr1	39194045	39194195	151	*	chr1-1312	120.5	+	Promoter (<=1kb)	1	39194212	39363236	169025	1	18143	ENSMUST00000056815.8	-17	ENSMUSG00000026077	Npas2	neuronal PAS domain protein 2
chr1	39235417	39235567	151	*	chr1-6484	25.5	+	Intron (ENSMUST00000173050.7/18143, intron 1 of 2)	1	39194212	39363236	169025	1	18143	ENSMUST00000056815.8	41205	ENSMUSG00000026077	Npas2	neuronal PAS domain protein 2
chr1	39287988	39288138	151	*	chr1-1110	142.5	+	Intron (ENSMUST00000056815.8/18143, intron 3 of 20)	1	39341555	39345466	3912	1	18143	ENSMUST00000172825.1	-53417	ENSMUSG00000026077	Npas2	neuronal PAS domain protein 2
chr1	39448388	39448538	151	*	chr1-3598	43.5	+	Intron (ENSMUST00000054462.10/54610, intron 1 of 19)	1	39372296	39478661	106366	2	54610	ENSMUST00000192531.5	30123	ENSMUSG00000003134	Tbc1d8	TBC1 domain family, member 8
chr1	39508896	39509046	151	*	chr1-3267	58.5	+	Distal Intergenic	1	39534992	39546889	11898	1	52846	ENSMUST00000161515.7	-25946	ENSMUSG00000003135	Cnot11	CCR4-NOT transcription complex, subunit 11
chr1	39604278	39604428	151	*	chr1-5302	31	+	Distal Intergenic	1	39551296	39577405	26110	2	67702	ENSMUST00000062525.10	-26873	ENSMUSG00000048234	Rnf149	ring finger protein 149
chr1	39671597	39671747	151	*	chr1-4172	45	+	Intron (ENSMUST00000151913.2/619289, intron 13 of 14)	1	39618406	39651474	33069	2	263764	ENSMUST00000053355.5	-20123	ENSMUSG00000050967	Creg2	cellular repressor of E1A-stimulated genes 2
chr1	39810667	39810817	151	*	chr1-1636	99	+	Promoter (5-6kb)	1	39804148	39805332	1185	2	100042065	ENSMUST00000171319.3	-5335	ENSMUSG00000091937	Gm3646	predicted gene 3646
chr1	39839387	39839537	151	*	chr1-1983	79.5	+	Exon (ENSMUST00000187091.6/73426, exon 4 of 4)	1	39839175	39845699	6525	2	73426	ENSMUST00000187091.6	6162	ENSMUSG00000101634	1700066B17Rik	RIKEN cDNA 1700066B17 gene
chr1	39840000	39840150	151	*	chr1-1578	100	+	Intron (ENSMUST00000187091.6/73426, intron 3 of 3)	1	39839175	39845699	6525	2	73426	ENSMUST00000187091.6	5549	ENSMUSG00000101634	1700066B17Rik	RIKEN cDNA 1700066B17 gene
chr1	39851326	39851476	151	*	chr1-4107	41.5	+	Promoter (3-4kb)	1	39842428	39847334	4907	2	73426	ENSMUST00000186683.1	-3992	ENSMUSG00000101634	1700066B17Rik	RIKEN cDNA 1700066B17 gene
chr1	39893226	39893376	151	*	chr1-4773	40	+	Promoter (7-8kb)	1	39900913	40026310	125398	1	26921	ENSMUST00000163854.8	-7537	ENSMUSG00000026074	Map4k4	mitogen-activated protein kinase kinase kinase kinase 4
chr1	39911531	39911681	151	*	chr1-1730	101.5	+	Intron (ENSMUST00000163854.8/26921, intron 2 of 30)	1	39901230	40024925	123696	1	26921	ENSMUST00000192509.5	10301	ENSMUSG00000026074	Map4k4	mitogen-activated protein kinase kinase kinase kinase 4
chr1	39984530	39984680	151	*	chr1-1637	100.5	+	Intron (ENSMUST00000163854.8/26921, intron 8 of 30)	1	39999595	40000561	967	1	26921	ENSMUST00000195356.1	-14915	ENSMUSG00000026074	Map4k4	mitogen-activated protein kinase kinase kinase kinase 4
chr1	40057750	40057900	151	*	chr1-2923	60.5	+	Distal Intergenic	1	40074079	40112136	38058	1	16178	ENSMUST00000191671.5	-16179	ENSMUSG00000026073	Il1r2	interleukin 1 receptor, type II
chr1	40152141	40152291	151	*	chr1-3770	44.5	+	Distal Intergenic	1	40085985	40102436	16452	1	16178	ENSMUST00000194913.1	66156	ENSMUSG00000026073	Il1r2	interleukin 1 receptor, type II
chr1	40250487	40250637	151	*	chr1-2435	68	+	Intron (ENSMUST00000027241.10/16177, intron 1 of 10)	1	40266586	40316201	49616	1	16177	ENSMUST00000114795.2	-15949	ENSMUSG00000026072	Il1r1	interleukin 1 receptor, type I
chr1	40681459	40681609	151	*	chr1-1054	149	+	Promoter (<=1kb)	1	40681597	40727681	46085	1	226999	ENSMUST00000192345.1	0	ENSMUSG00000026062	Slc9a2	solute carrier family 9 (sodium/hydrogen exchanger), member 2
chr1	40841244	40841394	151	*	chr1-1381	133.5	+	Intron (ENSMUST00000114765.3/381339, intron 4 of 4)	1	40805601	40856887	51287	1	381339	ENSMUST00000114765.3	35643	ENSMUSG00000079588	Tmem182	transmembrane protein 182
chr1	40865177	40865327	151	*	chr1-5306	35.5	+	Distal Intergenic	1	40805601	40856887	51287	1	381339	ENSMUST00000114765.3	59576	ENSMUSG00000079588	Tmem182	transmembrane protein 182
chr1	40886524	40886674	151	*	chr1-6312	27	+	Distal Intergenic	1	40805601	40856887	51287	1	381339	ENSMUST00000114765.3	80923	ENSMUSG00000079588	Tmem182	transmembrane protein 182
chr1	40907982	40908132	151	*	chr1-3901	38	+	Distal Intergenic	1	40805601	40856887	51287	1	381339	ENSMUST00000114765.3	102381	ENSMUSG00000079588	Tmem182	transmembrane protein 182
chr1	41157812	41157962	151	*	chr1-6111	24	+	Distal Intergenic	1	41167587	41181252	13666	2	74897	ENSMUST00000194002.1	23290	ENSMUSG00000104072	4930448I06Rik	RIKEN cDNA 4930448I06 gene
chr1	41431237	41431387	151	*	chr1-2285	71	+	Distal Intergenic	1	41167587	41181252	13666	2	74897	ENSMUST00000194002.1	-249985	ENSMUSG00000104072	4930448I06Rik	RIKEN cDNA 4930448I06 gene
chr1	41732342	41732492	151	*	chr1-6490	23.5	+	Distal Intergenic	1	41167587	41181252	13666	2	74897	ENSMUST00000194002.1	-551090	ENSMUSG00000104072	4930448I06Rik	RIKEN cDNA 4930448I06 gene
chr1	42684832	42684982	151	*	chr1-2286	70.5	+	Intron (ENSMUST00000181660.7/66297, intron 1 of 3)	1	42648201	42693093	44893	2	66297	ENSMUST00000186656.6	8111	ENSMUSG00000060424	Pantr1	POU domain, class 3, transcription factor 3 adjacent noncoding transcript 1
chr1	42912784	42912934	151	*	chr1-3492	52.5	+	Distal Intergenic	1	42903057	42905683	2627	1	69527	ENSMUST00000202358.1	9727	ENSMUSG00000060679	Mrps9	mitochondrial ribosomal protein S9
chr1	42917994	42918144	151	*	chr1-744	213.5	+	Distal Intergenic	1	42903057	42905683	2627	1	69527	ENSMUST00000202358.1	14937	ENSMUSG00000060679	Mrps9	mitochondrial ribosomal protein S9
chr1	42952964	42953114	151	*	chr1-765	216.5	+	Promoter (<=1kb)	1	42952963	43035456	82494	1	93690	ENSMUST00000179766.2	1	ENSMUSG00000041907	Gpr45	G protein-coupled receptor 45
chr1	42968313	42968463	151	*	chr1-5192	28.5	+	Intron (ENSMUST00000179766.2/93690, intron 1 of 1)	1	42953139	43030781	77643	1	93690	ENSMUST00000179655.1	15174	ENSMUSG00000041907	Gpr45	G protein-coupled receptor 45
chr1	43055351	43055501	151	*	chr1-3178	51.5	+	Exon (ENSMUST00000188598.1/73122, exon 3 of 3)	1	43054708	43060933	6226	2	73122	ENSMUST00000188598.1	5432	ENSMUSG00000070939	Tgfbrap1	transforming growth factor, beta receptor associated protein 1
chr1	43183935	43184085	151	*	chr1-4174	36	+	Intron (ENSMUST00000185893.1/14200, intron 1 of 5)	1	43131764	43196761	64998	2	14200	ENSMUST00000187357.1	12676	ENSMUSG00000008136	Fhl2	four and a half LIM domains 2
chr1	43201951	43202101	151	*	chr1-4255	37	+	Promoter (4-5kb)	1	43123290	43196984	73695	2	14200	ENSMUST00000185893.1	-4967	ENSMUSG00000008136	Fhl2	four and a half LIM domains 2
chr1	43511412	43511562	151	*	chr1-3271	50.5	+	Intron (ENSMUST00000187435.6/17974, intron 2 of 2)	1	43532405	43554062	21658	1	17974	ENSMUST00000202540.1	-20843	ENSMUSG00000066877	Nck2	non-catalytic region of tyrosine kinase adaptor protein 2
chr1	43882673	43882823	151	*	chr1-3772	49	+	Distal Intergenic	1	43933647	43949405	15759	1	22019	ENSMUST00000185579.6	-50824	ENSMUSG00000041763	Tpp2	tripeptidyl peptidase II
chr1	45313027	45313177	151	*	chr1-2657	55.5	+	Promoter (1-2kb)	1	45311647	45317003	5357	1	12825	ENSMUST00000189818.1	1380	ENSMUSG00000026043	Col3a1	collagen, type III, alpha 1
chr1	46246659	46246809	151	*	chr1-1866	81.5	+	Intron (ENSMUST00000069293.8/227058, intron 46 of 65)	1	46235248	46271190	35943	1	227058	ENSMUST00000187548.1	11411	ENSMUSG00000041144	Dnah7b	dynein, axonemal, heavy chain 7B
chr1	46425575	46425725	151	*	chr1-2325	80.5	+	Promoter (<=1kb)	1	46425592	46807476	381885	1	100101919	ENSMUST00000189749.6	0	ENSMUSG00000101337	Dnah7c	dynein, axonemal, heavy chain 7C
chr1	50900499	50900649	151	*	chr1-5667	27	+	Promoter (9-10kb)	1	50909962	50979920	69959	1	56363	ENSMUST00000114565.7	-9313	ENSMUSG00000026109	Tmeff2	transmembrane protein with EGF-like and two follistatin-like domains 2
chr1	51208326	51208476	151	*	chr1-6494	25.5	+	Distal Intergenic	1	51289126	51302960	13835	1	20324	ENSMUST00000051572.7	-80650	ENSMUSG00000045954	Cavin2	caveolae associated 2
chr1	51796083	51796233	151	*	chr1-6313	25	+	Promoter (<=1kb)	1	51776393	51795225	18833	2	17912	ENSMUST00000136701.1	-858	ENSMUSG00000018417	Myo1b	myosin IB
chr1	51880185	51880335	151	*	chr1-1678	87	+	Intron (ENSMUST00000046390.13/17912, intron 2 of 29)	1	51797403	51896301	98899	2	17912	ENSMUST00000144694.1	15966	ENSMUSG00000018417	Myo1b	myosin IB
chr1	51928482	51928632	151	*	chr1-3906	48.5	+	Distal Intergenic	1	51749765	51916071	166307	2	17912	ENSMUST00000046390.13	-12411	ENSMUSG00000018417	Myo1b	myosin IB
chr1	52429470	52429620	151	*	chr1-5970	30	+	Distal Intergenic	1	52459241	52467057	7817	2	17936	ENSMUST00000167732.1	37437	ENSMUSG00000002881	Nab1	Ngfi-A binding protein 1
chr1	52431969	52432119	151	*	chr1-1469	105.5	+	Distal Intergenic	1	52459241	52467057	7817	2	17936	ENSMUST00000167732.1	34938	ENSMUSG00000002881	Nab1	Ngfi-A binding protein 1
chr1	52500602	52500752	151	*	chr1-680	271.5	+	Promoter (<=1kb)	1	52457294	52500679	43386	2	17936	ENSMUST00000069792.13	0	ENSMUSG00000002881	Nab1	Ngfi-A binding protein 1
chr1	52530068	52530218	151	*	chr1-5668	29	+	Intron (ENSMUST00000189527.1/ENSMUST00000189527.1, intron 1 of 4)	1	52457294	52500679	43386	2	17936	ENSMUST00000069792.13	-29389	ENSMUSG00000002881	Nab1	Ngfi-A binding protein 1
chr1	52687021	52687171	151	*	chr1-5669	26	+	Intron (ENSMUST00000156876.7/98682, intron 2 of 6)	1	52660903	52669351	8449	2	98682	ENSMUST00000149887.1	-17670	ENSMUSG00000041439	Mfsd6	major facilitator superfamily domain containing 6
chr1	52755450	52755600	151	*	chr1-3601	45	+	Distal Intergenic	1	52659986	52727462	67477	2	98682	ENSMUST00000087701.3	-27988	ENSMUSG00000041439	Mfsd6	major facilitator superfamily domain containing 6
chr1	53748704	53748854	151	*	chr1-7398	26.5	+	Distal Intergenic	1	53761149	53785157	24009	2	98267	ENSMUST00000185920.1	36303	ENSMUSG00000026094	Stk17b	serine/threonine kinase 17b (apoptosis-inducing)
chr1	54355641	54355791	151	*	chr1-3322	49	+	Promoter (1-2kb)	1	54354596	54368603	14008	1	78016	ENSMUST00000159682.1	1045	ENSMUSG00000025983	Ccdc150	coiled-coil domain containing 150
chr1	54363929	54364079	151	*	chr1-4177	33.5	+	Intron (ENSMUST00000027128.10/78016, intron 22 of 27)	1	54354596	54368603	14008	1	78016	ENSMUST00000159682.1	9333	ENSMUSG00000025983	Ccdc150	coiled-coil domain containing 150
chr1	54399010	54399160	151	*	chr1-5808	30.5	+	Exon (ENSMUST00000041638.7/98488, exon 17 of 18)	1	54420149	54424054	3906	2	98488	ENSMUST00000190419.1	24894	ENSMUSG00000041303	Gtf3c3	general transcription factor IIIC, polypeptide 3
chr1	54653125	54653275	151	*	chr1-4345	39.5	+	Intron (ENSMUST00000179030.7/329154, intron 26 of 27)	1	54649097	54657687	8591	2	329154	ENSMUST00000178156.7	4412	ENSMUSG00000052331	Ankrd44	ankyrin repeat domain 44
chr1	54710676	54710826	151	*	chr1-3323	45.5	+	Intron (ENSMUST00000190007.6/ENSMUST00000190007.6, intron 1 of 4)	1	54667213	54723076	55864	2	329154	ENSMUST00000179242.1	12250	ENSMUSG00000052331	Ankrd44	ankyrin repeat domain 44
chr1	54759974	54760124	151	*	chr1-1763	83.5	+	Intron (ENSMUST00000188243.1/ENSMUST00000188243.1, intron 2 of 2)	1	54651669	54763728	112060	2	329154	ENSMUST00000178226.2	3604	ENSMUSG00000052331	Ankrd44	ankyrin repeat domain 44
chr1	54776246	54776396	151	*	chr1-2757	57	+	Promoter (7-8kb)	1	54760569	54768827	8259	2	329154	ENSMUST00000180189.7	-7419	ENSMUSG00000052331	Ankrd44	ankyrin repeat domain 44
chr1	54816794	54816944	151	*	chr1-4027	44	+	Promoter (3-4kb)	1	54762368	54813443	51076	2	329154	ENSMUST00000178905.1	-3351	ENSMUSG00000052331	Ankrd44	ankyrin repeat domain 44
chr1	55201904	55202054	151	*	chr1-5811	32	+	3' UTR	1	55203945	55206489	2545	2	74013	ENSMUST00000133294.1	4435	ENSMUSG00000025978	Rftn2	raftlin family member 2
chr1	55210326	55210476	151	*	chr1-5541	33.5	+	Promoter (3-4kb)	1	55203945	55206489	2545	2	74013	ENSMUST00000133294.1	-3837	ENSMUSG00000025978	Rftn2	raftlin family member 2
chr1	55362699	55362849	151	*	chr1-3720	44	+	Promoter (<=1kb)	1	55300069	55362726	62658	2	75388	ENSMUST00000114423.6	0	ENSMUSG00000025977	Boll	boule homolog, RNA binding protein
chr1	55363415	55363565	151	*	chr1-873	175	+	Promoter (<=1kb)	1	55300069	55363319	63251	2	75388	ENSMUST00000159564.8	-96	ENSMUSG00000025977	Boll	boule homolog, RNA binding protein
chr1	55836896	55837046	151	*	chr1-4108	38	+	Distal Intergenic	1	55931241	55972098	40858	1	329159	ENSMUST00000189293.1	-94195	ENSMUSG00000099950	9130227L01Rik	RIKEN cDNA 9130227L01 gene
chr1	57095644	57095794	151	*	chr1-2925	55.5	+	Distal Intergenic	1	56969740	56978650	8911	2	212712	ENSMUST00000177282.1	-116994	ENSMUSG00000038331	Satb2	special AT-rich sequence binding protein 2
chr1	57372434	57372584	151	*	chr1-6504	28.5	+	Intron (ENSMUST00000181949.2/75323, intron 2 of 3)	1	57359222	57377544	18323	2	75323	ENSMUST00000181949.2	4960	ENSMUSG00000097519	4930558J18Rik	RIKEN cDNA 4930558J18 gene
chr1	57499977	57500127	151	*	chr1-4879	33.5	+	Distal Intergenic	1	57388237	57407101	18865	2	68736	ENSMUST00000162686.7	-92876	ENSMUSG00000048495	Tyw5	tRNA-yW synthesizing protein 5
chr1	57620496	57620646	151	*	chr1-5672	29.5	+	Distal Intergenic	1	57774162	57885768	111607	1	67198	ENSMUST00000172287.7	-153516	ENSMUSG00000038305	Spats2l	spermatogenesis associated, serine-rich 2-like
chr1	57666292	57666442	151	*	chr1-3775	48	+	Distal Intergenic	1	57774162	57885768	111607	1	67198	ENSMUST00000172287.7	-107720	ENSMUSG00000038305	Spats2l	spermatogenesis associated, serine-rich 2-like
chr1	57715764	57715914	151	*	chr1-6889	30	+	Distal Intergenic	1	57774162	57885768	111607	1	67198	ENSMUST00000172287.7	-58248	ENSMUSG00000038305	Spats2l	spermatogenesis associated, serine-rich 2-like
chr1	57775189	57775339	151	*	chr1-487	319	+	Promoter (<=1kb)	1	57774912	57832306	57395	1	67198	ENSMUST00000165235.1	277	ENSMUSG00000038305	Spats2l	spermatogenesis associated, serine-rich 2-like
chr1	57833218	57833368	151	*	chr1-2141	77	+	Intron (ENSMUST00000172287.7/67198, intron 3 of 6)	1	57845571	57946965	101395	1	67198	ENSMUST00000169772.2	-12203	ENSMUSG00000038305	Spats2l	spermatogenesis associated, serine-rich 2-like
chr1	58152670	58152820	151	*	chr1-4993	29	+	Exon (ENSMUST00000040999.13/71724, exon 14 of 35)	1	58169624	58172247	2624	1	71724	ENSMUST00000160815.1	-16804	ENSMUSG00000064294	Aox3	aldehyde oxidase 3
chr1	58195642	58195792	151	*	chr1-3440	49	+	Intron (ENSMUST00000040999.13/71724, intron 34 of 34)	1	58210397	58268597	58201	1	71872	ENSMUST00000040442.5	-14605	ENSMUSG00000038242	Aox4	aldehyde oxidase 4
chr1	58230648	58230798	151	*	chr1-1423	99	+	Promoter (9-10kb)	1	58240606	58245161	4556	1	71872	ENSMUST00000161926.1	-9808	ENSMUSG00000038242	Aox4	aldehyde oxidase 4
chr1	58253595	58253745	151	*	chr1-1510	107.5	+	Exon (ENSMUST00000040442.5/71872, exon 23 of 35)	1	58240606	58245161	4556	1	71872	ENSMUST00000161926.1	12989	ENSMUSG00000038242	Aox4	aldehyde oxidase 4
chr1	58723199	58723349	151	*	chr1-4029	45.5	+	Promoter (7-8kb)	1	58730552	58752453	21902	1	12633	ENSMUST00000123032.1	-7203	ENSMUSG00000026031	Cflar	CASP8 and FADD-like apoptosis regulator
chr1	58802497	58802647	151	*	chr1-4881	33.5	+	Promoter (<=1kb)	1	58802502	58847008	44507	1	12370	ENSMUST00000165549.7	0	ENSMUSG00000026029	Casp8	caspase 8
chr1	59364678	59364828	151	*	chr1-922	174	+	Distal Intergenic	1	59298936	59352448	53513	1	271697	ENSMUST00000162906.1	65742	ENSMUSG00000026023	Cdk15	cyclin-dependent kinase 15
chr1	59475784	59475934	151	*	chr1-2852	57.5	+	Promoter (6-7kb)	1	59482424	59486955	4532	1	14369	ENSMUST00000114246.3	-6490	ENSMUSG00000041075	Fzd7	frizzled class receptor 7
chr1	59613861	59614011	151	*	chr1-1331	118.5	+	Promoter (5-6kb)	1	59619414	59628243	8830	1	381260	ENSMUST00000191051.1	-5403	ENSMUSG00000047361	Gm973	predicted gene 973
chr1	59948212	59948362	151	*	chr1-4882	33.5	+	Intron (ENSMUST00000036540.11/72750, intron 1 of 7)	1	59970680	59981515	10836	1	72750	ENSMUST00000151630.1	-22318	ENSMUSG00000041040	Fam117b	family with sequence similarity 117, member B
chr1	60042890	60043040	151	*	chr1-959	184	+	Promoter (<=1kb)	1	59989068	60043087	54020	2	70375	ENSMUST00000027172.12	47	ENSMUSG00000026018	Ica1l	islet cell autoantigen 1-like
chr1	60624349	60624499	151	*	chr1-3379	51	+	Distal Intergenic	1	60525688	60567104	41417	2	77300	ENSMUST00000142258.2	-57245	ENSMUSG00000026014	Raph1	Ras association (RalGDS/AF-6) and pleckstrin homology domains 1
chr1	61221052	61221202	151	*	chr1-5421	29.5	+	Distal Intergenic	1	61378432	61395904	17473	1	77341	ENSMUST00000141000.1	-157230	ENSMUSG00000085447	9530026F06Rik	RIKEN cDNA 9530026F06 gene
chr1	61229125	61229275	151	*	chr1-4995	40	+	Distal Intergenic	1	61378432	61395904	17473	1	77341	ENSMUST00000141000.1	-149157	ENSMUSG00000085447	9530026F06Rik	RIKEN cDNA 9530026F06 gene
chr1	61373903	61374053	151	*	chr1-2660	67	+	Promoter (4-5kb)	1	61378432	61395904	17473	1	77341	ENSMUST00000141000.1	-4379	ENSMUSG00000085447	9530026F06Rik	RIKEN cDNA 9530026F06 gene
chr1	61376537	61376687	151	*	chr1-4178	44	+	Promoter (1-2kb)	1	61378432	61395904	17473	1	77341	ENSMUST00000141000.1	-1745	ENSMUSG00000085447	9530026F06Rik	RIKEN cDNA 9530026F06 gene
chr1	61606499	61606649	151	*	chr1-3911	41.5	+	Distal Intergenic	1	61638824	62078259	439436	1	72823	ENSMUST00000138768.7	-32175	ENSMUSG00000052062	Pard3b	par-3 family cell polarity regulator beta
chr1	61659815	61659965	151	*	chr1-2927	57	+	Intron (ENSMUST00000138768.7/72823, intron 1 of 4)	1	61639243	62642284	1003042	1	72823	ENSMUST00000094906.3	20572	ENSMUSG00000052062	Pard3b	par-3 family cell polarity regulator beta
chr1	62483285	62483435	151	*	chr1-2438	76	+	Intron (ENSMUST00000075374.9/72823, intron 20 of 22)	1	62703285	62739932	36648	1	18187	ENSMUST00000126344.1	-219850	ENSMUSG00000025969	Nrp2	neuropilin 2
chr1	62548877	62549027	151	*	chr1-2624	57.5	+	Intron (ENSMUST00000075374.9/72823, intron 21 of 22)	1	62703285	62739932	36648	1	18187	ENSMUST00000126344.1	-154258	ENSMUSG00000025969	Nrp2	neuropilin 2
chr1	62579517	62579667	151	*	chr1-4779	34	+	Intron (ENSMUST00000075374.9/72823, intron 21 of 22)	1	62703285	62739932	36648	1	18187	ENSMUST00000126344.1	-123618	ENSMUSG00000025969	Nrp2	neuropilin 2
chr1	62598132	62598282	151	*	chr1-1606	100	+	Intron (ENSMUST00000075374.9/72823, intron 22 of 22)	1	62703285	62739932	36648	1	18187	ENSMUST00000126344.1	-105003	ENSMUSG00000025969	Nrp2	neuropilin 2
chr1	62760213	62760363	151	*	chr1-2050	88.5	+	Intron (ENSMUST00000075144.11/18187, intron 7 of 15)	1	62703702	62818695	114994	1	18187	ENSMUST00000114157.2	56511	ENSMUSG00000025969	Nrp2	neuropilin 2
chr1	62774971	62775121	151	*	chr1-3441	44	+	Intron (ENSMUST00000075144.11/18187, intron 12 of 15)	1	62703702	62818695	114994	1	18187	ENSMUST00000114157.2	71269	ENSMUSG00000025969	Nrp2	neuropilin 2
chr1	62859958	62860108	151	*	chr1-3776	48	+	Distal Intergenic	1	62703702	62818695	114994	1	18187	ENSMUST00000114157.2	156256	ENSMUSG00000025969	Nrp2	neuropilin 2
chr1	62966681	62966831	151	*	chr1-3223	51.5	+	Intron (ENSMUST00000133236.7/227195, intron 11 of 12)	1	62958418	63091929	133512	2	227195	ENSMUST00000133236.7	125098	ENSMUSG00000040865	Ino80d	INO80 complex subunit D
chr1	62982808	62982958	151	*	chr1-973	149	+	Intron (ENSMUST00000133236.7/227195, intron 9 of 12)	1	62958418	63091929	133512	2	227195	ENSMUST00000133236.7	108971	ENSMUSG00000040865	Ino80d	INO80 complex subunit D
chr1	63273121	63273271	151	*	chr1-700	253	+	Promoter (<=1kb)	1	63273265	63314576	41312	1	73884	ENSMUST00000114132.7	0	ENSMUSG00000027520	Zdbf2	zinc finger, DBF-type containing 2
chr1	63323771	63323921	151	*	chr1-1557	99	+	Distal Intergenic	1	63290738	63314575	23838	1	73884	ENSMUST00000029025.8	33033	ENSMUSG00000027520	Zdbf2	zinc finger, DBF-type containing 2
chr1	63445896	63446046	151	*	chr1-1640	96.5	+	Promoter (<=1kb)	1	63445910	63569094	123185	1	23792	ENSMUST00000114101.7	0	ENSMUSG00000025964	Adam23	a disintegrin and metallopeptidase domain 23
chr1	63453489	63453639	151	*	chr1-1440	114.5	+	Intron (ENSMUST00000182642.7/23792, intron 2 of 23)	1	63446211	63596276	150066	1	23792	ENSMUST00000114107.2	7278	ENSMUSG00000025964	Adam23	a disintegrin and metallopeptidase domain 23
chr1	63479095	63479245	151	*	chr1-2928	47	+	Intron (ENSMUST00000182642.7/23792, intron 3 of 23)	1	63470619	63545558	74940	1	23792	ENSMUST00000190658.6	8476	ENSMUSG00000025964	Adam23	a disintegrin and metallopeptidase domain 23
chr1	63806131	63806281	151	*	chr1-5978	26.5	+	Distal Intergenic	1	63754907	63769267	14361	2	74426	ENSMUST00000027102.1	-36864	ENSMUSG00000025961	4933402D24Rik	RIKEN cDNA 4933402D24 gene
chr1	64067037	64067187	151	*	chr1-6512	30.5	+	Intron (ENSMUST00000114086.7/93691, intron 2 of 3)	1	64042438	64042501	64	2	102466760	ENSMUST00000184798.1	-24536	ENSMUSG00000098487	Mir6899	microRNA 6899
chr1	64078913	64079063	151	*	chr1-2721	57	+	Exon (ENSMUST00000114086.7/93691, exon 2 of 4)	1	64042438	64042501	64	2	102466760	ENSMUST00000184798.1	-36412	ENSMUSG00000098487	Mir6899	microRNA 6899
chr1	64226289	64226439	151	*	chr1-1668	106	+	Intron (ENSMUST00000190863.1/ENSMUST00000190863.1, intron 1 of 1)	1	64079103	64122282	43180	2	93691	ENSMUST00000135075.1	-104007	ENSMUSG00000025959	Klf7	Kruppel-like factor 7 (ubiquitous)
chr1	64296723	64296873	151	*	chr1-6131	32.5	+	Intron (ENSMUST00000190863.1/ENSMUST00000190863.1, intron 1 of 1)	1	64079103	64122282	43180	2	93691	ENSMUST00000135075.1	-174441	ENSMUSG00000025959	Klf7	Kruppel-like factor 7 (ubiquitous)
chr1	64610063	64610213	151	*	chr1-4601	33	+	Intron (ENSMUST00000114079.8/67099, intron 3 of 3)	1	64607956	64615631	7676	2	67099	ENSMUST00000162806.7	5418	ENSMUSG00000025956	Mettl21a	methyltransferase like 21A
chr1	64669551	64669701	151	*	chr1-1349	112	+	Distal Intergenic	1	64690455	64725644	35190	1	227210	ENSMUST00000114077.7	-20754	ENSMUSG00000070871	Ccnyl1	cyclin Y-like 1
chr1	64674103	64674253	151	*	chr1-4782	35.5	+	Distal Intergenic	1	64690455	64725644	35190	1	227210	ENSMUST00000114077.7	-16202	ENSMUSG00000070871	Ccnyl1	cyclin Y-like 1
chr1	64848348	64848498	151	*	chr1-5679	32.5	+	Intron (ENSMUST00000139649.7/241075, intron 6 of 8)	1	64793809	64836764	42956	2	241075	ENSMUST00000187188.1	-11584	ENSMUSG00000051344	Plekhm3	pleckstrin homology domain containing, family M, member 3
chr1	64998828	64998978	151	*	chr1-1869	90.5	+	Distal Intergenic	1	65014470	65016543	2074	2	70861	ENSMUST00000159896.1	17565	ENSMUSG00000025955	Akr1cl	aldo-keto reductase family 1, member C-like
chr1	64999311	64999461	151	*	chr1-4258	39.5	+	Distal Intergenic	1	65014470	65016543	2074	2	70861	ENSMUST00000159896.1	17082	ENSMUSG00000025955	Akr1cl	aldo-keto reductase family 1, member C-like
chr1	65032778	65032928	151	*	chr1-1928	82.5	+	Promoter (<=1kb)	1	65012689	65032759	20071	2	70861	ENSMUST00000069142.11	-19	ENSMUSG00000025955	Akr1cl	aldo-keto reductase family 1, member C-like
chr1	65052251	65052401	151	*	chr1-4602	35.5	+	Promoter (1-2kb)	1	65048554	65051149	2596	2	12968	ENSMUST00000087359.5	-1102	ENSMUSG00000070870	Cryge	crystallin, gamma E
chr1	66468100	66468250	151	*	chr1-535	311	+	Promoter (<=1kb)	1	66468367	66699148	230782	1	329178	ENSMUST00000061620.16	-117	ENSMUSG00000055567	Unc80	unc-80, NALCN activator
chr1	66816990	66817140	151	*	chr1-544	315.5	+	Promoter (<=1kb)	1	66719363	66817546	98184	2	68691	ENSMUST00000068168.9	406	ENSMUSG00000026004	Kansl1l	KAT8 regulatory NSL complex subunit 1-like
chr1	66945024	66945174	151	*	chr1-5207	30	+	Promoter (<=1kb)	1	66924295	66945143	20849	2	17901	ENSMUST00000027151.11	0	ENSMUSG00000061816	Myl1	myosin, light polypeptide 1
chr1	66987984	66988134	151	*	chr1-2214	80	+	Distal Intergenic	1	67007018	67021065	14048	2	14768	ENSMUST00000133508.1	32931	ENSMUSG00000026000	Lancl1	LanC (bacterial lantibiotic synthetase component C)-like 1
chr1	67002361	67002511	151	*	chr1-4603	35	+	3' UTR	1	67007018	67021065	14048	2	14768	ENSMUST00000133508.1	18554	ENSMUSG00000026000	Lancl1	LanC (bacterial lantibiotic synthetase component C)-like 1
chr1	67056257	67056407	151	*	chr1-3723	50	+	Distal Intergenic	1	67000517	67038872	38356	2	14768	ENSMUST00000113979.9	-17385	ENSMUSG00000026000	Lancl1	LanC (bacterial lantibiotic synthetase component C)-like 1
chr1	69107819	69107969	151	*	chr1-1139	155	+	Promoter (<=1kb)	1	68250655	69107756	857102	2	13869	ENSMUST00000153432.1	-63	ENSMUSG00000062209	Erbb4	erb-b2 receptor tyrosine kinase 4
chr1	69659886	69660036	151	*	chr1-3841	49	+	Intron (ENSMUST00000027146.8/22779, intron 3 of 7)	1	69538768	69684157	145390	2	22779	ENSMUST00000188110.6	24121	ENSMUSG00000025997	Ikzf2	IKAROS family zinc finger 2
chr1	69687543	69687693	151	*	chr1-488	310	+	Promoter (<=1kb)	1	69538582	69687245	148664	2	22779	ENSMUST00000187184.6	-298	ENSMUSG00000025997	Ikzf2	IKAROS family zinc finger 2
chr1	70105248	70105398	151	*	chr1-6904	28.5	+	Intron (ENSMUST00000187159.6/66722, intron 11 of 12)	1	69951648	70282011	330364	1	66722	ENSMUST00000191569.1	153600	ENSMUSG00000053153	Spag16	sperm associated antigen 16
chr1	71597475	71597625	151	*	chr1-5320	29.5	+	Promoter (2-3kb)	1	71590097	71600368	10272	2	14268	ENSMUST00000187627.1	2743	ENSMUSG00000026193	Fn1	fibronectin 1
chr1	71603692	71603842	151	*	chr1-4686	43.5	+	Promoter (<=1kb)	1	71600387	71602844	2458	2	14268	ENSMUST00000188092.1	-848	ENSMUSG00000026193	Fn1	fibronectin 1
chr1	71613761	71613911	151	*	chr1-4352	42	+	Promoter (4-5kb)	1	71585526	71609567	24042	2	14268	ENSMUST00000185408.6	-4194	ENSMUSG00000026193	Fn1	fibronectin 1
chr1	71618523	71618673	151	*	chr1-4784	31	+	Exon (ENSMUST00000188894.6/14268, exon 23 of 45)	1	71604097	71624344	20248	2	14268	ENSMUST00000189160.1	5671	ENSMUSG00000026193	Fn1	fibronectin 1
chr1	71640310	71640460	151	*	chr1-6905	24	+	Promoter (<=1kb)	1	71629457	71641288	11832	2	14268	ENSMUST00000186613.1	828	ENSMUSG00000026193	Fn1	fibronectin 1
chr1	71880821	71880971	151	*	chr1-6906	25.5	+	Promoter (7-8kb)	1	71888112	71891204	3093	1	667931	ENSMUST00000189680.6	-7141	ENSMUSG00000099707	Gm8883	predicted gene 8883
chr1	72038596	72038746	151	*	chr1-4889	32	+	Exon (ENSMUST00000185689.1/ENSMUST00000185689.1, exon 1 of 2)	1	71958998	72005195	46198	2	71134	ENSMUST00000188213.1	-33401	ENSMUSG00000101848	4933417E11Rik	RIKEN cDNA 4933417E11 gene
chr1	72403191	72403341	151	*	chr1-5548	37.5	+	Distal Intergenic	1	72307421	72394952	87532	1	22596	ENSMUST00000027379.8	95770	ENSMUSG00000026187	Xrcc5	X-ray repair complementing defective repair in Chinese hamster cells 5
chr1	72505614	72505764	151	*	chr1-4353	37	+	Intron (ENSMUST00000047786.5/381270, intron 1 of 3)	1	72427112	72536930	109819	2	381270	ENSMUST00000047786.5	31166	ENSMUSG00000039372	2022-03-04	membrane-associated ring finger (C3HC4) 4
chr1	72601631	72601781	151	*	chr1-2347	71	+	Intron (ENSMUST00000136498.7/54380, intron 9 of 13)	1	72616522	72628299	11778	1	54380	ENSMUST00000126832.1	-14741	ENSMUSG00000039354	Smarcal1	SWI/SNF related matrix associated, actin dependent regulator of chromatin, subfamily a-like 1
chr1	72622532	72622682	151	*	chr1-5093	33.5	+	Intron (ENSMUST00000136498.7/54380, intron 13 of 13)	1	72616522	72628299	11778	1	54380	ENSMUST00000126832.1	6010	ENSMUSG00000039354	Smarcal1	SWI/SNF related matrix associated, actin dependent regulator of chromatin, subfamily a-like 1
chr1	72806164	72806314	151	*	chr1-2168	72	+	Distal Intergenic	1	72824503	72852474	27972	1	16008	ENSMUST00000047328.10	-18189	ENSMUSG00000039323	Igfbp2	insulin-like growth factor binding protein 2
chr1	72824458	72824608	151	*	chr1-874	199.5	+	Promoter (<=1kb)	1	72824503	72852474	27972	1	16008	ENSMUST00000047328.10	0	ENSMUSG00000039323	Igfbp2	insulin-like growth factor binding protein 2
chr1	72891925	72892075	151	*	chr1-3726	43.5	+	Distal Intergenic	1	72857932	72874884	16953	2	16011	ENSMUST00000027377.8	-17041	ENSMUSG00000026185	Igfbp5	insulin-like growth factor binding protein 5
chr1	72951370	72951520	151	*	chr1-3275	50	+	Distal Intergenic	1	73015691	73025507	9817	1	69449	ENSMUST00000185768.6	-64171	ENSMUSG00000101968	1700027A15Rik	RIKEN cDNA 1700027A15 gene
chr1	73221861	73222011	151	*	chr1-6913	27.5	+	Distal Intergenic	1	73398968	73430790	31823	1	78718	ENSMUST00000186582.1	-176957	ENSMUSG00000101812	D530049I02Rik	RIKEN cDNA D530049I02 gene
chr1	73362190	73362340	151	*	chr1-1071	153.5	+	Distal Intergenic	1	73398968	73430790	31823	1	78718	ENSMUST00000186582.1	-36628	ENSMUSG00000101812	D530049I02Rik	RIKEN cDNA D530049I02 gene
chr1	73456595	73456745	151	*	chr1-6135	31	+	Distal Intergenic	1	73395334	73407569	12236	2	723792	ENSMUST00000190487.1	-49026	NA	Pinc	pregnancy induced noncoding RNA
chr1	73635838	73635988	151	*	chr1-1446	107	+	Intron (ENSMUST00000191114.6/109198, intron 2 of 3)	1	73618088	73743947	125860	2	109198	ENSMUST00000191114.6	107959	ENSMUSG00000100301	6030407O03Rik	RIKEN cDNA 6030407O03 gene
chr1	73717520	73717670	151	*	chr1-5095	37.5	+	Intron (ENSMUST00000191114.6/109198, intron 1 of 3)	1	73618088	73743947	125860	2	109198	ENSMUST00000191114.6	26277	ENSMUSG00000100301	6030407O03Rik	RIKEN cDNA 6030407O03 gene
chr1	73930927	73931077	151	*	chr1-2053	80	+	Promoter (<=1kb)	1	73925417	73930811	5395	2	21961	ENSMUST00000185264.6	-116	ENSMUSG00000055322	Tns1	tensin 1
chr1	73987712	73987862	151	*	chr1-1520	115	+	Promoter (<=1kb)	1	73980640	73987063	6424	2	21961	ENSMUST00000188942.1	-649	ENSMUSG00000055322	Tns1	tensin 1
chr1	74023197	74023347	151	*	chr1-1751	99.5	+	Promoter (6-7kb)	1	73990374	74016422	26049	2	21961	ENSMUST00000186381.6	-6775	ENSMUSG00000055322	Tns1	tensin 1
chr1	74051488	74051638	151	*	chr1-1267	128	+	Intron (ENSMUST00000169786.7/21961, intron 3 of 34)	1	74002316	74037157	34842	2	21961	ENSMUST00000190599.1	-14331	ENSMUSG00000055322	Tns1	tensin 1
chr1	74091287	74091437	151	*	chr1-2470	66.5	+	Promoter (<=1kb)	1	73910232	74091351	181120	2	21961	ENSMUST00000187584.6	0	ENSMUSG00000055322	Tns1	tensin 1
chr1	74124503	74124653	151	*	chr1-368	402.5	+	Promoter (<=1kb)	1	73910232	74124449	214218	2	21961	ENSMUST00000191104.6	-54	ENSMUSG00000055322	Tns1	tensin 1
chr1	74141476	74141626	151	*	chr1-1929	78.5	+	Intron (ENSMUST00000080167.10/435626, intron 10 of 11)	1	74153989	74160610	6622	1	12765	ENSMUST00000027372.7	-12363	ENSMUSG00000026180	Cxcr2	chemokine (C-X-C motif) receptor 2
chr1	74147253	74147403	151	*	chr1-2883	61	+	Promoter (6-7kb)	1	74153989	74160610	6622	1	12765	ENSMUST00000027372.7	-6586	ENSMUSG00000026180	Cxcr2	chemokine (C-X-C motif) receptor 2
chr1	74227482	74227632	151	*	chr1-2662	65.5	+	Promoter (8-9kb)	1	74236084	74236888	805	1	76709	ENSMUST00000185733.1	-8452	ENSMUSG00000006304	Arpc2	actin related protein 2/3 complex, subunit 2
chr1	74322622	74322772	151	*	chr1-4609	38	+	Promoter (9-10kb)	1	74332610	74353686	21077	1	56695	ENSMUST00000087225.5	-9838	ENSMUSG00000026179	Pnkd	paroxysmal nonkinesiogenic dyskinesia
chr1	74341014	74341164	151	*	chr1-2930	59	+	Intron (ENSMUST00000027370.12/56695, intron 2 of 9)	1	74332610	74353686	21077	1	56695	ENSMUST00000087225.5	8404	ENSMUSG00000026179	Pnkd	paroxysmal nonkinesiogenic dyskinesia
chr1	74368306	74368456	151	*	chr1-344	379	+	Exon (ENSMUST00000097697.7/241112, exon 10 of 10)	1	74364531	74366742	2212	1	241112	ENSMUST00000186688.1	3775	ENSMUSG00000073650	Catip	ciliogenesis associated TTC17 interacting protein
chr1	74392206	74392356	151	*	chr1-527	292.5	+	Promoter (<=1kb)	1	74392162	74394069	1908	1	227292	ENSMUST00000152659.1	44	ENSMUSG00000026176	Ctdsp1	CTD (carboxy-terminal domain, RNA polymerase II, polypeptide A) small phosphatase 1
chr1	74409167	74409317	151	*	chr1-1481	97	+	Promoter (<=1kb)	1	74409376	74435559	26184	1	22349	ENSMUST00000027366.12	-59	ENSMUSG00000026175	Vil1	villin 1
chr1	74415255	74415405	151	*	chr1-659	266.5	+	Promoter (3-4kb)	1	74419053	74423018	3966	1	22349	ENSMUST00000159749.1	-3648	ENSMUSG00000026175	Vil1	villin 1
chr1	74570163	74570313	151	*	chr1-2054	85.5	+	3' UTR	1	74564437	74565626	1190	1	18802	ENSMUST00000135111.1	5726	ENSMUSG00000026173	Plcd4	phospholipase C, delta 4
chr1	74771640	74771790	151	*	chr1-990	170.5	+	Promoter (<=1kb)	1	74771892	74785322	13431	1	22420	ENSMUST00000006716.7	-102	ENSMUSG00000033227	Wnt6	wingless-type MMTV integration site family, member 6
chr1	74779104	74779254	151	*	chr1-1945	73	+	Promoter (3-4kb)	1	74782439	74784602	2164	1	22420	ENSMUST00000189544.1	-3185	ENSMUSG00000033227	Wnt6	wingless-type MMTV integration site family, member 6
chr1	74784148	74784298	151	*	chr1-1670	92	+	Promoter (1-2kb)	1	74782439	74784602	2164	1	22420	ENSMUST00000189544.1	1709	ENSMUSG00000033227	Wnt6	wingless-type MMTV integration site family, member 6
chr1	74807066	74807216	151	*	chr1-974	152.5	+	Distal Intergenic	1	74793363	74803495	10133	1	22409	ENSMUST00000187238.1	13703	ENSMUSG00000026167	Wnt10a	wingless-type MMTV integration site family, member 10A
chr1	74858495	74858645	151	*	chr1-1241	147.5	+	Intron (ENSMUST00000159627.1/102634844, intron 2 of 3)	1	74854934	74857732	2799	1	12570	ENSMUST00000160379.3	3561	ENSMUSG00000090071	Cdk5r2	cyclin-dependent kinase 5, regulatory subunit 2 (p39)
chr1	74898767	74898917	151	*	chr1-2932	56	+	Promoter (1-2kb)	1	74900658	74900721	64	2	723900	ENSMUST00000083682.3	1804	ENSMUSG00000065616	Mir375	microRNA 375
chr1	74915910	74916060	151	*	chr1-4183	40.5	+	Intron (ENSMUST00000094844.3/241116, intron 19 of 32)	1	74900658	74900721	64	2	723900	ENSMUST00000083682.3	-15189	ENSMUSG00000065616	Mir375	microRNA 375
chr1	75227119	75227269	151	*	chr1-3543	52.5	+	Promoter (3-4kb)	1	75220095	75223654	3560	2	381272	ENSMUST00000179573.1	-3465	ENSMUSG00000096094	A630095N17Rik	RIKEN cDNA A630095N17 gene
chr1	75244860	75245010	151	*	chr1-1104	142.5	+	3' UTR	1	75241409	75244927	3519	1	56812	ENSMUST00000190445.1	3451	ENSMUSG00000026203	Dnajb2	DnaJ heat shock protein family (Hsp40) member B2
chr1	75264155	75264305	151	*	chr1-3544	50	+	Promoter (<=1kb)	1	75247027	75264213	17187	2	19275	ENSMUST00000027404.11	0	ENSMUSG00000026204	Ptprn	protein tyrosine phosphatase, receptor type, N
chr1	75344430	75344580	151	*	chr1-788	205.5	+	Distal Intergenic	1	75360329	75368579	8251	1	13346	ENSMUST00000027409.9	-15749	ENSMUSG00000026208	Des	desmin
chr1	75349422	75349572	151	*	chr1-614	259	+	Distal Intergenic	1	75360329	75368579	8251	1	13346	ENSMUST00000027409.9	-10757	ENSMUSG00000026208	Des	desmin
chr1	75375164	75375314	151	*	chr1-757	210	+	Promoter (<=1kb)	1	75375297	75432320	57024	1	11790	ENSMUST00000087122.11	0	ENSMUSG00000026207	Speg	SPEG complex locus
chr1	75382032	75382182	151	*	chr1-644	258.5	+	Promoter (<=1kb)	1	75382114	75388345	6232	1	11790	ENSMUST00000148515.7	0	ENSMUSG00000026207	Speg	SPEG complex locus
chr1	75413877	75414027	151	*	chr1-1571	89.5	+	Promoter (9-10kb)	1	75423510	75427623	4114	1	11790	ENSMUST00000143679.1	-9483	ENSMUSG00000026207	Speg	SPEG complex locus
chr1	75463988	75464138	151	*	chr1-1642	92.5	+	Intron (ENSMUST00000113577.7/241118, intron 1 of 8)	1	75450699	75474343	23645	1	241118	ENSMUST00000037708.9	13289	ENSMUSG00000033007	Asic4	acid-sensing (proton-gated) ion channel family member 4
chr1	75546706	75546856	151	*	chr1-747	220.5	+	Promoter (<=1kb)	1	75546656	75547534	879	1	20536	ENSMUST00000189794.1	50	ENSMUSG00000006576	Slc4a3	solute carrier family 4 (anion exchanger), member 3
chr1	75565940	75566090	151	*	chr1-5004	35	+	Distal Intergenic	1	75551709	75553732	2024	1	20536	ENSMUST00000132110.1	14231	ENSMUSG00000006576	Slc4a3	solute carrier family 4 (anion exchanger), member 3
chr1	75573891	75574041	151	*	chr1-5433	32	+	Distal Intergenic	1	75551709	75553732	2024	1	20536	ENSMUST00000132110.1	22182	ENSMUSG00000006576	Slc4a3	solute carrier family 4 (anion exchanger), member 3
chr1	75642614	75642764	151	*	chr1-380	296	+	Distal Intergenic	1	75551709	75553732	2024	1	20536	ENSMUST00000132110.1	90905	ENSMUSG00000006576	Slc4a3	solute carrier family 4 (anion exchanger), member 3
chr1	75802514	75802664	151	*	chr1-3088	57.5	+	Distal Intergenic	1	75551709	75553732	2024	1	20536	ENSMUST00000132110.1	250805	ENSMUSG00000006576	Slc4a3	solute carrier family 4 (anion exchanger), member 3
chr1	75903483	75903633	151	*	chr1-2387	69.5	+	Distal Intergenic	1	75551709	75553732	2024	1	20536	ENSMUST00000132110.1	351774	ENSMUSG00000006576	Slc4a3	solute carrier family 4 (anion exchanger), member 3
chr1	76009658	76009808	151	*	chr1-2442	76	+	Distal Intergenic	1	75551709	75553732	2024	1	20536	ENSMUST00000132110.1	457949	ENSMUSG00000006576	Slc4a3	solute carrier family 4 (anion exchanger), member 3
chr1	76130474	76130624	151	*	chr1-1946	75.5	+	Distal Intergenic	1	76489133	76501444	12312	1	620079	ENSMUST00000190362.6	-358509	ENSMUSG00000100553	Gm17751	predicted gene, 17751
chr1	76519699	76519849	151	*	chr1-4184	33	+	Intron (ENSMUST00000185857.1/ENSMUST00000185857.1, intron 1 of 1)	1	76509560	76509643	84	1	102465175	ENSMUST00000183584.1	10139	ENSMUSG00000098611	Mir6343	microRNA 6343
chr1	76979361	76979511	151	*	chr1-6699	30	+	Intron (ENSMUST00000191156.1/ENSMUST00000191156.1, intron 1 of 1)	1	77373613	77377607	3995	2	13838	ENSMUST00000187346.1	398096	ENSMUSG00000026235	Epha4	Eph receptor A4
chr1	77049073	77049223	151	*	chr1-2766	58	+	Distal Intergenic	1	77373613	77377607	3995	2	13838	ENSMUST00000187346.1	328384	ENSMUSG00000026235	Epha4	Eph receptor A4
chr1	77131393	77131543	151	*	chr1-5560	33.5	+	Distal Intergenic	1	77373613	77377607	3995	2	13838	ENSMUST00000187346.1	246064	ENSMUSG00000026235	Epha4	Eph receptor A4
chr1	77293377	77293527	151	*	chr1-3328	50.5	+	Distal Intergenic	1	77373613	77377607	3995	2	13838	ENSMUST00000187346.1	84080	ENSMUSG00000026235	Epha4	Eph receptor A4
chr1	77374204	77374354	151	*	chr1-2557	62	+	Intron (ENSMUST00000027451.12/13838, intron 16 of 17)	1	77373613	77377607	3995	2	13838	ENSMUST00000187346.1	3253	ENSMUSG00000026235	Epha4	Eph receptor A4
chr1	77383740	77383890	151	*	chr1-6931	23.5	+	Promoter (6-7kb)	1	77373613	77377607	3995	2	13838	ENSMUST00000187346.1	-6133	ENSMUSG00000026235	Epha4	Eph receptor A4
chr1	77521938	77522088	151	*	chr1-3729	47.5	+	Promoter (6-7kb)	1	77373139	77515088	141950	2	13838	ENSMUST00000188797.6	-6850	ENSMUSG00000026235	Epha4	Eph receptor A4
chr1	77708267	77708417	151	*	chr1-2971	56	+	Distal Intergenic	1	77373139	77515088	141950	2	13838	ENSMUST00000188797.6	-193179	ENSMUSG00000026235	Epha4	Eph receptor A4
chr1	77934755	77934905	151	*	chr1-3383	55.5	+	Distal Intergenic	1	78101267	78196838	95572	2	18505	ENSMUST00000004994.15	261933	ENSMUSG00000004872	Pax3	paired box 3
chr1	77997499	77997649	151	*	chr1-4695	38.5	+	Distal Intergenic	1	78101267	78196838	95572	2	18505	ENSMUST00000004994.15	199189	ENSMUSG00000004872	Pax3	paired box 3
chr1	78189614	78189764	151	*	chr1-1388	112.5	+	Intron (ENSMUST00000004994.15/18505, intron 4 of 8)	1	78101267	78196838	95572	2	18505	ENSMUST00000004994.15	7074	ENSMUSG00000004872	Pax3	paired box 3
chr1	78197158	78197308	151	*	chr1-1597	93.5	+	Promoter (<=1kb)	1	78101270	78197134	95865	2	18505	ENSMUST00000087086.6	-24	ENSMUSG00000004872	Pax3	paired box 3
chr1	78279248	78279398	151	*	chr1-1337	102	+	Distal Intergenic	1	78310345	78420289	109945	1	433323	ENSMUST00000036172.9	-30947	ENSMUSG00000032908	Sgpp2	sphingosine-1-phosphate phosphotase 2
chr1	78284703	78284853	151	*	chr1-3187	48.5	+	Distal Intergenic	1	78310345	78420289	109945	1	433323	ENSMUST00000036172.9	-25492	ENSMUSG00000032908	Sgpp2	sphingosine-1-phosphate phosphotase 2
chr1	78412792	78412942	151	*	chr1-1512	94.5	+	Intron (ENSMUST00000036172.9/433323, intron 4 of 4)	1	78471186	78488795	17610	2	23874	ENSMUST00000189931.6	75853	ENSMUSG00000026245	Farsb	phenylalanyl-tRNA synthetase, beta subunit
chr1	78579773	78579923	151	*	chr1-5216	29.5	+	Distal Intergenic	1	78537628	78538173	546	1	68393	ENSMUST00000125458.1	42145	ENSMUSG00000012187	Mogat1	monoacylglycerol O-acyltransferase 1
chr1	78602136	78602286	151	*	chr1-2972	63.5	+	Intron (ENSMUST00000190504.1/ENSMUST00000190504.1, intron 1 of 1)	1	78657825	78707743	49919	1	74205	ENSMUST00000035779.14	-55539	ENSMUSG00000032883	Acsl3	acyl-CoA synthetase long-chain family member 3
chr1	78860114	78860264	151	*	chr1-2935	50.5	+	Intron (ENSMUST00000189296.1/102636764, intron 3 of 3)	1	78816927	78820028	3102	1	57814	ENSMUST00000187432.1	43187	ENSMUSG00000047330	Kcne4	potassium voltage-gated channel, Isk-related subfamily, gene 4
chr1	79850453	79850603	151	*	chr1-2558	66.5	+	Intron (ENSMUST00000027467.10/20720, intron 1 of 8)	1	79794197	79858696	64500	2	20720	ENSMUST00000027467.10	8093	ENSMUSG00000026249	Serpine2	serine (or cysteine) peptidase inhibitor, clade E, member 2
chr1	79858550	79858700	151	*	chr1-489	311	+	Promoter (<=1kb)	1	79794197	79858696	64500	2	20720	ENSMUST00000027467.10	0	ENSMUSG00000026249	Serpine2	serine (or cysteine) peptidase inhibitor, clade E, member 2
chr1	80510280	80510430	151	*	chr1-3730	46	+	Exon (ENSMUST00000077946.11/210293, exon 53 of 56)	1	80501641	80530165	28525	2	210293	ENSMUST00000189486.6	19735	ENSMUSG00000038608	Dock10	dedicator of cytokinesis 10
chr1	81755788	81755938	151	*	chr1-3546	49	+	Distal Intergenic	1	82131916	82132019	104	1	102466629	ENSMUST00000183462.1	-375978	ENSMUSG00000098797	Mir6344	microRNA 6344
chr1	81795684	81795834	151	*	chr1-3230	50.5	+	Distal Intergenic	1	82131916	82132019	104	1	102466629	ENSMUST00000183462.1	-336082	ENSMUSG00000098797	Mir6344	microRNA 6344
chr1	82003097	82003247	151	*	chr1-3385	46.5	+	Distal Intergenic	1	82131916	82132019	104	1	102466629	ENSMUST00000183462.1	-128669	ENSMUSG00000098797	Mir6344	microRNA 6344
chr1	82003444	82003594	151	*	chr1-4363	41.5	+	Distal Intergenic	1	82131916	82132019	104	1	102466629	ENSMUST00000183462.1	-128322	ENSMUSG00000098797	Mir6344	microRNA 6344
chr1	82123909	82124059	151	*	chr1-5434	34.5	+	Promoter (7-8kb)	1	82131916	82132019	104	1	102466629	ENSMUST00000183462.1	-7857	ENSMUSG00000098797	Mir6344	microRNA 6344
chr1	82168529	82168679	151	*	chr1-7444	28	+	Distal Intergenic	1	82131916	82132019	104	1	102466629	ENSMUST00000183462.1	36613	ENSMUSG00000098797	Mir6344	microRNA 6344
chr1	82220095	82220245	151	*	chr1-6937	26.5	+	Distal Intergenic	1	82233101	82291416	58316	2	16367	ENSMUST00000069799.2	71171	ENSMUSG00000055980	Irs1	insulin receptor substrate 1
chr1	82772621	82772771	151	*	chr1-4364	37.5	+	Promoter (4-5kb)	1	82757402	82768461	11060	2	66261	ENSMUST00000138787.1	-4160	ENSMUSG00000026149	Tm4sf20	transmembrane 4 L six family member 20
chr1	82840005	82840155	151	*	chr1-1118	149.5	+	Promoter (<=1kb)	1	82840073	82880122	40050	1	15463	ENSMUST00000186043.1	0	ENSMUSG00000026159	Agfg1	ArfGAP with FG repeats 1
chr1	83390291	83390441	151	*	chr1-5330	33.5	+	Intron (ENSMUST00000160953.7/77629, intron 1 of 10)	1	83339146	83408139	68994	2	77629	ENSMUST00000160237.1	17698	ENSMUSG00000026163	Sphkap	SPHK1 interactor, AKAP domain containing
chr1	84623158	84623308	151	*	chr1-2410	71.5	+	Promoter (<=1kb)	1	84583004	84623841	40838	2	227325	ENSMUST00000191546.2	533	ENSMUSG00000036766	Dner	delta/notch-like EGF repeat containing
chr1	85724701	85724851	151	*	chr1-2665	56	+	Intron (ENSMUST00000159320.7/319997, intron 3 of 5)	1	85718090	85736554	18465	2	319997	ENSMUST00000161453.1	11703	ENSMUSG00000052760	A630001G21Rik	RIKEN cDNA A630001G21 gene
chr1	85758936	85759086	151	*	chr1-3281	49	+	Intron (ENSMUST00000159122.7/319997, intron 3 of 7)	1	85751948	85752074	127	1	102466882	ENSMUST00000184526.1	6988	ENSMUSG00000098634	Mir8096	microRNA 8096
chr1	85779906	85780056	151	*	chr1-4368	38.5	+	Promoter (1-2kb)	1	85717083	85778643	61561	2	319997	ENSMUST00000159122.7	-1263	ENSMUSG00000052760	A630001G21Rik	RIKEN cDNA A630001G21 gene
chr1	85907007	85907157	151	*	chr1-1130	156.5	+	Promoter (<=1kb)	1	85906161	85907791	1631	1	64294	ENSMUST00000139837.1	846	ENSMUSG00000026223	Itm2c	integral membrane protein 2C
chr1	85967009	85967159	151	*	chr1-2529	58	+	Promoter (6-7kb)	1	85938318	85961007	22690	2	227326	ENSMUST00000086975.5	-6002	ENSMUSG00000049608	Gpr55	G protein-coupled receptor 55
chr1	86189334	86189484	151	*	chr1-1753	101.5	+	Promoter (6-7kb)	1	86196390	86252392	56003	1	78795	ENSMUST00000150059.7	-6906	ENSMUSG00000062590	Armc9	armadillo repeat containing 9
chr1	86249306	86249456	151	*	chr1-3664	48	+	Intron (ENSMUST00000135973.7/78795, intron 20 of 21)	1	86244566	86269086	24521	1	78795	ENSMUST00000126579.1	4740	ENSMUSG00000062590	Armc9	armadillo repeat containing 9
chr1	86313822	86313972	151	*	chr1-3849	37.5	+	Promoter (9-10kb)	1	86303195	86304059	865	2	102635143	ENSMUST00000187004.1	-9763	NA	Gm28626	predicted gene 28626
chr1	86379742	86379892	151	*	chr1-1767	87	+	Distal Intergenic	1	86386325	86388141	1817	2	14767	ENSMUST00000027440.5	8249	ENSMUSG00000026237	Nmur1	neuromedin U receptor 1
chr1	86424972	86425122	151	*	chr1-1533	97.5	+	Promoter (1-2kb)	1	86386303	86426228	39926	2	14767	ENSMUST00000212541.1	1106	ENSMUSG00000026237	Nmur1	neuromedin U receptor 1
chr1	86447874	86448024	151	*	chr1-2055	82	+	Distal Intergenic	1	86426329	86428052	1724	1	71863	ENSMUST00000046004.5	21545	ENSMUSG00000036574	Tex44	testis expressed 44
chr1	87067859	87068009	151	*	chr1-1827	84.5	+	Exon (ENSMUST00000212812.1/ENSMUST00000212812.1, exon 1 of 11)	1	87088780	87089805	1026	2	11650	ENSMUST00000190082.1	21796	ENSMUSG00000026246	Alppl2	alkaline phosphatase, placental-like 2
chr1	87149598	87149748	151	*	chr1-880	190	+	Promoter (<=1kb)	1	87147882	87148916	1035	2	13599	ENSMUST00000162015.1	-682	ENSMUSG00000026247	Ecel1	endothelin converting enzyme-like 1
chr1	87198827	87198977	151	*	chr1-3449	61.5	+	Promoter (5-6kb)	1	87204657	87208296	3640	1	11449	ENSMUST00000185763.6	-5680	ENSMUSG00000026253	Chrng	cholinergic receptor, nicotinic, gamma polypeptide
chr1	87264238	87264388	151	*	chr1-1351	123	+	Promoter (<=1kb)	1	87264363	87310836	46474	1	98363	ENSMUST00000118687.7	0	ENSMUSG00000026255	Efhd1	EF hand domain containing 1
chr1	87265264	87265414	151	*	chr1-2056	72	+	Promoter (<=1kb)	1	87264363	87310839	46477	1	98363	ENSMUST00000027472.6	901	ENSMUSG00000026255	Efhd1	EF hand domain containing 1
chr1	87271192	87271342	151	*	chr1-2389	71	+	Intron (ENSMUST00000118687.7/98363, intron 1 of 4)	1	87264363	87310839	46477	1	98363	ENSMUST00000027472.6	6829	ENSMUSG00000026255	Efhd1	EF hand domain containing 1
chr1	87475602	87475752	151	*	chr1-2057	76	+	Downstream (1-2kb)	1	87472539	87475458	2920	1	73234	ENSMUST00000191095.1	3063	ENSMUSG00000026258	Snorc	secondary ossification center associated regulator of chondrocyte maturation
chr1	87510321	87510471	151	*	chr1-730	223	+	Promoter (<=1kb)	1	87476834	87510362	33529	2	53972	ENSMUST00000027477.14	0	ENSMUSG00000026259	Ngef	neuronal guanine nucleotide exchange factor
chr1	87658207	87658357	151	*	chr1-3666	48	+	Intron (ENSMUST00000169754.7/16331, intron 2 of 26)	1	87676239	87720502	44264	1	16331	ENSMUST00000167032.1	-17882	ENSMUSG00000026288	Inpp5d	inositol polyphosphate-5-phosphatase D
chr1	87772751	87772901	151	*	chr1-1119	140.5	+	Promoter (2-3kb)	1	87775565	87778958	3394	1	77040	ENSMUST00000139628.1	-2664	ENSMUSG00000026289	Atg16l1	autophagy related 16-like 1 (S. cerevisiae)
chr1	87901113	87901263	151	*	chr1-1389	120	+	Intron (ENSMUST00000027517.13/227333, intron 3 of 29)	1	87917898	87921971	4074	1	227333	ENSMUST00000191589.1	-16635	ENSMUSG00000070738	Dgkd	diacylglycerol kinase, delta
chr1	88432799	88432949	151	*	chr1-5573	34	+	Distal Intergenic	1	88407406	88426432	19027	1	75396	ENSMUST00000189225.1	25393	ENSMUSG00000026295	Spp2	secreted phosphoprotein 2
chr1	88464633	88464783	151	*	chr1-2445	78	+	Intron (ENSMUST00000186556.1/ENSMUST00000186556.1, intron 1 of 1)	1	88499871	88510066	10196	2	14659	ENSMUST00000067625.8	45283	ENSMUSG00000062310	Glrp1	glutamine repeat protein 1
chr1	88490303	88490453	151	*	chr1-1681	84	+	Distal Intergenic	1	88499871	88510066	10196	2	14659	ENSMUST00000067625.8	19613	ENSMUSG00000062310	Glrp1	glutamine repeat protein 1
chr1	88504801	88504951	151	*	chr1-1807	76.5	+	Intron (ENSMUST00000067625.8/14659, intron 1 of 2)	1	88499871	88510066	10196	2	14659	ENSMUST00000067625.8	5115	ENSMUSG00000062310	Glrp1	glutamine repeat protein 1
chr1	88591144	88591294	151	*	chr1-2630	59.5	+	Distal Intergenic	1	88551517	88562167	10651	1	100503197	ENSMUST00000189394.1	39627	ENSMUSG00000100798	Gm19589	predicted gene, 19589
chr1	88807089	88807239	151	*	chr1-4449	34.5	+	Distal Intergenic	1	88754954	88755709	756	1	78650	ENSMUST00000180596.1	52135	ENSMUSG00000097398	Platr5	pluripotency associated transcript 5
chr1	89120305	89120455	151	*	chr1-1338	128.5	+	Intron (ENSMUST00000066279.10/98402, intron 2 of 5)	1	89070453	89112860	42408	1	98402	ENSMUST00000123745.1	49852	ENSMUSG00000036206	Sh3bp4	SH3-domain binding protein 4
chr1	89131231	89131381	151	*	chr1-1471	111.5	+	Intron (ENSMUST00000066279.10/98402, intron 2 of 5)	1	89070453	89112860	42408	1	98402	ENSMUST00000123745.1	60778	ENSMUSG00000036206	Sh3bp4	SH3-domain binding protein 4
chr1	89489670	89489820	151	*	chr1-3285	57	+	Intron (ENSMUST00000027521.14/347722, intron 1 of 17)	1	89454874	89890001	435128	1	347722	ENSMUST00000190096.6	34796	ENSMUSG00000055013	Agap1	ArfGAP with GTPase domain, ankyrin repeat and PH domain 1
chr1	89663353	89663503	151	*	chr1-3146	47.5	+	Intron (ENSMUST00000027521.14/347722, intron 6 of 17)	1	89681085	89683888	2804	2	74403	ENSMUST00000187011.1	20385	NA	4933400F21Rik	RIKEN cDNA 4933400F21 gene
chr1	89694975	89695125	151	*	chr1-3735	41	+	Intron (ENSMUST00000027521.14/347722, intron 9 of 17)	1	89650529	89683908	33380	2	74403	ENSMUST00000186098.6	-11067	NA	4933400F21Rik	RIKEN cDNA 4933400F21 gene
chr1	89769620	89769770	151	*	chr1-5233	36.5	+	Intron (ENSMUST00000027521.14/347722, intron 12 of 17)	1	89789163	89834588	45426	1	347722	ENSMUST00000212924.1	-19393	ENSMUSG00000055013	Agap1	ArfGAP with GTPase domain, ankyrin repeat and PH domain 1
chr1	89901489	89901639	151	*	chr1-5110	32	+	Distal Intergenic	1	89927956	89931179	3224	2	14472	ENSMUST00000036954.8	29540	ENSMUSG00000034486	Gbx2	gastrulation brain homeobox 2
chr1	89931219	89931369	151	*	chr1-361	368	+	Promoter (<=1kb)	1	89927956	89931179	3224	2	14472	ENSMUST00000036954.8	-40	ENSMUSG00000034486	Gbx2	gastrulation brain homeobox 2
chr1	89940504	89940654	151	*	chr1-820	219	+	Promoter (9-10kb)	1	89927956	89931179	3224	2	14472	ENSMUST00000036954.8	-9325	ENSMUSG00000034486	Gbx2	gastrulation brain homeobox 2
chr1	89942121	89942271	151	*	chr1-1374	124.5	+	Distal Intergenic	1	89927956	89931179	3224	2	14472	ENSMUST00000036954.8	-10942	ENSMUSG00000034486	Gbx2	gastrulation brain homeobox 2
chr1	89968339	89968489	151	*	chr1-1492	120.5	+	Exon (ENSMUST00000086882.7/208372, exon 4 of 6)	1	89927956	89931179	3224	2	14472	ENSMUST00000036954.8	-37160	ENSMUSG00000034486	Gbx2	gastrulation brain homeobox 2
chr1	89974590	89974740	151	*	chr1-4453	37	+	Intron (ENSMUST00000086882.7/208372, intron 3 of 5)	1	89950220	90014577	64358	2	208372	ENSMUST00000086882.7	39837	ENSMUSG00000067081	Asb18	ankyrin repeat and SOCS box-containing 18
chr1	90166772	90166922	151	*	chr1-3985	45.5	+	Distal Intergenic	1	90127144	90153401	26258	2	74918	ENSMUST00000186522.1	-13371	ENSMUSG00000026301	Iqca	IQ motif containing with AAA domain
chr1	90221014	90221164	151	*	chr1-2113	71	+	Distal Intergenic	1	90204006	90213833	9828	1	12778	ENSMUST00000159654.1	17008	ENSMUSG00000044337	Ackr3	atypical chemokine receptor 3
chr1	90368571	90368721	151	*	chr1-4904	35	+	Distal Intergenic	1	90204006	90213833	9828	1	12778	ENSMUST00000159654.1	164565	ENSMUSG00000044337	Ackr3	atypical chemokine receptor 3
chr1	90369410	90369560	151	*	chr1-4378	34	+	Distal Intergenic	1	90204006	90213833	9828	1	12778	ENSMUST00000159654.1	165404	ENSMUSG00000044337	Ackr3	atypical chemokine receptor 3
chr1	90418137	90418287	151	*	chr1-3452	53	+	Distal Intergenic	1	90602981	90613341	10361	1	108679	ENSMUST00000036153.11	-184694	ENSMUSG00000034432	Cops8	COP9 signalosome subunit 8
chr1	90424585	90424735	151	*	chr1-3241	57	+	Distal Intergenic	1	90602981	90613341	10361	1	108679	ENSMUST00000036153.11	-178246	ENSMUSG00000034432	Cops8	COP9 signalosome subunit 8
chr1	90525007	90525157	151	*	chr1-1182	123	+	Distal Intergenic	1	90602981	90613341	10361	1	108679	ENSMUST00000036153.11	-77824	ENSMUSG00000034432	Cops8	COP9 signalosome subunit 8
chr1	90545220	90545370	151	*	chr1-6008	27.5	+	Distal Intergenic	1	90602981	90613341	10361	1	108679	ENSMUST00000036153.11	-57611	ENSMUSG00000034432	Cops8	COP9 signalosome subunit 8
chr1	90735968	90736118	151	*	chr1-798	207.5	+	Distal Intergenic	1	90767389	90773215	5827	2	12835	ENSMUST00000150769.1	37097	ENSMUSG00000048126	Col6a3	collagen, type VI, alpha 3
chr1	90744063	90744213	151	*	chr1-2017	81.5	+	Distal Intergenic	1	90767389	90773215	5827	2	12835	ENSMUST00000150769.1	29002	ENSMUSG00000048126	Col6a3	collagen, type VI, alpha 3
chr1	90909898	90910048	151	*	chr1-3394	52.5	+	Promoter (5-6kb)	1	90915085	90951142	36058	1	171531	ENSMUST00000027528.6	-5037	ENSMUSG00000026303	Mlph	melanophilin
chr1	90914974	90915124	151	*	chr1-1258	123.5	+	Promoter (<=1kb)	1	90915085	90951142	36058	1	171531	ENSMUST00000027528.6	0	ENSMUSG00000026303	Mlph	melanophilin
chr1	90918282	90918432	151	*	chr1-2631	62.5	+	Intron (ENSMUST00000027528.6/171531, intron 1 of 15)	1	90915085	90951142	36058	1	171531	ENSMUST00000027528.6	3197	ENSMUSG00000026303	Mlph	melanophilin
chr1	90945254	90945404	151	*	chr1-1352	128	+	Intron (ENSMUST00000027528.6/171531, intron 14 of 15)	1	90939169	90940239	1071	1	171531	ENSMUST00000136220.1	6085	ENSMUSG00000026303	Mlph	melanophilin
chr1	91043337	91043487	151	*	chr1-2147	84.5	+	Promoter (9-10kb)	1	91053444	91128944	75501	1	16978	ENSMUST00000068167.12	-9957	ENSMUSG00000026305	Lrrfip1	leucine rich repeat (in FLII) interacting protein 1
chr1	91226688	91226838	151	*	chr1-1808	90.5	+	Distal Intergenic	1	91250304	91275479	25176	1	67921	ENSMUST00000188576.1	-23466	ENSMUSG00000034343	Ube2f	ubiquitin-conjugating enzyme E2F (putative)
chr1	91338271	91338421	151	*	chr1-2632	67.5	+	Intron (ENSMUST00000088904.9/227357, intron 5 of 8)	1	91351016	91362416	11401	1	70788	ENSMUST00000027533.8	-12595	ENSMUSG00000026308	Klhl30	kelch-like 30
chr1	91339117	91339267	151	*	chr1-2822	53	+	Intron (ENSMUST00000088904.9/227357, intron 5 of 8)	1	91351016	91362416	11401	1	70788	ENSMUST00000027533.8	-11749	ENSMUSG00000026308	Klhl30	kelch-like 30
chr1	91448802	91448952	151	*	chr1-1107	149.5	+	Promoter (<=1kb)	1	91447722	91449865	2144	2	18627	ENSMUST00000185298.1	913	ENSMUSG00000055866	Per2	period circadian clock 2
chr1	91578265	91578415	151	*	chr1-1441	107.5	+	Distal Intergenic	1	91541080	91555117	14038	1	65247	ENSMUST00000188879.1	37185	ENSMUSG00000026311	Asb1	ankyrin repeat and SOCS box-containing 1
chr1	91602255	91602405	151	*	chr1-2504	58.5	+	Distal Intergenic	1	91541080	91555117	14038	1	65247	ENSMUST00000188879.1	61175	ENSMUSG00000026311	Asb1	ankyrin repeat and SOCS box-containing 1
chr1	91616772	91616922	151	*	chr1-3453	55.5	+	Intron (ENSMUST00000188800.1/ENSMUST00000188800.1, intron 2 of 2)	1	91541080	91555117	14038	1	65247	ENSMUST00000188879.1	75692	ENSMUSG00000026311	Asb1	ankyrin repeat and SOCS box-containing 1
chr1	91627392	91627542	151	*	chr1-5235	35	+	Distal Intergenic	1	91541080	91555117	14038	1	65247	ENSMUST00000188879.1	86312	ENSMUSG00000026311	Asb1	ankyrin repeat and SOCS box-containing 1
chr1	91777004	91777154	151	*	chr1-2195	71.5	+	Distal Intergenic	1	91801461	91848028	46568	1	13345	ENSMUST00000007949.3	-24307	ENSMUSG00000007805	Twist2	twist basic helix-loop-helix transcription factor 2
chr1	91801239	91801389	151	*	chr1-1041	153	+	Promoter (<=1kb)	1	91801461	91848028	46568	1	13345	ENSMUST00000007949.3	-72	ENSMUSG00000007805	Twist2	twist basic helix-loop-helix transcription factor 2
chr1	91830930	91831080	151	*	chr1-1644	92	+	Intron (ENSMUST00000007949.3/13345, intron 1 of 1)	1	91801461	91848028	46568	1	13345	ENSMUST00000007949.3	29469	ENSMUSG00000007805	Twist2	twist basic helix-loop-helix transcription factor 2
chr1	91913965	91914115	151	*	chr1-2894	52	+	Distal Intergenic	1	91933203	91934864	1662	2	208727	ENSMUST00000191327.1	20749	ENSMUSG00000026313	Hdac4	histone deacetylase 4
chr1	92167626	92167776	151	*	chr1-2532	70	+	Intron (ENSMUST00000097644.8/208727, intron 1 of 26)	1	92029955	92180297	150343	2	208727	ENSMUST00000186002.2	12521	ENSMUSG00000026313	Hdac4	histone deacetylase 4
chr1	92251201	92251351	151	*	chr1-2858	48	+	Distal Intergenic	1	92030144	92195699	165556	2	208727	ENSMUST00000212408.1	-55502	ENSMUSG00000026313	Hdac4	histone deacetylase 4
chr1	92316427	92316577	151	*	chr1-2297	70	+	Distal Intergenic	1	92030144	92195699	165556	2	208727	ENSMUST00000212408.1	-120728	ENSMUSG00000026313	Hdac4	histone deacetylase 4
chr1	92349006	92349156	151	*	chr1-6975	27.5	+	Distal Intergenic	1	92439842	92460717	20876	2	67273	ENSMUST00000153897.1	111561	ENSMUSG00000026260	Ndufa10	NADH:ubiquinone oxidoreductase subunit A10
chr1	92680827	92680977	151	*	chr1-4124	46.5	+	Distal Intergenic	1	92644218	92648841	4624	2	260301	ENSMUST00000053144.3	-31986	ENSMUSG00000044055	Otos	otospiralin
chr1	92693107	92693257	151	*	chr1-2600	61.5	+	Distal Intergenic	1	92644218	92648841	4624	2	260301	ENSMUST00000053144.3	-44266	ENSMUSG00000044055	Otos	otospiralin
chr1	92709288	92709438	151	*	chr1-2824	61.5	+	Distal Intergenic	1	92644218	92648841	4624	2	260301	ENSMUST00000053144.3	-60447	ENSMUSG00000044055	Otos	otospiralin
chr1	92738010	92738160	151	*	chr1-4197	36	+	Distal Intergenic	1	92644218	92648841	4624	2	260301	ENSMUST00000053144.3	-89169	ENSMUSG00000044055	Otos	otospiralin
chr1	92902934	92903084	151	*	chr1-691	253.5	+	Promoter (<=1kb)	1	92870129	92902906	32778	2	241158	ENSMUST00000160548.7	-28	ENSMUSG00000034212	Ankmy1	ankyrin repeat and MYND domain containing 1
chr1	92949555	92949705	151	*	chr1-2601	63.5	+	Promoter (<=1kb)	1	92933526	92950590	17065	2	100037260	ENSMUST00000191563.1	885	ENSMUSG00000100632	9430060I03Rik	RIKEN cDNA 9430060I03 gene
chr1	92976204	92976354	151	*	chr1-1992	78.5	+	Promoter (<=1kb)	1	92975347	92985864	10518	1	64095	ENSMUST00000064480.6	857	ENSMUSG00000026271	Gpr35	G protein-coupled receptor 35
chr1	93100581	93100731	151	*	chr1-1450	118	+	Promoter (1-2kb)	1	93015464	93101822	86359	2	16560	ENSMUST00000171796.7	1091	ENSMUSG00000014602	Kif1a	kinesin family member 1A
chr1	93101903	93102053	151	*	chr1-571	278.5	+	Promoter (<=1kb)	1	93018280	93101847	83568	2	16560	ENSMUST00000171556.7	-56	ENSMUSG00000014602	Kif1a	kinesin family member 1A
chr1	93165504	93165654	151	*	chr1-2414	65	+	Promoter (3-4kb)	1	93168725	93231072	62348	1	381284	ENSMUST00000138595.2	-3071	ENSMUSG00000084989	Crocc2	ciliary rootlet coiled-coil, rootletin family member 2
chr1	93206631	93206781	151	*	chr1-1755	89	+	Intron (ENSMUST00000138595.2/381284, intron 20 of 31)	1	93235841	93301065	65225	1	208777	ENSMUST00000062202.13	-29060	ENSMUSG00000047793	Sned1	sushi, nidogen and EGF-like domains 1
chr1	93210288	93210438	151	*	chr1-1166	138	+	Intron (ENSMUST00000138595.2/381284, intron 21 of 31)	1	93235841	93301065	65225	1	208777	ENSMUST00000062202.13	-25403	ENSMUSG00000047793	Sned1	sushi, nidogen and EGF-like domains 1
chr1	93551120	93551270	151	*	chr1-4806	38.5	+	Intron (ENSMUST00000120301.7/227377, intron 2 of 26)	1	93512112	93581296	69185	1	227377	ENSMUST00000122402.2	39008	ENSMUSG00000034066	Farp2	FERM, RhoGEF and pleckstrin domain protein 2
chr1	93624520	93624670	151	*	chr1-1736	95.5	+	Promoter (<=1kb)	1	93622359	93625361	3003	2	59041	ENSMUST00000154008.7	691	ENSMUSG00000026277	Stk25	serine/threonine kinase 25 (yeast)
chr1	93988941	93989091	151	*	chr1-4279	42	+	Promoter (1-2kb)	1	93990509	94017147	26639	1	619597	ENSMUST00000097632.4	-1418	ENSMUSG00000073608	Gal3st2c	galactose-3-O-sulfotransferase 2C
chr1	94052544	94052694	151	*	chr1-4459	38	+	Promoter (<=1kb)	1	94038305	94052553	14249	2	18566	ENSMUST00000027507.7	0	ENSMUSG00000026285	Pdcd1	programmed cell death 1
chr1	94269747	94269897	151	*	chr1-3926	44.5	+	Distal Intergenic	1	94038305	94052553	14249	2	18566	ENSMUST00000027507.7	-217194	ENSMUSG00000026285	Pdcd1	programmed cell death 1
chr1	95699980	95700130	151	*	chr1-3798	43.5	+	Downstream (1-2kb)	1	95701184	95716518	15335	2	75381	ENSMUST00000187352.1	16388	ENSMUSG00000100777	4930598F16Rik	RIKEN cDNA 4930598F16 gene
chr1	96799530	96799680	151	*	chr1-4808	33	+	Distal Intergenic	1	96871126	96907796	36671	1	329217	ENSMUST00000188631.4	-71446	NA	Panct2	pluripotency-associated noncoding transcript 2
chr1	97698693	97698843	151	*	chr1-4126	47	+	Distal Intergenic	1	97706048	97715149	9102	2	227399	ENSMUST00000137758.1	16306	ENSMUSG00000040648	Ppip5k2	diphosphoinositol pentakisphosphate kinase 2
chr1	97699163	97699313	151	*	chr1-3289	59	+	Distal Intergenic	1	97706048	97715149	9102	2	227399	ENSMUST00000137758.1	15836	ENSMUSG00000040648	Ppip5k2	diphosphoinositol pentakisphosphate kinase 2
chr1	97982414	97982564	151	*	chr1-6556	27.5	+	Promoter (5-6kb)	1	97821100	97977255	156156	2	18484	ENSMUST00000161567.7	-5159	ENSMUSG00000026335	Pam	peptidylglycine alpha-amidating monooxygenase
chr1	98080538	98080688	151	*	chr1-3338	53.5	+	Intron (ENSMUST00000058762.14/18484, intron 1 of 25)	1	97821094	98095621	274528	2	18484	ENSMUST00000058762.14	14933	ENSMUSG00000026335	Pam	peptidylglycine alpha-amidating monooxygenase
chr1	100235710	100235860	151	*	chr1-6557	27	+	Intron (ENSMUST00000086738.9/241175, intron 11 of 23)	1	100252629	100369839	117211	1	241175	ENSMUST00000185484.1	-16769	ENSMUSG00000067028	Cntnap5b	contactin associated protein-like 5B
chr1	101728265	101728415	151	*	chr1-4051	46.5	+	Distal Intergenic	1	101155809	101175202	19394	1	100504525	ENSMUST00000187932.1	572456	ENSMUSG00000100684	Gm20268	predicted gene, 20268
chr1	104713643	104713793	151	*	chr1-4719	39	+	Distal Intergenic	1	104768529	104995481	226953	1	23836	ENSMUST00000062528.8	-54736	ENSMUSG00000050840	Cdh20	cadherin 20
chr1	104756040	104756190	151	*	chr1-5028	29.5	+	Distal Intergenic	1	104768529	104995481	226953	1	23836	ENSMUST00000062528.8	-12339	ENSMUSG00000050840	Cdh20	cadherin 20
chr1	104950774	104950924	151	*	chr1-3987	45.5	+	Intron (ENSMUST00000062528.8/23836, intron 6 of 11)	1	104768529	104995481	226953	1	23836	ENSMUST00000062528.8	182245	ENSMUSG00000050840	Cdh20	cadherin 20
chr1	105284319	105284469	151	*	chr1-3559	41	+	Exon (ENSMUST00000058688.6/320311, exon 3 of 3)	1	105356007	105361630	5624	1	100504568	ENSMUST00000181383.2	-71538	ENSMUSG00000097482	Gm17634	predicted gene, 17634
chr1	105355915	105356065	151	*	chr1-1534	91.5	+	Promoter (<=1kb)	1	105356007	105361630	5624	1	100504568	ENSMUST00000181383.2	0	ENSMUSG00000097482	Gm17634	predicted gene, 17634
chr1	105974129	105974279	151	*	chr1-1325	114.5	+	Distal Intergenic	1	105979350	105990282	10933	2	635504	ENSMUST00000185535.1	16003	NA	Gm7160	predicted gene 7160
chr1	106627346	106627496	151	*	chr1-3630	49	+	Intron (ENSMUST00000112751.1/12043, intron 1 of 1)	1	106546496	106546631	136	2	102466254	ENSMUST00000183743.1	-80715	ENSMUSG00000098344	Mir3473f	microRNA 3473f
chr1	106633249	106633399	151	*	chr1-1407	112.5	+	Intron (ENSMUST00000112751.1/12043, intron 1 of 1)	1	106710339	106713179	2841	2	12043	ENSMUST00000189999.1	79780	ENSMUSG00000057329	Bcl2	B cell leukemia/lymphoma 2
chr1	106653062	106653212	151	*	chr1-1452	104.5	+	Intron (ENSMUST00000112751.1/12043, intron 1 of 1)	1	106710339	106713179	2841	2	12043	ENSMUST00000189999.1	59967	ENSMUSG00000057329	Bcl2	B cell leukemia/lymphoma 2
chr1	106712445	106712595	151	*	chr1-1124	129.5	+	Promoter (<=1kb)	1	106710339	106713179	2841	2	12043	ENSMUST00000189999.1	584	ENSMUSG00000057329	Bcl2	B cell leukemia/lymphoma 2
chr1	106747156	106747306	151	*	chr1-4809	34.5	+	Intron (ENSMUST00000010049.5/70750, intron 5 of 9)	1	106747500	106759699	12200	2	70750	ENSMUST00000187319.1	12393	ENSMUSG00000009905	Kdsr	3-ketodihydrosphingosine reductase
chr1	112486136	112486286	151	*	chr1-6015	28	+	Distal Intergenic	1	111858706	111864918	6213	2	319901	ENSMUST00000035462.6	-621218	ENSMUSG00000038702	Dsel	dermatan sulfate epimerase-like
chr1	118472541	118472691	151	*	chr1-2394	64.5	+	Promoter (<=1kb)	1	118471772	118504956	33185	1	76707	ENSMUST00000204904.2	769	ENSMUSG00000064302	Clasp1	CLIP associating protein 1
chr1	118596916	118597066	151	*	chr1-1645	100.5	+	Intron (ENSMUST00000049404.12/76707, intron 37 of 39)	1	118627945	118637766	9822	1	81879	ENSMUST00000190652.1	-30879	ENSMUSG00000026380	Tfcp2l1	transcription factor CP2-like 1
chr1	118768117	118768267	151	*	chr1-1811	87	+	Distal Intergenic	1	118627946	118685168	57223	1	81879	ENSMUST00000027629.9	140171	ENSMUSG00000026380	Tfcp2l1	transcription factor CP2-like 1
chr1	119048072	119048222	151	*	chr1-720	203	+	Intron (ENSMUST00000062483.14/14633, intron 1 of 13)	1	118848460	119053339	204880	2	14633	ENSMUST00000159839.7	5117	ENSMUSG00000048402	Gli2	GLI-Kruppel family member GLI2
chr1	119192776	119192926	151	*	chr1-1888	83	+	Distal Intergenic	1	118834132	119053619	219488	2	14633	ENSMUST00000062483.14	-139157	ENSMUSG00000048402	Gli2	GLI-Kruppel family member GLI2
chr1	119197417	119197567	151	*	chr1-1874	95	+	Distal Intergenic	1	118834132	119053619	219488	2	14633	ENSMUST00000062483.14	-143798	ENSMUSG00000048402	Gli2	GLI-Kruppel family member GLI2
chr1	119238596	119238746	151	*	chr1-2534	66	+	Distal Intergenic	1	119415465	119422248	6784	2	16324	ENSMUST00000038765.5	183502	ENSMUSG00000037035	Inhbb	inhibin beta-B
chr1	119345561	119345711	151	*	chr1-2244	64.5	+	Intron (ENSMUST00000186504.1/ENSMUST00000186504.1, intron 1 of 2)	1	119415465	119422248	6784	2	16324	ENSMUST00000038765.5	76537	ENSMUSG00000037035	Inhbb	inhibin beta-B
chr1	119388787	119388937	151	*	chr1-1249	125	+	Distal Intergenic	1	119415465	119422248	6784	2	16324	ENSMUST00000038765.5	33311	ENSMUSG00000037035	Inhbb	inhibin beta-B
chr1	119404906	119405056	151	*	chr1-3927	43.5	+	Distal Intergenic	1	119415465	119422248	6784	2	16324	ENSMUST00000038765.5	17192	ENSMUSG00000037035	Inhbb	inhibin beta-B
chr1	119421045	119421195	151	*	chr1-1168	138	+	Promoter (1-2kb)	1	119415465	119422248	6784	2	16324	ENSMUST00000038765.5	1053	ENSMUSG00000037035	Inhbb	inhibin beta-B
chr1	119488029	119488179	151	*	chr1-2417	76.5	+	Promoter (9-10kb)	1	119472145	119478079	5935	2	64143	ENSMUST00000142945.2	-9950	ENSMUSG00000004451	Ralb	v-ral simian leukemia viral oncogene B
chr1	119599529	119599679	151	*	chr1-6016	27.5	+	Promoter (<=1kb)	1	119595442	119599240	3799	2	226352	ENSMUST00000185467.1	-289	ENSMUSG00000026383	Epb41l5	erythrocyte membrane protein band 4.1 like 5
chr1	119886451	119886601	151	*	chr1-4202	42	+	Distal Intergenic	1	119907890	119913208	5319	2	66343	ENSMUST00000037906.5	26607	ENSMUSG00000036975	Tmem177	transmembrane protein 177
chr1	120146479	120146629	151	*	chr1-4384	45	+	Promoter (3-4kb)	1	120150599	120165459	14861	1	73103	ENSMUST00000187809.1	-3970	ENSMUSG00000026388	3110009E18Rik	RIKEN cDNA 3110009E18 gene
chr1	120558798	120558948	151	*	chr1-3990	42	+	Distal Intergenic	1	120602418	120607992	5575	1	13798	ENSMUST00000079721.8	-43470	ENSMUSG00000058665	En1	engrailed 1
chr1	120602198	120602348	151	*	chr1-1473	111	+	Promoter (<=1kb)	1	120602418	120607992	5575	1	13798	ENSMUST00000079721.8	-70	ENSMUSG00000058665	En1	engrailed 1
chr1	120694673	120694823	151	*	chr1-7236	30	+	Distal Intergenic	1	120602418	120607992	5575	1	13798	ENSMUST00000079721.8	92255	ENSMUSG00000058665	En1	engrailed 1
chr1	121046437	121046587	151	*	chr1-4283	41	+	Distal Intergenic	1	121087405	121120956	33552	1	98452	ENSMUST00000181433.7	-40818	ENSMUSG00000097881	Celrr	cerebellum expressed regulatory RNA
chr1	121260460	121260610	151	*	chr1-3675	45.5	+	Distal Intergenic	1	121305893	121307318	1426	2	72999	ENSMUST00000159528.1	46708	ENSMUSG00000003721	Insig2	insulin induced gene 2
chr1	124045988	124046138	151	*	chr1-3098	54.5	+	Promoter (<=1kb)	1	123321471	124045559	724089	2	269109	ENSMUST00000112606.7	-429	ENSMUSG00000036815	Dpp10	dipeptidylpeptidase 10
chr1	125441749	125441899	151	*	chr1-5349	30.5	+	Promoter (6-7kb)	1	125405880	125435727	29848	2	74117	ENSMUST00000188497.6	-6022	ENSMUSG00000026341	Actr3	ARP3 actin-related protein 3
chr1	125490402	125490552	151	*	chr1-3400	52.5	+	Distal Intergenic	1	125405880	125435727	29848	2	74117	ENSMUST00000188497.6	-54675	ENSMUSG00000026341	Actr3	ARP3 actin-related protein 3
chr1	125495480	125495630	151	*	chr1-6189	29	+	Distal Intergenic	1	125405880	125435727	29848	2	74117	ENSMUST00000188497.6	-59753	ENSMUSG00000026341	Actr3	ARP3 actin-related protein 3
chr1	125700130	125700280	151	*	chr1-5585	26	+	Intron (ENSMUST00000027581.6/71111, intron 1 of 1)	1	125676995	125873862	196868	1	71111	ENSMUST00000027581.6	23135	ENSMUSG00000026343	Gpr39	G protein-coupled receptor 39
chr1	125705478	125705628	151	*	chr1-5460	32.5	+	Intron (ENSMUST00000027581.6/71111, intron 1 of 1)	1	125676995	125873862	196868	1	71111	ENSMUST00000027581.6	28483	ENSMUSG00000026343	Gpr39	G protein-coupled receptor 39
chr1	125912206	125912356	151	*	chr1-976	175	+	Promoter (<=1kb)	1	125867622	125912214	44593	2	72585	ENSMUST00000159417.1	0	ENSMUSG00000026344	Lypd1	Ly6/Plaur domain containing 1
chr1	126018700	126018850	151	*	chr1-4624	34	+	Intron (ENSMUST00000161954.7/210356, intron 11 of 14)	1	125914960	126023103	108144	2	210356	ENSMUST00000094610.4	4253	ENSMUSG00000049690	Nckap5	NCK-associated protein 5
chr1	126094488	126094638	151	*	chr1-4919	32.5	+	Intron (ENSMUST00000161954.7/210356, intron 8 of 14)	1	126027877	126035125	7249	2	210356	ENSMUST00000159934.1	-59363	ENSMUSG00000049690	Nckap5	NCK-associated protein 5
chr1	126447133	126447283	151	*	chr1-5030	37	+	Promoter (1-2kb)	1	125914743	126448456	533714	2	210356	ENSMUST00000057846.14	1173	ENSMUSG00000049690	Nckap5	NCK-associated protein 5
chr1	126744338	126744488	151	*	chr1-7500	23	+	Promoter (6-7kb)	1	126258401	126738202	479802	2	210356	ENSMUST00000160693.1	-6136	ENSMUSG00000049690	Nckap5	NCK-associated protein 5
chr1	127197642	127197792	151	*	chr1-4388	36	+	Promoter (7-8kb)	1	127205015	127388212	183198	1	107895	ENSMUST00000189427.6	-7223	ENSMUSG00000036155	Mgat5	mannoside acetylglucosaminyltransferase 5
chr1	127252015	127252165	151	*	chr1-3246	59.5	+	Intron (ENSMUST00000189427.6/107895, intron 1 of 7)	1	127205028	127398792	193765	1	107895	ENSMUST00000190921.1	46987	ENSMUSG00000036155	Mgat5	mannoside acetylglucosaminyltransferase 5
chr1	127299829	127299979	151	*	chr1-2475	64	+	Promoter (6-7kb)	1	127306762	127483704	176943	1	107895	ENSMUST00000171405.1	-6783	ENSMUSG00000036155	Mgat5	mannoside acetylglucosaminyltransferase 5
chr1	127352234	127352384	151	*	chr1-3151	48	+	Intron (ENSMUST00000189427.6/107895, intron 3 of 7)	1	127306762	127483704	176943	1	107895	ENSMUST00000171405.1	45472	ENSMUSG00000036155	Mgat5	mannoside acetylglucosaminyltransferase 5
chr1	127409647	127409797	151	*	chr1-1674	109	+	Intron (ENSMUST00000038361.10/107895, intron 11 of 17)	1	127491361	127500344	8984	2	72160	ENSMUST00000160111.7	90547	ENSMUSG00000026347	Tmem163	transmembrane protein 163
chr1	127498883	127499033	151	*	chr1-1375	111	+	Promoter (1-2kb)	1	127491361	127500344	8984	2	72160	ENSMUST00000160111.7	1311	ENSMUSG00000026347	Tmem163	transmembrane protein 163
chr1	127511543	127511693	151	*	chr1-2635	67.5	+	Intron (ENSMUST00000027585.13/72160, intron 5 of 8)	1	127491361	127500344	8984	2	72160	ENSMUST00000160111.7	-11199	ENSMUSG00000026347	Tmem163	transmembrane protein 163
chr1	127610529	127610679	151	*	chr1-1299	131	+	Intron (ENSMUST00000027585.13/72160, intron 2 of 8)	1	127486558	127678021	191464	2	72160	ENSMUST00000160616.7	67342	ENSMUSG00000026347	Tmem163	transmembrane protein 163
chr1	127800223	127800373	151	*	chr1-5118	32	+	Intron (ENSMUST00000112570.1/72949, intron 7 of 9)	1	127796571	127808061	11491	1	72949	ENSMUST00000153359.1	3652	ENSMUSG00000026349	Ccnt2	cyclin T2
chr1	127845660	127845810	151	*	chr1-3563	44.5	+	Promoter (5-6kb)	1	127815262	127840321	25060	2	22625	ENSMUST00000191333.6	-5339	ENSMUSG00000051590	Map3k19	mitogen-activated protein kinase kinase kinase 19
chr1	128535588	128535738	151	*	chr1-5121	35	+	Distal Intergenic	1	128588199	128592290	4092	2	12767	ENSMUST00000052172.6	56552	ENSMUSG00000045382	Cxcr4	chemokine (C-X-C motif) receptor 4
chr1	128560966	128561116	151	*	chr1-3152	58	+	Distal Intergenic	1	128588199	128592290	4092	2	12767	ENSMUST00000052172.6	31174	ENSMUSG00000045382	Cxcr4	chemokine (C-X-C motif) receptor 4
chr1	128571156	128571306	151	*	chr1-5856	32	+	Distal Intergenic	1	128588199	128592290	4092	2	12767	ENSMUST00000052172.6	20984	ENSMUSG00000045382	Cxcr4	chemokine (C-X-C motif) receptor 4
chr1	128593270	128593420	151	*	chr1-1020	167	+	Promoter (<=1kb)	1	128589099	128592293	3195	2	12767	ENSMUST00000142893.1	-977	ENSMUSG00000045382	Cxcr4	chemokine (C-X-C motif) receptor 4
chr1	129273308	129273458	151	*	chr1-2362	64.5	+	Promoter (<=1kb)	1	129273344	130219278	945935	1	210417	ENSMUST00000073527.12	0	ENSMUSG00000042581	Thsd7b	thrombospondin, type I, domain containing 7B
chr1	129543205	129543355	151	*	chr1-4204	42	+	Intron (ENSMUST00000073527.12/210417, intron 2 of 27)	1	129537511	129629046	91536	1	210417	ENSMUST00000152305.2	5694	ENSMUSG00000042581	Thsd7b	thrombospondin, type I, domain containing 7B
chr1	129959424	129959574	151	*	chr1-2083	72.5	+	Intron (ENSMUST00000073527.12/210417, intron 15 of 27)	1	129915539	130183181	267643	1	210417	ENSMUST00000151700.7	43885	ENSMUSG00000042581	Thsd7b	thrombospondin, type I, domain containing 7B
chr1	130422739	130422889	151	*	chr1-3565	51	+	Promoter (<=1kb)	1	130422824	130437914	15091	1	102640368	ENSMUST00000143266.1	0	ENSMUSG00000087691	Gm15674	predicted gene 15674
chr1	130573775	130573925	151	*	chr1-6192	24	+	Downstream (2-3kb)	1	130576716	130629612	52897	2	22789	ENSMUST00000142416.1	55687	ENSMUSG00000042554	Zp3r	zona pellucida 3 receptor
chr1	130747167	130747317	151	*	chr1-2829	58	+	Distal Intergenic	1	130740272	130744621	4350	1	212439	ENSMUST00000190859.1	6895	ENSMUSG00000042510	AA986860	expressed sequence AA986860
chr1	130804492	130804642	151	*	chr1-1572	102.5	+	Exon (ENSMUST00000112477.8/64435, exon 3 of 7)	1	130800902	130814740	13839	1	64435	ENSMUST00000027670.3	3590	ENSMUSG00000026415	Fcamr	Fc receptor, IgA, IgM, high affinity
chr1	130830201	130830351	151	*	chr1-3458	47.5	+	Promoter (1-2kb)	1	130829010	130844648	15639	1	18703	ENSMUST00000137782.1	1191	ENSMUSG00000026417	Pigr	polymeric immunoglobulin receptor
chr1	130850560	130850710	151	*	chr1-4284	41.5	+	Intron (ENSMUST00000027675.13/18703, intron 10 of 10)	1	130865669	130880791	15123	1	69169	ENSMUST00000038829.6	-14959	ENSMUSG00000042474	Fcmr	Fc fragment of IgM receptor
chr1	131003485	131003635	151	*	chr1-605	262	+	Distal Intergenic	1	131019845	131024974	5130	1	16153	ENSMUST00000016673.5	-16210	ENSMUSG00000016529	Il10	interleukin 10
chr1	131042381	131042531	151	*	chr1-3931	41	+	Distal Intergenic	1	131019845	131024974	5130	1	16153	ENSMUST00000016673.5	22536	ENSMUSG00000016529	Il10	interleukin 10
chr1	131200254	131200404	151	*	chr1-2199	70.5	+	Promoter (<=1kb)	1	131176410	131200135	23726	2	54354	ENSMUST00000068564.14	-119	ENSMUSG00000026430	Rassf5	Ras association (RalGDS/AF-6) domain family member 5
chr1	131233605	131233755	151	*	chr1-687	233	+	Promoter (<=1kb)	1	131178525	131233575	55051	2	54354	ENSMUST00000212202.1	-30	ENSMUSG00000026430	Rassf5	Ras association (RalGDS/AF-6) domain family member 5
chr1	131275209	131275359	151	*	chr1-2363	72.5	+	Promoter (1-2kb)	1	131273791	131276713	2923	2	56489	ENSMUST00000159195.1	1354	ENSMUSG00000042349	Ikbke	inhibitor of kappaB kinase epsilon
chr1	131287417	131287567	151	*	chr1-3293	63	+	Promoter (7-8kb)	1	131254597	131279606	25010	2	56489	ENSMUST00000062108.9	-7811	ENSMUSG00000042349	Ikbke	inhibitor of kappaB kinase epsilon
chr1	131447498	131447648	151	*	chr1-2508	60.5	+	Exon (ENSMUST00000190146.1/ENSMUST00000190146.1, exon 1 of 1)	1	131436675	131504366	67692	2	14270	ENSMUST00000187273.2	56718	ENSMUSG00000026425	Srgap2	SLIT-ROBO Rho GTPase activating protein 2
chr1	131580536	131580686	151	*	chr1-4131	48.5	+	Distal Intergenic	1	131599239	131612000	12762	1	26361	ENSMUST00000027690.6	-18553	ENSMUSG00000026432	Avpr1b	arginine vasopressin receptor 1B
chr1	131586979	131587129	151	*	chr1-2980	57	+	Distal Intergenic	1	131599239	131612000	12762	1	26361	ENSMUST00000027690.6	-12110	ENSMUSG00000026432	Avpr1b	arginine vasopressin receptor 1B
chr1	131963147	131963297	151	*	chr1-835	191.5	+	Promoter (<=1kb)	1	131962967	131982969	20003	1	212980	ENSMUST00000177943.7	180	ENSMUSG00000026435	Slc45a3	solute carrier family 45, member 3
chr1	131970769	131970919	151	*	chr1-1715	95.5	+	Promoter (<=1kb)	1	131970609	131982964	12356	1	212980	ENSMUST00000027695.7	160	ENSMUSG00000026435	Slc45a3	solute carrier family 45, member 3
chr1	132292973	132293123	151	*	chr1-1626	90.5	+	Promoter (5-6kb)	1	132298626	132307357	8732	1	213417	ENSMUST00000046071.4	-5503	ENSMUSG00000042115	Klhdc8a	kelch domain containing 8A
chr1	132304760	132304910	151	*	chr1-2605	69.5	+	3' UTR	1	132298626	132307357	8732	1	213417	ENSMUST00000046071.4	6134	ENSMUSG00000042115	Klhdc8a	kelch domain containing 8A
chr1	132341895	132342045	151	*	chr1-2058	67.5	+	Exon (ENSMUST00000189288.1/ENSMUST00000189288.1, exon 1 of 3)	1	132327596	132330450	2855	1	74137	ENSMUST00000133246.1	14299	ENSMUSG00000009772	Nuak2	NUAK family, SNF1-like kinase, 2
chr1	132396849	132396999	151	*	chr1-6751	25	+	Promoter (5-6kb)	1	132356315	132391281	34967	2	68875	ENSMUST00000045473.15	-5568	ENSMUSG00000042066	Tmcc2	transmembrane and coiled-coil domains 2
chr1	132520873	132521023	151	*	chr1-539	271	+	Promoter (1-2kb)	1	132517001	132519157	2157	2	21367	ENSMUST00000188143.1	-1716	ENSMUSG00000053024	Cntn2	contactin 2
chr1	132530690	132530840	151	*	chr1-3021	58	+	Intron (ENSMUST00000186487.6/21367, intron 2 of 21)	1	132528999	132533884	4886	2	21367	ENSMUST00000188943.1	3044	ENSMUSG00000053024	Cntn2	contactin 2
chr1	132541276	132541426	151	*	chr1-844	196.5	+	Promoter (1-2kb)	1	132511792	132542865	31074	2	21367	ENSMUST00000190601.6	1439	ENSMUSG00000053024	Cntn2	contactin 2
chr1	132558166	132558316	151	*	chr1-966	151.5	+	Distal Intergenic	1	132533657	132543256	9600	2	21367	ENSMUST00000186530.2	-14910	ENSMUSG00000053024	Cntn2	contactin 2
chr1	132559115	132559265	151	*	chr1-2246	72.5	+	Distal Intergenic	1	132533657	132543256	9600	2	21367	ENSMUST00000186530.2	-15859	ENSMUSG00000053024	Cntn2	contactin 2
chr1	132565021	132565171	151	*	chr1-3505	45	+	3' UTR	1	132533657	132543256	9600	2	21367	ENSMUST00000186530.2	-21765	ENSMUSG00000053024	Cntn2	contactin 2
chr1	132591923	132592073	151	*	chr1-3202	55.5	+	Promoter (4-5kb)	1	132576324	132587140	10817	2	269116	ENSMUST00000186330.1	-4783	ENSMUSG00000026442	Nfasc	neurofascin
chr1	132602276	132602426	151	*	chr1-971	160.5	+	Promoter (2-3kb)	1	132601634	132605159	3526	2	269116	ENSMUST00000186539.1	2733	ENSMUSG00000026442	Nfasc	neurofascin
chr1	132855193	132855343	151	*	chr1-2224	67	+	Distal Intergenic	1	132880273	132940005	59733	1	16980	ENSMUST00000027706.3	-24930	ENSMUSG00000026443	Lrrn2	leucine rich repeat protein 2, neuronal
chr1	133084001	133084151	151	*	chr1-1300	132.5	+	Intron (ENSMUST00000077730.6/240752, intron 12 of 32)	1	133046012	133108687	62676	1	240752	ENSMUST00000077730.6	37989	ENSMUSG00000026447	Pik3c2b	phosphatidylinositol-4-phosphate 3-kinase catalytic subunit type 2 beta
chr1	133168801	133168951	151	*	chr1-1525	102	+	Intron (ENSMUST00000212252.1/240753, intron 1 of 9)	1	133164210	133272280	108071	1	240753	ENSMUST00000212252.1	4591	ENSMUSG00000041757	Plekha6	pleckstrin homology domain containing, family A member 6
chr1	133188879	133189029	151	*	chr1-2451	64	+	Intron (ENSMUST00000212252.1/240753, intron 3 of 9)	1	133181321	133301219	119899	1	240753	ENSMUST00000187285.6	7558	ENSMUSG00000041757	Plekha6	pleckstrin homology domain containing, family A member 6
chr1	133282160	133282310	151	*	chr1-3568	49	+	Exon (ENSMUST00000187285.6/240753, exon 12 of 23)	1	133274254	133284955	10702	1	240753	ENSMUST00000189598.1	7906	ENSMUSG00000041757	Plekha6	pleckstrin homology domain containing, family A member 6
chr1	133347941	133348091	151	*	chr1-4134	45	+	Promoter (2-3kb)	1	133350510	133360325	9816	1	19702	ENSMUST00000094556.2	-2419	ENSMUSG00000070645	Ren2	renin 2 tandem duplication of Ren1
chr1	133363570	133363720	151	*	chr1-182	595.5	+	Promoter (<=1kb)	1	133363572	133380336	16765	1	214253	ENSMUST00000135222.8	0	ENSMUSG00000070644	Etnk2	ethanolamine kinase 2
chr1	133418307	133418457	151	*	chr1-821	178	+	Intron (ENSMUST00000153799.7/20668, intron 1 of 13)	1	133382303	133424377	42075	2	20668	ENSMUST00000153799.7	5920	ENSMUSG00000070643	Sox13	SRY (sex determining region Y)-box 13
chr1	133760196	133760346	151	*	chr1-1189	142.5	+	Promoter (6-7kb)	1	133702674	133753747	51074	2	381290	ENSMUST00000165602.8	-6449	ENSMUSG00000026463	Atp2b4	ATPase, Ca++ transporting, plasma membrane 4
chr1	133765026	133765176	151	*	chr1-1453	124	+	Intron (ENSMUST00000143567.7/381290, intron 1 of 20)	1	133702674	133753747	51074	2	381290	ENSMUST00000165602.8	-11279	ENSMUSG00000026463	Atp2b4	ATPase, Ca++ transporting, plasma membrane 4
chr1	133777827	133777977	151	*	chr1-3203	55	+	Exon (ENSMUST00000193173.1/ENSMUST00000193173.1, exon 1 of 1)	1	133699457	133801041	101585	2	381290	ENSMUST00000143567.7	23064	ENSMUSG00000026463	Atp2b4	ATPase, Ca++ transporting, plasma membrane 4
chr1	133831730	133831880	151	*	chr1-5467	31.5	+	Distal Intergenic	1	133699457	133801041	101585	2	381290	ENSMUST00000143567.7	-30689	ENSMUSG00000026463	Atp2b4	ATPase, Ca++ transporting, plasma membrane 4
chr1	133861206	133861356	151	*	chr1-4057	40.5	+	Distal Intergenic	1	133897199	133901327	4129	2	269120	ENSMUST00000124245.2	39971	ENSMUSG00000010311	Optc	opticin
chr1	133908466	133908616	151	*	chr1-716	208	+	Promoter (<=1kb)	1	133897200	133907999	10800	2	269120	ENSMUST00000153617.8	-467	ENSMUSG00000010311	Optc	opticin
chr1	134063347	134063497	151	*	chr1-993	153.5	+	Distal Intergenic	1	134075170	134079120	3951	2	12227	ENSMUST00000020692.6	15623	ENSMUSG00000020423	Btg2	B cell translocation gene 2, anti-proliferative
chr1	134189003	134189153	151	*	chr1-1354	118.5	+	Promoter (<=1kb)	1	134189126	134190027	902	1	12654	ENSMUST00000134812.1	0	ENSMUSG00000064246	Chil1	chitinase-like 1
chr1	134235328	134235478	151	*	chr1-1262	122.5	+	Promoter (<=1kb)	1	134199225	134235431	36207	2	11539	ENSMUST00000086465.5	0	ENSMUSG00000042429	Adora1	adenosine A1 receptor
chr1	134270141	134270291	151	*	chr1-3204	53	+	Distal Intergenic	1	134289989	134292548	2560	1	17928	ENSMUST00000027730.5	-19698	ENSMUSG00000026459	Myog	myogenin
chr1	134326988	134327138	151	*	chr1-1997	76.5	+	Promoter (<=1kb)	1	134296784	134327266	30483	2	68507	ENSMUST00000186730.6	128	ENSMUSG00000026458	Ppfia4	protein tyrosine phosphatase, receptor type, f polypeptide (PTPRF), interacting protein (liprin), alpha 4
chr1	134336532	134336682	151	*	chr1-1484	102.5	+	Promoter (3-4kb)	1	134297501	134332928	35428	2	68507	ENSMUST00000189361.1	-3604	ENSMUSG00000026458	Ppfia4	protein tyrosine phosphatase, receptor type, f polypeptide (PTPRF), interacting protein (liprin), alpha 4
chr1	134556354	134556504	151	*	chr1-802	206	+	Promoter (3-4kb)	1	134560171	134635285	75115	1	75605	ENSMUST00000047714.13	-3667	ENSMUSG00000042207	Kdm5b	lysine (K)-specific demethylase 5B
chr1	134699230	134699380	151	*	chr1-1975	75	+	Promoter (9-10kb)	1	134709300	134753149	43850	1	20980	ENSMUST00000121990.1	-9920	ENSMUSG00000026452	Syt2	synaptotagmin II
chr1	134703252	134703402	151	*	chr1-2365	66	+	Promoter (5-6kb)	1	134709300	134753149	43850	1	20980	ENSMUST00000121990.1	-5898	ENSMUSG00000026452	Syt2	synaptotagmin II
chr1	134719782	134719932	151	*	chr1-2701	59	+	Intron (ENSMUST00000187725.6/20980, intron 1 of 2)	1	134709300	134753149	43850	1	20980	ENSMUST00000121990.1	10482	ENSMUSG00000026452	Syt2	synaptotagmin II
chr1	134747634	134747784	151	*	chr1-977	143	+	3' UTR	1	134709300	134753149	43850	1	20980	ENSMUST00000121990.1	38334	ENSMUSG00000026452	Syt2	synaptotagmin II
chr1	134788257	134788407	151	*	chr1-4291	39	+	Intron (ENSMUST00000045665.12/ENSMUST00000045665.12, intron 18 of 23)	1	134779110	134803851	24742	2	329251	ENSMUST00000141419.1	15444	ENSMUSG00000073557	Ppp1r12b	protein phosphatase 1, regulatory subunit 12B
chr1	134996064	134996214	151	*	chr1-1611	90	+	Exon (ENSMUST00000044828.13/329252, exon 15 of 18)	1	134986355	135017779	31425	2	329252	ENSMUST00000137968.7	21565	ENSMUSG00000042793	Lgr6	leucine-rich repeat-containing G protein-coupled receptor 6
chr1	135140006	135140156	151	*	chr1-2304	62.5	+	Promoter (6-7kb)	1	135146824	135156269	9446	1	68724	ENSMUST00000027684.10	-6668	ENSMUSG00000026426	Arl8a	ADP-ribosylation factor-like 8A
chr1	135147495	135147645	151	*	chr1-540	299.5	+	Promoter (<=1kb)	1	135147669	135156269	8601	1	68724	ENSMUST00000125774.1	-24	ENSMUSG00000026426	Arl8a	ADP-ribosylation factor-like 8A
chr1	135167571	135167721	151	*	chr1-4137	38.5	+	Promoter (<=1kb)	1	135160234	135167681	7448	2	171469	ENSMUST00000027682.8	0	ENSMUSG00000026424	Gpr37l1	G protein-coupled receptor 37-like 1
chr1	135181099	135181249	151	*	chr1-3252	50.5	+	Distal Intergenic	1	135160234	135167681	7448	2	171469	ENSMUST00000027682.8	-13418	ENSMUSG00000026424	Gpr37l1	G protein-coupled receptor 37-like 1
chr1	135199527	135199677	151	*	chr1-1590	118	+	Distal Intergenic	1	135160234	135167681	7448	2	171469	ENSMUST00000027682.8	-31846	ENSMUSG00000026424	Gpr37l1	G protein-coupled receptor 37-like 1
chr1	135226518	135226668	151	*	chr1-4634	40	+	Distal Intergenic	1	135256657	135257649	993	2	13710	ENSMUST00000188895.1	30981	ENSMUSG00000003051	Elf3	E74-like factor 3
chr1	135266017	135266167	151	*	chr1-3156	56	+	Promoter (1-2kb)	1	135265194	135267402	2209	2	215615	ENSMUST00000141234.1	1235	ENSMUSG00000041926	Rnpep	arginyl aminopeptidase (aminopeptidase B)
chr1	135333723	135333873	151	*	chr1-1170	140	+	Intron (ENSMUST00000059352.2/93689, intron 1 of 2)	1	135324807	135368065	43259	1	93689	ENSMUST00000059352.2	8916	ENSMUSG00000048096	Lmod1	leiomodin 1 (smooth muscle)
chr1	135349059	135349209	151	*	chr1-3296	52	+	Intron (ENSMUST00000059352.2/93689, intron 1 of 2)	1	135371060	135373450	2391	2	77552	ENSMUST00000159918.1	24241	ENSMUSG00000041889	Shisa4	shisa family member 4
chr1	135548215	135548365	151	*	chr1-3206	53	+	Intron (ENSMUST00000040599.14/215690, intron 1 of 29)	1	135584773	135599948	15176	1	215714	ENSMUST00000067468.5	-36408	NA	Gm4793	predicted gene 4793
chr1	135577868	135578018	151	*	chr1-3743	49.5	+	Promoter (6-7kb)	1	135584773	135599948	15176	1	215714	ENSMUST00000067468.5	-6755	NA	Gm4793	predicted gene 4793
chr1	135708518	135708668	151	*	chr1-1462	94	+	Distal Intergenic	1	135720061	135752232	32172	1	13007	ENSMUST00000097561.8	-11393	ENSMUSG00000026421	Csrp1	cysteine and glycine-rich protein 1
chr1	135720223	135720373	151	*	chr1-1515	104	+	Promoter (<=1kb)	1	135720061	135752232	32172	1	13007	ENSMUST00000097561.8	162	ENSMUSG00000026421	Csrp1	cysteine and glycine-rich protein 1
chr1	135744032	135744182	151	*	chr1-1583	114.5	+	Intron (ENSMUST00000097561.8/13007, intron 2 of 5)	1	135729147	135752232	23086	1	13007	ENSMUST00000027677.7	14885	ENSMUSG00000026421	Csrp1	cysteine and glycine-rich protein 1
chr1	135779206	135779356	151	*	chr1-1828	86	+	Promoter (3-4kb)	1	135783065	135805622	22558	1	21952	ENSMUST00000132795.7	-3709	ENSMUSG00000026418	Tnni1	troponin I, skeletal, slow 1
chr1	135793352	135793502	151	*	chr1-1171	141.5	+	Promoter (5-6kb)	1	135799402	135810989	11588	1	21952	ENSMUST00000152208.7	-5900	ENSMUSG00000026418	Tnni1	troponin I, skeletal, slow 1
chr1	135844591	135844741	151	*	chr1-1748	107	+	Exon (ENSMUST00000186225.1/21956, exon 3 of 3)	1	135840875	135852260	11386	1	21956	ENSMUST00000179863.7	3716	ENSMUSG00000026414	Tnnt2	troponin T2, cardiac
chr1	135911064	135911214	151	*	chr1-4062	51.5	+	Intron (ENSMUST00000027667.12/18772, intron 1 of 13)	1	135872950	135919120	46171	2	18772	ENSMUST00000163260.7	7906	ENSMUSG00000026413	Pkp1	plakophilin 1
chr1	136052676	136052826	151	*	chr1-1685	96	+	Promoter (<=1kb)	1	136052750	136119530	66781	1	12292	ENSMUST00000160641.7	0	ENSMUSG00000026407	Cacna1s	calcium channel, voltage-dependent, L type, alpha 1S subunit
chr1	136062898	136063048	151	*	chr1-2641	68	+	Intron (ENSMUST00000160641.7/12292, intron 2 of 43)	1	136052901	136119822	66922	1	12292	ENSMUST00000112064.7	9997	ENSMUSG00000026407	Cacna1s	calcium channel, voltage-dependent, L type, alpha 1S subunit
chr1	136086191	136086341	151	*	chr1-2702	66	+	Intron (ENSMUST00000160641.7/12292, intron 12 of 43)	1	136073554	136119529	45976	1	12292	ENSMUST00000161865.1	12637	ENSMUSG00000026407	Cacna1s	calcium channel, voltage-dependent, L type, alpha 1S subunit
chr1	136124360	136124510	151	*	chr1-2543	61	+	Downstream (1-2kb)	1	136127719	136131171	3453	2	329253	ENSMUST00000146091.9	6661	ENSMUSG00000086264	Gm15850	predicted gene 15850
chr1	136150920	136151070	151	*	chr1-2948	56.5	+	Promoter (9-10kb)	1	136160358	136165044	4687	1	16565	ENSMUST00000171381.1	-9288	ENSMUSG00000041642	Kif21b	kinesin family member 21B
chr1	136159877	136160027	151	*	chr1-3572	52	+	Promoter (<=1kb)	1	136160358	136165044	4687	1	16565	ENSMUST00000171381.1	-331	ENSMUSG00000041642	Kif21b	kinesin family member 21B
chr1	136234247	136234397	151	*	chr1-810	192.5	+	Promoter (<=1kb)	1	136213531	136234264	20734	2	67313	ENSMUST00000120339.7	0	ENSMUSG00000041605	Inava	innate immunity activator
chr1	136284229	136284379	151	*	chr1-4474	41	+	Promoter (2-3kb)	1	136268252	136281750	13499	2	67886	ENSMUST00000194808.5	-2479	ENSMUSG00000041570	Camsap2	calmodulin regulated spectrin-associated protein family, member 2
chr1	136395153	136395303	151	*	chr1-3104	45	+	Distal Intergenic	1	136415271	136417792	2522	1	67997	ENSMUST00000129218.6	-19968	ENSMUSG00000026404	Ddx59	DEAD (Asp-Glu-Ala-Asp) box polypeptide 59
chr1	136682448	136682598	151	*	chr1-4828	33	+	Promoter (<=1kb)	1	136683396	136690804	7409	1	100503460	ENSMUST00000181524.7	-798	ENSMUSG00000097113	Gm19705	predicted gene, 19705
chr1	136751651	136751801	151	*	chr1-6208	34	+	Distal Intergenic	1	136696211	136726142	29932	1	100503474	ENSMUST00000181274.1	55440	NA	Platr22	pluripotency associated transcript 22
chr1	136754374	136754524	151	*	chr1-4138	37.5	+	Distal Intergenic	1	136696211	136726142	29932	1	100503474	ENSMUST00000181274.1	58163	NA	Platr22	pluripotency associated transcript 22
chr1	136858838	136858988	151	*	chr1-2985	58	+	Intron (ENSMUST00000027649.13/26424, intron 8 of 8)	1	136890357	136940583	50227	2	26424	ENSMUST00000192587.1	81595	ENSMUSG00000026398	Nr5a2	nuclear receptor subfamily 5, group A, member 2
chr1	136949511	136949661	151	*	chr1-1628	94	+	Promoter (<=1kb)	1	136844276	136949562	105287	2	26424	ENSMUST00000168126.6	0	ENSMUSG00000026398	Nr5a2	nuclear receptor subfamily 5, group A, member 2
chr1	136960572	136960722	151	*	chr1-3690	46	+	Promoter (<=1kb)	1	136842571	136960448	117878	2	26424	ENSMUST00000027649.13	-124	ENSMUSG00000026398	Nr5a2	nuclear receptor subfamily 5, group A, member 2
chr1	137223189	137223339	151	*	chr1-3254	61.5	+	Distal Intergenic	1	136842571	136960448	117878	2	26424	ENSMUST00000027649.13	-262741	ENSMUSG00000026398	Nr5a2	nuclear receptor subfamily 5, group A, member 2
chr1	138906355	138906505	151	*	chr1-2643	63	+	Distal Intergenic	1	138876272	138876951	680	2	75546	ENSMUST00000186955.2	-29404	ENSMUSG00000099808	1700019P21Rik	RIKEN cDNA 1700019P21 gene
chr1	138939860	138940010	151	*	chr1-1686	90.5	+	Distal Intergenic	1	138963435	139063718	100284	1	329260	ENSMUST00000200533.4	-23425	ENSMUSG00000056268	Dennd1b	DENN/MADD domain containing 1B
chr1	138963648	138963798	151	*	chr1-850	187.5	+	Promoter (<=1kb)	1	138963709	139176043	212335	1	329260	ENSMUST00000168527.7	0	ENSMUSG00000056268	Dennd1b	DENN/MADD domain containing 1B
chr1	139248082	139248232	151	*	chr1-3255	47	+	Exon (ENSMUST00000059825.11/170788, exon 6 of 12)	1	139245617	139255762	10146	2	170788	ENSMUST00000199291.1	7530	ENSMUSG00000063681	Crb1	crumbs family member 1, photoreceptor morphogenesis associated
chr1	139379681	139379831	151	*	chr1-1403	124.5	+	Promoter (<=1kb)	1	139379452	139402852	23401	1	71209	ENSMUST00000192824.1	229	ENSMUSG00000103844	4933436E23Rik	RIKEN cDNA 4933436E23 gene
chr1	139685358	139685508	151	*	chr1-7026	25.5	+	Distal Intergenic	1	139697623	139781168	83546	2	214403	ENSMUST00000111986.7	95660	ENSMUSG00000070594	Gm4788	predicted gene 4788
chr1	140267458	140267608	151	*	chr1-3298	49	+	Exon (ENSMUST00000195546.1/ENSMUST00000195546.1, exon 1 of 1)	1	140246207	140610079	363873	1	240776	ENSMUST00000119786.7	21251	ENSMUSG00000052726	Kcnt2	potassium channel, subfamily T, member 2
chr1	140275909	140276059	151	*	chr1-5882	26	+	Intron (ENSMUST00000120709.7/240776, intron 1 of 26)	1	140246207	140610079	363873	1	240776	ENSMUST00000119786.7	29702	ENSMUSG00000052726	Kcnt2	potassium channel, subfamily T, member 2
chr1	140325191	140325341	151	*	chr1-3158	55	+	Intron (ENSMUST00000120709.7/240776, intron 1 of 26)	1	140246207	140610079	363873	1	240776	ENSMUST00000119786.7	78984	ENSMUSG00000052726	Kcnt2	potassium channel, subfamily T, member 2
chr1	143710733	143710883	151	*	chr1-5038	34.5	+	Promoter (5-6kb)	1	143716338	143746774	30437	1	69367	ENSMUST00000185367.1	-5455	ENSMUSG00000018196	Glrx2	glutaredoxin 2 (thioltransferase)
chr1	151002074	151002224	151	*	chr1-6596	25	+	Promoter (8-9kb)	1	150873748	150993435	119688	2	545370	ENSMUST00000155715.1	-8639	ENSMUSG00000066842	Hmcn1	hemicentin 1
chr1	151103160	151103310	151	*	chr1-2024	70	+	Distal Intergenic	1	151138034	151142345	4312	1	402734	ENSMUST00000188305.1	-34724	NA	C730036E19Rik	RIKEN cDNA C730036E19 gene
chr1	151500174	151500324	151	*	chr1-668	235.5	+	Promoter (<=1kb)	1	151476901	151500794	23894	2	19821	ENSMUST00000187991.1	470	ENSMUSG00000026484	Rnf2	ring finger protein 2
chr1	151568813	151568963	151	*	chr1-2834	54.5	+	Promoter (2-3kb)	1	151571186	151644898	73713	1	63913	ENSMUST00000134499.7	-2223	ENSMUSG00000026483	Fam129a	family with sequence similarity 129, member A
chr1	151712749	151712899	151	*	chr1-1629	97.5	+	Intron (ENSMUST00000148810.7/63913, intron 12 of 13)	1	151677167	151719342	42176	1	63913	ENSMUST00000086267.5	35582	ENSMUSG00000026483	Fam129a	family with sequence similarity 129, member A
chr1	151836365	151836515	151	*	chr1-7031	24.5	+	Distal Intergenic	1	151755460	151818979	63520	1	66967	ENSMUST00000191070.1	80905	ENSMUSG00000043019	Edem3	ER degradation enhancer, mannosidase alpha-like 3
chr1	151953761	151953911	151	*	chr1-677	222.5	+	Intron (ENSMUST00000187603.6/69399, intron 3 of 6)	1	151892903	151921227	28325	2	69399	ENSMUST00000128433.7	-32534	ENSMUSG00000032666	1700025G04Rik	RIKEN cDNA 1700025G04 gene
chr1	152130562	152130712	151	*	chr1-5611	28.5	+	Distal Intergenic	1	151884524	152090125	205602	2	69399	ENSMUST00000044581.13	-40437	ENSMUSG00000032666	1700025G04Rik	RIKEN cDNA 1700025G04 gene
chr1	152824312	152824462	151	*	chr1-1771	82.5	+	Exon (ENSMUST00000186568.6/17970, exon 6 of 16)	1	152810890	152824291	13402	1	17970	ENSMUST00000189135.1	13422	ENSMUSG00000026480	Ncf2	neutrophil cytosolic factor 2
chr1	153076054	153076204	151	*	chr1-1891	69.5	+	Intron (ENSMUST00000186368.6/226518, intron 3 of 11)	1	153093480	153094597	1118	1	226518	ENSMUST00000190960.1	-17276	ENSMUSG00000042751	Nmnat2	nicotinamide nucleotide adenylyltransferase 2
chr1	153115439	153115589	151	*	chr1-5139	29.5	+	3' UTR	1	153124173	153127234	3062	2	16782	ENSMUST00000189005.1	11645	ENSMUSG00000026479	Lamc2	laminin, gamma 2
chr1	153129759	153129909	151	*	chr1-3257	51	+	Promoter (2-3kb)	1	153124173	153127234	3062	2	16782	ENSMUST00000189005.1	-2525	ENSMUSG00000026479	Lamc2	laminin, gamma 2
chr1	153325628	153325778	151	*	chr1-4399	39	+	Intron (ENSMUST00000027752.14/226519, intron 1 of 27)	1	153218922	153332786	113865	2	226519	ENSMUST00000027752.14	7008	ENSMUSG00000026478	Lamc1	laminin, gamma 1
chr1	153535764	153535914	151	*	chr1-4558	36	+	Exon (ENSMUST00000041874.8/74091, exon 4 of 12)	1	153503015	153550045	47031	2	74091	ENSMUST00000041874.8	14131	ENSMUSG00000042684	Npl	N-acetylneuraminate pyruvate lyase
chr1	153708691	153708841	151	*	chr1-6042	29	+	Distal Intergenic	1	153721240	153737829	16590	2	329271	ENSMUST00000190663.1	28988	ENSMUSG00000100334	C230024C17Rik	RIKEN cDNA C230024C17 gene
chr1	153766339	153766489	151	*	chr1-5041	39.5	+	Distal Intergenic	1	153755984	153760814	4831	1	24014	ENSMUST00000182016.1	10355	ENSMUSG00000066800	Rnasel	ribonuclease L (2', 5'-oligoisoadenylate synthetase-dependent)
chr1	153953913	153954063	151	*	chr1-4561	45	+	Distal Intergenic	1	153906043	153907116	1074	1	14645	ENSMUST00000154576.1	47870	ENSMUSG00000026473	Glul	glutamate-ammonia ligase (glutamine synthetase)
chr1	153999904	154000054	151	*	chr1-6601	24	+	Distal Intergenic	1	153906043	153907116	1074	1	14645	ENSMUST00000154576.1	93861	ENSMUSG00000026473	Glul	glutamate-ammonia ligase (glutamine synthetase)
chr1	154029078	154029228	151	*	chr1-4216	35.5	+	Intron (ENSMUST00000188704.1/ENSMUST00000188704.1, intron 2 of 2)	1	153906043	153907116	1074	1	14645	ENSMUST00000154576.1	123035	ENSMUSG00000026473	Glul	glutamate-ammonia ligase (glutamine synthetase)
chr1	154227795	154227945	151	*	chr1-3353	48	+	Distal Intergenic	1	154201187	154205689	4503	1	100503355	ENSMUST00000086195.6	26608	ENSMUSG00000066797	Zfp648	zinc finger protein 648
chr1	154959970	154960120	151	*	chr1-6416	29	+	Distal Intergenic	1	154699089	154884501	185413	2	12290	ENSMUST00000188321.1	-75469	ENSMUSG00000004110	Cacna1e	calcium channel, voltage-dependent, R type, alpha 1E subunit
chr1	155050343	155050493	151	*	chr1-678	231	+	Intron (ENSMUST00000190720.1/ENSMUST00000190720.1, intron 1 of 3)	1	155063447	155083266	19820	2	671336	ENSMUST00000181160.2	32773	ENSMUSG00000096950	Gm9530	predicted gene 9530
chr1	155059600	155059750	151	*	chr1-670	237	+	Distal Intergenic	1	155063447	155083266	19820	2	671336	ENSMUST00000181160.2	23516	ENSMUSG00000096950	Gm9530	predicted gene 9530
chr1	155073578	155073728	151	*	chr1-4400	34.5	+	Intron (ENSMUST00000181160.2/671336, intron 3 of 6)	1	155063447	155083266	19820	2	671336	ENSMUST00000181160.2	9538	ENSMUSG00000096950	Gm9530	predicted gene 9530
chr1	155136304	155136454	151	*	chr1-3999	44.5	+	Promoter (2-3kb)	1	155127874	155134022	6149	2	15064	ENSMUST00000191773.5	-2282	ENSMUSG00000026471	Mr1	major histocompatibility complex, class I-related
chr1	155447386	155447536	151	*	chr1-2271	71	+	Distal Intergenic	1	155282668	155417415	134748	2	19775	ENSMUST00000111774.1	-29971	ENSMUSG00000026469	Xpr1	xenotropic and polytropic retrovirus receptor 1
chr1	155646524	155646674	151	*	chr1-2368	67	+	Intron (ENSMUST00000035560.8/72482, intron 6 of 7)	1	155567248	155572259	5012	1	72482	ENSMUST00000159339.1	79276	ENSMUSG00000033701	Acbd6	acyl-Coenzyme A binding domain containing 6
chr1	155742091	155742241	151	*	chr1-1148	138.5	+	Promoter (<=1kb)	1	155698031	155742027	43997	2	16872	ENSMUST00000027740.13	-64	ENSMUSG00000026468	Lhx4	LIM homeobox protein 4
chr1	156074632	156074782	151	*	chr1-2646	60.5	+	Downstream (1-2kb)	1	156063213	156064842	1630	1	240832	ENSMUST00000125371.1	11419	ENSMUSG00000050565	Tor1aip2	torsin A interacting protein 2
chr1	156083032	156083182	151	*	chr1-4069	40	+	Intron (ENSMUST00000015628.3/329274, intron 2 of 4)	1	156063213	156064842	1630	1	240832	ENSMUST00000125371.1	19819	ENSMUSG00000050565	Tor1aip2	torsin A interacting protein 2
chr1	156116932	156117082	151	*	chr1-5042	34.5	+	Intron (ENSMUST00000015628.3/329274, intron 1 of 4)	1	156063213	156064842	1630	1	240832	ENSMUST00000125371.1	53719	ENSMUSG00000050565	Tor1aip2	torsin A interacting protein 2
chr1	156956378	156956528	151	*	chr1-1278	132.5	+	Distal Intergenic	1	156813081	156939626	126546	2	78255	ENSMUST00000185198.6	-16752	ENSMUSG00000026594	Ralgps2	Ral GEF with PH domain and SH3 binding motif 2
chr1	156982159	156982309	151	*	chr1-5617	30	+	Intron (ENSMUST00000190681.1/ENSMUST00000190681.1, intron 2 of 2)	1	156813081	156939626	126546	2	78255	ENSMUST00000185198.6	-42533	ENSMUSG00000026594	Ralgps2	Ral GEF with PH domain and SH3 binding motif 2
chr1	157026621	157026771	151	*	chr1-5890	28.5	+	Intron (ENSMUST00000190681.1/ENSMUST00000190681.1, intron 2 of 2)	1	157099313	157108388	9076	2	73435	ENSMUST00000119526.1	81617	ENSMUSG00000026592	Tex35	testis expressed 35
chr1	157092211	157092361	151	*	chr1-5752	31.5	+	Distal Intergenic	1	157099313	157108388	9076	2	73435	ENSMUST00000119526.1	16027	ENSMUSG00000026592	Tex35	testis expressed 35
chr1	157510019	157510169	151	*	chr1-1647	98.5	+	Promoter (1-2kb)	1	157497931	157511721	13791	2	102632813	ENSMUST00000135147.2	1552	NA	Gm15486	predicted gene 15486
chr1	157526831	157526981	151	*	chr1-7039	25	+	Promoter (<=1kb)	1	157526147	157568422	42276	1	89867	ENSMUST00000111700.7	684	ENSMUSG00000026589	Sec16b	SEC16 homolog B (S. cerevisiae)
chr1	157560759	157560909	151	*	chr1-1661	95.5	+	Exon (ENSMUST00000086130.8/89867, exon 21 of 28)	1	157538051	157543963	5913	1	89867	ENSMUST00000155665.1	22708	ENSMUSG00000026589	Sec16b	SEC16 homolog B (S. cerevisiae)
chr1	157684429	157684579	151	*	chr1-3355	44.5	+	Distal Intergenic	1	157538051	157543963	5913	1	89867	ENSMUST00000155665.1	146378	ENSMUSG00000026589	Sec16b	SEC16 homolog B (S. cerevisiae)
chr1	158129265	158129415	151	*	chr1-7556	32.5	+	Intron (ENSMUST00000192097.1/ENSMUST00000192097.1, intron 3 of 3)	1	158295704	158296464	761	2	240843	ENSMUST00000194578.1	167049	ENSMUSG00000004031	Brinp2	bone morphogenic protein/retinoic acid inducible neural-specific 2
chr1	158532517	158532667	151	*	chr1-4073	40.5	+	Intron (ENSMUST00000193042.5/11899, intron 8 of 22)	1	158552708	158597227	44520	1	11899	ENSMUST00000193599.1	-20041	ENSMUSG00000026587	Astn1	astrotactin 1
chr1	158552095	158552245	151	*	chr1-5043	34	+	Promoter (<=1kb)	1	158552708	158597227	44520	1	11899	ENSMUST00000193599.1	-463	ENSMUSG00000026587	Astn1	astrotactin 1
chr1	158947446	158947596	151	*	chr1-6222	25	+	Intron (ENSMUST00000159861.8/23850, intron 1 of 21)	1	158711727	158958367	246641	2	23850	ENSMUST00000159861.8	10771	ENSMUSG00000073530	Pappa2	pappalysin 2
chr1	159242998	159243148	151	*	chr1-3749	50.5	+	Intron (ENSMUST00000195800.5/26374, intron 2 of 3)	1	159239561	159266986	27426	1	26374	ENSMUST00000194049.1	3437	ENSMUSG00000040782	Cop1	COP1, E3 ubiquitin ligase
chr1	159490104	159490254	151	*	chr1-4484	35.5	+	Distal Intergenic	1	159523769	159931729	407961	1	21960	ENSMUST00000192069.5	-33515	ENSMUSG00000015829	Tnr	tenascin R
chr1	159812959	159813109	151	*	chr1-2027	77.5	+	Intron (ENSMUST00000192069.5/21960, intron 2 of 22)	1	159850397	159863649	13253	1	21960	ENSMUST00000192457.1	-37288	ENSMUSG00000015829	Tnr	tenascin R
chr1	160166552	160166702	151	*	chr1-6790	30.5	+	Distal Intergenic	1	160085029	160153580	68552	2	329278	ENSMUST00000039178.11	-12972	ENSMUSG00000026725	Tnn	tenascin N
chr1	160533462	160533612	151	*	chr1-6791	26	+	Intron (ENSMUST00000028049.12/29809, intron 13 of 20)	1	160441600	160453773	12174	2	29809	ENSMUST00000194696.1	-79689	ENSMUSG00000026721	Rabgap1l	RAB GTPase activating protein 1-like
chr1	160856352	160856502	151	*	chr1-2837	53	+	Distal Intergenic	1	160906418	160974978	68561	1	381305	ENSMUST00000161609.7	-49916	ENSMUSG00000040423	Rc3h1	RING CCCH (C3H) domains 1
chr1	161047135	161047285	151	*	chr1-5755	28	+	Promoter (<=1kb)	1	161041499	161047142	5644	2	226539	ENSMUST00000161748.7	0	ENSMUSG00000026709	Dars2	aspartyl-tRNA synthetase 2 (mitochondrial)
chr1	161257080	161257230	151	*	chr1-1614	96.5	+	Promoter (5-6kb)	1	161240112	161251219	11108	2	11758	ENSMUST00000071718.11	-5861	ENSMUSG00000026701	Prdx6	peroxiredoxin 6
chr1	161789466	161789616	151	*	chr1-6792	22.5	+	Promoter (<=1kb)	1	161780689	161788495	7807	2	14103	ENSMUST00000000834.3	-971	ENSMUSG00000000817	Fasl	Fas ligand (TNF superfamily, member 6)
chr1	161907863	161908013	151	*	chr1-3032	52.5	+	Distal Intergenic	1	161816114	161876682	60569	2	226551	ENSMUST00000048377.10	-31181	ENSMUSG00000040297	Suco	SUN domain containing ossification factor
chr1	161925496	161925646	151	*	chr1-6793	29	+	Distal Intergenic	1	161942091	161969148	27058	2	75368	ENSMUST00000141397.1	43502	ENSMUSG00000086277	4930558K02Rik	RIKEN cDNA 4930558K02 gene
chr1	161958307	161958457	151	*	chr1-2484	60.5	+	Intron (ENSMUST00000162676.1/75368, intron 3 of 6)	1	161942091	161969148	27058	2	75368	ENSMUST00000141397.1	10691	ENSMUSG00000086277	4930558K02Rik	RIKEN cDNA 4930558K02 gene
chr1	162181658	162181808	151	*	chr1-3750	43.5	+	Intron (ENSMUST00000159763.7/103967, intron 3 of 8)	1	162217623	162225548	7926	1	474332	ENSMUST00000178978.1	-35815	ENSMUSG00000078190	Dnm3os	dynamin 3, opposite strand
chr1	162615641	162615791	151	*	chr1-4566	39	+	Distal Intergenic	1	162639155	162649693	10539	1	17926	ENSMUST00000028020.10	-23364	ENSMUSG00000026697	Myoc	myocilin
chr1	163329686	163329836	151	*	chr1-6225	25.5	+	Distal Intergenic	1	163245119	163313710	68592	2	18933	ENSMUST00000027878.13	-15976	ENSMUSG00000026586	Prrx1	paired related homeobox 1
chr1	163725137	163725287	151	*	chr1-3111	48.5	+	Promoter (<=1kb)	1	163702256	163725232	22977	2	240879	ENSMUST00000159679.7	0	ENSMUSG00000040113	Mettl11b	methyltransferase like 11B
chr1	163929992	163930142	151	*	chr1-689	228.5	+	Promoter (<=1kb)	1	163929805	163955109	25305	1	240880	ENSMUST00000162234.1	187	ENSMUSG00000026584	Scyl3	SCY1-like 3 (S. cerevisiae)
chr1	164254891	164255041	151	*	chr1-6797	31	+	Intron (ENSMUST00000044021.11/116914, intron 1 of 5)	1	164249253	164263518	14266	1	116914	ENSMUST00000169394.1	5638	ENSMUSG00000040918	Slc19a2	solute carrier family 19 (thiamine transporter), member 2
chr1	164266595	164266745	151	*	chr1-4839	32	+	Distal Intergenic	1	164262353	164263451	1099	1	116914	ENSMUST00000160773.1	4242	ENSMUSG00000040918	Slc19a2	solute carrier family 19 (thiamine transporter), member 2
chr1	164336061	164336211	151	*	chr1-2370	55	+	Promoter (9-10kb)	1	164345219	164380858	35640	1	171567	ENSMUST00000194694.5	-9008	ENSMUSG00000026575	Nme7	NME/NM23 family member 7
chr1	164551097	164551247	151	*	chr1-3408	46.5	+	Distal Intergenic	1	164503309	164514882	11574	1	102635083	ENSMUST00000181831.2	47788	ENSMUSG00000097281	Gm26685	predicted gene, 26685
chr1	165091860	165092010	151	*	chr1-897	183.5	+	Promoter (<=1kb)	1	165066617	165091928	25312	2	75857	ENSMUST00000195635.1	0	ENSMUSG00000102408	4930568G15Rik	RIKEN cDNA 4930568G15 gene
chr1	165248947	165249097	151	*	chr1-4568	38.5	+	Distal Intergenic	1	165215726	165236996	21271	2	226591	ENSMUST00000192436.5	-11951	ENSMUSG00000040843	Tiprl	TIP41, TOR signalling pathway regulator-like (S. cerevisiae)
chr1	165308927	165309077	151	*	chr1-6427	27.5	+	Intron (ENSMUST00000178700.7/240888, intron 2 of 5)	1	165302623	165326745	24123	1	240888	ENSMUST00000111450.2	6304	ENSMUSG00000040836	Gpr161	G protein-coupled receptor 161
chr1	165363398	165363548	151	*	chr1-4569	39.5	+	Intron (ENSMUST00000027856.12/74106, intron 10 of 18)	1	165329505	165351998	22494	2	74106	ENSMUST00000193353.1	-11400	ENSMUSG00000026571	Dcaf6	DDB1 and CUL4 associated factor 6
chr1	165441774	165441924	151	*	chr1-2308	75	+	Intron (ENSMUST00000027856.12/74106, intron 1 of 18)	1	165328698	165460465	131768	2	74106	ENSMUST00000027856.12	18541	ENSMUSG00000026571	Dcaf6	DDB1 and CUL4 associated factor 6
chr1	165591031	165591181	151	*	chr1-3468	50.5	+	Downstream (1-2kb)	1	165604230	165605753	1524	2	68481	ENSMUST00000192716.1	14572	ENSMUSG00000026566	Mpzl1	myelin protein zero-like 1
chr1	165602015	165602165	151	*	chr1-5484	32.5	+	Intron (ENSMUST00000068705.12/68481, intron 4 of 4)	1	165604230	165605753	1524	2	68481	ENSMUST00000192716.1	3588	ENSMUSG00000026566	Mpzl1	myelin protein zero-like 1
chr1	165844747	165844897	151	*	chr1-996	149.5	+	Intron (ENSMUST00000161971.7/12503, intron 1 of 7)	1	165858216	165861555	3340	1	12503	ENSMUST00000159070.2	-13319	ENSMUSG00000005763	Cd247	CD247 antigen
chr1	165865282	165865432	151	*	chr1-2515	60.5	+	Promoter (<=1kb)	1	165864655	165877277	12623	1	12503	ENSMUST00000162411.2	627	ENSMUSG00000005763	Cd247	CD247 antigen
chr1	166940289	166940439	151	*	chr1-1327	112	+	Distal Intergenic	1	166974023	166999728	25706	2	100503962	ENSMUST00000180995.2	59289	ENSMUSG00000102548	Gm16701	predicted gene, 16701
chr1	167000603	167000753	151	*	chr1-1103	151	+	Promoter (<=1kb)	1	167001417	167091302	89886	1	226610	ENSMUST00000165874.7	-664	ENSMUSG00000060568	Fam78b	family with sequence similarity 78, member B
chr1	167000918	167001068	151	*	chr1-1133	133.5	+	Promoter (<=1kb)	1	167001417	167091302	89886	1	226610	ENSMUST00000165874.7	-349	ENSMUSG00000060568	Fam78b	family with sequence similarity 78, member B
chr1	167050963	167051113	151	*	chr1-4147	36	+	Intron (ENSMUST00000165874.7/226610, intron 1 of 2)	1	167001589	167091009	89421	1	226610	ENSMUST00000128373.1	49374	ENSMUSG00000060568	Fam78b	family with sequence similarity 78, member B
chr1	167126409	167126559	151	*	chr1-5277	33	+	Distal Intergenic	1	167226227	167236835	10609	2	80914	ENSMUST00000195443.5	110276	ENSMUSG00000026558	Uck2	uridine-cytidine kinase 2
chr1	167236893	167237043	151	*	chr1-3469	41	+	Promoter (<=1kb)	1	167226227	167236835	10609	2	80914	ENSMUST00000195443.5	-58	ENSMUSG00000026558	Uck2	uridine-cytidine kinase 2
chr1	167273532	167273682	151	*	chr1-1584	98.5	+	Intron (ENSMUST00000053686.8/80914, intron 1 of 6)	1	167229893	167284601	54709	2	80914	ENSMUST00000192269.2	10919	ENSMUSG00000026558	Uck2	uridine-cytidine kinase 2
chr1	167300235	167300385	151	*	chr1-3519	49.5	+	Promoter (7-8kb)	1	167308378	167330785	22408	1	68944	ENSMUST00000195015.5	-7993	ENSMUSG00000052428	Tmco1	transmembrane and coiled-coil domains 1
chr1	167583315	167583465	151	*	chr1-3163	53	+	Distal Intergenic	1	167598384	167639623	41240	1	20183	ENSMUST00000015987.9	-14919	ENSMUSG00000015843	Rxrg	retinoid X receptor gamma
chr1	167588928	167589078	151	*	chr1-3642	51	+	Promoter (9-10kb)	1	167598384	167639623	41240	1	20183	ENSMUST00000015987.9	-9306	ENSMUSG00000015843	Rxrg	retinoid X receptor gamma
chr1	167618138	167618288	151	*	chr1-3034	50	+	Promoter (<=1kb)	1	167618309	167639621	21313	1	20183	ENSMUST00000111380.1	-21	ENSMUSG00000015843	Rxrg	retinoid X receptor gamma
chr1	168056611	168056761	151	*	chr1-2574	58.5	+	Intron (ENSMUST00000177351.2/ENSMUST00000177351.2, intron 1 of 2)	1	168158370	168164662	6293	2	18514	ENSMUST00000097471.3	107901	ENSMUSG00000052534	Pbx1	pre B cell leukemia homeobox 1
chr1	168380501	168380651	151	*	chr1-1938	93	+	Intron (ENSMUST00000188912.6/18514, intron 2 of 7)	1	168158732	168431504	272773	2	18514	ENSMUST00000064438.10	50853	ENSMUSG00000052534	Pbx1	pre B cell leukemia homeobox 1
chr1	168423829	168423979	151	*	chr1-3416	58.5	+	Intron (ENSMUST00000188912.6/18514, intron 2 of 7)	1	168158732	168431504	272773	2	18514	ENSMUST00000064438.10	7525	ENSMUSG00000052534	Pbx1	pre B cell leukemia homeobox 1
chr1	169097013	169097163	151	*	chr1-2230	71.5	+	Distal Intergenic	1	169018974	169019089	116	2	102466632	ENSMUST00000184979.1	-77924	ENSMUSG00000098829	Mir6354	microRNA 6354
chr1	169099460	169099610	151	*	chr1-3036	56	+	Distal Intergenic	1	169018974	169019089	116	2	102466632	ENSMUST00000184979.1	-80371	ENSMUSG00000098829	Mir6354	microRNA 6354
chr1	169928792	169928942	151	*	chr1-5493	30.5	+	Promoter (<=1kb)	1	169928648	169934653	6006	1	78465	ENSMUST00000094348.3	144	ENSMUSG00000070532	Ccdc190	coiled-coil domain containing 190
chr1	170006702	170006852	151	*	chr1-997	165	+	Exon (ENSMUST00000194690.5/18214, exon 4 of 18)	1	169969452	169972370	2919	1	67303	ENSMUST00000193930.1	37250	ENSMUSG00000097503	3110045C21Rik	RIKEN cDNA 3110045C21 gene
chr1	170303231	170303381	151	*	chr1-2797	52.5	+	Promoter (2-3kb)	1	170298199	170306332	8134	2	665574	ENSMUST00000179801.2	2951	ENSMUSG00000102752	Gm7694	predicted gene 7694
chr1	170381445	170381595	151	*	chr1-1151	159.5	+	Intron (ENSMUST00000160456.7/70729, intron 3 of 9)	1	170302668	170327654	24987	2	70729	ENSMUST00000161221.7	-53791	ENSMUSG00000038473	Nos1ap	nitric oxide synthase 1 (neuronal) adaptor protein
chr1	170791662	170791812	151	*	chr1-3068	52.5	+	Intron (ENSMUST00000027974.6/226641, intron 12 of 15)	1	170704674	170867771	163098	2	226641	ENSMUST00000027974.6	75959	ENSMUSG00000026663	Atf6	activating transcription factor 6
chr1	170920001	170920151	151	*	chr1-4952	36	+	Promoter (2-3kb)	1	170917875	170922399	4525	2	98752	ENSMUST00000159149.7	2248	ENSMUSG00000038421	Fcrla	Fc receptor-like A
chr1	171095076	171095226	151	*	chr1-3258	47	+	Distal Intergenic	1	171113918	171126829	12912	1	75472	ENSMUST00000129651.7	-18692	ENSMUSG00000026649	Cfap126	cilia and flagella associated protein 126
chr1	171121938	171122088	151	*	chr1-1438	94.5	+	Promoter (<=1kb)	1	171121664	171123156	1493	1	75472	ENSMUST00000148200.1	274	ENSMUSG00000026649	Cfap126	cilia and flagella associated protein 126
chr1	171143438	171143588	151	*	chr1-5899	25.5	+	Exon (ENSMUST00000111336.9/66052, exon 3 of 6)	1	171138726	171150588	11863	2	66052	ENSMUST00000155798.1	7000	ENSMUSG00000058076	Sdhc	succinate dehydrogenase complex, subunit C, integral membrane protein
chr1	171183831	171183981	151	*	chr1-4229	43.5	+	Intron (ENSMUST00000111332.1/66425, intron 1 of 2)	1	171173262	171196268	23007	2	66425	ENSMUST00000111332.1	12287	ENSMUSG00000038370	Pcp4l1	Purkinje cell protein 4-like 1
chr1	171263194	171263344	151	*	chr1-1007	158	+	Promoter (6-7kb)	1	171270328	171276895	6568	1	57370	ENSMUST00000064272.9	-6984	ENSMUSG00000052423	B4galt3	UDP-Gal:betaGlcNAc beta 1,4-galactosyltransferase, polypeptide 3
chr1	171515159	171515309	151	*	chr1-4751	32	+	Exon (ENSMUST00000043170.3/ENSMUST00000043170.3, exon 1 of 3)	1	171503478	171504750	1273	1	56009	ENSMUST00000081527.1	11681	ENSMUSG00000060244	Alyref2	Aly/REF export factor 2
chr1	171994984	171995134	151	*	chr1-5764	37	+	Distal Intergenic	1	172004763	172009029	4267	2	93840	ENSMUST00000148363.1	13895	ENSMUSG00000026556	Vangl2	VANGL planar cell polarity 2
chr1	172057622	172057772	151	*	chr1-1265	121	+	Promoter (<=1kb)	1	172052292	172057573	5282	2	18071	ENSMUST00000059794.3	-49	ENSMUSG00000051251	Nhlh1	nescient helix loop helix 1
chr1	172220115	172220265	151	*	chr1-1547	108.5	+	Promoter (<=1kb)	1	172209894	172219868	9975	2	12372	ENSMUST00000003554.10	-247	ENSMUSG00000007122	Casq1	calsequestrin 1
chr1	172261089	172261239	151	*	chr1-4845	37	+	Promoter (<=1kb)	1	172261641	172319841	58201	1	140559	ENSMUST00000139528.7	-402	ENSMUSG00000038034	Igsf8	immunoglobulin superfamily, member 8
chr1	172318035	172318185	151	*	chr1-1548	99	+	Promoter (<=1kb)	1	172318310	172319835	1526	1	140559	ENSMUST00000194505.1	-125	ENSMUSG00000038034	Igsf8	immunoglobulin superfamily, member 8
chr1	172329347	172329497	151	*	chr1-2401	60	+	Promoter (<=1kb)	1	172320501	172329318	8818	2	16524	ENSMUST00000062387.7	-29	ENSMUSG00000038026	Kcnj9	potassium inwardly-rectifying channel, subfamily J, member 9
chr1	172341124	172341274	151	*	chr1-295	485.5	+	Promoter (<=1kb)	1	172341210	172374085	32876	1	16513	ENSMUST00000056136.3	0	ENSMUSG00000044708	Kcnj10	potassium inwardly-rectifying channel, subfamily J, member 10
chr1	172390969	172391119	151	*	chr1-7306	27.5	+	Exon (ENSMUST00000193540.1/ENSMUST00000193540.1, exon 1 of 1)	1	172376546	172384099	7554	1	67556	ENSMUST00000052455.3	14423	ENSMUSG00000050229	Pigm	phosphatidylinositol glycan anchor biosynthesis, class M
chr1	172423519	172423669	151	*	chr1-906	162.5	+	Distal Intergenic	1	172376546	172384099	7554	1	67556	ENSMUST00000052455.3	46973	ENSMUSG00000050229	Pigm	phosphatidylinositol glycan anchor biosynthesis, class M
chr1	172493671	172493821	151	*	chr1-2063	69	+	Promoter (<=1kb)	1	172493934	172495722	1789	1	93842	ENSMUST00000140816.7	-113	ENSMUSG00000037995	Igsf9	immunoglobulin superfamily, member 9
chr1	172532659	172532809	151	*	chr1-924	183	+	Promoter (4-5kb)	1	172537617	172540566	2950	1	71870	ENSMUST00000160303.1	-4808	ENSMUSG00000026546	Cfap45	cilia and flagella associated protein 45
chr1	172567878	172568028	151	*	chr1-1549	87.5	+	Distal Intergenic	1	172559906	172563716	3811	1	240916	ENSMUST00000177086.1	7972	ENSMUSG00000049598	Vsig8	V-set and immunoglobulin domain containing 8
chr1	172632504	172632654	151	*	chr1-526	309	+	Promoter (<=1kb)	1	172630764	172632962	2199	2	68440	ENSMUST00000027826.6	308	ENSMUSG00000026544	Dusp23	dual specificity phosphatase 23
chr1	173367521	173367671	151	*	chr1-1039	161	+	Promoter (<=1kb)	1	173342515	173367648	25134	2	94332	ENSMUST00000157032.7	0	ENSMUSG00000005338	Cadm3	cell adhesion molecule 3
chr1	173390190	173390340	151	*	chr1-3165	48.5	+	Intron (ENSMUST00000147604.7/383619, intron 1 of 11)	1	173333258	173367695	34438	2	94332	ENSMUST00000111220.7	-22495	ENSMUSG00000005338	Cadm3	cell adhesion molecule 3
chr1	173459794	173459944	151	*	chr1-5385	33.5	+	Exon (ENSMUST00000147604.7/383619, exon 9 of 12)	1	173455354	173466032	10679	1	383619	ENSMUST00000166137.2	4440	ENSMUSG00000037860	Aim2	absent in melanoma 2
chr1	173914421	173914571	151	*	chr1-5054	31.5	+	Promoter (1-2kb)	1	173896345	173913046	16702	2	381308	ENSMUST00000009340.9	-1375	ENSMUSG00000026536	Ifi211	interferon activated gene 211
chr1	175492496	175492646	151	*	chr1-866	179.5	+	Promoter (<=1kb)	1	175059087	175492500	433414	2	24012	ENSMUST00000194555.5	0	ENSMUSG00000026527	Rgs7	regulator of G protein signaling 7
chr1	176075548	176075698	151	*	chr1-2340	65	+	Intron (ENSMUST00000065967.13/319455, intron 3 of 9)	1	176042304	176213841	171538	2	319455	ENSMUST00000156184.1	138143	ENSMUSG00000055214	Pld5	phospholipase D family, member 5
chr1	176330216	176330366	151	*	chr1-7581	25.5	+	Distal Intergenic	1	175962407	176275312	312906	2	319455	ENSMUST00000125404.7	-54904	ENSMUSG00000055214	Pld5	phospholipase D family, member 5
chr1	176504815	176504965	151	*	chr1-4654	40.5	+	Intron (ENSMUST00000194241.1/102640488, intron 2 of 3)	1	176430111	176527273	97163	2	102640488	ENSMUST00000194241.1	22308	ENSMUSG00000104021	Gm36536	predicted gene, 36536
chr1	176573769	176573919	151	*	chr1-7582	23	+	Distal Intergenic	1	176430111	176527273	97163	2	102640488	ENSMUST00000194241.1	-46496	ENSMUSG00000104021	Gm36536	predicted gene, 36536
chr1	176681992	176682142	151	*	chr1-4847	38	+	Distal Intergenic	1	176735585	176754397	18813	2	545389	ENSMUST00000194984.1	72255	ENSMUSG00000057335	Cep170	centrosomal protein 170
chr1	176853549	176853699	151	*	chr1-7313	24.5	+	Intron (ENSMUST00000056773.14/76816, intron 7 of 8)	1	176814660	177020437	205778	1	76816	ENSMUST00000123409.7	38889	ENSMUSG00000026504	Sdccag8	serologically defined colon cancer antigen 8
chr1	177010888	177011038	151	*	chr1-2578	62	+	Intron (ENSMUST00000027785.14/76816, intron 16 of 17)	1	176998009	177020437	22429	1	76816	ENSMUST00000139589.1	12879	ENSMUSG00000026504	Sdccag8	serologically defined colon cancer antigen 8
chr1	177065926	177066076	151	*	chr1-5766	28	+	Intron (ENSMUST00000019843.14/23797, intron 8 of 12)	1	176998009	177020437	22429	1	76816	ENSMUST00000139589.1	67917	ENSMUSG00000026504	Sdccag8	serologically defined colon cancer antigen 8
chr1	177322073	177322223	151	*	chr1-5909	34	+	Distal Intergenic	1	177022116	177258203	236088	2	23797	ENSMUST00000111159.1	-63870	ENSMUSG00000019699	Akt3	thymoma viral proto-oncogene 3
chr1	177368049	177368199	151	*	chr1-3952	37.5	+	Distal Intergenic	1	177442351	177447237	4887	1	30928	ENSMUST00000195002.1	-74152	ENSMUSG00000063659	Zbtb18	zinc finger and BTB domain containing 18
chr1	178162616	178162766	151	*	chr1-7316	26	+	Intron (ENSMUST00000192146.1/545391, intron 20 of 21)	1	178187417	178250901	63485	1	78825	ENSMUST00000161075.7	-24651	ENSMUSG00000026502	Desi2	desumoylating isopeptidase 2
chr1	178276276	178276426	151	*	chr1-1145	160.5	+	Exon (ENSMUST00000192920.1/ENSMUST00000192920.1, exon 1 of 1)	1	178319130	178322335	3206	1	66359	ENSMUST00000154437.1	-42704	ENSMUSG00000026500	Cox20	cytochrome c oxidase assembly protein 20
chr1	178344597	178344747	151	*	chr1-4411	43	+	Promoter (6-7kb)	1	178324343	178337797	13455	2	51810	ENSMUST00000037748.8	-6800	ENSMUSG00000039630	Hnrnpu	heterogeneous nuclear ribonucleoprotein U
chr1	178514077	178514227	151	*	chr1-2838	57	+	Distal Intergenic	1	178529125	178716500	187376	1	269152	ENSMUST00000193931.1	-14898	ENSMUSG00000026494	Kif26b	kinesin family member 26B
chr1	178538992	178539142	151	*	chr1-4152	39.5	+	Intron (ENSMUST00000193931.1/269152, intron 2 of 3)	1	178529125	178939200	410076	1	269152	ENSMUST00000161017.7	9867	ENSMUSG00000026494	Kif26b	kinesin family member 26B
chr1	178544683	178544833	151	*	chr1-6436	31.5	+	Intron (ENSMUST00000193931.1/269152, intron 2 of 3)	1	178529125	178939200	410076	1	269152	ENSMUST00000161017.7	15558	ENSMUSG00000026494	Kif26b	kinesin family member 26B
chr1	178590317	178590467	151	*	chr1-3583	41	+	Intron (ENSMUST00000193931.1/269152, intron 2 of 3)	1	178529125	178939200	410076	1	269152	ENSMUST00000161017.7	61192	ENSMUSG00000026494	Kif26b	kinesin family member 26B
chr1	178768171	178768321	151	*	chr1-5056	35.5	+	Intron (ENSMUST00000161017.7/269152, intron 4 of 14)	1	178798438	178932855	134418	1	269152	ENSMUST00000160789.1	-30117	ENSMUSG00000026494	Kif26b	kinesin family member 26B
chr1	178902516	178902666	151	*	chr1-3167	50.5	+	Intron (ENSMUST00000161017.7/269152, intron 10 of 14)	1	178957250	178989345	32096	2	69726	ENSMUST00000129393.1	86679	ENSMUSG00000055067	Smyd3	SET and MYND domain containing 3
chr1	179054911	179055061	151	*	chr1-3361	57	+	Intron (ENSMUST00000128302.7/69726, intron 8 of 11)	1	178957250	178989345	32096	2	69726	ENSMUST00000129393.1	-65566	ENSMUSG00000055067	Smyd3	SET and MYND domain containing 3
chr1	179229667	179229817	151	*	chr1-6438	27.5	+	Intron (ENSMUST00000128302.7/69726, intron 5 of 11)	1	178955046	179248840	293795	2	69726	ENSMUST00000068437.12	19023	ENSMUSG00000055067	Smyd3	SET and MYND domain containing 3
chr1	179250352	179250502	151	*	chr1-4085	42	+	Promoter (1-2kb)	1	178955046	179248840	293795	2	69726	ENSMUST00000068437.12	-1512	ENSMUSG00000055067	Smyd3	SET and MYND domain containing 3
chr1	179386759	179386909	151	*	chr1-2649	58	+	Intron (ENSMUST00000128302.7/69726, intron 5 of 11)	1	178955151	179374103	418953	2	69726	ENSMUST00000131684.7	-12656	ENSMUSG00000055067	Smyd3	SET and MYND domain containing 3
chr1	180185971	180186121	151	*	chr1-2905	62	+	Promoter (3-4kb)	1	180179136	180182800	3665	2	67426	ENSMUST00000162725.7	-3171	ENSMUSG00000026489	Coq8a	coenzyme Q8A
chr1	180248061	180248211	151	*	chr1-1689	95.5	+	Promoter (<=1kb)	1	180227443	180248150	20708	2	19165	ENSMUST00000111105.7	0	ENSMUSG00000010609	Psen2	presenilin 2
chr1	180289235	180289385	151	*	chr1-2137	69	+	Distal Intergenic	1	180245638	180263438	17801	2	19165	ENSMUST00000133340.1	-25797	ENSMUSG00000010609	Psen2	presenilin 2
chr1	180301118	180301268	151	*	chr1-3117	47	+	Distal Intergenic	1	180327174	180328184	1011	2	277333	ENSMUST00000192714.1	26916	NA	Gm5069	glyceraldehyde-3-phosphate dehydrogenase pseudogene
chr1	180302860	180303010	151	*	chr1-2839	52.5	+	Distal Intergenic	1	180327174	180328184	1011	2	277333	ENSMUST00000192714.1	25174	NA	Gm5069	glyceraldehyde-3-phosphate dehydrogenase pseudogene
chr1	180313098	180313248	151	*	chr1-1601	112	+	Distal Intergenic	1	180327174	180328184	1011	2	277333	ENSMUST00000192714.1	14936	NA	Gm5069	glyceraldehyde-3-phosphate dehydrogenase pseudogene
chr1	180320063	180320213	151	*	chr1-1134	145	+	Distal Intergenic	1	180327174	180328184	1011	2	277333	ENSMUST00000192714.1	7971	NA	Gm5069	glyceraldehyde-3-phosphate dehydrogenase pseudogene
chr1	180354257	180354407	151	*	chr1-1907	77	+	Intron (ENSMUST00000070181.6/320404, intron 2 of 7)	1	180330485	180424802	94318	1	320404	ENSMUST00000070181.6	23772	ENSMUSG00000038855	Itpkb	inositol 1,4,5-trisphosphate 3-kinase B
chr1	180358373	180358523	151	*	chr1-1749	92.5	+	Exon (ENSMUST00000193199.1/ENSMUST00000193199.1, exon 1 of 1)	1	180330485	180424802	94318	1	320404	ENSMUST00000070181.6	27888	ENSMUSG00000038855	Itpkb	inositol 1,4,5-trisphosphate 3-kinase B
chr1	180483394	180483544	151	*	chr1-748	217	+	Promoter (<=1kb)	1	180432387	180483467	51081	2	381310	ENSMUST00000136521.1	0	ENSMUSG00000053963	Stum	mechanosensory transduction mediator
chr1	180517079	180517229	151	*	chr1-1894	89.5	+	Intron (ENSMUST00000194222.1/ENSMUST00000194222.1, intron 1 of 3)	1	180438329	180483504	45176	2	381310	ENSMUST00000179826.1	-33575	ENSMUSG00000053963	Stum	mechanosensory transduction mediator
chr1	180793620	180793770	151	*	chr1-1529	107	+	Distal Intergenic	1	180803131	180813534	10404	2	15078	ENSMUST00000159789.1	19764	ENSMUSG00000060743	H3f3a	H3 histone, family 3A
chr1	180841645	180841795	151	*	chr1-4659	38	+	Promoter (9-10kb)	1	180851127	180868113	16987	1	208768	ENSMUST00000038091.7	-9332	ENSMUSG00000038806	Sde2	SDE2 telomere maintenance homolog (S. pombe)
chr1	180942572	180942722	151	*	chr1-565	279.5	+	Promoter (<=1kb)	1	180942574	180956005	13432	1	208795	ENSMUST00000159436.7	0	ENSMUSG00000026519	Tmem63a	transmembrane protein 63a
chr1	181237449	181237599	151	*	chr1-2521	64.5	+	Distal Intergenic	1	181173228	181211552	38325	2	226757	ENSMUST00000162819.7	-25897	ENSMUSG00000038733	Wdr26	WD repeat domain 26
chr1	181284943	181285093	151	*	chr1-1477	94.5	+	Distal Intergenic	1	181352628	181459909	107282	1	72978	ENSMUST00000161880.7	-67535	ENSMUSG00000026514	Cnih3	cornichon family AMPA receptor auxiliary protein 3
chr1	181316725	181316875	151	*	chr1-4756	36.5	+	Distal Intergenic	1	181352628	181459909	107282	1	72978	ENSMUST00000161880.7	-35753	ENSMUSG00000026514	Cnih3	cornichon family AMPA receptor auxiliary protein 3
chr1	181345729	181345879	151	*	chr1-1538	93	+	Promoter (6-7kb)	1	181352628	181459909	107282	1	72978	ENSMUST00000161880.7	-6749	ENSMUSG00000026514	Cnih3	cornichon family AMPA receptor auxiliary protein 3
chr1	181352557	181352707	151	*	chr1-726	242.5	+	Promoter (<=1kb)	1	181352628	181459909	107282	1	72978	ENSMUST00000161880.7	0	ENSMUSG00000026514	Cnih3	cornichon family AMPA receptor auxiliary protein 3
chr1	181445760	181445910	151	*	chr1-1631	91	+	Intron (ENSMUST00000161880.7/72978, intron 3 of 5)	1	181509633	181511451	1819	2	403180	ENSMUST00000058825.4	65541	ENSMUSG00000050625	Ccdc121	coiled-coil domain containing 121
chr1	181576444	181576594	151	*	chr1-2802	53	+	5' UTR	1	181509633	181511451	1819	2	403180	ENSMUST00000058825.4	-64993	ENSMUSG00000050625	Ccdc121	coiled-coil domain containing 121
chr1	181583314	181583464	151	*	chr1-2651	58	+	Intron (ENSMUST00000208001.1/ENSMUST00000208001.1, intron 2 of 83)	1	181509633	181511451	1819	2	403180	ENSMUST00000058825.4	-71863	ENSMUSG00000050625	Ccdc121	coiled-coil domain containing 121
chr1	181647590	181647740	151	*	chr1-2312	62.5	+	Intron (ENSMUST00000208001.1/ENSMUST00000208001.1, intron 26 of 83)	1	181509633	181511451	1819	2	403180	ENSMUST00000058825.4	-136139	ENSMUSG00000050625	Ccdc121	coiled-coil domain containing 121
chr1	181871689	181871839	151	*	chr1-7083	27	+	Distal Intergenic	1	181836058	181843046	6989	2	98386	ENSMUST00000193030.5	-28643	ENSMUSG00000004880	Lbr	lamin B receptor
chr1	182020094	182020244	151	*	chr1-577	272	+	Promoter (<=1kb)	1	181904400	182019990	115591	2	13800	ENSMUST00000111024.9	-104	ENSMUSG00000022995	Enah	ENAH actin regulator
chr1	182033852	182034002	151	*	chr1-5390	39	+	Distal Intergenic	1	181904400	182019990	115591	2	13800	ENSMUST00000111024.9	-13862	ENSMUSG00000022995	Enah	ENAH actin regulator
chr1	182094850	182095000	151	*	chr1-1921	79	+	Distal Intergenic	1	182124737	182131919	7183	1	27058	ENSMUST00000111018.1	-29737	ENSMUSG00000026511	Srp9	signal recognition particle 9
chr1	182095308	182095458	151	*	chr1-1725	94	+	Distal Intergenic	1	182124737	182131919	7183	1	27058	ENSMUST00000111018.1	-29279	ENSMUSG00000026511	Srp9	signal recognition particle 9
chr1	182111822	182111972	151	*	chr1-1908	81.5	+	Distal Intergenic	1	182124737	182131919	7183	1	27058	ENSMUST00000111018.1	-12765	ENSMUSG00000026511	Srp9	signal recognition particle 9
chr1	182341135	182341285	151	*	chr1-988	171.5	+	Promoter (<=1kb)	1	182316991	182341571	24581	2	67948	ENSMUST00000195061.5	286	ENSMUSG00000047539	Fbxo28	F-box protein 28
chr1	182711608	182711758	151	*	chr1-1444	122	+	Distal Intergenic	1	182747126	182749180	2055	2	433386	ENSMUST00000060041.6	37422	ENSMUSG00000043429	Ccdc185	coiled-coil domain containing 185
chr1	182764129	182764279	151	*	chr1-575	280	+	Promoter (<=1kb)	1	182764395	182833228	68834	1	96935	ENSMUST00000193660.5	-116	ENSMUSG00000038576	Susd4	sushi domain containing 4
chr1	182807415	182807565	151	*	chr1-6834	31	+	Intron (ENSMUST00000155229.6/96935, intron 2 of 3)	1	182764895	182896591	131697	1	96935	ENSMUST00000085724.4	42520	ENSMUSG00000038576	Susd4	sushi domain containing 4
chr1	182862031	182862181	151	*	chr1-2251	70.5	+	Intron (ENSMUST00000153348.7/96935, intron 5 of 8)	1	182954788	182975692	20905	1	53791	ENSMUST00000193687.5	-92607	ENSMUSG00000079164	Tlr5	toll-like receptor 5
chr1	182896918	182897068	151	*	chr1-4758	38	+	Distal Intergenic	1	182954788	182975692	20905	1	53791	ENSMUST00000193687.5	-57720	ENSMUSG00000079164	Tlr5	toll-like receptor 5
chr1	183043558	183043708	151	*	chr1-1328	117.5	+	Distal Intergenic	1	182954828	182970024	15197	1	53791	ENSMUST00000195614.1	88730	ENSMUSG00000079164	Tlr5	toll-like receptor 5
chr1	183095670	183095820	151	*	chr1-902	184.5	+	Intron (ENSMUST00000171366.6/68897, intron 7 of 7)	1	183086266	183147461	61196	2	68897	ENSMUST00000171366.6	51641	ENSMUSG00000030768	Disp1	dispatched RND transporter family member 1
chr1	183141661	183141811	151	*	chr1-4495	34.5	+	Intron (ENSMUST00000171366.6/68897, intron 1 of 7)	1	183086266	183147461	61196	2	68897	ENSMUST00000171366.6	5650	ENSMUSG00000030768	Disp1	dispatched RND transporter family member 1
chr1	183266007	183266157	151	*	chr1-1980	77	+	Distal Intergenic	1	183283769	183286182	2414	2	71678	ENSMUST00000194695.1	20025	ENSMUSG00000046836	Brox	BRO1 domain and CAAX motif containing
chr1	183432533	183432683	151	*	chr1-3312	50.5	+	Intron (ENSMUST00000065900.9/78772, intron 6 of 8)	1	183419248	183436808	17561	1	78772	ENSMUST00000192527.1	13285	ENSMUSG00000053461	Hhipl2	hedgehog interacting protein-like 2
chr1	183554124	183554274	151	*	chr1-7601	21.5	+	Distal Intergenic	1	183419248	183436808	17561	1	78772	ENSMUST00000192527.1	134876	ENSMUSG00000053461	Hhipl2	hedgehog interacting protein-like 2
chr1	184019808	184019958	151	*	chr1-2210	75.5	+	Intron (ENSMUST00000139839.1/63953, intron 2 of 2)	1	184013302	184037274	23973	1	63953	ENSMUST00000139839.1	6506	ENSMUSG00000039384	Dusp10	dual specificity phosphatase 10
chr1	184196880	184197030	151	*	chr1-5288	35	+	Distal Intergenic	1	184034381	184075636	41256	1	63953	ENSMUST00000048655.7	162499	ENSMUSG00000039384	Dusp10	dual specificity phosphatase 10
chr1	184732252	184732402	151	*	chr1-978	172	+	Promoter (<=1kb)	1	184727140	184732619	5480	2	15284	ENSMUST00000048572.6	217	ENSMUSG00000039377	Hlx	H2.0-like homeobox
chr1	184822708	184822858	151	*	chr1-1420	111	+	Promoter (<=1kb)	1	184813682	184823035	9354	2	67247	ENSMUST00000161341.7	177	ENSMUSG00000073481	2022-03-02	mitochondrial amidoxime reducing component 2
chr1	185048088	185048238	151	*	chr1-1568	110.5	+	Distal Intergenic	1	184896789	184999570	102782	2	226778	ENSMUST00000027929.9	-48518	ENSMUSG00000026620	Mark1	MAP/microtubule affinity regulating kinase 1
chr1	185062160	185062310	151	*	chr1-3526	48	+	Distal Intergenic	1	184896789	184999570	102782	2	226778	ENSMUST00000027929.9	-62590	ENSMUSG00000026620	Mark1	MAP/microtubule affinity regulating kinase 1
chr1	185067756	185067906	151	*	chr1-5504	34	+	Distal Intergenic	1	184896789	184999570	102782	2	226778	ENSMUST00000027929.9	-68186	ENSMUSG00000026620	Mark1	MAP/microtubule affinity regulating kinase 1
chr1	185074152	185074302	151	*	chr1-3364	48	+	Distal Intergenic	1	184896789	184999570	102782	2	226778	ENSMUST00000027929.9	-74582	ENSMUSG00000026620	Mark1	MAP/microtubule affinity regulating kinase 1
chr1	185104997	185105147	151	*	chr1-2066	72.5	+	Distal Intergenic	1	185204117	185284185	80069	1	98732	ENSMUST00000194740.5	-98970	ENSMUSG00000039318	Rab3gap2	RAB3 GTPase activating protein subunit 2
chr1	185454684	185454834	151	*	chr1-681	231	+	Promoter (<=1kb)	1	185454848	185468762	13915	1	226781	ENSMUST00000061093.6	-14	ENSMUSG00000026614	Slc30a10	solute carrier family 30, member 10
chr1	185595818	185595968	151	*	chr1-3314	48.5	+	Distal Intergenic	1	185497388	185498017	630	1	114668	ENSMUST00000192616.1	98430	ENSMUSG00000102185	5033404E19Rik	NSA2 ribosome biogenesis homolog pseudogene
chr1	185616029	185616179	151	*	chr1-1439	117	+	Distal Intergenic	1	185497388	185498017	630	1	114668	ENSMUST00000192616.1	118641	ENSMUSG00000102185	5033404E19Rik	NSA2 ribosome biogenesis homolog pseudogene
chr1	185715104	185715254	151	*	chr1-7609	27	+	Distal Intergenic	1	185497388	185498017	630	1	114668	ENSMUST00000192616.1	217716	ENSMUSG00000102185	5033404E19Rik	NSA2 ribosome biogenesis homolog pseudogene
chr1	186434794	186434944	151	*	chr1-2373	65	+	Distal Intergenic	1	186511838	186558472	46635	2	320449	ENSMUST00000193084.1	123528	ENSMUSG00000103690	A730004F24Rik	RIKEN cDNA A730004F24 gene
chr1	186550366	186550516	151	*	chr1-5920	25	+	Intron (ENSMUST00000193084.1/320449, intron 1 of 1)	1	186511838	186558472	46635	2	320449	ENSMUST00000193084.1	7956	ENSMUSG00000103690	A730004F24Rik	RIKEN cDNA A730004F24 gene
chr1	186568140	186568290	151	*	chr1-1000	170.5	+	Promoter (9-10kb)	1	186511882	186558681	46800	2	320449	ENSMUST00000195454.1	-9459	ENSMUSG00000103690	A730004F24Rik	RIKEN cDNA A730004F24 gene
chr1	186577438	186577588	151	*	chr1-1152	121.5	+	Distal Intergenic	1	186511882	186558681	46800	2	320449	ENSMUST00000195454.1	-18757	ENSMUSG00000103690	A730004F24Rik	RIKEN cDNA A730004F24 gene
chr1	186848347	186848497	151	*	chr1-3423	51	+	Distal Intergenic	1	186720978	186749358	28381	2	67223	ENSMUST00000001339.5	-98989	ENSMUSG00000001305	Rrp15	ribosomal RNA processing 15 homolog (S. cerevisiae)
chr1	186959431	186959581	151	*	chr1-2958	53.5	+	Promoter (7-8kb)	1	186967416	186970627	3212	1	110957	ENSMUST00000045108.1	-7835	ENSMUSG00000039224	D1Pas1	DNA segment, Chr 1, Pasteur Institute 1
chr1	187114757	187114907	151	*	chr1-2374	64.5	+	Intron (ENSMUST00000183819.7/74717, intron 7 of 10)	1	187120869	187124365	3497	2	105244050	ENSMUST00000162615.1	9458	NA	Gm15509	predicted gene 15509
chr1	187250944	187251094	151	*	chr1-1941	83.5	+	Intron (ENSMUST00000160481.7/67769, intron 5 of 10)	1	187226180	187351427	125248	1	67769	ENSMUST00000160570.1	24764	ENSMUSG00000039210	Gpatch2	G patch domain containing 2
chr1	187433824	187433974	151	*	chr1-7099	28	+	Distal Intergenic	1	187608791	188043502	434712	1	26381	ENSMUST00000127489.7	-174817	ENSMUSG00000026610	Esrrg	estrogen-related receptor gamma
chr1	187689873	187690023	151	*	chr1-3712	49.5	+	Intron (ENSMUST00000127489.7/26381, intron 2 of 3)	1	187609696	187793742	184047	1	26381	ENSMUST00000152927.1	80177	ENSMUSG00000026610	Esrrg	estrogen-related receptor gamma
chr1	187750077	187750227	151	*	chr1-3528	46.5	+	Intron (ENSMUST00000127489.7/26381, intron 2 of 3)	1	187609696	187793742	184047	1	26381	ENSMUST00000152927.1	140381	ENSMUSG00000026610	Esrrg	estrogen-related receptor gamma
chr1	187930589	187930739	151	*	chr1-4857	35.5	+	Intron (ENSMUST00000127489.7/26381, intron 3 of 3)	1	187997827	188214885	217059	1	26381	ENSMUST00000027906.12	-67088	ENSMUSG00000026610	Esrrg	estrogen-related receptor gamma
chr1	188267515	188267665	151	*	chr1-4582	41	+	Intron (ENSMUST00000142189.7/22283, intron 2 of 4)	1	188263034	188965041	702008	1	22283	ENSMUST00000060479.13	4481	ENSMUSG00000026609	Ush2a	usherin
chr1	188435328	188435478	151	*	chr1-6266	32	+	Intron (ENSMUST00000124358.1/22283, intron 15 of 19)	1	188537807	188678687	140881	1	22283	ENSMUST00000142159.1	-102329	ENSMUSG00000026609	Ush2a	usherin
chr1	188559081	188559231	151	*	chr1-1726	100	+	Intron (ENSMUST00000060479.13/22283, intron 29 of 70)	1	188537807	188678687	140881	1	22283	ENSMUST00000142159.1	21274	ENSMUSG00000026609	Ush2a	usherin
chr1	188893516	188893666	151	*	chr1-6633	30	+	Intron (ENSMUST00000060479.13/22283, intron 60 of 70)	1	188953744	188964965	11222	1	22283	ENSMUST00000127077.1	-60078	ENSMUSG00000026609	Ush2a	usherin
chr1	189038025	189038175	151	*	chr1-6085	27.5	+	Distal Intergenic	1	188980799	189007841	27043	2	226823	ENSMUST00000195787.1	-30184	ENSMUSG00000026608	Kctd3	potassium channel tetramerisation domain containing 3
chr1	189194524	189194674	151	*	chr1-6634	24.5	+	Distal Intergenic	1	189210025	189215217	5193	2	16526	ENSMUST00000193686.1	20543	ENSMUSG00000037624	Kcnk2	potassium channel, subfamily K, member 2
chr1	189351928	189352078	151	*	chr1-1371	103.5	+	Promoter (4-5kb)	1	189339849	189346981	7133	2	16526	ENSMUST00000195016.1	-4947	ENSMUSG00000037624	Kcnk2	potassium channel, subfamily K, member 2
chr1	189560691	189560841	151	*	chr1-3367	48	+	Distal Intergenic	1	189642696	189648856	6161	2	108000	ENSMUST00000165798.1	88015	ENSMUSG00000026605	Cenpf	centromere protein F
chr1	189716518	189716668	151	*	chr1-2873	50	+	Distal Intergenic	1	189728268	189876695	148428	1	19250	ENSMUST00000097442.8	-11600	ENSMUSG00000026604	Ptpn14	protein tyrosine phosphatase, non-receptor type 14
chr1	189883983	189884133	151	*	chr1-1291	114	+	Promoter (1-2kb)	1	189880642	189882372	1731	2	226830	ENSMUST00000132289.1	-1611	ENSMUSG00000026603	Smyd2	SET and MYND domain containing 2
chr1	189899125	189899275	151	*	chr1-2252	78	+	Intron (ENSMUST00000027897.7/226830, intron 3 of 11)	1	189880494	189889002	8509	2	226830	ENSMUST00000130804.7	-10123	ENSMUSG00000026603	Smyd2	SET and MYND domain containing 2
chr1	189933597	189933747	151	*	chr1-731	214.5	+	Distal Intergenic	1	189880492	189922363	41872	2	226830	ENSMUST00000027897.7	-11234	ENSMUSG00000026603	Smyd2	SET and MYND domain containing 2
chr1	189957173	189957323	151	*	chr1-4239	41.5	+	Distal Intergenic	1	189880492	189922363	41872	2	226830	ENSMUST00000027897.7	-34810	ENSMUSG00000026603	Smyd2	SET and MYND domain containing 2
chr1	190007437	190007587	151	*	chr1-1479	89.5	+	Distal Intergenic	1	189880492	189922363	41872	2	226830	ENSMUST00000027897.7	-85074	ENSMUSG00000026603	Smyd2	SET and MYND domain containing 2
chr1	190067540	190067690	151	*	chr1-2375	65.5	+	Distal Intergenic	1	190122453	190169399	46947	2	19130	ENSMUST00000010319.13	101709	ENSMUSG00000010175	Prox1	prospero homeobox 1
chr1	190073423	190073573	151	*	chr1-1362	118	+	Distal Intergenic	1	190122453	190169399	46947	2	19130	ENSMUST00000010319.13	95826	ENSMUSG00000010175	Prox1	prospero homeobox 1
chr1	190127442	190127592	151	*	chr1-2749	58	+	Intron (ENSMUST00000175916.7/19130, intron 4 of 4)	1	190122453	190169399	46947	2	19130	ENSMUST00000010319.13	41807	ENSMUSG00000010175	Prox1	prospero homeobox 1
chr1	190189180	190189330	151	*	chr1-7107	28	+	Intron (ENSMUST00000110279.3/102632463, intron 1 of 1)	1	190118035	190170714	52680	2	19130	ENSMUST00000175916.7	-18466	ENSMUSG00000010175	Prox1	prospero homeobox 1
chr1	190201762	190201912	151	*	chr1-3041	53.5	+	Intron (ENSMUST00000110279.3/102632463, intron 1 of 1)	1	190118035	190170714	52680	2	19130	ENSMUST00000175916.7	-31048	ENSMUSG00000010175	Prox1	prospero homeobox 1
chr1	190316503	190316653	151	*	chr1-4583	33	+	Distal Intergenic	1	190403645	190417145	13501	1	433390	ENSMUST00000193966.1	-86992	ENSMUSG00000103644	Gm29678	predicted gene, 29678
chr1	190342717	190342867	151	*	chr1-3888	41	+	Distal Intergenic	1	190403645	190417145	13501	1	433390	ENSMUST00000193966.1	-60778	ENSMUSG00000103644	Gm29678	predicted gene, 29678
chr1	190362026	190362176	151	*	chr1-3956	45.5	+	Distal Intergenic	1	190403645	190417145	13501	1	433390	ENSMUST00000193966.1	-41469	ENSMUSG00000103644	Gm29678	predicted gene, 29678
chr1	190509263	190509413	151	*	chr1-3530	49	+	Distal Intergenic	1	190403645	190417145	13501	1	433390	ENSMUST00000193966.1	105618	ENSMUSG00000103644	Gm29678	predicted gene, 29678
chr1	190573554	190573704	151	*	chr1-6278	30.5	+	Distal Intergenic	1	190403645	190417145	13501	1	433390	ENSMUST00000193966.1	169909	ENSMUSG00000103644	Gm29678	predicted gene, 29678
chr1	190602425	190602575	151	*	chr1-2162	70	+	Intron (ENSMUST00000191893.1/ENSMUST00000191893.1, intron 1 of 1)	1	190403645	190417145	13501	1	433390	ENSMUST00000193966.1	198780	ENSMUSG00000103644	Gm29678	predicted gene, 29678
chr1	190661911	190662061	151	*	chr1-956	174	+	Distal Intergenic	1	190808888	190810463	1576	2	320119	ENSMUST00000160891.1	148402	ENSMUSG00000089872	Rps6kc1	ribosomal protein S6 kinase polypeptide 1
chr1	190689495	190689645	151	*	chr1-3121	49.5	+	Distal Intergenic	1	190808888	190810463	1576	2	320119	ENSMUST00000160891.1	120818	ENSMUSG00000089872	Rps6kc1	ribosomal protein S6 kinase polypeptide 1
chr1	190733729	190733879	151	*	chr1-2716	51.5	+	Intron (ENSMUST00000159624.7/320119, intron 8 of 12)	1	190808888	190810463	1576	2	320119	ENSMUST00000160891.1	76584	ENSMUSG00000089872	Rps6kc1	ribosomal protein S6 kinase polypeptide 1
chr1	190819267	190819417	151	*	chr1-1202	140	+	Promoter (8-9kb)	1	190808888	190810463	1576	2	320119	ENSMUST00000160891.1	-8804	ENSMUSG00000089872	Rps6kc1	ribosomal protein S6 kinase polypeptide 1
chr1	190854596	190854746	151	*	chr1-4240	46.5	+	Intron (ENSMUST00000159624.7/320119, intron 6 of 12)	1	190796069	190844584	48516	2	320119	ENSMUST00000159823.7	-10012	ENSMUSG00000089872	Rps6kc1	ribosomal protein S6 kinase polypeptide 1
chr1	190911697	190911847	151	*	chr1-523	318	+	Promoter (<=1kb)	1	190700202	190911747	211546	2	320119	ENSMUST00000159624.7	0	ENSMUSG00000089872	Rps6kc1	ribosomal protein S6 kinase polypeptide 1
chr1	190919115	190919265	151	*	chr1-3532	47.5	+	Promoter (5-6kb)	1	190925112	190946962	21851	1	52477	ENSMUST00000027947.12	-5847	ENSMUSG00000026634	Angel2	angel homolog 2
chr1	190965036	190965186	151	*	chr1-3073	52.5	+	Intron (ENSMUST00000166139.6/226841, intron 5 of 7)	1	190947648	190979002	31355	2	226841	ENSMUST00000047409.8	13816	ENSMUSG00000037568	Vash2	vasohibin 2
chr1	190995666	190995816	151	*	chr1-2751	60	+	Distal Intergenic	1	191005850	191008455	2606	2	226844	ENSMUST00000194589.1	12639	ENSMUSG00000066595	Flvcr1	feline leukemia virus subgroup C cellular receptor 1
chr1	191097810	191097960	151	*	chr1-1063	144	+	Promoter (<=1kb)	1	191097847	191108486	10640	1	381319	ENSMUST00000194833.5	0	ENSMUSG00000026630	Batf3	basic leucine zipper transcription factor, ATF-like 3
chr1	191098293	191098443	151	*	chr1-484	311	+	Promoter (<=1kb)	1	191098325	191108943	10619	1	381319	ENSMUST00000027943.5	0	ENSMUSG00000026630	Batf3	basic leucine zipper transcription factor, ATF-like 3
chr1	191115597	191115747	151	*	chr1-4499	41.5	+	Distal Intergenic	1	191100477	191108909	8433	1	381319	ENSMUST00000191621.1	15120	ENSMUSG00000026630	Batf3	basic leucine zipper transcription factor, ATF-like 3
chr1	191166495	191166645	151	*	chr1-3889	45	+	Promoter (1-2kb)	1	191162584	191164817	2234	2	619288	ENSMUST00000171798.1	-1678	ENSMUSG00000091017	Fam71a	family with sequence similarity 71, member A
chr1	191205859	191206009	151	*	chr1-6641	24.5	+	Intron (ENSMUST00000195117.1/11910, intron 1 of 3)	1	191170296	191218039	47744	2	11910	ENSMUST00000195117.1	12030	ENSMUSG00000026628	Atf3	activating transcription factor 3
chr1	191269597	191269747	151	*	chr1-1923	98.5	+	Intron (ENSMUST00000192965.1/ENSMUST00000192965.1, intron 1 of 5)	1	191224454	191225835	1382	1	100504360	ENSMUST00000139056.2	45143	NA	D730003I15Rik	RIKEN cDNA D730003I15 gene
chr1	191288863	191289013	151	*	chr1-1634	94.5	+	Distal Intergenic	1	191306789	191318194	11406	2	66208	ENSMUST00000046770.9	29181	ENSMUSG00000037499	Nenf	neuron derived neurotrophic factor
chr1	191450625	191450775	151	*	chr1-1706	96.5	+	Intron (ENSMUST00000192778.1/102634668, intron 2 of 5)	1	191436340	191465048	28709	2	102634668	ENSMUST00000192778.1	14273	NA	Gm32200	predicted gene, 32200
chr1	191520743	191520893	151	*	chr1-2429	71	+	Distal Intergenic	1	191560388	191575511	15124	2	76843	ENSMUST00000194064.1	54618	ENSMUSG00000037474	Dtl	denticleless E3 ubiquitin protein ligase
chr1	191625709	191625859	151	*	chr1-2033	73.5	+	Distal Intergenic	1	191575776	191583721	7946	1	77065	ENSMUST00000192681.1	49933	ENSMUSG00000037461	Ints7	integrator complex subunit 7
chr1	191660210	191660360	151	*	chr1-6846	31	+	Distal Intergenic	1	191717834	191719398	1565	1	226856	ENSMUST00000133076.6	-57474	ENSMUSG00000026623	Lpgat1	lysophosphatidylglycerol acyltransferase 1
chr1	191666379	191666529	151	*	chr1-5646	31	+	Distal Intergenic	1	191717834	191719398	1565	1	226856	ENSMUST00000133076.6	-51305	ENSMUSG00000026623	Lpgat1	lysophosphatidylglycerol acyltransferase 1
chr1	191712423	191712573	151	*	chr1-3122	48	+	Promoter (5-6kb)	1	191717834	191719398	1565	1	226856	ENSMUST00000133076.6	-5261	ENSMUSG00000026623	Lpgat1	lysophosphatidylglycerol acyltransferase 1
chr1	191999142	191999292	151	*	chr1-1593	93	+	Promoter (<=1kb)	1	191998554	191998634	81	2	100628582	ENSMUST00000175262.1	-508	ENSMUSG00000093003	Mir3473c	microRNA 3473c
chr1	192450470	192450620	151	*	chr1-4322	39	+	Intron (ENSMUST00000078470.11/16510, intron 10 of 10)	1	192434740	192510159	75420	1	16510	ENSMUST00000151152.2	15730	ENSMUSG00000058248	Kcnh1	potassium voltage-gated channel, subfamily H (eag-related), member 1
chr1	192795055	192795205	151	*	chr1-1026	144.5	+	Distal Intergenic	1	192512828	192771223	258396	2	226861	ENSMUST00000044190.11	-23832	ENSMUSG00000037375	Hhat	hedgehog acyltransferase
chr1	192825891	192826041	151	*	chr1-1380	103.5	+	Distal Intergenic	1	192833169	192834719	1551	2	320952	ENSMUST00000057543.2	8678	NA	A730013G03Rik	RIKEN cDNA A730013G03 gene
chr1	193198380	193198530	151	*	chr1-1217	136	+	Promoter (<=1kb)	1	193194529	193197971	3443	2	215243	ENSMUST00000161367.1	-409	ENSMUSG00000037318	Traf3ip3	TRAF3 interacting protein 3
chr1	193203987	193204137	151	*	chr1-5515	31	+	Promoter (2-3kb)	1	193200896	193201703	808	2	215243	ENSMUST00000162905.1	-2284	ENSMUSG00000037318	Traf3ip3	TRAF3 interacting protein 3
chr1	193301888	193302038	151	*	chr1-2877	49	+	Promoter (<=1kb)	1	193301993	193343878	41886	1	16780	ENSMUST00000016315.15	0	ENSMUSG00000026639	Lamb3	laminin, beta 3
chr1	193334720	193334870	151	*	chr1-2163	75.5	+	Exon (ENSMUST00000194677.5/16780, exon 21 of 27)	1	193320695	193325991	5297	1	16780	ENSMUST00000161526.2	14025	ENSMUSG00000026639	Lamb3	laminin, beta 3
chr1	193337772	193337922	151	*	chr1-1775	82.5	+	Intron (ENSMUST00000194677.5/16780, intron 22 of 26)	1	193320695	193325991	5297	1	16780	ENSMUST00000161526.2	17077	ENSMUSG00000026639	Lamb3	laminin, beta 3
chr1	193486801	193486951	151	*	chr1-3960	41	+	Distal Intergenic	1	193507463	193507530	68	2	387201	ENSMUST00000083599.1	20579	ENSMUSG00000065533	Mir205	microRNA 205
chr1	194027490	194027640	151	*	chr1-1776	89.5	+	Distal Intergenic	1	194212187	194222759	10573	2	74942	ENSMUST00000193395.1	195119	ENSMUSG00000103692	4930503O07Rik	RIKEN cDNA 4930503O07 gene
chr1	194427411	194427561	151	*	chr1-4419	35.5	+	Distal Intergenic	1	194619825	194816869	197045	1	18845	ENSMUST00000027952.11	-192264	ENSMUSG00000026640	Plxna2	plexin A2
chr1	194679235	194679385	151	*	chr1-2465	59.5	+	Exon (ENSMUST00000194586.1/ENSMUST00000194586.1, exon 1 of 1)	1	194644856	194660012	15157	1	18845	ENSMUST00000125381.1	34379	ENSMUSG00000026640	Plxna2	plexin A2
chr1	194992766	194992916	151	*	chr1-2317	84	+	Intron (ENSMUST00000181226.7/320977, intron 2 of 3)	1	194955759	194976960	21202	2	320400	ENSMUST00000180780.2	-15806	ENSMUSG00000097325	Gm16897	predicted gene, 16897
chr1	195018247	195018397	151	*	chr1-1070	141.5	+	Promoter (<=1kb)	1	195017398	195036929	19532	1	320977	ENSMUST00000181273.6	849	ENSMUSG00000096929	A330023F24Rik	RIKEN cDNA A330023F24 gene
chr10	3337668	3337818	151	*	chr10-1330	119	+	Distal Intergenic	10	3366057	3464975	98919	1	76142	ENSMUST00000043374.6	-28239	ENSMUSG00000040653	Ppp1r14c	protein phosphatase 1, regulatory inhibitor subunit 14C
chr10	3345823	3345973	151	*	chr10-4329	33.5	+	Distal Intergenic	10	3366057	3464975	98919	1	76142	ENSMUST00000043374.6	-20084	ENSMUSG00000040653	Ppp1r14c	protein phosphatase 1, regulatory inhibitor subunit 14C
chr10	3360610	3360760	151	*	chr10-3401	42.5	+	Promoter (5-6kb)	10	3366057	3464975	98919	1	76142	ENSMUST00000043374.6	-5297	ENSMUSG00000040653	Ppp1r14c	protein phosphatase 1, regulatory inhibitor subunit 14C
chr10	3395490	3395640	151	*	chr10-717	216.5	+	Intron (ENSMUST00000043374.6/76142, intron 1 of 3)	10	3366544	3464975	98432	1	76142	ENSMUST00000217573.1	28946	ENSMUSG00000040653	Ppp1r14c	protein phosphatase 1, regulatory inhibitor subunit 14C
chr10	3428186	3428336	151	*	chr10-2499	56	+	Intron (ENSMUST00000043374.6/76142, intron 3 of 3)	10	3366544	3464975	98432	1	76142	ENSMUST00000217573.1	61642	ENSMUSG00000040653	Ppp1r14c	protein phosphatase 1, regulatory inhibitor subunit 14C
chr10	3501013	3501163	151	*	chr10-3583	35.5	+	Distal Intergenic	10	3540240	3554877	14638	1	70337	ENSMUST00000019896.4	-39077	ENSMUSG00000019762	Iyd	iodotyrosine deiodinase
chr10	3523352	3523502	151	*	chr10-987	141	+	Distal Intergenic	10	3540240	3554877	14638	1	70337	ENSMUST00000019896.4	-16738	ENSMUSG00000019762	Iyd	iodotyrosine deiodinase
chr10	3767294	3767444	151	*	chr10-5193	23	+	Intron (ENSMUST00000120274.7/213783, intron 1 of 16)	10	3740665	3938577	197913	1	213783	ENSMUST00000137111.1	26629	ENSMUSG00000040624	Plekhg1	pleckstrin homology domain containing, family G (with RhoGef domain) member 1
chr10	4123416	4123566	151	*	chr10-2650	52	+	Intron (ENSMUST00000117291.7/270685, intron 26 of 27)	10	4206426	4213114	6689	2	102632515	ENSMUST00000213553.1	89548	ENSMUSG00000111266	Gm30570	predicted gene, 30570
chr10	4126555	4126705	151	*	chr10-3283	42.5	+	Intron (ENSMUST00000117291.7/270685, intron 26 of 27)	10	4206426	4213114	6689	2	102632515	ENSMUST00000213553.1	86409	ENSMUSG00000111266	Gm30570	predicted gene, 30570
chr10	4203771	4203921	151	*	chr10-2770	50	+	Downstream (2-3kb)	10	4206426	4213114	6689	2	102632515	ENSMUST00000213553.1	9193	ENSMUSG00000111266	Gm30570	predicted gene, 30570
chr10	4303960	4304110	151	*	chr10-3716	32.5	+	Intron (ENSMUST00000045730.6/83397, intron 1 of 3)	10	4266380	4359470	93091	1	83397	ENSMUST00000045730.6	37580	ENSMUSG00000038587	Akap12	A kinase (PRKA) anchor protein (gravin) 12
chr10	4863194	4863344	151	*	chr10-2500	46.5	+	Intron (ENSMUST00000149195.7/13982, intron 6 of 7)	10	4922970	4997930	74961	1	13982	ENSMUST00000127934.7	-59626	ENSMUSG00000019768	Esr1	estrogen receptor 1 (alpha)
chr10	5163833	5163983	151	*	chr10-4333	30	+	Intron (ENSMUST00000215295.1/64009, intron 97 of 145)	10	5131014	5142528	11515	2	64009	ENSMUST00000215021.1	-21305	ENSMUSG00000096054	Syne1	spectrin repeat containing, nuclear envelope 1
chr10	5202811	5202961	151	*	chr10-5362	21.5	+	Promoter (8-9kb)	10	5117100	5194707	77608	2	64009	ENSMUST00000215467.1	-8104	ENSMUSG00000096054	Syne1	spectrin repeat containing, nuclear envelope 1
chr10	5550640	5550790	151	*	chr10-496	317	+	Promoter (<=1kb)	10	5020917	5550678	529762	2	64009	ENSMUST00000215295.1	0	ENSMUSG00000096054	Syne1	spectrin repeat containing, nuclear envelope 1
chr10	6011251	6011401	151	*	chr10-5198	30	+	Distal Intergenic	10	5825663	5922400	96738	2	56533	ENSMUST00000064225.13	-88851	ENSMUSG00000019775	Rgs17	regulator of G-protein signaling 17
chr10	6417753	6417903	151	*	chr10-4032	31	+	Distal Intergenic	10	6758506	6979704	221199	1	18390	ENSMUST00000147171.7	-340603	ENSMUSG00000000766	Oprm1	opioid receptor, mu 1
chr10	6514967	6515117	151	*	chr10-5561	25	+	Distal Intergenic	10	6758506	6979704	221199	1	18390	ENSMUST00000147171.7	-243389	ENSMUSG00000000766	Oprm1	opioid receptor, mu 1
chr10	7391211	7391361	151	*	chr10-1410	107.5	+	Distal Intergenic	10	7446183	7473341	27159	2	77777	ENSMUST00000169796.3	81980	ENSMUSG00000079685	Ulbp1	UL16 binding protein 1
chr10	7816425	7816575	151	*	chr10-5201	22	+	Intron (ENSMUST00000015901.10/67418, intron 12 of 12)	10	7832470	7870396	37927	1	237256	ENSMUST00000039484.5	-15895	ENSMUSG00000039981	Zc3h12d	zinc finger CCCH type containing 12D
chr10	7841852	7842002	151	*	chr10-1305	116.5	+	Intron (ENSMUST00000039484.5/237256, intron 2 of 5)	10	7836381	7836474	94	1	100628581	ENSMUST00000175319.1	5471	ENSMUSG00000093060	Mir5104	microRNA 5104
chr10	7907339	7907489	151	*	chr10-3585	38.5	+	3' UTR	10	7907329	7910500	3172	2	68652	ENSMUST00000143848.1	3011	ENSMUSG00000015755	Tab2	TGF-beta activated kinase 1/MAP3K7 binding protein 2
chr10	8133623	8133773	151	*	chr10-2010	79	+	Distal Intergenic	10	8204756	8302242	97487	2	338362	ENSMUST00000219116.1	168469	ENSMUSG00000047712	Ust	uronyl-2-sulfotransferase
chr10	8489289	8489439	151	*	chr10-4424	31	+	Intron (ENSMUST00000061601.8/338362, intron 1 of 7)	10	8204809	8518825	314017	2	338362	ENSMUST00000061601.8	29386	ENSMUSG00000047712	Ust	uronyl-2-sulfotransferase
chr10	8499438	8499588	151	*	chr10-4531	32.5	+	Intron (ENSMUST00000061601.8/338362, intron 1 of 7)	10	8204809	8518825	314017	2	338362	ENSMUST00000061601.8	19237	ENSMUSG00000047712	Ust	uronyl-2-sulfotransferase
chr10	8518754	8518904	151	*	chr10-356	417	+	Promoter (<=1kb)	10	8204809	8518825	314017	2	338362	ENSMUST00000061601.8	0	ENSMUSG00000047712	Ust	uronyl-2-sulfotransferase
chr10	8813372	8813522	151	*	chr10-3522	34.5	+	Intron (ENSMUST00000015449.5/70097, intron 4 of 19)	10	8751159	8762474	11316	2	70097	ENSMUST00000212553.1	-50898	ENSMUSG00000015305	Sash1	SAM and SH3 domain containing 1
chr10	9005684	9005834	151	*	chr10-2471	59.5	+	Distal Intergenic	10	8722219	8886070	163852	2	70097	ENSMUST00000015449.5	-119614	ENSMUSG00000015305	Sash1	SAM and SH3 domain containing 1
chr10	9699217	9699367	151	*	chr10-1509	90.5	+	Distal Intergenic	10	9684722	9691906	7185	1	620417	ENSMUST00000219888.1	14495	ENSMUSG00000111901	Gm6150	predicted gene 6150
chr10	10039146	10039296	151	*	chr10-4336	28.5	+	Intron (ENSMUST00000186088.1/ENSMUST00000186088.1, intron 1 of 1)	10	9759958	9901079	141122	2	78808	ENSMUST00000141722.7	-138067	ENSMUSG00000019790	Stxbp5	syntaxin binding protein 5 (tomosyn)
chr10	11243121	11243271	151	*	chr10-1405	94.5	+	Distal Intergenic	10	11281330	11298052	16723	1	71865	ENSMUST00000129456.7	-38059	ENSMUSG00000047648	Fbxo30	F-box protein 30
chr10	11318230	11318380	151	*	chr10-2730	50	+	Distal Intergenic	10	11343404	11459644	116241	1	13853	ENSMUST00000069106.4	-25024	ENSMUSG00000055493	Epm2a	epilepsy, progressive myoclonic epilepsy, type 2 gene alpha
chr10	11411098	11411248	151	*	chr10-5565	27.5	+	Intron (ENSMUST00000069106.4/13853, intron 2 of 3)	10	11343453	11448698	105246	1	13853	ENSMUST00000161438.1	67645	ENSMUSG00000055493	Epm2a	epilepsy, progressive myoclonic epilepsy, type 2 gene alpha
chr10	12534932	12535082	151	*	chr10-4132	30.5	+	Intron (ENSMUST00000076817.4/22288, intron 51 of 73)	10	12382190	12548879	166690	2	22288	ENSMUST00000219003.1	13797	ENSMUSG00000019820	Utrn	utrophin
chr10	12658509	12658659	151	*	chr10-4890	29	+	Exon (ENSMUST00000076817.4/22288, exon 42 of 74)	10	12666423	12688862	22440	2	22288	ENSMUST00000219724.1	30203	ENSMUSG00000019820	Utrn	utrophin
chr10	12789209	12789359	151	*	chr10-4036	32	+	Intron (ENSMUST00000076817.4/22288, intron 1 of 73)	10	12747927	12813574	65648	2	22288	ENSMUST00000219163.1	24215	ENSMUSG00000019820	Utrn	utrophin
chr10	12883452	12883602	151	*	chr10-3242	44.5	+	Distal Intergenic	10	12383380	12869365	485986	2	22288	ENSMUST00000218635.1	-14087	ENSMUSG00000019820	Utrn	utrophin
chr10	12915947	12916097	151	*	chr10-2689	54.5	+	Downstream (<1kb)	10	12916648	12923090	6443	2	320273	ENSMUST00000181073.8	6993	ENSMUSG00000097378	B230208H11Rik	RIKEN cDNA B230208H11 gene
chr10	13245814	13245964	151	*	chr10-3719	31	+	Intron (ENSMUST00000105545.11/215789, intron 7 of 12)	10	13178140	13193168	15029	2	353258	ENSMUST00000019950.5	-52646	ENSMUSG00000019814	Ltv1	LTV1 ribosome biogenesis factor
chr10	13410280	13410430	151	*	chr10-3465	33	+	Intron (ENSMUST00000105545.11/215789, intron 1 of 12)	10	13214258	13388970	174713	2	215789	ENSMUST00000079698.6	-21310	ENSMUSG00000062866	Phactr2	phosphatase and actin regulator 2
chr10	13446968	13447118	151	*	chr10-2188	63.5	+	Intron (ENSMUST00000105545.11/215789, intron 1 of 12)	10	13207717	13474412	266696	2	215789	ENSMUST00000105545.11	27294	ENSMUSG00000062866	Phactr2	phosphatase and actin regulator 2
chr10	13686272	13686422	151	*	chr10-2283	60	+	Intron (ENSMUST00000162610.7/66253, intron 4 of 5)	10	13523842	13553142	29301	2	56535	ENSMUST00000170376.7	-133130	ENSMUSG00000019809	Pex3	peroxisomal biogenesis factor 3
chr10	13792879	13793029	151	*	chr10-5043	26	+	Intron (ENSMUST00000162610.7/66253, intron 3 of 5)	10	13653588	13844286	190699	2	66253	ENSMUST00000162174.7	51257	ENSMUSG00000019806	Aig1	androgen-induced 1
chr10	13849464	13849614	151	*	chr10-3345	36.5	+	Promoter (5-6kb)	10	13653588	13844286	190699	2	66253	ENSMUST00000162174.7	-5178	ENSMUSG00000019806	Aig1	androgen-induced 1
chr10	14034916	14035066	151	*	chr10-5045	24	+	Intron (ENSMUST00000187083.6/15273, intron 2 of 12)	10	13967024	14079675	112652	1	15273	ENSMUST00000191464.1	67892	ENSMUSG00000015501	Hivep2	human immunodeficiency virus type I enhancer binding protein 2
chr10	14551721	14551871	151	*	chr10-3720	32.5	+	Promoter (6-7kb)	10	14407898	14545659	137762	2	215798	ENSMUST00000208429.2	-6062	ENSMUSG00000039116	Adgrg6	adhesion G protein-coupled receptor G6
chr10	15553787	15553937	151	*	chr10-3796	30	+	Distal Intergenic	10	15791777	15807065	15289	1	77538	ENSMUST00000218833.1	-237840	ENSMUSG00000112227	C330004P14Rik	RIKEN cDNA C330004P14 gene
chr10	16307071	16307221	151	*	chr10-4339	28	+	Distal Intergenic	10	15791777	15807065	15289	1	77538	ENSMUST00000218833.1	515294	ENSMUSG00000112227	C330004P14Rik	RIKEN cDNA C330004P14 gene
chr10	16349547	16349697	151	*	chr10-4534	27.5	+	Distal Intergenic	10	15791777	15807065	15289	1	77538	ENSMUST00000218833.1	557770	ENSMUSG00000112227	C330004P14Rik	RIKEN cDNA C330004P14 gene
chr10	16571968	16572118	151	*	chr10-3650	33	+	Distal Intergenic	10	16951295	16963180	11886	2	100504235	ENSMUST00000208191.1	391062	ENSMUSG00000101969	Gm20125	predicted gene, 20125
chr10	16650047	16650197	151	*	chr10-2773	51.5	+	Distal Intergenic	10	16951295	16963180	11886	2	100504235	ENSMUST00000208191.1	312983	ENSMUSG00000101969	Gm20125	predicted gene, 20125
chr10	17073137	17073287	151	*	chr10-2235	61.5	+	Intron (ENSMUST00000207720.1/100504235, intron 1 of 12)	10	16952950	17086293	133344	2	100504235	ENSMUST00000208596.1	13006	ENSMUSG00000101969	Gm20125	predicted gene, 20125
chr10	17299765	17299915	151	*	chr10-3048	45	+	Intron (ENSMUST00000220296.1/ENSMUST00000220296.1, intron 2 of 2)	10	16981304	17095807	114504	2	100504235	ENSMUST00000208870.1	-203958	ENSMUSG00000101969	Gm20125	predicted gene, 20125
chr10	17385264	17385414	151	*	chr10-5207	23.5	+	Distal Intergenic	10	16981304	17095807	114504	2	100504235	ENSMUST00000208870.1	-289457	ENSMUSG00000101969	Gm20125	predicted gene, 20125
chr10	17556466	17556616	151	*	chr10-3866	30.5	+	Distal Intergenic	10	17723218	17725674	2457	1	17684	ENSMUST00000038107.8	-166602	ENSMUSG00000039910	Cited2	Cbp/p300-interacting transactivator, with Glu/Asp-rich carboxy-terminal domain, 2
chr10	17571881	17572031	151	*	chr10-3867	36	+	Intron (ENSMUST00000219966.1/ENSMUST00000219966.1, intron 1 of 2)	10	17723218	17725674	2457	1	17684	ENSMUST00000038107.8	-151187	ENSMUSG00000039910	Cited2	Cbp/p300-interacting transactivator, with Glu/Asp-rich carboxy-terminal domain, 2
chr10	17622465	17622615	151	*	chr10-3954	33.5	+	Intron (ENSMUST00000219966.1/ENSMUST00000219966.1, intron 1 of 2)	10	17723218	17725674	2457	1	17684	ENSMUST00000038107.8	-100603	ENSMUSG00000039910	Cited2	Cbp/p300-interacting transactivator, with Glu/Asp-rich carboxy-terminal domain, 2
chr10	17670947	17671097	151	*	chr10-4895	24.5	+	Distal Intergenic	10	17723218	17725674	2457	1	17684	ENSMUST00000038107.8	-52121	ENSMUSG00000039910	Cited2	Cbp/p300-interacting transactivator, with Glu/Asp-rich carboxy-terminal domain, 2
chr10	17680816	17680966	151	*	chr10-4657	26	+	Distal Intergenic	10	17723218	17725674	2457	1	17684	ENSMUST00000038107.8	-42252	ENSMUSG00000039910	Cited2	Cbp/p300-interacting transactivator, with Glu/Asp-rich carboxy-terminal domain, 2
chr10	17742334	17742484	151	*	chr10-4039	29.5	+	Distal Intergenic	10	17723242	17723973	732	1	17684	ENSMUST00000218370.1	19092	ENSMUSG00000039910	Cited2	Cbp/p300-interacting transactivator, with Glu/Asp-rich carboxy-terminal domain, 2
chr10	17768490	17768640	151	*	chr10-4658	28.5	+	Distal Intergenic	10	17796226	17807908	11683	1	378431	ENSMUST00000175676.1	-27586	ENSMUSG00000039891	Txlnb	taxilin beta
chr10	17947319	17947469	151	*	chr10-875	178	+	Promoter (<=1kb)	10	17899035	17948067	49033	2	380629	ENSMUST00000037879.7	598	ENSMUSG00000039879	Heca	hdc homolog, cell cycle regulator
chr10	18162568	18162718	151	*	chr10-2473	47	+	Intron (ENSMUST00000207827.1/100045792, intron 9 of 19)	10	18143068	18147279	4212	2	100045792	ENSMUST00000216336.1	-15289	ENSMUSG00000071392	Ect2l	epithelial cell transforming sequence 2 oncogene-like
chr10	18532417	18532567	151	*	chr10-1378	103.5	+	3' UTR	10	18540758	18545887	5130	2	56016	ENSMUST00000213153.1	13320	ENSMUSG00000019853	Hebp2	heme binding protein 2
chr10	18859838	18859988	151	*	chr10-2284	58.5	+	Distal Intergenic	10	18845020	18857073	12054	1	64058	ENSMUST00000019998.8	14818	ENSMUSG00000019851	Perp	PERP, TP53 apoptosis effector
chr10	19008153	19008303	151	*	chr10-3187	47.5	+	Promoter (<=1kb)	10	19007267	19008845	1579	2	21929	ENSMUST00000154749.1	542	ENSMUSG00000019850	Tnfaip3	tumor necrosis factor, alpha-induced protein 3
chr10	19043992	19044142	151	*	chr10-1272	108	+	Distal Intergenic	10	19008266	19015657	7392	2	21929	ENSMUST00000122863.1	-28335	ENSMUSG00000019850	Tnfaip3	tumor necrosis factor, alpha-induced protein 3
chr10	19062133	19062283	151	*	chr10-1087	128.5	+	Distal Intergenic	10	19008266	19015657	7392	2	21929	ENSMUST00000122863.1	-46476	ENSMUSG00000019850	Tnfaip3	tumor necrosis factor, alpha-induced protein 3
chr10	19094429	19094579	151	*	chr10-2732	48	+	Exon (ENSMUST00000217363.1/ENSMUST00000217363.1, exon 4 of 4)	10	19141751	19205629	63879	1	100504265	ENSMUST00000216041.1	-47172	NA	Gm20139	predicted gene, 20139
chr10	19167156	19167306	151	*	chr10-2505	51	+	Promoter (<=1kb)	10	19167238	19206702	39465	1	100504265	ENSMUST00000216683.1	0	NA	Gm20139	predicted gene, 20139
chr10	19177562	19177712	151	*	chr10-3188	41.5	+	Intron (ENSMUST00000216041.1/100504265, intron 2 of 3)	10	19167238	19206702	39465	1	100504265	ENSMUST00000216683.1	10324	NA	Gm20139	predicted gene, 20139
chr10	19277108	19277258	151	*	chr10-5573	26	+	Distal Intergenic	10	19356533	19358604	2072	1	94222	ENSMUST00000053225.6	-79275	ENSMUSG00000045591	Olig3	oligodendrocyte transcription factor 3
chr10	19352805	19352955	151	*	chr10-2808	45	+	Promoter (3-4kb)	10	19356533	19358604	2072	1	94222	ENSMUST00000053225.6	-3578	ENSMUSG00000045591	Olig3	oligodendrocyte transcription factor 3
chr10	19478436	19478586	151	*	chr10-4535	29.5	+	Promoter (8-9kb)	10	19486715	19507311	20597	1	102635880	ENSMUST00000214178.1	-8129	ENSMUSG00000110902	Gm33104	predicted gene, 33104
chr10	19965574	19965724	151	*	chr10-2809	55.5	+	Intron (ENSMUST00000095806.9/26408, intron 1 of 29)	10	19951055	20023699	72645	1	26408	ENSMUST00000152533.1	14519	ENSMUSG00000071369	Map3k5	mitogen-activated protein kinase kinase kinase 5
chr10	20148924	20149074	151	*	chr10-869	157.5	+	Promoter (<=1kb)	10	20148984	20281590	132607	1	17761	ENSMUST00000116259.4	0	ENSMUSG00000019996	Map7	microtubule-associated protein 7
chr10	20274286	20274436	151	*	chr10-2364	53.5	+	Exon (ENSMUST00000020173.15/17761, exon 14 of 18)	10	20269501	20274637	5137	1	17761	ENSMUST00000216308.1	4785	ENSMUSG00000019996	Map7	microtubule-associated protein 7
chr10	20431456	20431606	151	*	chr10-2542	57	+	Intron (ENSMUST00000020165.13/29863, intron 8 of 12)	10	20348007	20360895	12889	1	71804	ENSMUST00000213374.1	83449	ENSMUSG00000019992	Mtfr2	mitochondrial fission regulator 2
chr10	20518295	20518445	151	*	chr10-1687	87.5	+	Exon (ENSMUST00000166792.2/ENSMUST00000166792.2, exon 1 of 1)	10	20398928	20548328	149401	2	29863	ENSMUST00000169016.7	29883	ENSMUSG00000019990	Pde7b	phosphodiesterase 7B
chr10	20527862	20528012	151	*	chr10-5579	26.5	+	Intron (ENSMUST00000020165.13/29863, intron 2 of 12)	10	20398928	20548328	149401	2	29863	ENSMUST00000169016.7	20316	ENSMUSG00000019990	Pde7b	phosphodiesterase 7B
chr10	20794119	20794269	151	*	chr10-2030	68.5	+	Intron (ENSMUST00000213510.1/ENSMUST00000213510.1, intron 3 of 4)	10	20398004	20725078	327075	2	29863	ENSMUST00000020165.13	-69041	ENSMUSG00000019990	Pde7b	phosphodiesterase 7B
chr10	21397764	21397914	151	*	chr10-1888	77.5	+	Distal Intergenic	10	21377347	21388996	11650	1	237320	ENSMUST00000159163.1	20417	ENSMUSG00000037542	Aldh8a1	aldehyde dehydrogenase 8 family, member A1
chr10	21421120	21421270	151	*	chr10-3528	41	+	Intron (ENSMUST00000188024.1/ENSMUST00000188024.1, intron 2 of 3)	10	21377347	21388996	11650	1	237320	ENSMUST00000159163.1	43773	ENSMUSG00000037542	Aldh8a1	aldehyde dehydrogenase 8 family, member A1
chr10	21428143	21428293	151	*	chr10-2190	49.5	+	Distal Intergenic	10	21377347	21388996	11650	1	237320	ENSMUST00000159163.1	50796	ENSMUSG00000037542	Aldh8a1	aldehyde dehydrogenase 8 family, member A1
chr10	21605124	21605274	151	*	chr10-2653	52	+	Intron (ENSMUST00000057341.5/67692, intron 2 of 2)	10	21616320	21621765	5446	1	67692	ENSMUST00000186635.1	-11046	ENSMUSG00000050844	1700020N01Rik	RIKEN cDNA 1700020N01 gene
chr10	21651653	21651803	151	*	chr10-2934	49	+	Distal Intergenic	10	21686411	21707440	21030	1	432436	ENSMUST00000187019.6	-34608	ENSMUSG00000056716	Gm5420	predicted gene 5420
chr10	22148765	22148915	151	*	chr10-329	341.5	+	Promoter (<=1kb)	10	22113050	22148819	35770	2	319887	ENSMUST00000180726.1	0	ENSMUSG00000097327	E030030I06Rik	RIKEN cDNA E030030I06 gene
chr10	22172967	22173117	151	*	chr10-4898	29	+	Promoter (<=1kb)	10	22173521	22183914	10394	1	379043	ENSMUST00000065527.10	-404	ENSMUSG00000053219	Raet1e	retinoic acid early transcript 1E
chr10	22223611	22223761	151	*	chr10-776	188.5	+	Intron (ENSMUST00000105522.8/667281, intron 1 of 5)	10	22273346	22288849	15504	1	667281	ENSMUST00000131558.1	-49585	ENSMUSG00000075297	H60b	histocompatibility 60b
chr10	22282922	22283072	151	*	chr10-4047	30.5	+	Intron (ENSMUST00000105522.8/667281, intron 1 of 5)	10	22273346	22288849	15504	1	667281	ENSMUST00000131558.1	9576	ENSMUSG00000075297	H60b	histocompatibility 60b
chr10	22283293	22283443	151	*	chr10-4436	27	+	Intron (ENSMUST00000105522.8/667281, intron 1 of 5)	10	22273346	22288849	15504	1	667281	ENSMUST00000131558.1	9947	ENSMUSG00000075297	H60b	histocompatibility 60b
chr10	22306601	22306751	151	*	chr10-4763	27.5	+	Promoter (<=1kb)	10	22306702	22312944	6243	1	606736	ENSMUST00000181223.7	0	ENSMUSG00000097352	C920009B18Rik	RIKEN cDNA C920009B18 gene
chr10	22381325	22381475	151	*	chr10-1274	100	+	Distal Intergenic	10	22361894	22374139	12246	1	56554	ENSMUST00000095795.4	19431	ENSMUSG00000078452	Raet1d	retinoic acid early transcript delta
chr10	22613438	22613588	151	*	chr10-1825	67	+	Distal Intergenic	10	22645011	22704285	59275	1	353169	ENSMUST00000042261.4	-31423	ENSMUSG00000037490	Slc2a12	solute carrier family 2 (facilitated glucose transporter), member 12
chr10	22658712	22658862	151	*	chr10-1342	97	+	Intron (ENSMUST00000042261.4/353169, intron 1 of 4)	10	22649008	22664690	15683	1	353169	ENSMUST00000159174.1	9704	ENSMUSG00000037490	Slc2a12	solute carrier family 2 (facilitated glucose transporter), member 12
chr10	22700064	22700214	151	*	chr10-2692	46	+	Intron (ENSMUST00000042261.4/353169, intron 4 of 4)	10	22705523	22706385	863	2	237336	ENSMUST00000141569.1	6171	ENSMUSG00000071359	Tbpl1	TATA box binding protein-like 1
chr10	23666000	23666150	151	*	chr10-1953	61.5	+	Distal Intergenic	10	23785347	23785475	129	2	100529074	ENSMUST00000093556.1	119325	ENSMUSG00000070063	Snora33	small nucleolar RNA, H/ACA box 33
chr10	23935217	23935367	151	*	chr10-3098	40	+	Promoter (3-4kb)	10	23938572	23941583	3012	1	209512	ENSMUST00000079134.4	-3205	ENSMUSG00000059763	Taar2	trace amine-associated receptor 2
chr10	24581113	24581263	151	*	chr10-1559	98	+	Intron (ENSMUST00000136908.7/ENSMUST00000136908.7, intron 2 of 3)	10	24595442	24598678	3237	1	14219	ENSMUST00000020171.11	-14179	ENSMUSG00000019997	Ccn2	cellular communication network factor 2
chr10	24711960	24712110	151	*	chr10-430	331	+	Promoter (<=1kb)	10	24641806	24711991	70186	2	18605	ENSMUST00000135846.1	0	ENSMUSG00000037370	Enpp1	ectonucleotide pyrophosphatase/phosphodiesterase 1
chr10	24758680	24758830	151	*	chr10-3291	44.5	+	Distal Intergenic	10	24773491	24785005	11515	2	209558	ENSMUST00000219861.1	26175	ENSMUSG00000019989	Enpp3	ectonucleotide pyrophosphatase/phosphodiesterase 3
chr10	25140276	25140426	151	*	chr10-1216	107.5	+	Distal Intergenic	10	25169090	25200158	31069	2	432442	ENSMUST00000100012.2	59732	ENSMUSG00000039166	Akap7	A kinase (PRKA) anchor protein 7
chr10	25318567	25318717	151	*	chr10-2114	59.5	+	Distal Intergenic	10	25284024	25307870	23847	2	432442	ENSMUST00000176231.1	-10697	ENSMUSG00000039166	Akap7	A kinase (PRKA) anchor protein 7
chr10	25359761	25359911	151	*	chr10-208	560	+	Promoter (<=1kb)	10	25359798	25523515	163718	1	13822	ENSMUST00000053748.15	0	ENSMUSG00000019978	Epb41l2	erythrocyte membrane protein band 4.1 like 2
chr10	26371555	26371705	151	*	chr10-1066	124.5	+	Promoter (2-3kb)	10	26274468	26373956	99489	2	237339	ENSMUST00000105519.9	2251	ENSMUSG00000039089	L3mbtl3	L3MBTL3 histone methyl-lysine binding protein
chr10	26375103	26375253	151	*	chr10-1146	136.5	+	Promoter (<=1kb)	10	26275452	26375185	99734	2	237339	ENSMUST00000174766.1	0	ENSMUSG00000039089	L3mbtl3	L3MBTL3 histone methyl-lysine binding protein
chr10	26567694	26567844	151	*	chr10-1979	71	+	Distal Intergenic	10	26673601	26674612	1012	2	667572	ENSMUST00000183230.1	106768	ENSMUSG00000098179	Gm8709	glyceraldehyde-3-phosphate dehydrogenase pseudogene
chr10	26613506	26613656	151	*	chr10-2734	51.5	+	Distal Intergenic	10	26673601	26674612	1012	2	667572	ENSMUST00000183230.1	60956	ENSMUSG00000098179	Gm8709	glyceraldehyde-3-phosphate dehydrogenase pseudogene
chr10	26630260	26630410	151	*	chr10-3731	34	+	Distal Intergenic	10	26673601	26674612	1012	2	667572	ENSMUST00000183230.1	44202	ENSMUSG00000098179	Gm8709	glyceraldehyde-3-phosphate dehydrogenase pseudogene
chr10	27988282	27988432	151	*	chr10-3962	30.5	+	Distal Intergenic	10	28074820	28597397	522578	1	19272	ENSMUST00000166468.1	-86388	ENSMUSG00000019889	Ptprk	protein tyrosine phosphatase, receptor type, K
chr10	29394998	29395148	151	*	chr10-4143	26.5	+	Exon (ENSMUST00000157632.1/ENSMUST00000157632.1, exon 1 of 1)	10	29344178	29362442	18265	2	68031	ENSMUST00000037548.10	-32556	ENSMUSG00000038876	Rnf146	ring finger protein 146
chr10	29806947	29807097	151	*	chr10-5389	22.5	+	Distal Intergenic	10	29452418	29535867	83450	2	72780	ENSMUST00000092623.4	-271080	ENSMUSG00000019880	Rspo3	R-spondin 3
chr10	30548564	30548714	151	*	chr10-2051	61	+	Intron (ENSMUST00000019927.6/73681, intron 11 of 12)	10	30559121	30590109	30989	2	73681	ENSMUST00000215041.1	41395	ENSMUSG00000019792	Trmt11	tRNA methyltransferase 11
chr10	30729634	30729784	151	*	chr10-2425	50	+	Promoter (6-7kb)	10	30694165	30722705	28541	2	211329	ENSMUST00000217398.1	-6929	ENSMUSG00000039697	Ncoa7	nuclear receptor coactivator 7
chr10	31212354	31212504	151	*	chr10-3099	41.5	+	Distal Intergenic	10	31313383	31328204	14822	1	69692	ENSMUST00000000304.13	-100879	ENSMUSG00000000295	Hddc2	HD domain containing 2
chr10	31519614	31519764	151	*	chr10-3053	45	+	Intron (ENSMUST00000081989.7/268291, intron 2 of 5)	10	31332376	31445958	113583	2	21987	ENSMUST00000000305.6	-73656	ENSMUSG00000000296	Tpd52l1	tumor protein D52-like 1
chr10	33123134	33123284	151	*	chr10-1426	100.5	+	Intron (ENSMUST00000219982.1/76757, intron 1 of 7)	10	33083561	33233992	150432	1	76757	ENSMUST00000219931.1	39573	ENSMUSG00000019787	Trdn	triadin
chr10	34317066	34317216	151	*	chr10-1199	119.5	+	Promoter (3-4kb)	10	34288288	34313683	25396	2	319638	ENSMUST00000129363.7	-3383	ENSMUSG00000039480	Nt5dc1	5'-nucleotidase domain containing 1
chr10	34348169	34348319	151	*	chr10-4905	22.5	+	Intron (ENSMUST00000105512.7/319638, intron 6 of 11)	10	34288288	34313683	25396	2	319638	ENSMUST00000129363.7	-34486	ENSMUSG00000039480	Nt5dc1	5'-nucleotidase domain containing 1
chr10	36506858	36507008	151	*	chr10-783	208	+	Promoter (<=1kb)	10	36506889	36702949	196061	1	319415	ENSMUST00000172357.7	0	ENSMUSG00000044499	Hs3st5	heparan sulfate (glucosamine) 3-O-sulfotransferase 5
chr10	36974996	36975146	151	*	chr10-604	234	+	Promoter (<=1kb)	10	36974570	36996111	21542	1	15182	ENSMUST00000105510.1	426	ENSMUSG00000019777	Hdac2	histone deacetylase 2
chr10	37494174	37494324	151	*	chr10-1726	76.5	+	Distal Intergenic	10	37133375	37138920	5546	2	17118	ENSMUST00000092584.5	-355254	ENSMUSG00000069662	Marcks	myristoylated alanine rich protein kinase C substrate
chr10	37856491	37856641	151	*	chr10-4234	30	+	Distal Intergenic	10	38175780	38181903	6124	1	75877	ENSMUST00000215643.1	-319139	ENSMUSG00000111234	4930591E09Rik	RIKEN cDNA 4930591E09 gene
chr10	38533880	38534030	151	*	chr10-3534	33.5	+	Distal Intergenic	10	38820541	38821779	1239	2	215919	ENSMUST00000179279.1	287749	ENSMUSG00000094311	Rfpl4b	ret finger protein-like 4B
chr10	39321378	39321528	151	*	chr10-2115	61.5	+	Exon (ENSMUST00000215530.1/ENSMUST00000215530.1, exon 2 of 4)	10	39368855	39515668	146814	1	14360	ENSMUST00000148152.7	-47327	ENSMUSG00000019843	Fyn	Fyn proto-oncogene
chr10	39527259	39527409	151	*	chr10-1994	59.5	+	Promoter (5-6kb)	10	39533270	39551424	18155	1	14360	ENSMUST00000123205.1	-5861	ENSMUSG00000019843	Fyn	Fyn proto-oncogene
chr10	39532153	39532303	151	*	chr10-1934	83.5	+	Promoter (<=1kb)	10	39533270	39551424	18155	1	14360	ENSMUST00000123205.1	-967	ENSMUSG00000019843	Fyn	Fyn proto-oncogene
chr10	39555314	39555464	151	*	chr10-1355	103	+	Promoter (2-3kb)	10	39556071	39558062	1992	2	100504626	ENSMUST00000153722.1	2598	NA	Gm16364	predicted gene 16364
chr10	39582506	39582656	151	*	chr10-1124	109.5	+	Intron (ENSMUST00000122987.1/100504626, intron 1 of 3)	10	39558496	39588452	29957	2	100504626	ENSMUST00000122987.1	5796	NA	Gm16364	predicted gene 16364
chr10	39720426	39720576	151	*	chr10-4238	33	+	Intron (ENSMUST00000129191.7/327744, intron 1 of 3)	10	39653897	39728181	74285	2	327744	ENSMUST00000136862.7	7605	ENSMUSG00000087177	E130307A14Rik	RIKEN cDNA E130307A14 gene
chr10	39865691	39865841	151	*	chr10-3535	35	+	Promoter (1-2kb)	10	39867109	39874488	7380	1	19714	ENSMUST00000127726.1	-1268	ENSMUSG00000019841	Rev3l	REV3 like, DNA directed polymerase zeta catalytic subunit
chr10	40165087	40165237	151	*	chr10-3100	41	+	Exon (ENSMUST00000213387.1/ENSMUST00000213387.1, exon 2 of 4)	10	40132902	40142258	9357	2	72472	ENSMUST00000217252.1	-22829	ENSMUSG00000019838	Slc16a10	solute carrier family 16 (monocarboxylic acid transporters), member 10
chr10	40310316	40310466	151	*	chr10-1191	114.5	+	Promoter (8-9kb)	10	40287458	40302186	14729	2	11702	ENSMUST00000099945.5	-8130	ENSMUSG00000075232	Amd1	S-adenosylmethionine decarboxylase 1
chr10	40487324	40487474	151	*	chr10-4149	30	+	Distal Intergenic	10	40570336	40604132	33797	1	70840	ENSMUST00000078314.13	-82862	ENSMUSG00000019834	Slc22a16	solute carrier family 22 (organic cation transporter), member 16
chr10	40713333	40713483	151	*	chr10-656	225	+	Intron (ENSMUST00000058747.3/327747, intron 1 of 4)	10	40683282	40811083	127802	1	327747	ENSMUST00000058747.3	30051	ENSMUSG00000045555	Mettl24	methyltransferase like 24
chr10	40715998	40716148	151	*	chr10-2816	41	+	Intron (ENSMUST00000058747.3/327747, intron 1 of 4)	10	40683282	40811083	127802	1	327747	ENSMUST00000058747.3	32716	ENSMUSG00000045555	Mettl24	methyltransferase like 24
chr10	40878272	40878422	151	*	chr10-1499	104.5	+	Intron (ENSMUST00000044166.8/71713, intron 1 of 14)	10	40845164	40883092	37929	2	71713	ENSMUST00000215051.1	4670	ENSMUSG00000038446	Cdc40	cell division cycle 40
chr10	40936189	40936339	151	*	chr10-4347	32.5	+	Exon (ENSMUST00000019975.13/83767, exon 8 of 9)	10	40883827	40938570	54744	1	83767	ENSMUST00000105509.1	52362	ENSMUSG00000019831	Wasf1	WAS protein family, member 1
chr10	41253147	41253297	151	*	chr10-3876	35.5	+	Intron (ENSMUST00000043814.4/103199, intron 14 of 22)	10	41188172	41303260	115089	2	103199	ENSMUST00000043814.4	49963	ENSMUSG00000038417	Fig4	FIG4 phosphoinositide 5-phosphatase
chr10	41295255	41295405	151	*	chr10-1892	78	+	Intron (ENSMUST00000043814.4/103199, intron 1 of 22)	10	41188172	41303260	115089	2	103199	ENSMUST00000043814.4	7855	ENSMUSG00000038417	Fig4	FIG4 phosphoinositide 5-phosphatase
chr10	41332771	41332921	151	*	chr10-1223	120.5	+	Intron (ENSMUST00000173494.3/ENSMUST00000173494.3, intron 7 of 39)	10	41188172	41303260	115089	2	103199	ENSMUST00000043814.4	-29511	ENSMUSG00000038417	Fig4	FIG4 phosphoinositide 5-phosphatase
chr10	41544910	41545060	151	*	chr10-1500	90.5	+	Intron (ENSMUST00000159978.1/75973, intron 3 of 5)	10	41538846	41552849	14004	2	75973	ENSMUST00000159978.1	7789	ENSMUSG00000075225	Ccdc162	coiled-coil domain containing 162
chr10	41598308	41598458	151	*	chr10-3009	46	+	Exon (ENSMUST00000219054.1/75973, exon 3 of 21)	10	41539292	41606595	67304	2	75973	ENSMUST00000179614.8	8137	ENSMUSG00000075225	Ccdc162	coiled-coil domain containing 162
chr10	41649320	41649470	151	*	chr10-2265	58	+	Intron (ENSMUST00000099932.9/75973, intron 1 of 17)	10	41610007	41612837	2831	2	75973	ENSMUST00000187853.1	-36483	ENSMUSG00000075225	Ccdc162	coiled-coil domain containing 162
chr10	41659850	41660000	151	*	chr10-4151	33.5	+	Intron (ENSMUST00000099932.9/75973, intron 1 of 17)	10	41648876	41694487	45612	2	75973	ENSMUST00000190522.1	34487	ENSMUSG00000075225	Ccdc162	coiled-coil domain containing 162
chr10	42051154	42051304	151	*	chr10-2395	59	+	Distal Intergenic	10	41916807	42018442	101636	2	213402	ENSMUST00000161927.7	-32712	ENSMUSG00000071324	Armc2	armadillo repeat containing 2
chr10	42135457	42135607	151	*	chr10-4055	33.5	+	Distal Intergenic	10	41916807	42018442	101636	2	213402	ENSMUST00000161927.7	-117015	ENSMUSG00000071324	Armc2	armadillo repeat containing 2
chr10	42162036	42162186	151	*	chr10-3595	32.5	+	Distal Intergenic	10	42197554	42258366	60813	2	56484	ENSMUST00000177542.1	96180	ENSMUSG00000048756	Foxo3	forkhead box O3
chr10	42199536	42199686	151	*	chr10-1489	106	+	Intron (ENSMUST00000105502.7/56484, intron 2 of 3)	10	42197554	42258366	60813	2	56484	ENSMUST00000177542.1	58680	ENSMUSG00000048756	Foxo3	forkhead box O3
chr10	42219427	42219577	151	*	chr10-3350	43.5	+	Intron (ENSMUST00000105502.7/56484, intron 2 of 3)	10	42197554	42258366	60813	2	56484	ENSMUST00000177542.1	38789	ENSMUSG00000048756	Foxo3	forkhead box O3
chr10	42467249	42467399	151	*	chr10-2033	74.5	+	Intron (ENSMUST00000151747.7/215951, intron 1 of 10)	10	42312585	42478280	165696	2	215951	ENSMUST00000151747.7	10881	ENSMUSG00000038302	Afg1l	AFG1 like ATPase
chr10	42680779	42680929	151	*	chr10-835	181.5	+	Promoter (1-2kb)	10	42678966	42699991	21026	1	14628	ENSMUST00000154048.1	1813	ENSMUSG00000038280	Ostm1	osteopetrosis associated transmembrane protein 1
chr10	42849190	42849340	151	*	chr10-1747	75.5	+	Distal Intergenic	10	42860370	42960780	100411	1	268297	ENSMUST00000063063.13	-11030	ENSMUSG00000044770	Scml4	Scm polycomb group protein like 4
chr10	42894825	42894975	151	*	chr10-1935	77.5	+	Promoter (7-8kb)	10	42902473	42935139	32667	1	268297	ENSMUST00000125576.1	-7498	ENSMUSG00000044770	Scml4	Scm polycomb group protein like 4
chr10	42943073	42943223	151	*	chr10-1906	81.5	+	Intron (ENSMUST00000063063.13/268297, intron 6 of 8)	10	42939881	42958721	18841	1	268297	ENSMUST00000127675.1	3192	ENSMUSG00000044770	Scml4	Scm polycomb group protein like 4
chr10	42974904	42975054	151	*	chr10-3011	43.5	+	Distal Intergenic	10	42939881	42958721	18841	1	268297	ENSMUST00000127675.1	35023	ENSMUSG00000044770	Scml4	Scm polycomb group protein like 4
chr10	43005041	43005191	151	*	chr10-1827	63.5	+	Intron (ENSMUST00000040275.8/109205, intron 6 of 6)	10	42939881	42958721	18841	1	268297	ENSMUST00000127675.1	65160	ENSMUSG00000044770	Scml4	Scm polycomb group protein like 4
chr10	43022221	43022371	151	*	chr10-2980	46.5	+	Exon (ENSMUST00000040275.8/109205, exon 6 of 7)	10	42939881	42958721	18841	1	268297	ENSMUST00000127675.1	82340	ENSMUSG00000044770	Scml4	Scm polycomb group protein like 4
chr10	43034894	43035044	151	*	chr10-1653	88	+	Exon (ENSMUST00000213522.1/ENSMUST00000213522.1, exon 1 of 3)	10	42939881	42958721	18841	1	268297	ENSMUST00000127675.1	95013	ENSMUSG00000044770	Scml4	Scm polycomb group protein like 4
chr10	43174598	43174748	151	*	chr10-521	302.5	+	Promoter (<=1kb)	10	43174704	43176562	1859	1	74530	ENSMUST00000053792.1	0	ENSMUSG00000045008	9030612E09Rik	RIKEN cDNA 9030612E09 gene
chr10	43725666	43725816	151	*	chr10-3415	34.5	+	Distal Intergenic	10	43745809	43757569	11761	1	69443	ENSMUST00000213330.1	-19993	ENSMUSG00000111422	1700027J07Rik	RIKEN cDNA 1700027J07 gene
chr10	43742695	43742845	151	*	chr10-1873	66.5	+	Promoter (2-3kb)	10	43745809	43757569	11761	1	69443	ENSMUST00000213330.1	-2964	ENSMUSG00000111422	1700027J07Rik	RIKEN cDNA 1700027J07 gene
chr10	43762538	43762688	151	*	chr10-3879	34	+	Intron (ENSMUST00000215747.1/69443, intron 1 of 3)	10	43746158	43765836	19679	1	69443	ENSMUST00000215747.1	16380	ENSMUSG00000111422	1700027J07Rik	RIKEN cDNA 1700027J07 gene
chr10	43766218	43766368	151	*	chr10-4247	32.5	+	Distal Intergenic	10	43746158	43765836	19679	1	69443	ENSMUST00000215747.1	20060	ENSMUSG00000111422	1700027J07Rik	RIKEN cDNA 1700027J07 gene
chr10	44062438	44062588	151	*	chr10-1611	81.5	+	Intron (ENSMUST00000200401.1/11630, intron 2 of 21)	10	43950638	44004369	53732	2	11630	ENSMUST00000020017.13	-58069	ENSMUSG00000019866	Crybg1	crystallin beta-gamma domain containing 1
chr10	44148889	44149039	151	*	chr10-980	152	+	Promoter (<=1kb)	10	43950636	44148853	198218	2	11630	ENSMUST00000200401.1	-36	ENSMUSG00000019866	Crybg1	crystallin beta-gamma domain containing 1
chr10	44325948	44326098	151	*	chr10-5073	24	+	Intron (ENSMUST00000039286.4/11793, intron 6 of 7)	10	44359676	44359768	93	1	100316688	ENSMUST00000158635.1	-33578	ENSMUSG00000089260	Mir1929	microRNA 1929
chr10	44403592	44403742	151	*	chr10-1669	94	+	Distal Intergenic	10	44359676	44359768	93	1	100316688	ENSMUST00000158635.1	43916	ENSMUSG00000089260	Mir1929	microRNA 1929
chr10	44440399	44440549	151	*	chr10-2213	56.5	+	Intron (ENSMUST00000039174.10/12142, intron 7 of 7)	10	44439667	44457210	17544	2	12142	ENSMUST00000218369.1	16661	ENSMUSG00000038151	Prdm1	PR domain containing 1, with ZNF domain
chr10	44457285	44457435	151	*	chr10-2168	71	+	Promoter (<=1kb)	10	44439667	44457210	17544	2	12142	ENSMUST00000218369.1	-75	ENSMUSG00000038151	Prdm1	PR domain containing 1, with ZNF domain
chr10	44892261	44892411	151	*	chr10-3538	35	+	Distal Intergenic	10	45067203	45167198	99996	1	19072	ENSMUST00000099858.3	-174792	ENSMUSG00000019849	Prep	prolyl endopeptidase
chr10	45130115	45130265	151	*	chr10-1811	77.5	+	Intron (ENSMUST00000099858.3/19072, intron 10 of 14)	10	45178098	45315114	137017	1	78977	ENSMUST00000175658.1	-47833	ENSMUSG00000019848	Popdc3	popeye domain containing 3
chr10	45151202	45151352	151	*	chr10-3813	32.5	+	Intron (ENSMUST00000099858.3/19072, intron 12 of 14)	10	45178098	45315114	137017	1	78977	ENSMUST00000175658.1	-26746	ENSMUSG00000019848	Popdc3	popeye domain containing 3
chr10	45323945	45324095	151	*	chr10-5231	25	+	Distal Intergenic	10	45335772	45372479	36708	1	23828	ENSMUST00000095715.4	-11677	ENSMUSG00000071317	Bves	blood vessel epicardial substance
chr10	45486380	45486530	151	*	chr10-419	315.5	+	Promoter (<=1kb)	10	45418363	45486395	68033	2	380669	ENSMUST00000215708.1	0	ENSMUSG00000063804	Lin28b	lin-28 homolog B (C. elegans)
chr10	49989409	49989559	151	*	chr10-2267	59	+	Distal Intergenic	10	49094833	49788766	693934	2	14806	ENSMUST00000218823.1	-200643	ENSMUSG00000056073	Grik2	glutamate receptor, ionotropic, kainate 2 (beta 2)
chr10	52284674	52284824	151	*	chr10-3256	37	+	Exon (ENSMUST00000218278.1/66686, exon 3 of 3)	10	52233637	52321378	87742	1	66686	ENSMUST00000218582.1	51037	ENSMUSG00000019891	Dcbld1	discoidin, CUB and LCCL domain containing 1
chr10	52878480	52878630	151	*	chr10-5233	26.5	+	Intron (ENSMUST00000105473.2/215085, intron 1 of 7)	10	52690533	53111622	421090	1	215085	ENSMUST00000105473.2	187947	ENSMUSG00000038602	Slc35f1	solute carrier family 35, member F1
chr10	52982517	52982667	151	*	chr10-3880	35	+	Intron (ENSMUST00000105473.2/215085, intron 2 of 7)	10	53235187	53260736	25550	1	102639992	ENSMUST00000219101.1	-252520	ENSMUSG00000112835	Gm36173	predicted gene, 36173
chr10	53444934	53445084	151	*	chr10-1814	83.5	+	Distal Intergenic	10	53409882	53424272	14391	1	102640074	ENSMUST00000218737.1	35052	NA	Gm36229	predicted gene, 36229
chr10	53532492	53532642	151	*	chr10-2214	63.5	+	Distal Intergenic	10	53498443	53518989	20547	2	100502868	ENSMUST00000218774.1	-13503	ENSMUSG00000112739	Gm20597	predicted gene, 20597
chr10	54074704	54074854	151	*	chr10-1053	138	+	Promoter (<=1kb)	10	53907010	54075709	168700	2	17155	ENSMUST00000105470.8	855	ENSMUSG00000003746	Man1a	mannosidase 1, alpha
chr10	57114930	57115080	151	*	chr10-2035	70.5	+	Distal Intergenic	10	57478381	57486351	7971	2	74928	ENSMUST00000180831.2	371271	ENSMUSG00000097370	4930467K11Rik	RIKEN cDNA 4930467K11 gene
chr10	57567155	57567305	151	*	chr10-4252	27	+	Distal Intergenic	10	57515774	57532530	16757	2	56442	ENSMUST00000020027.10	-34625	ENSMUSG00000019877	Serinc1	serine incorporator 1
chr10	58653772	58653922	151	*	chr10-2237	61.5	+	Intron (ENSMUST00000003312.4/13608, intron 1 of 11)	10	58600789	58675654	74866	2	13608	ENSMUST00000003312.4	21732	ENSMUSG00000003227	Edar	ectodysplasin-A receptor
chr10	58734740	58734890	151	*	chr10-3660	32.5	+	Distal Intergenic	10	58696745	58704277	7533	1	103505	ENSMUST00000218015.1	37995	ENSMUSG00000091526	BB019430	expressed sequence BB019430
chr10	58915996	58916146	151	*	chr10-5612	31	+	Intron (ENSMUST00000135526.8/237353, intron 1 of 3)	10	58814059	59007193	193135	1	237353	ENSMUST00000133151.1	101937	ENSMUSG00000037990	Sh3rf3	SH3 domain containing ring finger 3
chr10	59072473	59072623	151	*	chr10-4253	31.5	+	Intron (ENSMUST00000153031.1/237353, intron 5 of 9)	10	59065651	59104879	39229	1	237353	ENSMUST00000148267.7	6822	ENSMUSG00000037990	Sh3rf3	SH3 domain containing ring finger 3
chr10	59090401	59090551	151	*	chr10-2981	39	+	Intron (ENSMUST00000153031.1/237353, intron 7 of 9)	10	59080034	59104357	24324	1	237353	ENSMUST00000152924.1	10367	ENSMUSG00000037990	Sh3rf3	SH3 domain containing ring finger 3
chr10	59430735	59430885	151	*	chr10-1778	78.5	+	Promoter (<=1kb)	10	59428293	59431086	2794	2	18302	ENSMUST00000162493.1	201	ENSMUSG00000009654	Oit3	oncoprotein induced transcript 3
chr10	59444739	59444889	151	*	chr10-2075	69	+	Promoter (2-3kb)	10	59422958	59441778	18821	2	18302	ENSMUST00000009798.4	-2961	ENSMUSG00000009654	Oit3	oncoprotein induced transcript 3
chr10	59549074	59549224	151	*	chr10-4561	27	+	Intron (ENSMUST00000020312.12/215999, intron 1 of 7)	10	59602775	59616655	13881	2	215999	ENSMUST00000162012.1	67431	ENSMUSG00000009647	Mcu	mitochondrial calcium uniporter
chr10	59799342	59799492	151	*	chr10-1154	128.5	+	Promoter (<=1kb)	10	59799199	59800254	1056	2	102640356	ENSMUST00000168284.1	762	NA	Gm17059	predicted gene 17059
chr10	59901120	59901270	151	*	chr10-951	158	+	Distal Intergenic	10	59879626	59898521	18896	1	56709	ENSMUST00000020309.6	21494	ENSMUSG00000020109	Dnajb12	DnaJ heat shock protein family (Hsp40) member B12
chr10	59908007	59908157	151	*	chr10-1025	143.5	+	Distal Intergenic	10	59879626	59898521	18896	1	56709	ENSMUST00000020309.6	28381	ENSMUSG00000020109	Dnajb12	DnaJ heat shock protein family (Hsp40) member B12
chr10	59931108	59931258	151	*	chr10-1256	119	+	Distal Intergenic	10	59949669	59951834	2166	2	74747	ENSMUST00000020308.4	20576	ENSMUSG00000020108	Ddit4	DNA-damage-inducible transcript 4
chr10	59964582	59964732	151	*	chr10-855	180	+	Distal Intergenic	10	59949669	59951834	2166	2	74747	ENSMUST00000020308.4	-12748	ENSMUSG00000020108	Ddit4	DNA-damage-inducible transcript 4
chr10	60126027	60126177	151	*	chr10-1286	102	+	Promoter (<=1kb)	10	60126776	60126833	58	1	102465546	ENSMUST00000198998.1	-599	ENSMUSG00000105468	Mir6906	microRNA 6906
chr10	60277846	60277996	151	*	chr10-431	329	+	Promoter (<=1kb)	10	60277628	60302597	24970	1	19156	ENSMUST00000179238.7	218	ENSMUSG00000004207	Psap	prosaposin
chr10	60326194	60326344	151	*	chr10-1909	75.5	+	Promoter (4-5kb)	10	60303274	60321585	18312	2	22295	ENSMUST00000153525.7	-4609	ENSMUSG00000012819	Cdh23	cadherin 23 (otocadherin)
chr10	60329301	60329451	151	*	chr10-2626	57.5	+	Promoter (7-8kb)	10	60303274	60321585	18312	2	22295	ENSMUST00000153525.7	-7716	ENSMUSG00000012819	Cdh23	cadherin 23 (otocadherin)
chr10	60332824	60332974	151	*	chr10-2286	62.5	+	Intron (ENSMUST00000073242.10/22295, intron 38 of 66)	10	60303274	60321585	18312	2	22295	ENSMUST00000153525.7	-11239	ENSMUSG00000012819	Cdh23	cadherin 23 (otocadherin)
chr10	60334764	60334914	151	*	chr10-2517	52	+	Intron (ENSMUST00000073242.10/22295, intron 38 of 66)	10	60346851	60372684	25834	1	74048	ENSMUST00000020301.13	-11937	ENSMUSG00000020101	Vsir	V-set immunoregulatory receptor
chr10	60395682	60395832	151	*	chr10-1321	112	+	Promoter (3-4kb)	10	60399726	60403559	3834	1	100302688	ENSMUST00000164428.2	-3894	ENSMUSG00000090439	Gm17455	predicted gene, 17455
chr10	60445755	60445905	151	*	chr10-2118	48	+	Intron (ENSMUST00000073242.10/22295, intron 12 of 66)	10	60376772	60406453	29682	2	22295	ENSMUST00000144462.7	-39302	ENSMUSG00000012819	Cdh23	cadherin 23 (otocadherin)
chr10	60536562	60536712	151	*	chr10-785	173.5	+	Intron (ENSMUST00000073242.10/22295, intron 5 of 66)	10	60628480	60653033	24554	2	22295	ENSMUST00000153677.1	116321	ENSMUSG00000012819	Cdh23	cadherin 23 (otocadherin)
chr10	60539318	60539468	151	*	chr10-1518	82.5	+	Intron (ENSMUST00000073242.10/22295, intron 5 of 66)	10	60628480	60653033	24554	2	22295	ENSMUST00000153677.1	113565	ENSMUSG00000012819	Cdh23	cadherin 23 (otocadherin)
chr10	60554316	60554466	151	*	chr10-3540	40	+	Intron (ENSMUST00000073242.10/22295, intron 5 of 66)	10	60628480	60653033	24554	2	22295	ENSMUST00000153677.1	98567	ENSMUSG00000012819	Cdh23	cadherin 23 (otocadherin)
chr10	60616052	60616202	151	*	chr10-2097	64.5	+	Intron (ENSMUST00000073242.10/22295, intron 2 of 66)	10	60628480	60653033	24554	2	22295	ENSMUST00000153677.1	36831	ENSMUSG00000012819	Cdh23	cadherin 23 (otocadherin)
chr10	60668686	60668836	151	*	chr10-3199	36.5	+	Intron (ENSMUST00000105461.9/22295, intron 2 of 70)	10	60303299	60657333	354035	2	22295	ENSMUST00000135638.7	-11353	ENSMUSG00000012819	Cdh23	cadherin 23 (otocadherin)
chr10	60712419	60712569	151	*	chr10-2141	55.5	+	3' UTR	10	60716030	60724316	8287	2	71279	ENSMUST00000127386.7	11747	ENSMUSG00000020100	Slc29a3	solute carrier family 29 (nucleoside transporters), member 3
chr10	60845300	60845450	151	*	chr10-2699	50.5	+	Distal Intergenic	10	60762593	60831581	68989	2	107449	ENSMUST00000077925.6	-13719	ENSMUSG00000020099	Unc5b	unc-5 netrin receptor B
chr10	61027239	61027389	151	*	chr10-3301	38	+	Promoter (3-4kb)	10	61031303	61038080	6778	1	327760	ENSMUST00000177492.1	-3914	ENSMUSG00000093568	Gm20611	predicted gene 20611
chr10	61045124	61045274	151	*	chr10-702	182	+	Distal Intergenic	10	61031303	61038080	6778	1	327760	ENSMUST00000177492.1	13821	ENSMUSG00000093568	Gm20611	predicted gene 20611
chr10	61065394	61065544	151	*	chr10-543	243.5	+	Distal Intergenic	10	61089331	61094000	4670	1	13180	ENSMUST00000218005.1	-23787	ENSMUSG00000020098	Pcbd1	pterin 4 alpha carbinolamine dehydratase/dimerization cofactor of hepatocyte nuclear factor 1 alpha (TCF1) 1
chr10	61175940	61176090	151	*	chr10-914	147	+	Promoter (<=1kb)	10	61175942	61188839	12898	1	65971	ENSMUST00000126831.1	0	ENSMUSG00000020096	Tbata	thymus, brain and testes associated
chr10	61212961	61213111	151	*	chr10-1079	120.5	+	Intron (ENSMUST00000092486.10/237360, intron 14 of 21)	10	61175942	61188839	12898	1	65971	ENSMUST00000126831.1	37019	ENSMUSG00000020096	Tbata	thymus, brain and testes associated
chr10	61366056	61366206	151	*	chr10-2946	52	+	Intron (ENSMUST00000020289.9/27355, intron 1 of 19)	10	61350950	61381993	31044	2	27355	ENSMUST00000219132.1	15787	ENSMUSG00000020092	Pald1	phosphatase domain containing, paladin 1
chr10	61374183	61374333	151	*	chr10-2173	67	+	Intron (ENSMUST00000020289.9/27355, intron 1 of 19)	10	61350950	61381993	31044	2	27355	ENSMUST00000219132.1	7660	ENSMUSG00000020092	Pald1	phosphatase domain containing, paladin 1
chr10	61419249	61419399	151	*	chr10-1258	110	+	Promoter (1-2kb)	10	61417972	61425338	7367	1	18119	ENSMUST00000049339.6	1277	ENSMUSG00000037171	Nodal	nodal
chr10	61783220	61783370	151	*	chr10-932	165	+	Promoter (<=1kb)	10	61738665	61784147	45483	2	404634	ENSMUST00000020283.4	777	ENSMUSG00000020086	H2afy2	H2A histone family, member Y2
chr10	61830877	61831027	151	*	chr10-1398	101.5	+	Distal Intergenic	10	61848861	61851525	2665	2	12817	ENSMUST00000153120.1	20498	ENSMUSG00000058806	Col13a1	collagen, type XIII, alpha 1
chr10	61874852	61875002	151	*	chr10-1427	95	+	Intron (ENSMUST00000105451.7/12817, intron 2 of 24)	10	61838236	61878392	40157	2	12817	ENSMUST00000105451.7	3390	ENSMUSG00000058806	Col13a1	collagen, type XIII, alpha 1
chr10	61906337	61906487	151	*	chr10-576	273	+	Intron (ENSMUST00000105452.8/12817, intron 5 of 39)	10	61838236	61878392	40157	2	12817	ENSMUST00000105451.7	-27945	ENSMUSG00000058806	Col13a1	collagen, type XIII, alpha 1
chr10	61921125	61921275	151	*	chr10-1386	103.5	+	Intron (ENSMUST00000105452.8/12817, intron 2 of 39)	10	61838236	61878392	40157	2	12817	ENSMUST00000105451.7	-42733	ENSMUSG00000058806	Col13a1	collagen, type XIII, alpha 1
chr10	61936767	61936917	151	*	chr10-1177	124.5	+	Intron (ENSMUST00000105452.8/12817, intron 2 of 39)	10	61848732	61978121	129390	2	12817	ENSMUST00000051826.13	41204	ENSMUSG00000058806	Col13a1	collagen, type XIII, alpha 1
chr10	61965369	61965519	151	*	chr10-762	196	+	Intron (ENSMUST00000105452.8/12817, intron 1 of 39)	10	61848732	61978121	129390	2	12817	ENSMUST00000051826.13	12602	ENSMUSG00000058806	Col13a1	collagen, type XIII, alpha 1
chr10	61970571	61970721	151	*	chr10-1613	84	+	Intron (ENSMUST00000105452.8/12817, intron 1 of 39)	10	61848732	61978121	129390	2	12817	ENSMUST00000051826.13	7400	ENSMUSG00000058806	Col13a1	collagen, type XIII, alpha 1
chr10	61979067	61979217	151	*	chr10-920	174	+	Promoter (<=1kb)	10	61838236	61979073	140838	2	12817	ENSMUST00000105452.8	0	ENSMUSG00000058806	Col13a1	collagen, type XIII, alpha 1
chr10	62019503	62019653	151	*	chr10-1731	77.5	+	Distal Intergenic	10	61838236	61979108	140873	2	12817	ENSMUST00000105454.2	-40395	ENSMUSG00000058806	Col13a1	collagen, type XIII, alpha 1
chr10	62019960	62020110	151	*	chr10-1356	118	+	Distal Intergenic	10	61838236	61979108	140873	2	12817	ENSMUST00000105454.2	-40852	ENSMUSG00000058806	Col13a1	collagen, type XIII, alpha 1
chr10	62049970	62050120	151	*	chr10-1502	104	+	Distal Intergenic	10	62108920	62110496	1577	2	69894	ENSMUST00000141144.1	60376	ENSMUSG00000020083	Fam241b	family with sequence similarity 241, member B
chr10	62132924	62133074	151	*	chr10-1816	77.5	+	Promoter (<=1kb)	10	62133090	62134763	1674	1	11925	ENSMUST00000050103.1	-16	ENSMUSG00000044312	Neurog3	neurogenin 3
chr10	62262370	62262520	151	*	chr10-1530	91	+	Intron (ENSMUST00000020278.5/21337, intron 4 of 4)	10	62252438	62265990	13553	1	21337	ENSMUST00000020278.5	9932	ENSMUSG00000020081	Tacr2	tachykinin receptor 2
chr10	62269385	62269535	151	*	chr10-2054	63.5	+	3' UTR	10	62252438	62265990	13553	1	21337	ENSMUST00000020278.5	16947	ENSMUSG00000020081	Tacr2	tachykinin receptor 2
chr10	62327597	62327747	151	*	chr10-1311	109.5	+	Promoter (<=1kb)	10	62296093	62327767	31675	2	15275	ENSMUST00000139228.7	20	ENSMUSG00000037012	Hk1	hexokinase 1
chr10	62338732	62338882	151	*	chr10-630	230.5	+	Promoter (1-2kb)	10	62340256	62349851	9596	1	70162	ENSMUST00000123457.1	-1374	NA	Hk1os	hexokinase 1, opposite strand
chr10	62349442	62349592	151	*	chr10-2098	66	+	Promoter (6-7kb)	10	62269909	62342722	72814	2	15275	ENSMUST00000130422.7	-6720	ENSMUSG00000037012	Hk1	hexokinase 1
chr10	62412999	62413149	151	*	chr10-1817	81	+	Promoter (1-2kb)	10	62409789	62411804	2016	2	216019	ENSMUST00000159454.1	-1195	ENSMUSG00000020080	Hkdc1	hexokinase domain containing 1
chr10	62413691	62413841	151	*	chr10-1592	90	+	Promoter (1-2kb)	10	62409789	62411804	2016	2	216019	ENSMUST00000159454.1	-1887	ENSMUSG00000020080	Hkdc1	hexokinase domain containing 1
chr10	62486672	62486822	151	*	chr10-292	408	+	Promoter (<=1kb)	10	62455272	62486732	31461	2	30930	ENSMUST00000219574.1	0	ENSMUSG00000020078	Vps26a	VPS26 retromer complex component A
chr10	62521913	62522063	151	*	chr10-3160	48	+	Intron (ENSMUST00000160987.7/19073, intron 1 of 3)	10	62497915	62527425	29511	2	19073	ENSMUST00000160643.7	5362	ENSMUSG00000020077	Srgn	serglycin
chr10	62662067	62662217	151	*	chr10-1896	62	+	Intron (ENSMUST00000148720.7/216021, intron 3 of 3)	10	62616015	62651218	35204	2	94213	ENSMUST00000020270.5	-10849	ENSMUSG00000020076	Ddx50	DEAD (Asp-Glu-Ala-Asp) box polypeptide 50
chr10	62726009	62726159	151	*	chr10-534	296	+	Promoter (<=1kb)	10	62659043	62726128	67086	2	216021	ENSMUST00000133371.7	0	ENSMUSG00000036923	Stox1	storkhead box 1
chr10	62901909	62902059	151	*	chr10-4162	31	+	Promoter (2-3kb)	10	62804577	62899118	94542	2	52463	ENSMUST00000174189.1	-2791	ENSMUSG00000047146	Tet1	tet methylcytosine dioxygenase 1
chr10	63023243	63023393	151	*	chr10-841	195.5	+	Promoter (<=1kb)	10	63017807	63023847	6041	2	432467	ENSMUST00000119814.2	454	ENSMUSG00000020069	Hnrnph3	heterogeneous nuclear ribonucleoprotein H3
chr10	63057460	63057610	151	*	chr10-889	167.5	+	Promoter (<=1kb)	10	63055603	63057467	1865	2	102632251	ENSMUST00000155982.1	0	NA	Gm16143	predicted gene 16143
chr10	63158365	63158515	151	*	chr10-2346	57	+	Intron (ENSMUST00000095580.2/68802, intron 6 of 19)	10	63116277	63122684	6408	2	68802	ENSMUST00000218978.1	-35681	ENSMUSG00000020067	Mypn	myopalladin
chr10	63366140	63366290	151	*	chr10-1958	73	+	Intron (ENSMUST00000128807.1/ENSMUST00000128807.1, intron 2 of 2)	10	63319005	63381704	62700	2	93759	ENSMUST00000120239.7	15414	ENSMUSG00000020063	Sirt1	sirtuin 1
chr10	63466410	63466560	151	*	chr10-4576	25	+	Intron (ENSMUST00000105441.7/216033, intron 1 of 17)	10	63457510	65003667	1546158	1	216033	ENSMUST00000105440.7	8900	ENSMUSG00000060843	Ctnna3	catenin (cadherin associated protein), alpha 3
chr10	63673830	63673980	151	*	chr10-2909	40.5	+	Intron (ENSMUST00000105441.7/216033, intron 5 of 17)	10	63574506	63585641	11136	1	216033	ENSMUST00000133190.1	99324	ENSMUSG00000060843	Ctnna3	catenin (cadherin associated protein), alpha 3
chr10	64127934	64128084	151	*	chr10-4361	30.5	+	Intron (ENSMUST00000105441.7/216033, intron 7 of 17)	10	63929890	64090277	160388	2	216028	ENSMUST00000131945.1	-37657	ENSMUSG00000042846	Lrrtm3	leucine rich repeat transmembrane neuronal 3
chr10	66913803	66913953	151	*	chr10-614	217	+	Intron (ENSMUST00000181710.2/68488, intron 3 of 3)	10	66915636	66917739	2104	2	68488	ENSMUST00000219021.1	3786	NA	1110002J07Rik	RIKEN cDNA 1110002J07 gene
chr10	66968664	66968814	151	*	chr10-1875	63.5	+	Distal Intergenic	10	67005020	67040806	35787	1	102634101	ENSMUST00000217788.1	-36206	ENSMUSG00000112925	Gm31763	predicted gene, 31763
chr10	67017035	67017185	151	*	chr10-1876	76	+	Intron (ENSMUST00000217788.1/102634101, intron 1 of 4)	10	67005075	67041326	36252	1	102634101	ENSMUST00000219739.1	11960	ENSMUSG00000112925	Gm31763	predicted gene, 31763
chr10	67061631	67061781	151	*	chr10-2175	65.5	+	Intron (ENSMUST00000020023.8/28193, intron 2 of 7)	10	67028926	67034632	5707	2	28193	ENSMUST00000218920.1	-26999	ENSMUSG00000019873	Reep3	receptor accessory protein 3
chr10	67119377	67119527	151	*	chr10-2984	45.5	+	Promoter (7-8kb)	10	67127258	67256318	129061	1	108829	ENSMUST00000174408.7	-7731	ENSMUSG00000037876	Jmjd1c	jumonji domain containing 1C
chr10	67127057	67127207	151	*	chr10-901	184.5	+	Promoter (<=1kb)	10	67127258	67256318	129061	1	108829	ENSMUST00000174408.7	-51	ENSMUSG00000037876	Jmjd1c	jumonji domain containing 1C
chr10	67578401	67578551	151	*	chr10-2591	50.5	+	Promoter (6-7kb)	10	67569216	67571959	2744	2	105245193	ENSMUST00000219796.1	-6442	NA	4930563J15Rik	RIKEN cDNA 4930563J15 gene
chr10	67636655	67636805	151	*	chr10-2241	54	+	Distal Intergenic	10	67569216	67571959	2744	2	105245193	ENSMUST00000219796.1	-64696	NA	4930563J15Rik	RIKEN cDNA 4930563J15 gene
chr10	67920487	67920637	151	*	chr10-5255	23.5	+	Promoter (7-8kb)	10	67886103	67912662	26560	2	216049	ENSMUST00000064656.7	-7825	ENSMUSG00000037855	Zfp365	zinc finger protein 365
chr10	67973639	67973789	151	*	chr10-5638	22	+	Promoter (<=1kb)	10	67962479	67973708	11230	2	75067	ENSMUST00000219339.1	0	ENSMUSG00000112899	4930521O17Rik	RIKEN cDNA 4930521O17 gene
chr10	67985124	67985274	151	*	chr10-5639	26.5	+	Intron (ENSMUST00000118160.7/170799, intron 1 of 11)	10	67979715	68042298	62584	1	170799	ENSMUST00000117086.1	5409	ENSMUSG00000037846	Rtkn2	rhotekin 2
chr10	68013246	68013396	151	*	chr10-3066	48.5	+	Intron (ENSMUST00000118160.7/170799, intron 6 of 11)	10	67979715	68042298	62584	1	170799	ENSMUST00000117086.1	33531	ENSMUSG00000037846	Rtkn2	rhotekin 2
chr10	68091253	68091403	151	*	chr10-2866	46	+	Downstream (1-2kb)	10	68096454	68136626	40173	2	71371	ENSMUST00000218532.1	45223	ENSMUSG00000019947	Arid5b	AT rich interactive domain 5B (MRF1-like)
chr10	68091867	68092017	151	*	chr10-4367	34	+	Downstream (<1kb)	10	68096454	68136626	40173	2	71371	ENSMUST00000218532.1	44609	ENSMUSG00000019947	Arid5b	AT rich interactive domain 5B (MRF1-like)
chr10	68869264	68869414	151	*	chr10-3750	36	+	Distal Intergenic	10	68723824	68779201	55378	1	327766	ENSMUST00000218918.1	145440	ENSMUSG00000060044	Tmem26	transmembrane protein 26
chr10	69069795	69069945	151	*	chr10-3265	34.5	+	Distal Intergenic	10	69020740	69033888	13149	2	102635787	ENSMUST00000219854.1	-35907	NA	Gm33035	predicted gene, 33035
chr10	69607737	69607887	151	*	chr10-2272	52.5	+	Intron (ENSMUST00000218680.1/11735, intron 2 of 42)	10	69534222	70015633	481412	1	11735	ENSMUST00000092434.11	73515	ENSMUSG00000069601	Ank3	ankyrin 3, epithelial
chr10	69671099	69671249	151	*	chr10-1656	82	+	Intron (ENSMUST00000218680.1/11735, intron 2 of 42)	10	69706370	70015631	309262	1	11735	ENSMUST00000182992.7	-35121	ENSMUSG00000069601	Ank3	ankyrin 3, epithelial
chr10	69753655	69753805	151	*	chr10-3752	34	+	Intron (ENSMUST00000218680.1/11735, intron 2 of 42)	10	69785514	69810465	24952	1	11735	ENSMUST00000182492.1	-31709	ENSMUSG00000069601	Ank3	ankyrin 3, epithelial
chr10	69824712	69824862	151	*	chr10-1137	122.5	+	3' UTR	10	69787456	69850148	62693	1	11735	ENSMUST00000183240.1	37256	ENSMUSG00000069601	Ank3	ankyrin 3, epithelial
chr10	69828885	69829035	151	*	chr10-2219	66	+	Intron (ENSMUST00000218680.1/11735, intron 8 of 42)	10	69787456	69850148	62693	1	11735	ENSMUST00000183240.1	41429	ENSMUSG00000069601	Ank3	ankyrin 3, epithelial
chr10	69838647	69838797	151	*	chr10-5102	28.5	+	Intron (ENSMUST00000218680.1/11735, intron 8 of 42)	10	69787456	69850148	62693	1	11735	ENSMUST00000183240.1	51191	ENSMUSG00000069601	Ank3	ankyrin 3, epithelial
chr10	69908466	69908616	151	*	chr10-1017	132.5	+	Promoter (6-7kb)	10	69914865	69953526	38662	1	11735	ENSMUST00000182239.7	-6249	ENSMUSG00000069601	Ank3	ankyrin 3, epithelial
chr10	70057188	70057338	151	*	chr10-2220	58.5	+	Distal Intergenic	10	70097121	70193200	96080	1	76551	ENSMUST00000147545.7	-39783	ENSMUSG00000048701	Ccdc6	coiled-coil domain containing 6
chr10	70060829	70060979	151	*	chr10-3305	48.5	+	Distal Intergenic	10	70097121	70193200	96080	1	76551	ENSMUST00000147545.7	-36142	ENSMUSG00000048701	Ccdc6	coiled-coil domain containing 6
chr10	70110140	70110290	151	*	chr10-947	145.5	+	Intron (ENSMUST00000147545.7/76551, intron 1 of 8)	10	70097121	70193200	96080	1	76551	ENSMUST00000147545.7	13019	ENSMUSG00000048701	Ccdc6	coiled-coil domain containing 6
chr10	70316976	70317126	151	*	chr10-2661	49.5	+	Distal Intergenic	10	70266979	70284080	17102	1	66859	ENSMUST00000155933.1	49997	ENSMUSG00000037762	Slc16a9	solute carrier family 16 (monocarboxylic acid transporters), member 9
chr10	70449338	70449488	151	*	chr10-2243	56	+	Intron (ENSMUST00000218542.1/71721, intron 3 of 5)	10	70440926	70558731	117806	1	71721	ENSMUST00000062883.6	8412	ENSMUSG00000043259	Fam13c	family with sequence similarity 13, member C
chr10	70599315	70599465	151	*	chr10-790	194	+	Promoter (<=1kb)	10	70557682	70599291	41610	2	70911	ENSMUST00000046513.9	-24	ENSMUSG00000037747	Phyhipl	phytanoyl-CoA hydroxylase interacting protein-like
chr10	70946310	70946460	151	*	chr10-1520	91	+	Promoter (2-3kb)	10	70934502	70948489	13988	2	83675	ENSMUST00000144740.1	2029	ENSMUSG00000014329	Bicc1	BicC family RNA binding protein 1
chr10	70964836	70964986	151	*	chr10-1615	73.5	+	Intron (ENSMUST00000143791.7/83675, intron 3 of 20)	10	70934502	70948489	13988	2	83675	ENSMUST00000144740.1	-16347	ENSMUSG00000014329	Bicc1	BicC family RNA binding protein 1
chr10	71130355	71130505	151	*	chr10-685	234	+	Intron (ENSMUST00000143791.7/83675, intron 1 of 20)	10	70925102	71146860	221759	2	83675	ENSMUST00000131445.7	16355	ENSMUSG00000014329	Bicc1	BicC family RNA binding protein 1
chr10	71292217	71292367	151	*	chr10-1960	72.5	+	Promoter (6-7kb)	10	71254980	71285262	30283	2	216080	ENSMUST00000020085.6	-6955	ENSMUSG00000019927	Ube2d1	ubiquitin-conjugating enzyme E2D 1
chr10	71398483	71398633	151	*	chr10-3672	40	+	Intron (ENSMUST00000141984.1/ENSMUST00000141984.1, intron 1 of 2)	10	71347843	71363880	16038	1	69718	ENSMUST00000141153.1	50640	ENSMUSG00000060733	Ipmk	inositol polyphosphate multikinase
chr10	72551714	72551864	151	*	chr10-2949	45	+	Distal Intergenic	10	72654845	72674964	20120	1	52696	ENSMUST00000020081.10	-102981	ENSMUSG00000019923	Zwint	ZW10 interactor
chr10	72632399	72632549	151	*	chr10-3363	36	+	Distal Intergenic	10	72654845	72674964	20120	1	52696	ENSMUST00000020081.10	-22296	ENSMUSG00000019923	Zwint	ZW10 interactor
chr10	73098070	73098220	151	*	chr10-2869	52	+	Promoter (1-2kb)	10	73099342	74317264	1217923	1	11994	ENSMUST00000123398.8	-1122	ENSMUSG00000052613	Pcdh15	protocadherin 15
chr10	73792259	73792409	151	*	chr10-4812	25	+	Intron (ENSMUST00000123398.8/11994, intron 3 of 13)	10	73821867	74634765	812899	1	11994	ENSMUST00000064562.13	-29458	ENSMUSG00000052613	Pcdh15	protocadherin 15
chr10	74679005	74679155	151	*	chr10-4080	28.5	+	Distal Intergenic	10	74631834	74642364	10531	1	11994	ENSMUST00000192370.1	47171	ENSMUSG00000052613	Pcdh15	protocadherin 15
chr10	74919399	74919549	151	*	chr10-3209	42.5	+	Distal Intergenic	10	74967177	75016907	49731	1	14687	ENSMUST00000037813.4	-47628	ENSMUSG00000040009	Gnaz	guanine nucleotide binding protein, alpha z subunit
chr10	74987770	74987920	151	*	chr10-876	155	+	Promoter (2-3kb)	10	74990841	75016898	26058	1	14687	ENSMUST00000159991.1	-2921	ENSMUSG00000040009	Gnaz	guanine nucleotide binding protein, alpha z subunit
chr10	75160421	75160571	151	*	chr10-4373	27.5	+	Promoter (<=1kb)	10	75160360	75171548	11189	1	110279	ENSMUST00000218591.1	61	ENSMUSG00000009681	Bcr	breakpoint cluster region
chr10	75365374	75365524	151	*	chr10-1938	78	+	Intron (ENSMUST00000145890.7/68778, intron 6 of 8)	10	75352055	75352964	910	1	544707	ENSMUST00000218467.1	13319	ENSMUSG00000112471	Gm5779	ribosomal protein, large, P0 pseudogene
chr10	75394842	75394992	151	*	chr10-3365	35.5	+	Promoter (6-7kb)	10	75401115	75424564	23450	1	103149	ENSMUST00000219052.1	-6123	ENSMUSG00000033427	Upb1	ureidopropionase, beta
chr10	75441975	75442125	151	*	chr10-1112	127.5	+	Intron (ENSMUST00000145890.7/68778, intron 5 of 8)	10	75428181	75430319	2139	1	103149	ENSMUST00000129946.1	13794	ENSMUSG00000033427	Upb1	ureidopropionase, beta
chr10	75525635	75525785	151	*	chr10-2405	53.5	+	Intron (ENSMUST00000020397.10/67332, intron 2 of 3)	10	75518043	75535418	17376	1	67332	ENSMUST00000220229.1	7592	ENSMUSG00000020180	Snrpd3	small nuclear ribonucleoprotein D3
chr10	75560117	75560267	151	*	chr10-885	176.5	+	Promoter (<=1kb)	10	75550125	75560330	10206	2	192734	ENSMUST00000051129.9	63	ENSMUSG00000046807	Lrrc75b	leucine rich repeat containing 75B
chr10	75605289	75605439	151	*	chr10-3824	37.5	+	Promoter (1-2kb)	10	75604081	75609657	5577	1	23887	ENSMUST00000188444.1	1208	ENSMUSG00000006344	Ggt5	gamma-glutamyltransferase 5
chr10	75781054	75781204	151	*	chr10-621	237.5	+	Promoter (<=1kb)	10	75776754	75781050	4297	2	103140	ENSMUST00000174187.1	-4	ENSMUSG00000001665	Gstt3	glutathione S-transferase, theta 3
chr10	75921102	75921252	151	*	chr10-642	256	+	Promoter (<=1kb)	10	75897528	75921589	24062	2	20587	ENSMUST00000140388.1	337	ENSMUSG00000000902	Smarcb1	SWI/SNF related, matrix associated, actin dependent regulator of chromatin, subfamily b, member 1
chr10	75950845	75950995	151	*	chr10-1080	138	+	Promoter (2-3kb)	10	75948300	75949657	1358	1	22364	ENSMUST00000000926.2	2545	ENSMUSG00000000903	Vpreb3	pre-B lymphocyte gene 3
chr10	76046969	76047119	151	*	chr10-1265	123	+	Distal Intergenic	10	76032654	76043234	10581	1	64453	ENSMUST00000061617.6	14315	ENSMUSG00000049764	Zfp280b	zinc finger protein 280B
chr10	76245325	76245475	151	*	chr10-2435	52.5	+	Promoter (7-8kb)	10	76207222	76237865	30644	2	15468	ENSMUST00000099571.9	-7460	ENSMUSG00000020230	Prmt2	protein arginine N-methyltransferase 2
chr10	76417075	76417225	151	*	chr10-3893	34.5	+	Promoter (<=1kb)	10	76351263	76416912	65650	2	18541	ENSMUST00000220395.1	-163	ENSMUSG00000001151	Pcnt	pericentrin (kendrin)
chr10	76584290	76584440	151	*	chr10-1151	117	+	Promoter (2-3kb)	10	76587133	76588568	1436	1	14317	ENSMUST00000146344.1	-2693	ENSMUSG00000001155	Ftcd	formiminotransferase cyclodeaminase
chr10	76771217	76771367	151	*	chr10-2487	52.5	+	Intron (ENSMUST00000001148.10/59093, intron 11 of 15)	10	76762370	76788422	26053	2	59093	ENSMUST00000173854.7	17055	ENSMUSG00000001120	Pcbp3	poly(rC) binding protein 3
chr10	76968298	76968448	151	*	chr10-2436	56.5	+	Promoter (6-7kb)	10	76761860	76961887	200028	2	59093	ENSMUST00000105411.8	-6411	ENSMUSG00000001120	Pcbp3	poly(rC) binding protein 3
chr10	76992532	76992682	151	*	chr10-2988	46	+	Intron (ENSMUST00000220294.1/ENSMUST00000220294.1, intron 2 of 4)	10	77011995	77022214	10220	1	100038479	ENSMUST00000099552.2	-19313	ENSMUSG00000074919	Gm10787	predicted gene 10787
chr10	77070275	77070425	151	*	chr10-1103	138.5	+	Intron (ENSMUST00000081654.12/12822, intron 22 of 41)	10	77055607	77059997	4391	2	12822	ENSMUST00000218407.1	-10278	ENSMUSG00000001435	Col18a1	collagen, type XVIII, alpha 1
chr10	77212485	77212635	151	*	chr10-1422	91	+	Distal Intergenic	10	77052178	77166548	114371	2	12822	ENSMUST00000081654.12	-45937	ENSMUSG00000001435	Col18a1	collagen, type XVIII, alpha 1
chr10	77321025	77321175	151	*	chr10-4177	35	+	Intron (ENSMUST00000020496.13/110532, intron 4 of 10)	10	77325715	77340176	14462	2	110532	ENSMUST00000146319.1	19001	ENSMUSG00000020262	Adarb1	adenosine deaminase, RNA-specific, B1
chr10	77442445	77442595	151	*	chr10-3430	41	+	Distal Intergenic	10	77290728	77418270	127543	2	110532	ENSMUST00000105406.7	-24175	ENSMUSG00000020262	Adarb1	adenosine deaminase, RNA-specific, B1
chr10	77464256	77464406	151	*	chr10-1208	108.5	+	Intron (ENSMUST00000218522.1/ENSMUST00000218522.1, intron 2 of 3)	10	77488187	77507315	19129	2	108707	ENSMUST00000217681.1	42909	ENSMUSG00000032977	Fam207a	family with sequence similarity 207, member A
chr10	77530122	77530272	151	*	chr10-2703	55	+	Promoter (<=1kb)	10	77530252	77565686	35435	1	16414	ENSMUST00000000299.13	0	ENSMUSG00000000290	Itgb2	integrin beta 2
chr10	77569611	77569761	151	*	chr10-2438	53	+	Distal Intergenic	10	77581720	77598732	17013	1	108705	ENSMUST00000009435.11	-11959	ENSMUSG00000009291	Pttg1ip	pituitary tumor-transforming 1 interacting protein
chr10	77605986	77606136	151	*	chr10-686	210	+	Promoter (<=1kb)	10	77606097	77618331	12235	1	20610	ENSMUST00000020501.14	0	ENSMUSG00000020265	Sumo3	small ubiquitin-like modifier 3
chr10	77697325	77697475	151	*	chr10-3988	37	+	Promoter (6-7kb)	10	77689957	77690757	801	2	100502831	ENSMUST00000180297.1	-6568	ENSMUSG00000095970	Gm19402	predicted gene, 19402
chr10	77864480	77864630	151	*	chr10-315	403.5	+	Promoter (<=1kb)	10	77864582	77868001	3420	1	252974	ENSMUST00000125241.1	0	ENSMUSG00000069581	Tspear	thrombospondin type laminin G domain and EAR repeats
chr10	77902431	77902581	151	*	chr10-351	347	+	Promoter (<=1kb)	10	77897575	77902536	4962	2	237387	ENSMUST00000057608.4	0	ENSMUSG00000051652	Lrrc3	leucine rich repeat containing 3
chr10	77902991	77903141	151	*	chr10-484	296.5	+	Promoter (<=1kb)	10	77897575	77902536	4962	2	237387	ENSMUST00000057608.4	-455	ENSMUSG00000051652	Lrrc3	leucine rich repeat containing 3
chr10	78038237	78038387	151	*	chr10-3898	34.5	+	Promoter (<=1kb)	10	78030023	78038258	8236	2	11634	ENSMUST00000143548.7	0	ENSMUSG00000000731	Aire	autoimmune regulator (autoimmune polyendocrinopathy candidiasis ectodermal dystrophy)
chr10	78067368	78067518	151	*	chr10-720	199	+	Promoter (1-2kb)	10	78069302	78079525	10224	1	50723	ENSMUST00000105393.2	-1784	ENSMUSG00000000732	Icosl	icos ligand
chr10	78135365	78135515	151	*	chr10-816	185.5	+	Intron (ENSMUST00000218616.1/ENSMUST00000218616.1, intron 1 of 3)	10	78162075	78167442	5368	2	28295	ENSMUST00000220359.1	31927	ENSMUSG00000053329	Gatd3a	glutamine amidotransferase like class 1 domain containing 3A
chr10	78316276	78316426	151	*	chr10-2247	53.5	+	Intron (ENSMUST00000001240.11/28169, intron 2 of 9)	10	78284267	78320690	36424	2	28169	ENSMUST00000139282.7	4264	ENSMUSG00000001211	Agpat3	1-acylglycerol-3-phosphate O-acyltransferase 3
chr10	78352324	78352474	151	*	chr10-850	179	+	Promoter (<=1kb)	10	78269178	78352442	83265	2	28169	ENSMUST00000001240.11	0	ENSMUSG00000001211	Agpat3	1-acylglycerol-3-phosphate O-acyltransferase 3
chr10	78367078	78367228	151	*	chr10-1982	73.5	+	Distal Intergenic	10	78287855	78352489	64635	2	28169	ENSMUST00000138035.7	-14589	ENSMUSG00000001211	Agpat3	1-acylglycerol-3-phosphate O-acyltransferase 3
chr10	78399400	78399550	151	*	chr10-798	205.5	+	Downstream (<1kb)	10	78402125	78403616	1492	2	18114	ENSMUST00000219406.1	4066	ENSMUSG00000061032	Rrp1	ribosomal RNA processing 1 homolog (S. cerevisiae)
chr10	78457909	78458059	151	*	chr10-1174	121.5	+	Intron (ENSMUST00000041616.14/216134, intron 1 of 10)	10	78436744	78464975	28232	2	216134	ENSMUST00000041616.14	6916	ENSMUSG00000032788	Pdxk	pyridoxal (pyridoxine, vitamin B6) kinase
chr10	78780290	78780440	151	*	chr10-961	157	+	Promoter (<=1kb)	10	78780496	78814765	34270	1	20513	ENSMUST00000005490.9	-56	ENSMUSG00000005357	Slc1a6	solute carrier family 1 (high affinity aspartate/glutamate transporter), member 6
chr10	78787798	78787948	151	*	chr10-481	282.5	+	Exon (ENSMUST00000005490.9/20513, exon 2 of 10)	10	78780702	78791338	10637	1	20513	ENSMUST00000217717.1	7096	ENSMUSG00000005357	Slc1a6	solute carrier family 1 (high affinity aspartate/glutamate transporter), member 6
chr10	79597235	79597385	151	*	chr10-2224	68.5	+	Promoter (9-10kb)	10	79576477	79587331	10855	2	21830	ENSMUST00000020566.6	-9904	ENSMUSG00000020317	Theg	testicular haploid expressed gene
chr10	79611959	79612109	151	*	chr10-778	201	+	Promoter (1-2kb)	10	79606854	79614000	7147	2	237397	ENSMUST00000059699.8	1891	ENSMUSG00000045912	C2cd4c	C2 calcium-dependent domain containing 4C
chr10	79614021	79614171	151	*	chr10-227	483	+	Promoter (<=1kb)	10	79610714	79614025	3312	2	237397	ENSMUST00000178228.2	0	ENSMUSG00000045912	C2cd4c	C2 calcium-dependent domain containing 4C
chr10	79637144	79637294	151	*	chr10-1120	128.5	+	Promoter (<=1kb)	10	79618652	79637918	19267	2	216148	ENSMUST00000020564.6	624	ENSMUSG00000020312	Shc2	SHC (Src homology 2 domain containing) transforming protein 2
chr10	79675570	79675720	151	*	chr10-1290	117	+	Exon (ENSMUST00000020552.6/110012, exon 2 of 2)	10	79669913	79675448	5536	1	110012	ENSMUST00000220175.1	5657	ENSMUSG00000020308	Tpgs1	tubulin polyglutamylase complex subunit 1
chr10	79716514	79716664	151	*	chr10-1158	120	+	Promoter (<=1kb)	10	79716634	79736108	19475	1	15166	ENSMUST00000020581.2	0	ENSMUSG00000020331	Hcn2	hyperpolarization-activated, cyclic nucleotide-gated K+ 2
chr10	79803777	79803927	151	*	chr10-772	178	+	Promoter (2-3kb)	10	79806018	79807671	1654	1	18483	ENSMUST00000217759.1	-2091	ENSMUSG00000035863	Palm	paralemmin
chr10	79882120	79882270	151	*	chr10-877	161	+	Promoter (<=1kb)	10	79881783	79882880	1098	1	19152	ENSMUST00000171489.1	337	ENSMUSG00000057729	Prtn3	proteinase 3
chr10	79897450	79897600	151	*	chr10-677	215.5	+	Promoter (2-3kb)	10	79898236	79899685	1450	2	216154	ENSMUST00000170375.1	2085	ENSMUSG00000013833	Med16	mediator complex subunit 16
chr10	79940739	79940889	151	*	chr10-2016	65	+	Promoter (5-6kb)	10	79946279	79952643	6365	1	13496	ENSMUST00000135005.1	-5390	ENSMUSG00000019564	Arid3a	AT rich interactive domain 3A (BRIGHT-like)
chr10	80026021	80026171	151	*	chr10-1168	121.5	+	Exon (ENSMUST00000099501.9/70719, exon 13 of 23)	10	80021743	80031462	9720	1	70719	ENSMUST00000150022.1	4278	ENSMUSG00000035697	Arhgap45	Rho GTPase activating protein 45
chr10	80028317	80028467	151	*	chr10-842	173.5	+	Intron (ENSMUST00000099501.9/70719, intron 19 of 22)	10	80021743	80031462	9720	1	70719	ENSMUST00000150022.1	6574	ENSMUSG00000035697	Arhgap45	Rho GTPase activating protein 45
chr10	80089260	80089410	151	*	chr10-1604	92.5	+	Intron (ENSMUST00000219260.1/216161, intron 2 of 32)	10	80057771	80101187	43417	2	216161	ENSMUST00000218630.1	11777	ENSMUSG00000035673	Sbno2	strawberry notch 2
chr10	80097321	80097471	151	*	chr10-558	253	+	Intron (ENSMUST00000219260.1/216161, intron 2 of 32)	10	80057771	80101187	43417	2	216161	ENSMUST00000218630.1	3716	ENSMUSG00000035673	Sbno2	strawberry notch 2
chr10	80139264	80139414	151	*	chr10-485	319.5	+	Promoter (<=1kb)	10	80130551	80139365	8815	2	100503659	ENSMUST00000105369.7	0	ENSMUSG00000035640	Cbarp	calcium channel, voltage-dependent, beta subunit associated regulatory protein
chr10	80190862	80191012	151	*	chr10-748	188.5	+	Distal Intergenic	10	80179482	80190010	10529	1	13637	ENSMUST00000003154.6	11380	ENSMUSG00000003070	Efna2	ephrin A2
chr10	80221010	80221160	151	*	chr10-2249	60.5	+	Promoter (5-6kb)	10	80226434	80243903	17470	1	68114	ENSMUST00000020365.14	-5274	ENSMUSG00000020156	Pwwp3a	PWWP domain containing 3A, DNA repair factor
chr10	80302495	80302645	151	*	chr10-661	222.5	+	Promoter (<=1kb)	10	80301820	80318256	16437	1	23805	ENSMUST00000020349.6	675	ENSMUSG00000020135	Apc2	adenomatosis polyposis coli 2
chr10	80305048	80305198	151	*	chr10-814	170	+	Exon (ENSMUST00000105359.7/23805, exon 7 of 15)	10	80301820	80318256	16437	1	23805	ENSMUST00000020349.6	3228	ENSMUSG00000020135	Apc2	adenomatosis polyposis coli 2
chr10	80323733	80323883	151	*	chr10-679	231	+	Promoter (<=1kb)	10	80321287	80323127	1841	2	18551	ENSMUST00000130521.1	-606	ENSMUSG00000020131	Pcsk4	proprotein convertase subtilisin/kexin type 4
chr10	80329384	80329534	151	*	chr10-465	303.5	+	Promoter (<=1kb)	10	80321283	80329453	8171	2	18551	ENSMUST00000137177.7	0	ENSMUSG00000020131	Pcsk4	proprotein convertase subtilisin/kexin type 4
chr10	80343048	80343198	151	*	chr10-423	359	+	Promoter (2-3kb)	10	80343006	80345238	2233	2	66548	ENSMUST00000138705.2	2040	ENSMUSG00000043822	Adamtsl5	ADAMTS-like 5
chr10	80356409	80356559	151	*	chr10-1358	105	+	Promoter (<=1kb)	10	80356459	80365489	9031	1	216166	ENSMUST00000039836.14	0	ENSMUSG00000035486	Plk5	polo like kinase 5
chr10	80358321	80358471	151	*	chr10-693	227.5	+	Promoter (<=1kb)	10	80357977	80360527	2551	1	216166	ENSMUST00000152544.7	344	ENSMUSG00000035486	Plk5	polo like kinase 5
chr10	80371754	80371904	151	*	chr10-609	242	+	Exon (ENSMUST00000138988.1/ENSMUST00000138988.1, exon 1 of 2)	10	80359270	80360785	1516	1	216166	ENSMUST00000146826.1	12484	ENSMUSG00000035486	Plk5	polo like kinase 5
chr10	80418455	80418605	151	*	chr10-1854	77	+	Promoter (2-3kb)	10	80415243	80416288	1046	2	21423	ENSMUST00000127931.1	-2167	ENSMUSG00000020167	Tcf3	transcription factor 3
chr10	80423676	80423826	151	*	chr10-1008	124.5	+	Promoter (1-2kb)	10	80420083	80421860	1778	2	21423	ENSMUST00000156244.1	-1816	ENSMUSG00000020167	Tcf3	transcription factor 3
chr10	80450717	80450867	151	*	chr10-902	157	+	Distal Intergenic	10	80409547	80433647	24101	2	21423	ENSMUST00000105343.7	-17070	ENSMUSG00000020167	Tcf3	transcription factor 3
chr10	80478254	80478404	151	*	chr10-1540	93.5	+	Distal Intergenic	10	80494835	80517276	22442	1	246086	ENSMUST00000051773.8	-16431	ENSMUSG00000045518	Onecut3	one cut domain, family member 3
chr10	80481128	80481278	151	*	chr10-1035	120	+	Distal Intergenic	10	80494835	80517276	22442	1	246086	ENSMUST00000051773.8	-13557	ENSMUSG00000045518	Onecut3	one cut domain, family member 3
chr10	80500833	80500983	151	*	chr10-2060	61.5	+	Intron (ENSMUST00000051773.8/246086, intron 1 of 1)	10	80494835	80517276	22442	1	246086	ENSMUST00000051773.8	5998	ENSMUSG00000045518	Onecut3	one cut domain, family member 3
chr10	80503664	80503814	151	*	chr10-1211	115.5	+	Intron (ENSMUST00000051773.8/246086, intron 1 of 1)	10	80494835	80517276	22442	1	246086	ENSMUST00000051773.8	8829	ENSMUSG00000045518	Onecut3	one cut domain, family member 3
chr10	80526311	80526461	151	*	chr10-654	214	+	Intron (ENSMUST00000020383.5/67331, intron 19 of 27)	10	80535533	80539090	3558	2	67331	ENSMUST00000219648.1	12629	ENSMUSG00000003341	Atp8b3	ATPase, class I, type 8B, member 3
chr10	80533756	80533906	151	*	chr10-649	237	+	Intron (ENSMUST00000020383.5/67331, intron 6 of 27)	10	80535533	80539090	3558	2	67331	ENSMUST00000219648.1	5184	ENSMUSG00000003341	Atp8b3	ATPase, class I, type 8B, member 3
chr10	80569796	80569946	151	*	chr10-433	286.5	+	Intron (ENSMUST00000038558.8/118445, intron 1 of 1)	10	80567124	80577321	10198	2	118445	ENSMUST00000038558.8	7375	ENSMUSG00000035397	Klf16	Kruppel-like factor 16
chr10	80584053	80584203	151	*	chr10-1785	70.5	+	Promoter (2-3kb)	10	80583656	80586624	2969	2	216169	ENSMUST00000189605.1	2421	ENSMUSG00000003346	Abhd17a	abhydrolase domain containing 17A
chr10	80665123	80665273	151	*	chr10-832	169.5	+	Downstream (<1kb)	10	80665332	80671976	6645	2	17347	ENSMUST00000003433.10	6703	ENSMUSG00000020190	Mknk2	MAP kinase-interacting serine/threonine kinase 2
chr10	80729122	80729272	151	*	chr10-1417	97.5	+	Promoter (7-8kb)	10	80719184	80721190	2007	2	11776	ENSMUST00000220183.1	-7932	ENSMUSG00000020198	Ap3d1	adaptor-related protein complex 3, delta 1 subunit
chr10	80831305	80831455	151	*	chr10-335	367	+	Promoter (2-3kb)	10	80828797	80828870	74	1	100316778	ENSMUST00000157368.1	2508	ENSMUSG00000087993	Mir1982	microRNA 1982
chr10	80843944	80844094	151	*	chr10-1351	101	+	Promoter (<=1kb)	10	80832801	80844039	11239	2	237403	ENSMUST00000053986.8	0	ENSMUSG00000051067	Lingo3	leucine rich repeat and Ig domain containing 3
chr10	80848678	80848828	151	*	chr10-486	257.5	+	Promoter (4-5kb)	10	80832801	80844039	11239	2	237403	ENSMUST00000053986.8	-4639	ENSMUSG00000051067	Lingo3	leucine rich repeat and Ig domain containing 3
chr10	80872914	80873064	151	*	chr10-2670	49	+	Promoter (1-2kb)	10	80871848	80899492	27645	1	432478	ENSMUST00000219817.1	1066	ENSMUSG00000059406	Tmprss9	transmembrane protease, serine 9
chr10	80900316	80900466	151	*	chr10-710	200	+	Promoter (<=1kb)	10	80900126	80900782	657	2	30055	ENSMUST00000218149.1	316	ENSMUSG00000020219	Timm13	translocase of inner mitochondrial membrane 13
chr10	80922056	80922206	151	*	chr10-899	161.5	+	Promoter (3-4kb)	10	80901364	80918245	16882	2	16907	ENSMUST00000179022.7	-3811	ENSMUSG00000062075	Lmnb2	lamin B2
chr10	80948758	80948908	151	*	chr10-817	167	+	3' UTR	10	80930812	80931759	948	1	17873	ENSMUST00000219449.1	17946	ENSMUSG00000015312	Gadd45b	growth arrest and DNA-damage-inducible 45 beta
chr10	80950496	80950646	151	*	chr10-1044	142	+	3' UTR	10	80930812	80931759	948	1	17873	ENSMUST00000219449.1	19684	ENSMUSG00000015312	Gadd45b	growth arrest and DNA-damage-inducible 45 beta
chr10	80972772	80972922	151	*	chr10-1898	75.5	+	Intron (ENSMUST00000099462.7/14708, intron 2 of 3)	10	80951187	80998190	47004	2	14708	ENSMUST00000118465.7	25268	ENSMUSG00000048240	Gng7	guanine nucleotide binding protein (G protein), gamma 7
chr10	81018420	81018570	151	*	chr10-1078	126.5	+	Promoter (3-4kb)	10	80948624	81014945	66322	2	14708	ENSMUST00000117805.7	-3475	ENSMUSG00000048240	Gng7	guanine nucleotide binding protein (G protein), gamma 7
chr10	81162374	81162524	151	*	chr10-2018	61	+	Promoter (4-5kb)	10	81155502	81158011	2510	2	59004	ENSMUST00000147436.7	-4363	ENSMUSG00000004934	Pias4	protein inhibitor of activated STAT 4
chr10	81201989	81202139	151	*	chr10-1389	102	+	Promoter (<=1kb)	10	81198170	81202051	3882	2	69564	ENSMUST00000005069.7	0	ENSMUSG00000004939	Nmrk2	nicotinamide riboside kinase 2
chr10	81202375	81202525	151	*	chr10-1429	102.5	+	Promoter (<=1kb)	10	81198170	81202051	3882	2	69564	ENSMUST00000005069.7	-324	ENSMUSG00000004939	Nmrk2	nicotinamide riboside kinase 2
chr10	81277758	81277908	151	*	chr10-2556	44.5	+	Promoter (2-3kb)	10	81278624	81280117	1494	2	27375	ENSMUST00000218520.1	2209	ENSMUSG00000034917	Tjp3	tight junction protein 3
chr10	81335440	81335590	151	*	chr10-1513	93.5	+	3' UTR	10	81328731	81335172	6442	1	21390	ENSMUST00000220312.1	6709	ENSMUSG00000034881	Tbxa2r	thromboxane A2 receptor
chr10	81340578	81340728	151	*	chr10-915	176.5	+	Promoter (2-3kb)	10	81335265	81343266	8002	2	209047	ENSMUST00000045102.6	2538	ENSMUSG00000034872	Gipc3	GIPC PDZ domain containing family, member 3
chr10	81358344	81358494	151	*	chr10-675	209	+	Promoter (<=1kb)	10	81357552	81361232	3681	1	73822	ENSMUST00000132368.1	792	ENSMUSG00000034854	Mfsd12	major facilitator superfamily domain containing 12
chr10	81401762	81401912	151	*	chr10-353	369	+	Intron (ENSMUST00000105321.9/18029, intron 8 of 8)	10	81400769	81407641	6873	2	18029	ENSMUST00000140916.7	5729	ENSMUSG00000055053	Nfic	nuclear factor I/C
chr10	81416652	81416802	151	*	chr10-198	491	+	Promoter (<=1kb)	10	81416240	81416297	58	2	102465778	ENSMUST00000199973.1	-355	ENSMUSG00000105379	Mir1191b	microRNA 1191b
chr10	81429630	81429780	151	*	chr10-567	260.5	+	Promoter (1-2kb)	10	81400953	81431005	30053	2	18029	ENSMUST00000117966.1	1225	ENSMUSG00000055053	Nfic	nuclear factor I/C
chr10	81430348	81430498	151	*	chr10-601	271	+	Promoter (<=1kb)	10	81400953	81431005	30053	2	18029	ENSMUST00000117966.1	507	ENSMUSG00000055053	Nfic	nuclear factor I/C
chr10	81464511	81464661	151	*	chr10-203	483	+	Intron (ENSMUST00000118763.7/319586, intron 9 of 11)	10	81467015	81470807	3793	2	319586	ENSMUST00000145375.7	6146	ENSMUSG00000034818	Celf5	CUGBP, Elav-like family member 5
chr10	81465420	81465570	151	*	chr10-881	177	+	Intron (ENSMUST00000118763.7/319586, intron 9 of 11)	10	81467015	81470807	3793	2	319586	ENSMUST00000145375.7	5237	ENSMUSG00000034818	Celf5	CUGBP, Elav-like family member 5
chr10	81615654	81615804	151	*	chr10-1965	68.5	+	Intron (ENSMUST00000126940.1/268319, intron 2 of 2)	10	81606883	81609545	2663	1	268319	ENSMUST00000119753.7	8771	ENSMUSG00000074862	BC025920	zinc finger protein pseudogene
chr10	81620917	81621067	151	*	chr10-2353	51	+	Downstream (<1kb)	10	81625779	81627257	1479	2	50721	ENSMUST00000143424.1	6190	ENSMUSG00000034748	Sirt6	sirtuin 6
chr10	82715103	82715253	151	*	chr10-2756	48	+	Intron (ENSMUST00000020478.13/ENSMUST00000020478.13, intron 7 of 14)	10	82699211	82712230	13020	1	67933	ENSMUST00000162422.1	15892	ENSMUSG00000020246	Hcfc2	host cell factor C2
chr10	82769018	82769168	151	*	chr10-546	272.5	+	Promoter (4-5kb)	10	82748701	82764144	15444	2	18045	ENSMUST00000130911.7	-4874	ENSMUSG00000020248	Nfyb	nuclear transcription factor-Y beta
chr10	82798618	82798768	151	*	chr10-2709	52.5	+	Distal Intergenic	10	82812123	82824242	12120	1	70003	ENSMUST00000076984.7	-13355	ENSMUSG00000056821	1700028I16Rik	RIKEN cDNA 1700028I16 gene
chr10	82899958	82900108	151	*	chr10-1450	115.5	+	Distal Intergenic	10	82886846	82896312	9467	1	50493	ENSMUST00000218724.1	13112	ENSMUSG00000020250	Txnrd1	thioredoxin reductase 1
chr10	82961449	82961599	151	*	chr10-1094	120	+	Distal Intergenic	10	82985498	83195900	210403	1	58250	ENSMUST00000040110.7	-23899	ENSMUSG00000034612	Chst11	carbohydrate sulfotransferase 11
chr10	82969126	82969276	151	*	chr10-3215	45	+	Distal Intergenic	10	82985498	83195900	210403	1	58250	ENSMUST00000040110.7	-16222	ENSMUSG00000034612	Chst11	carbohydrate sulfotransferase 11
chr10	82974319	82974469	151	*	chr10-1175	106	+	Distal Intergenic	10	82985498	83195900	210403	1	58250	ENSMUST00000040110.7	-11029	ENSMUSG00000034612	Chst11	carbohydrate sulfotransferase 11
chr10	83003730	83003880	151	*	chr10-1441	106	+	Intron (ENSMUST00000040110.7/58250, intron 1 of 2)	10	82985498	83195900	210403	1	58250	ENSMUST00000040110.7	18232	ENSMUSG00000034612	Chst11	carbohydrate sulfotransferase 11
chr10	83004451	83004601	151	*	chr10-1661	76	+	Intron (ENSMUST00000040110.7/58250, intron 1 of 2)	10	82985498	83195900	210403	1	58250	ENSMUST00000040110.7	18953	ENSMUSG00000034612	Chst11	carbohydrate sulfotransferase 11
chr10	83073239	83073389	151	*	chr10-1514	92	+	Intron (ENSMUST00000040110.7/58250, intron 1 of 2)	10	82985498	83195900	210403	1	58250	ENSMUST00000040110.7	87741	ENSMUSG00000034612	Chst11	carbohydrate sulfotransferase 11
chr10	83109022	83109172	151	*	chr10-2123	64.5	+	Intron (ENSMUST00000040110.7/58250, intron 2 of 2)	10	82985498	83195900	210403	1	58250	ENSMUST00000040110.7	123524	ENSMUSG00000034612	Chst11	carbohydrate sulfotransferase 11
chr10	83131980	83132130	151	*	chr10-1097	120	+	Intron (ENSMUST00000040110.7/58250, intron 2 of 2)	10	82985498	83195900	210403	1	58250	ENSMUST00000040110.7	146482	ENSMUSG00000034612	Chst11	carbohydrate sulfotransferase 11
chr10	83198802	83198952	151	*	chr10-2354	59	+	Distal Intergenic	10	83301016	83304375	3360	2	338365	ENSMUST00000139329.1	105423	ENSMUSG00000034591	Slc41a2	solute carrier family 41, member 2
chr10	83337456	83337606	151	*	chr10-715	215.5	+	Promoter (<=1kb)	10	83316342	83337440	21099	2	338365	ENSMUST00000126617.1	-16	ENSMUSG00000034591	Slc41a2	solute carrier family 41, member 2
chr10	83692643	83692793	151	*	chr10-2201	59	+	Distal Intergenic	10	83722865	83762762	39898	1	69784	ENSMUST00000150459.2	-30072	ENSMUSG00000087651	1500009L16Rik	RIKEN cDNA 1500009L16 gene
chr10	83728675	83728825	151	*	chr10-3613	35	+	Intron (ENSMUST00000150459.2/69784, intron 1 of 5)	10	83722926	83740204	17279	1	69784	ENSMUST00000218196.1	5749	ENSMUSG00000087651	1500009L16Rik	RIKEN cDNA 1500009L16 gene
chr10	83739390	83739540	151	*	chr10-3556	39.5	+	Promoter (1-2kb)	10	83737909	83762163	24255	1	69784	ENSMUST00000218623.1	1481	ENSMUSG00000087651	1500009L16Rik	RIKEN cDNA 1500009L16 gene
chr10	83786115	83786265	151	*	chr10-5699	23	+	Distal Intergenic	10	83737909	83762163	24255	1	69784	ENSMUST00000218623.1	48206	ENSMUSG00000087651	1500009L16Rik	RIKEN cDNA 1500009L16 gene
chr10	83991979	83992129	151	*	chr10-3914	36	+	Distal Intergenic	10	84036560	84100697	64138	2	102637349	ENSMUST00000216477.1	108568	ENSMUSG00000111049	Gm34184	predicted gene, 34184
chr10	84019529	84019679	151	*	chr10-2251	56	+	Distal Intergenic	10	84036560	84100697	64138	2	102637349	ENSMUST00000216477.1	81018	ENSMUSG00000111049	Gm34184	predicted gene, 34184
chr10	84196538	84196688	151	*	chr10-5137	27	+	Intron (ENSMUST00000216890.1/ENSMUST00000216890.1, intron 1 of 3)	10	84036560	84100697	64138	2	102637349	ENSMUST00000216477.1	-95841	ENSMUSG00000111049	Gm34184	predicted gene, 34184
chr10	84273288	84273438	151	*	chr10-4100	27.5	+	Distal Intergenic	10	84375296	84392388	17093	2	77976	ENSMUST00000129355.1	118950	ENSMUSG00000020032	Nuak1	NUAK family, SNF1-like kinase, 1
chr10	84284307	84284457	151	*	chr10-4186	29	+	Distal Intergenic	10	84375296	84392388	17093	2	77976	ENSMUST00000129355.1	107931	ENSMUSG00000020032	Nuak1	NUAK family, SNF1-like kinase, 1
chr10	84409418	84409568	151	*	chr10-2442	56	+	Intron (ENSMUST00000020220.14/77976, intron 2 of 6)	10	84375296	84392388	17093	2	77976	ENSMUST00000129355.1	-17030	ENSMUSG00000020032	Nuak1	NUAK family, SNF1-like kinase, 1
chr10	84457181	84457331	151	*	chr10-3438	39	+	Intron (ENSMUST00000214135.1/ENSMUST00000214135.1, intron 1 of 3)	10	84370905	84440597	69693	2	77976	ENSMUST00000020220.14	-16584	ENSMUSG00000020032	Nuak1	NUAK family, SNF1-like kinase, 1
chr10	84477884	84478034	151	*	chr10-1595	93.5	+	Distal Intergenic	10	84488293	84497435	9143	1	75804	ENSMUST00000020222.1	-10259	ENSMUSG00000020033	4930463O16Rik	RIKEN cDNA 4930463O16 gene
chr10	84584868	84585018	151	*	chr10-1459	97	+	5' UTR	10	84576897	84595300	18404	1	216198	ENSMUST00000162874.1	7971	ENSMUSG00000020034	Tcp11l2	t-complex 11 (mouse) like 2
chr10	84820371	84820521	151	*	chr10-3118	43.5	+	Intron (ENSMUST00000060397.12/71137, intron 4 of 17)	10	84834746	84906534	71789	1	71137	ENSMUST00000166696.8	-14225	ENSMUSG00000020037	Rfx4	regulatory factor X, 4 (influences HLA class II expression)
chr10	84925962	84926112	151	*	chr10-4719	26	+	Intron (ENSMUST00000038523.14/237422, intron 2 of 9)	10	84917656	85016447	98792	1	237422	ENSMUST00000095385.4	8306	ENSMUSG00000035620	Ric8b	RIC8 guanine nucleotide exchange factor B
chr10	85035314	85035464	151	*	chr10-3170	41	+	Distal Intergenic	10	85008716	85018337	9622	1	237422	ENSMUST00000214820.1	26598	ENSMUSG00000035620	Ric8b	RIC8 guanine nucleotide exchange factor B
chr10	85331436	85331586	151	*	chr10-633	224.5	+	Distal Intergenic	10	85386814	85660292	273479	1	74007	ENSMUST00000105307.7	-55228	ENSMUSG00000020042	Btbd11	BTB (POZ) domain containing 11
chr10	85525364	85525514	151	*	chr10-2180	66	+	Intron (ENSMUST00000105307.7/74007, intron 1 of 16)	10	85598401	85660292	61892	1	74007	ENSMUST00000105306.2	-72887	ENSMUSG00000020042	Btbd11	BTB (POZ) domain containing 11
chr10	85575911	85576061	151	*	chr10-2252	54.5	+	Intron (ENSMUST00000105307.7/74007, intron 3 of 16)	10	85598401	85660292	61892	1	74007	ENSMUST00000105306.2	-22340	ENSMUSG00000020042	Btbd11	BTB (POZ) domain containing 11
chr10	85592119	85592269	151	*	chr10-2920	40	+	Promoter (6-7kb)	10	85598401	85660292	61892	1	74007	ENSMUST00000105306.2	-6132	ENSMUSG00000020042	Btbd11	BTB (POZ) domain containing 11
chr10	85928667	85928817	151	*	chr10-530	309	+	Promoter (<=1kb)	10	85927681	85929696	2016	1	67341	ENSMUST00000170396.2	986	ENSMUSG00000085111	Ascl4	achaete-scute family bHLH transcription factor 4
chr10	86079989	86080139	151	*	chr10-1788	75	+	Intron (ENSMUST00000120638.7/27204, intron 8 of 13)	10	86057423	86066843	9421	2	27204	ENSMUST00000143319.1	-13146	ENSMUSG00000059602	Syn3	synapsin III
chr10	86137788	86137938	151	*	chr10-1858	73	+	Intron (ENSMUST00000120638.7/27204, intron 6 of 13)	10	86095859	86113586	17728	1	78170	ENSMUST00000218077.1	41929	ENSMUSG00000112493	4930486F22Rik	RIKEN cDNA 4930486F22 gene
chr10	86313572	86313722	151	*	chr10-1739	85	+	Intron (ENSMUST00000020234.13/21859, intron 1 of 4)	10	86302854	86343981	41128	1	21859	ENSMUST00000132307.1	10718	ENSMUSG00000020044	Timp3	tissue inhibitor of metalloproteinase 3
chr10	86492040	86492190	151	*	chr10-2465	56.5	+	Promoter (<=1kb)	10	86347774	86491897	144124	2	27204	ENSMUST00000123783.7	-143	ENSMUSG00000059602	Syn3	synapsin III
chr10	86793794	86793944	151	*	chr10-2043	69	+	Intron (ENSMUST00000218802.1/103466, intron 1 of 13)	10	86779005	86838389	59385	1	103466	ENSMUST00000099396.2	14789	ENSMUSG00000054027	Nt5dc3	5'-nucleotidase domain containing 3
chr10	86872280	86872430	151	*	chr10-3322	45.5	+	Intron (ENSMUST00000159445.1/ENSMUST00000159445.1, intron 2 of 2)	10	86871859	86878958	7100	2	192188	ENSMUST00000219612.1	6528	ENSMUSG00000035459	Stab2	stabilin 2
chr10	86894959	86895109	151	*	chr10-4104	29	+	Promoter (4-5kb)	10	86841321	86890805	49485	2	192188	ENSMUST00000219341.2	-4154	ENSMUSG00000035459	Stab2	stabilin 2
chr10	86938091	86938241	151	*	chr10-1247	122	+	Promoter (2-3kb)	10	86918662	86940640	21979	2	192188	ENSMUST00000218408.1	2399	ENSMUSG00000035459	Stab2	stabilin 2
chr10	86962033	86962183	151	*	chr10-3834	37	+	Intron (ENSMUST00000035288.16/192188, intron 9 of 68)	10	86918662	86940640	21979	2	192188	ENSMUST00000218408.1	-21393	ENSMUSG00000035459	Stab2	stabilin 2
chr10	86984884	86985034	151	*	chr10-4846	29.5	+	Intron (ENSMUST00000162837.1/ENSMUST00000162837.1, intron 1 of 2)	10	86990829	87008012	17184	2	192188	ENSMUST00000219280.1	22978	ENSMUSG00000035459	Stab2	stabilin 2
chr10	87058426	87058576	151	*	chr10-373	349.5	+	Promoter (<=1kb)	10	87058046	87230588	172543	1	76640	ENSMUST00000169849.2	380	ENSMUSG00000047129	1700113H08Rik	RIKEN cDNA 1700113H08 gene
chr10	87416682	87416832	151	*	chr10-2712	51	+	Distal Intergenic	10	87490819	87493660	2842	2	17172	ENSMUST00000020243.9	76828	ENSMUSG00000020052	Ascl1	achaete-scute family bHLH transcription factor 1
chr10	87493610	87493760	151	*	chr10-1966	71.5	+	Promoter (<=1kb)	10	87490819	87493660	2842	2	17172	ENSMUST00000020243.9	0	ENSMUSG00000020052	Ascl1	achaete-scute family bHLH transcription factor 1
chr10	87926674	87926824	151	*	chr10-4287	31.5	+	Intron (ENSMUST00000122386.7/16000, intron 4 of 4)	10	87966847	87967761	915	1	22172	ENSMUST00000219550.1	-40023	NA	Tyms-ps	thymidylate synthase, pseudogene
chr10	88067413	88067563	151	*	chr10-3835	35	+	Distal Intergenic	10	88091072	88092375	1304	1	110312	ENSMUST00000048621.7	-23509	ENSMUSG00000035383	Pmch	pro-melanin-concentrating hormone
chr10	88321153	88321303	151	*	chr10-1967	68.5	+	Downstream (1-2kb)	10	88322804	88356996	34193	2	71712	ENSMUST00000156097.1	35693	ENSMUSG00000020057	Dram1	DNA-damage regulated autophagy modulator 1
chr10	88321880	88322030	151	*	chr10-2639	49	+	Downstream (<1kb)	10	88322804	88356996	34193	2	71712	ENSMUST00000156097.1	34966	ENSMUSG00000020057	Dram1	DNA-damage regulated autophagy modulator 1
chr10	88457960	88458110	151	*	chr10-3561	37.5	+	Promoter (1-2kb)	10	88459569	88473235	13667	1	20962	ENSMUST00000020252.9	-1459	ENSMUSG00000020059	Sycp3	synaptonemal complex protein 3
chr10	88460540	88460690	151	*	chr10-5146	28.5	+	Promoter (<=1kb)	10	88459664	88473236	13573	1	20962	ENSMUST00000125612.1	876	ENSMUSG00000020059	Sycp3	synaptonemal complex protein 3
chr10	89160157	89160307	151	*	chr10-4106	29.5	+	Intron (ENSMUST00000182462.7/320091, intron 1 of 26)	10	89067732	89257136	189405	2	320091	ENSMUST00000181976.7	96829	ENSMUSG00000035189	Ano4	anoctamin 4
chr10	89395896	89396046	151	*	chr10-1248	110	+	Distal Intergenic	10	89421512	89433842	12331	2	237436	ENSMUST00000220234.1	37796	ENSMUSG00000074802	Gas2l3	growth arrest-specific 2 like 3
chr10	89833351	89833501	151	*	chr10-5323	21.5	+	Distal Intergenic	10	89811871	89818288	6418	1	75089	ENSMUST00000219819.1	21480	ENSMUSG00000019951	Uhrf1bp1l	UHRF1 (ICBP90) binding protein 1-like
chr10	89872667	89872817	151	*	chr10-1296	109	+	Promoter (<=1kb)	10	89873509	90970219	1096711	1	77531	ENSMUST00000183156.7	-692	ENSMUSG00000058589	Anks1b	ankyrin repeat and sterile alpha motif domain containing 1B
chr10	90728713	90728863	151	*	chr10-1607	84	+	Intron (ENSMUST00000183156.7/77531, intron 17 of 25)	10	90829111	90941465	112355	1	77531	ENSMUST00000182192.7	-100248	ENSMUSG00000058589	Anks1b	ankyrin repeat and sterile alpha motif domain containing 1B
chr10	90829166	90829316	151	*	chr10-847	164.5	+	Promoter (<=1kb)	10	90829121	90897317	68197	1	77531	ENSMUST00000183051.7	45	ENSMUSG00000058589	Anks1b	ankyrin repeat and sterile alpha motif domain containing 1B
chr10	90829546	90829696	151	*	chr10-1485	94	+	Promoter (<=1kb)	10	90829566	90971457	141892	1	77531	ENSMUST00000179694.8	0	ENSMUSG00000058589	Anks1b	ankyrin repeat and sterile alpha motif domain containing 1B
chr10	90964586	90964736	151	*	chr10-1637	87	+	Intron (ENSMUST00000183156.7/77531, intron 24 of 25)	10	90996740	90999719	2980	2	11783	ENSMUST00000161095.1	34983	ENSMUSG00000019979	Apaf1	apoptotic peptidase activating factor 1
chr10	90969521	90969671	151	*	chr10-2559	55.5	+	3' UTR	10	90996740	90999719	2980	2	11783	ENSMUST00000161095.1	30048	ENSMUSG00000019979	Apaf1	apoptotic peptidase activating factor 1
chr10	91345607	91345757	151	*	chr10-3441	40	+	Distal Intergenic	10	91208258	91220642	12385	2	102633753	ENSMUST00000216311.1	-124965	NA	4930534H03Rik	RIKEN cDNA 4930534H03 gene
chr10	91439539	91439689	151	*	chr10-4108	36.5	+	Distal Intergenic	10	91208258	91220642	12385	2	102633753	ENSMUST00000216311.1	-218897	NA	4930534H03Rik	RIKEN cDNA 4930534H03 gene
chr10	91507206	91507356	151	*	chr10-2226	69	+	Distal Intergenic	10	91208258	91220642	12385	2	102633753	ENSMUST00000216311.1	-286564	NA	4930534H03Rik	RIKEN cDNA 4930534H03 gene
chr10	91905316	91905466	151	*	chr10-3617	31	+	Intron (ENSMUST00000217529.1/102633867, intron 2 of 8)	10	91888829	91953580	64752	1	102633867	ENSMUST00000217529.1	16487	ENSMUSG00000111657	Gm31592	predicted gene, 31592
chr10	92743271	92743421	151	*	chr10-1596	91.5	+	Distal Intergenic	10	92684746	92722420	37675	2	17997	ENSMUST00000020163.6	-20851	ENSMUSG00000019988	Nedd1	neural precursor cell expressed, developmentally down-regulated gene 1
chr10	93063756	93063906	151	*	chr10-4004	28.5	+	Intron (ENSMUST00000168110.7/380654, intron 4 of 66)	10	93066763	93070251	3489	2	380654	ENSMUST00000171781.1	6345	ENSMUSG00000020014	Cfap54	cilia and flagella associated protein 54
chr10	93515595	93515745	151	*	chr10-2797	47.5	+	Intron (ENSMUST00000129421.7/15109, intron 19 of 19)	10	93501125	93516666	15542	1	15109	ENSMUST00000152883.1	14470	ENSMUSG00000020017	Hal	histidine ammonia lyase
chr10	93559894	93560044	151	*	chr10-446	312	+	Promoter (4-5kb)	10	93564831	93574048	9218	1	237465	ENSMUST00000128786.1	-4787	ENSMUSG00000036168	Ccdc38	coiled-coil domain containing 38
chr10	93840733	93840883	151	*	chr10-2256	51.5	+	Intron (ENSMUST00000095333.5/327799, intron 1 of 3)	10	93833818	93858088	24271	1	327799	ENSMUST00000216224.1	6915	ENSMUSG00000020020	Usp44	ubiquitin specific peptidase 44
chr10	94148214	94148364	151	*	chr10-939	164.5	+	Promoter (<=1kb)	10	94148419	94195681	47263	1	22025	ENSMUST00000092213.10	-55	ENSMUSG00000005897	Nr2c1	nuclear receptor subfamily 2, group C, member 1
chr10	94344792	94344942	151	*	chr10-1646	77.5	+	Intron (ENSMUST00000147869.1/319880, intron 1 of 1)	10	94312137	94375595	63459	1	319880	ENSMUST00000139230.1	32655	ENSMUSG00000020023	Tmcc3	transmembrane and coiled coil domains 3
chr10	94450565	94450715	151	*	chr10-3921	35	+	Intron (ENSMUST00000132743.2/319880, intron 2 of 2)	10	94514857	94590956	76100	1	319880	ENSMUST00000065060.11	-64142	ENSMUSG00000020023	Tmcc3	transmembrane and coiled coil domains 3
chr10	94571986	94572136	151	*	chr10-2279	55	+	Promoter (3-4kb)	10	94575257	94588117	12861	1	319880	ENSMUST00000121471.7	-3121	ENSMUSG00000020023	Tmcc3	transmembrane and coiled coil domains 3
chr10	94631845	94631995	151	*	chr10-4610	23.5	+	Intron (ENSMUST00000219287.1/ENSMUST00000219287.1, intron 1 of 1)	10	94586137	94586199	63	2	102466817	ENSMUST00000184071.1	-45646	ENSMUSG00000098544	Mir7211	microRNA 7211
chr10	94990962	94991112	151	*	chr10-1195	131.5	+	Distal Intergenic	10	94790866	94944835	153970	2	54712	ENSMUST00000099337.4	-46127	ENSMUSG00000074785	Plxnc1	plexin C1
chr10	95044023	95044173	151	*	chr10-3621	34	+	Distal Intergenic	10	94790866	94944835	153970	2	54712	ENSMUST00000099337.4	-99188	ENSMUSG00000074785	Plxnc1	plexin C1
chr10	95138658	95138808	151	*	chr10-2608	52	+	Intron (ENSMUST00000220248.1/628062, intron 2 of 3)	10	95120582	95145825	25244	2	628062	ENSMUST00000220248.1	7017	ENSMUSG00000112481	Gm29684	predicted gene, 29684
chr10	95245148	95245298	151	*	chr10-3386	40.5	+	Intron (ENSMUST00000220279.1/12905, intron 1 of 1)	10	95174746	95322965	148220	2	12905	ENSMUST00000220279.1	77667	ENSMUSG00000045867	Cradd	CASP2 and RIPK1 domain containing adaptor with death domain
chr10	95453401	95453551	151	*	chr10-2759	46.5	+	Intron (ENSMUST00000219379.1/ENSMUST00000219379.1, intron 2 of 2)	10	95417375	95428640	11266	1	70523	ENSMUST00000181781.1	36026	ENSMUSG00000097766	5730420D15Rik	RIKEN cDNA 5730420D15 gene
chr10	95487683	95487833	151	*	chr10-3274	46	+	Intron (ENSMUST00000219019.1/67270, intron 5 of 5)	10	95480805	95500523	19719	2	67270	ENSMUST00000219019.1	12690	ENSMUSG00000062981	Mrpl42	mitochondrial ribosomal protein L42
chr10	95576955	95577105	151	*	chr10-3504	35.5	+	Distal Intergenic	10	95547007	95564146	17140	2	71207	ENSMUST00000020217.6	-12809	ENSMUSG00000020029	Nudt4	nudix (nucleoside diphosphate linked moiety X)-type motif 4
chr10	95623269	95623419	151	*	chr10-2257	58.5	+	Distal Intergenic	10	95547007	95564146	17140	2	71207	ENSMUST00000020217.6	-59123	ENSMUSG00000020029	Nudt4	nudix (nucleoside diphosphate linked moiety X)-type motif 4
chr10	95690061	95690211	151	*	chr10-4295	29.5	+	Distal Intergenic	10	95547007	95564146	17140	2	71207	ENSMUST00000020217.6	-125915	ENSMUSG00000020029	Nudt4	nudix (nucleoside diphosphate linked moiety X)-type motif 4
chr10	95773544	95773694	151	*	chr10-851	184.5	+	Exon (ENSMUST00000187483.6/ENSMUST00000187483.6, exon 2 of 6)	10	95940650	95975501	34852	1	216238	ENSMUST00000219207.1	-166956	ENSMUSG00000036499	Eea1	early endosome antigen 1
chr10	95831004	95831154	151	*	chr10-3032	45.5	+	Intron (ENSMUST00000220129.1/ENSMUST00000220129.1, intron 1 of 1)	10	95940650	95975501	34852	1	216238	ENSMUST00000219207.1	-109496	ENSMUSG00000036499	Eea1	early endosome antigen 1
chr10	96236150	96236300	151	*	chr10-2151	52	+	Intron (ENSMUST00000219638.1/74881, intron 3 of 5)	10	96226207	96248708	22502	1	74881	ENSMUST00000218720.1	9943	ENSMUSG00000112762	4930459C07Rik	RIKEN cDNA 4930459C07 gene
chr10	96371156	96371306	151	*	chr10-2380	58.5	+	Distal Intergenic	10	96226207	96248708	22502	1	74881	ENSMUST00000218720.1	144949	ENSMUSG00000112762	4930459C07Rik	RIKEN cDNA 4930459C07 gene
chr10	96521125	96521275	151	*	chr10-2838	51	+	Intron (ENSMUST00000219016.1/ENSMUST00000219016.1, intron 1 of 1)	10	96617006	96622809	5804	1	12226	ENSMUST00000038377.8	-95731	ENSMUSG00000036478	Btg1	B cell translocation gene 1, anti-proliferative
chr10	96524525	96524675	151	*	chr10-4298	27	+	Intron (ENSMUST00000219313.1/ENSMUST00000219313.1, intron 2 of 2)	10	96617006	96622809	5804	1	12226	ENSMUST00000038377.8	-92331	ENSMUSG00000036478	Btg1	B cell translocation gene 1, anti-proliferative
chr10	96649649	96649799	151	*	chr10-2760	46	+	Distal Intergenic	10	96617554	96618668	1115	1	12226	ENSMUST00000218953.1	32095	ENSMUSG00000036478	Btg1	B cell translocation gene 1, anti-proliferative
chr10	96739091	96739241	151	*	chr10-3222	44.5	+	Distal Intergenic	10	96617554	96618668	1115	1	12226	ENSMUST00000218953.1	121537	ENSMUSG00000036478	Btg1	B cell translocation gene 1, anti-proliferative
chr10	97692893	97693043	151	*	chr10-2467	54.5	+	Promoter (<=1kb)	10	97693059	97694923	1865	1	66716	ENSMUST00000060703.5	-16	ENSMUSG00000047025	Ccer1	coiled-coil glutamate-rich protein 1
chr10	98136711	98136861	151	*	chr10-2717	53.5	+	Distal Intergenic	10	97681414	97967090	285677	2	100038699	ENSMUST00000220233.1	-169621	ENSMUSG00000074776	Gm10754	predicted gene 10754
chr10	98447077	98447227	151	*	chr10-4612	29.5	+	Distal Intergenic	10	98299927	98351874	51948	2	667438	ENSMUST00000218457.1	-95203	ENSMUSG00000112896	Gm8633	predicted gene 8633
chr10	99097502	99097652	151	*	chr10-4725	26.5	+	Promoter (9-10kb)	10	99107036	99197988	90953	1	382406	ENSMUST00000020113.14	-9384	ENSMUSG00000019952	Poc1b	POC1 centriolar protein B
chr10	99198141	99198291	151	*	chr10-3329	34.5	+	Distal Intergenic	10	99192892	99196850	3959	1	382406	ENSMUST00000162847.1	5249	ENSMUSG00000019952	Poc1b	POC1 centriolar protein B
chr10	99279665	99279815	151	*	chr10-2840	39.5	+	Distal Intergenic	10	99265641	99266799	1159	1	67603	ENSMUST00000220218.1	14024	ENSMUSG00000019960	Dusp6	dual specificity phosphatase 6
chr10	99417783	99417933	151	*	chr10-1675	81.5	+	Intron (ENSMUST00000189035.1/ENSMUST00000189035.1, intron 2 of 2)	10	99265641	99266799	1159	1	67603	ENSMUST00000220218.1	152142	ENSMUSG00000019960	Dusp6	dual specificity phosphatase 6
chr10	99574070	99574220	151	*	chr10-5160	26	+	Distal Intergenic	10	99609171	99658134	48964	1	100504202	ENSMUST00000218263.1	-34951	ENSMUSG00000111962	Gm20110	predicted gene, 20110
chr10	99580250	99580400	151	*	chr10-5330	26	+	Distal Intergenic	10	99609171	99658134	48964	1	100504202	ENSMUST00000218263.1	-28771	ENSMUSG00000111962	Gm20110	predicted gene, 20110
chr10	99599830	99599980	151	*	chr10-4007	30	+	Promoter (9-10kb)	10	99609171	99658134	48964	1	100504202	ENSMUST00000218263.1	-9191	ENSMUSG00000111962	Gm20110	predicted gene, 20110
chr10	100010415	100010565	151	*	chr10-2680	44.5	+	Promoter (5-6kb)	10	100015630	100100416	84787	1	17311	ENSMUST00000105283.8	-5065	ENSMUSG00000019966	Kitl	kit ligand
chr10	100038621	100038771	151	*	chr10-1969	64.5	+	Intron (ENSMUST00000105283.8/17311, intron 1 of 9)	10	100015916	100096398	80483	1	17311	ENSMUST00000020129.7	22705	ENSMUSG00000019966	Kitl	kit ligand
chr10	100048694	100048844	151	*	chr10-4008	32.5	+	Intron (ENSMUST00000105283.8/17311, intron 1 of 9)	10	100015916	100096398	80483	1	17311	ENSMUST00000020129.7	32778	ENSMUSG00000019966	Kitl	kit ligand
chr10	100476750	100476900	151	*	chr10-2130	64.5	+	Exon (ENSMUST00000058154.14/237500, exon 3 of 14)	10	100476640	100487267	10628	2	237500	ENSMUST00000128009.1	10367	ENSMUSG00000036676	Tmtc3	transmembrane and tetratricopeptide repeat containing 3
chr10	104698753	104698903	151	*	chr10-3623	38.5	+	Distal Intergenic	10	104287269	104287376	108	1	102465222	ENSMUST00000183556.1	411484	ENSMUSG00000099264	Mir6411	microRNA 6411
chr10	104713687	104713837	151	*	chr10-4009	37	+	Distal Intergenic	10	104287269	104287376	108	1	102465222	ENSMUST00000183556.1	426418	ENSMUSG00000099264	Mir6411	microRNA 6411
chr10	105189961	105190111	151	*	chr10-3445	38.5	+	3' UTR	10	105189662	105199704	10043	2	278279	ENSMUST00000133441.1	9593	ENSMUSG00000036019	Tmtc2	transmembrane and tetratricopeptide repeat containing 2
chr10	105476608	105476758	151	*	chr10-2357	51.5	+	Intron (ENSMUST00000061506.8/278279, intron 1 of 11)	10	105413443	105535988	122546	2	278279	ENSMUST00000139741.1	59230	ENSMUSG00000036019	Tmtc2	transmembrane and tetratricopeptide repeat containing 2
chr10	105510000	105510150	151	*	chr10-2564	54.5	+	Intron (ENSMUST00000061506.8/278279, intron 1 of 11)	10	105413443	105535988	122546	2	278279	ENSMUST00000139741.1	25838	ENSMUSG00000036019	Tmtc2	transmembrane and tetratricopeptide repeat containing 2
chr10	107124084	107124234	151	*	chr10-1445	88.5	+	Promoter (<=1kb)	10	106965082	107123668	158587	2	380660	ENSMUST00000044668.4	-416	ENSMUSG00000035948	Acss3	acyl-CoA synthetase short-chain family member 3
chr10	107169394	107169544	151	*	chr10-5332	25	+	Distal Intergenic	10	106965082	107123668	158587	2	380660	ENSMUST00000044668.4	-45726	ENSMUSG00000035948	Acss3	acyl-CoA synthetase short-chain family member 3
chr10	107752431	107752581	151	*	chr10-1880	69	+	Distal Intergenic	10	107517049	107720051	203003	2	237523	ENSMUST00000050702.8	-32380	ENSMUSG00000035916	Ptprq	protein tyrosine phosphatase, receptor type, Q
chr10	107930723	107930873	151	*	chr10-2065	62.5	+	Distal Intergenic	10	107946645	107977834	31190	1	628877	ENSMUST00000219670.1	-15772	ENSMUSG00000112910	Gm29685	predicted gene, 29685
chr10	107946510	107946660	151	*	chr10-3446	43.5	+	Promoter (<=1kb)	10	107946645	107977834	31190	1	628877	ENSMUST00000219670.1	0	ENSMUSG00000112910	Gm29685	predicted gene, 29685
chr10	108031953	108032103	151	*	chr10-4730	27.5	+	Distal Intergenic	10	107946645	107977834	31190	1	628877	ENSMUST00000219670.1	85308	ENSMUSG00000112910	Gm29685	predicted gene, 29685
chr10	108289346	108289496	151	*	chr10-3927	29	+	Distal Intergenic	10	108332121	108414240	82120	1	114774	ENSMUST00000095313.4	-42625	ENSMUSG00000035873	Pawr	PRKC, apoptosis, WT1, regulator
chr10	108332660	108332810	151	*	chr10-548	274.5	+	Promoter (<=1kb)	10	108332817	108413754	80938	1	114774	ENSMUST00000218332.1	-7	ENSMUSG00000035873	Pawr	PRKC, apoptosis, WT1, regulator
chr10	108384235	108384385	151	*	chr10-2963	47.5	+	Intron (ENSMUST00000095313.4/114774, intron 3 of 6)	10	108417251	108451616	34366	1	102640148	ENSMUST00000217857.1	-32866	ENSMUSG00000112532	Gm36283	predicted gene, 36283
chr10	108471921	108472071	151	*	chr10-2842	51	+	Distal Intergenic	10	108446602	108453296	6695	1	102640148	ENSMUST00000220211.1	25319	ENSMUSG00000112532	Gm36283	predicted gene, 36283
chr10	108610323	108610473	151	*	chr10-5010	24	+	Intron (ENSMUST00000105276.7/20979, intron 9 of 11)	10	108627286	108636964	9679	2	20979	ENSMUST00000147593.1	26491	ENSMUSG00000035864	Syt1	synaptotagmin I
chr10	108893427	108893577	151	*	chr10-3447	31.5	+	Intron (ENSMUST00000105276.7/20979, intron 3 of 11)	10	108899432	109009100	109669	2	20979	ENSMUST00000126278.1	115523	ENSMUSG00000035864	Syt1	synaptotagmin I
chr10	110169530	110169680	151	*	chr10-3130	36	+	Intron (ENSMUST00000160159.2/ENSMUST00000160159.2, intron 3 of 4)	10	109681259	110000219	318961	2	260315	ENSMUST00000032719.14	-169311	ENSMUSG00000020181	Nav3	neuron navigator 3
chr10	110445978	110446128	151	*	chr10-2965	40	+	Intron (ENSMUST00000160159.2/ENSMUST00000160159.2, intron 1 of 4)	10	110596266	110615796	19531	1	109335	ENSMUST00000220061.1	-150138	ENSMUSG00000112398	9230102K24Rik	RIKEN cDNA 9230102K24 gene
chr10	110881415	110881565	151	*	chr10-3392	37	+	Intron (ENSMUST00000188776.6/75630, intron 2 of 2)	10	110784585	110896488	111904	2	75630	ENSMUST00000188776.6	14923	ENSMUSG00000101801	1700020G17Rik	RIKEN cDNA 1700020G17 gene
chr10	111117261	111117411	151	*	chr10-4201	34	+	Distal Intergenic	10	111164752	111297249	132498	1	237542	ENSMUST00000105275.8	-47341	ENSMUSG00000020189	Osbpl8	oxysterol binding protein-like 8
chr10	111145821	111145971	151	*	chr10-3508	35.5	+	Distal Intergenic	10	111164752	111297249	132498	1	237542	ENSMUST00000105275.8	-18781	ENSMUSG00000020189	Osbpl8	oxysterol binding protein-like 8
chr10	111196678	111196828	151	*	chr10-5722	26	+	Intron (ENSMUST00000105275.8/237542, intron 1 of 23)	10	111164802	111293754	128953	1	237542	ENSMUST00000095310.2	31876	ENSMUSG00000020189	Osbpl8	oxysterol binding protein-like 8
chr10	111378153	111378303	151	*	chr10-2844	46	+	Distal Intergenic	10	111298679	111301727	3049	1	71769	ENSMUST00000040454.4	79474	ENSMUSG00000035759	Bbs10	Bardet-Biedl syndrome 10 (human)
chr10	111408361	111408511	151	*	chr10-3082	49.5	+	Distal Intergenic	10	111473223	111496884	23662	1	53605	ENSMUST00000065917.15	-64712	ENSMUSG00000058799	Nap1l1	nucleosome assembly protein 1-like 1
chr10	111520111	111520261	151	*	chr10-2300	59.5	+	Distal Intergenic	10	111507696	111508165	470	1	21664	ENSMUST00000186359.1	12415	ENSMUSG00000020205	Phlda1	pleckstrin homology like domain, family A, member 1
chr10	111537285	111537435	151	*	chr10-2382	56	+	Distal Intergenic	10	111507696	111508165	470	1	21664	ENSMUST00000186359.1	29589	ENSMUSG00000020205	Phlda1	pleckstrin homology like domain, family A, member 1
chr10	111618454	111618604	151	*	chr10-4624	29	+	Distal Intergenic	10	111586719	111594273	7555	2	71321	ENSMUST00000181547.1	-24181	ENSMUSG00000097082	4933440J02Rik	RIKEN cDNA 4933440J02 gene
chr10	111636699	111636849	151	*	chr10-4625	28.5	+	Distal Intergenic	10	111586719	111594273	7555	2	71321	ENSMUST00000181547.1	-42426	ENSMUSG00000097082	4933440J02Rik	RIKEN cDNA 4933440J02 gene
chr10	111681142	111681292	151	*	chr10-2302	66	+	Distal Intergenic	10	111586719	111594273	7555	2	71321	ENSMUST00000181547.1	-86869	ENSMUSG00000097082	4933440J02Rik	RIKEN cDNA 4933440J02 gene
chr10	111694804	111694954	151	*	chr10-4627	28	+	Distal Intergenic	10	111586719	111594273	7555	2	71321	ENSMUST00000181547.1	-100531	ENSMUSG00000097082	4933440J02Rik	RIKEN cDNA 4933440J02 gene
chr10	111721181	111721331	151	*	chr10-2644	51	+	Distal Intergenic	10	111586719	111594273	7555	2	71321	ENSMUST00000181547.1	-126908	ENSMUSG00000097082	4933440J02Rik	RIKEN cDNA 4933440J02 gene
chr10	111880405	111880555	151	*	chr10-3227	43	+	Promoter (6-7kb)	10	111854521	111874376	19856	2	629206	ENSMUST00000220339.1	-6029	ENSMUSG00000112533	Gm20758	predicted gene, 20758
chr10	111928070	111928220	151	*	chr10-2682	46	+	Distal Intergenic	10	111972664	111988432	15769	1	52705	ENSMUST00000163048.7	-44444	ENSMUSG00000063334	Krr1	KRR1, small subunit (SSU) processome component, homolog (yeast)
chr10	111997167	111997317	151	*	chr10-3083	39	+	Promoter (<=1kb)	10	111985448	111997264	11817	2	73690	ENSMUST00000074805.11	0	ENSMUSG00000056888	Glipr1	GLI pathogenesis-related 1 (glioma)
chr10	112123487	112123637	151	*	chr10-4869	25	+	Distal Intergenic	10	112163621	112216555	52935	1	353025	ENSMUST00000092176.7	-39984	ENSMUSG00000035694	Caps2	calcyphosphine 2
chr10	112744063	112744213	151	*	chr10-2799	48	+	Intron (ENSMUST00000187828.6/69355, intron 2 of 3)	10	112726926	112785602	58677	1	69355	ENSMUST00000189116.1	17137	ENSMUSG00000100314	1700010J16Rik	RIKEN cDNA 1700010J16 gene
chr10	115280852	115281002	151	*	chr10-4734	29	+	Distal Intergenic	10	115197872	115251467	53596	2	66687	ENSMUST00000020339.9	-29385	ENSMUSG00000020130	Tbc1d15	TBC1 domain family, member 15
chr10	115350926	115351076	151	*	chr10-2185	61.5	+	Promoter (1-2kb)	10	115343743	115349064	5322	2	67226	ENSMUST00000219821.1	-1862	ENSMUSG00000069520	Tmem19	transmembrane protein 19
chr10	117131606	117131756	151	*	chr10-1859	78.5	+	Promoter (<=1kb)	10	117084411	117130846	46436	2	327826	ENSMUST00000218868.1	-760	ENSMUSG00000020170	Frs2	fibroblast growth factor receptor substrate 2
chr10	117424241	117424391	151	*	chr10-2444	53.5	+	Distal Intergenic	10	117446015	117447493	1479	2	102634600	ENSMUST00000220189.1	23102	ENSMUSG00000112344	Gm32141	predicted gene, 32141
chr10	117516285	117516435	151	*	chr10-1424	104	+	Distal Intergenic	10	117446015	117447493	1479	2	102634600	ENSMUST00000220189.1	-68792	ENSMUSG00000112344	Gm32141	predicted gene, 32141
chr10	117640153	117640303	151	*	chr10-2445	53	+	Intron (ENSMUST00000123374.7/70574, intron 2 of 3)	10	117629500	117687352	57853	1	70574	ENSMUST00000020399.5	10653	ENSMUSG00000020183	Cpm	carboxypeptidase M
chr10	117663900	117664050	151	*	chr10-1757	78	+	Intron (ENSMUST00000123374.7/70574, intron 3 of 3)	10	117675893	117684934	9042	1	70574	ENSMUST00000141991.1	-11843	ENSMUSG00000020183	Cpm	carboxypeptidase M
chr10	117675746	117675896	151	*	chr10-2530	56.5	+	Promoter (<=1kb)	10	117675893	117684934	9042	1	70574	ENSMUST00000141991.1	0	ENSMUSG00000020183	Cpm	carboxypeptidase M
chr10	117891465	117891615	151	*	chr10-2888	45.5	+	Distal Intergenic	10	117925459	117948292	22834	1	71067	ENSMUST00000217950.1	-33844	ENSMUSG00000112500	4933411E08Rik	RIKEN cDNA 4933411E08 gene
chr10	118001624	118001774	151	*	chr10-3572	33.5	+	Distal Intergenic	10	117925459	117948292	22834	1	71067	ENSMUST00000217950.1	76165	ENSMUSG00000112500	4933411E08Rik	RIKEN cDNA 4933411E08 gene
chr10	118034605	118034755	151	*	chr10-5021	28	+	Distal Intergenic	10	118141811	118146760	4950	1	17245	ENSMUST00000219827.1	-107056	ENSMUSG00000020212	Mdm1	transformed mouse 3T3 cell double minute 1
chr10	118133157	118133307	151	*	chr10-1370	104	+	Promoter (8-9kb)	10	118141811	118146760	4950	1	17245	ENSMUST00000219827.1	-8504	ENSMUSG00000020212	Mdm1	transformed mouse 3T3 cell double minute 1
chr10	118165185	118165335	151	*	chr10-4206	33.5	+	Intron (ENSMUST00000020437.12/17245, intron 12 of 13)	10	118157012	118158468	1457	1	17245	ENSMUST00000217767.1	8173	ENSMUSG00000020212	Mdm1	transformed mouse 3T3 cell double minute 1
chr10	118197106	118197256	151	*	chr10-2719	51	+	Promoter (7-8kb)	10	118204942	118210047	5106	1	50929	ENSMUST00000096691.4	-7686	ENSMUSG00000074695	Il22	interleukin 22
chr10	118300559	118300709	151	*	chr10-3230	44.5	+	Promoter (5-6kb)	10	118289629	118295038	5410	2	116849	ENSMUST00000163808.1	-5521	ENSMUSG00000090461	Iltifb	interleukin 10-related T cell-derived inducible factor beta
chr10	118507678	118507828	151	*	chr10-3634	44.5	+	Intron (ENSMUST00000220034.1/103214, intron 4 of 4)	10	118502035	118556525	54491	2	103214	ENSMUST00000220034.1	48697	ENSMUSG00000112230	Ifngas1	Ifng antisense RNA 1
chr10	118550218	118550368	151	*	chr10-1822	76	+	Intron (ENSMUST00000220034.1/103214, intron 1 of 4)	10	118502035	118556525	54491	2	103214	ENSMUST00000220034.1	6157	ENSMUSG00000112230	Ifngas1	Ifng antisense RNA 1
chr10	118569595	118569745	151	*	chr10-1232	122	+	Distal Intergenic	10	118502035	118556525	54491	2	103214	ENSMUST00000220034.1	-13070	ENSMUSG00000112230	Ifngas1	Ifng antisense RNA 1
chr10	118596369	118596519	151	*	chr10-3276	42.5	+	Distal Intergenic	10	118502035	118556525	54491	2	103214	ENSMUST00000220034.1	-39844	ENSMUSG00000112230	Ifngas1	Ifng antisense RNA 1
chr10	118643648	118643798	151	*	chr10-1666	87.5	+	Distal Intergenic	10	118714481	118715726	1246	2	102636202	ENSMUST00000219594.1	71928	NA	Gm33337	predicted gene, 33337
chr10	118706614	118706764	151	*	chr10-1758	79.5	+	Distal Intergenic	10	118714481	118715726	1246	2	102636202	ENSMUST00000219594.1	8962	NA	Gm33337	predicted gene, 33337
chr10	118714696	118714846	151	*	chr10-3231	36	+	Promoter (<=1kb)	10	118714481	118715726	1246	2	102636202	ENSMUST00000219594.1	880	NA	Gm33337	predicted gene, 33337
chr10	118749178	118749328	151	*	chr10-1221	110	+	Distal Intergenic	10	118714481	118715726	1246	2	102636202	ENSMUST00000219594.1	-33452	NA	Gm33337	predicted gene, 33337
chr10	118905213	118905363	151	*	chr10-2969	39.5	+	Distal Intergenic	10	118920381	118927143	6763	2	216377	ENSMUST00000219032.1	21780	ENSMUSG00000112854	Gm38403	predicted gene, 38403
chr10	118982656	118982806	151	*	chr10-5537	21	+	Distal Intergenic	10	118920381	118927143	6763	2	216377	ENSMUST00000219032.1	-55513	ENSMUSG00000112854	Gm38403	predicted gene, 38403
chr10	119043690	119043840	151	*	chr10-3936	36.5	+	Intron (ENSMUST00000220074.1/102636674, intron 3 of 3)	10	119028290	119050499	22210	2	102636674	ENSMUST00000220074.1	6659	ENSMUSG00000112778	Gm33677	predicted gene, 33677
chr10	119462944	119463094	151	*	chr10-1804	67	+	Exon (ENSMUST00000219716.1/ENSMUST00000219716.1, exon 1 of 1)	10	119453830	120087260	633431	1	74053	ENSMUST00000147356.8	9114	ENSMUSG00000034813	Grip1	glutamate receptor interacting protein 1
chr10	119644343	119644493	151	*	chr10-3703	40.5	+	Intron (ENSMUST00000077871.13/74053, intron 1 of 21)	10	119746063	119761699	15637	2	75321	ENSMUST00000153898.1	117206	ENSMUSG00000084764	Grip1os2	glutamate receptor interacting protein 1, opposite strand 2
chr10	119674100	119674250	151	*	chr10-4017	37	+	Intron (ENSMUST00000077871.13/74053, intron 1 of 21)	10	119746063	119761699	15637	2	75321	ENSMUST00000153898.1	87449	ENSMUSG00000084764	Grip1os2	glutamate receptor interacting protein 1, opposite strand 2
chr10	119749803	119749953	151	*	chr10-3232	40	+	Intron (ENSMUST00000077871.13/74053, intron 1 of 21)	10	119746063	119761699	15637	2	75321	ENSMUST00000153898.1	11746	ENSMUSG00000084764	Grip1os2	glutamate receptor interacting protein 1, opposite strand 2
chr10	119824675	119824825	151	*	chr10-3704	32.5	+	Intron (ENSMUST00000077871.13/74053, intron 1 of 21)	10	119819525	120087060	267536	1	74053	ENSMUST00000144959.7	5150	ENSMUSG00000034813	Grip1	glutamate receptor interacting protein 1
chr10	119845813	119845963	151	*	chr10-3277	38.5	+	Promoter (4-5kb)	10	119850739	120077134	226396	1	74053	ENSMUST00000139352.7	-4776	ENSMUSG00000034813	Grip1	glutamate receptor interacting protein 1
chr10	119850974	119851124	151	*	chr10-2046	72.5	+	Promoter (<=1kb)	10	119850739	120077134	226396	1	74053	ENSMUST00000139352.7	235	ENSMUSG00000034813	Grip1	glutamate receptor interacting protein 1
chr10	119852401	119852551	151	*	chr10-4018	31	+	Promoter (<=1kb)	10	119825204	119852390	27187	2	78105	ENSMUST00000126965.1	-11	ENSMUSG00000085418	Grip1os1	glutamate receptor interacting protein 1, opposite strand 1
chr10	119869140	119869290	151	*	chr10-2802	51.5	+	Intron (ENSMUST00000077871.13/74053, intron 1 of 21)	10	119825204	119852390	27187	2	78105	ENSMUST00000126965.1	-16750	ENSMUSG00000085418	Grip1os1	glutamate receptor interacting protein 1, opposite strand 1
chr10	119870062	119870212	151	*	chr10-1419	116	+	Intron (ENSMUST00000077871.13/74053, intron 1 of 21)	10	119825204	119852390	27187	2	78105	ENSMUST00000126965.1	-17672	ENSMUSG00000085418	Grip1os1	glutamate receptor interacting protein 1, opposite strand 1
chr10	119935410	119935560	151	*	chr10-2847	44.5	+	Intron (ENSMUST00000077871.13/74053, intron 3 of 21)	10	119909947	120075517	165571	1	74053	ENSMUST00000127787.1	25463	ENSMUSG00000034813	Grip1	glutamate receptor interacting protein 1
chr10	119979697	119979847	151	*	chr10-2006	58.5	+	Intron (ENSMUST00000077871.13/74053, intron 8 of 21)	10	119992720	120087261	94542	1	74053	ENSMUST00000130387.7	-12873	ENSMUSG00000034813	Grip1	glutamate receptor interacting protein 1
chr10	120041524	120041674	151	*	chr10-4120	30	+	Intron (ENSMUST00000077871.13/74053, intron 17 of 21)	10	119993106	120087260	94155	1	74053	ENSMUST00000081260.2	48418	ENSMUSG00000034813	Grip1	glutamate receptor interacting protein 1
chr10	120060653	120060803	151	*	chr10-2890	47.5	+	Intron (ENSMUST00000077871.13/74053, intron 20 of 21)	10	120084708	120092209	7502	2	117599	ENSMUST00000148241.7	31406	ENSMUSG00000020228	Helb	helicase (DNA) B
chr10	120063128	120063278	151	*	chr10-2765	54.5	+	Intron (ENSMUST00000077871.13/74053, intron 20 of 21)	10	120084708	120092209	7502	2	117599	ENSMUST00000148241.7	28931	ENSMUSG00000020228	Helb	helicase (DNA) B
chr10	120072079	120072229	151	*	chr10-1304	94	+	Intron (ENSMUST00000077871.13/74053, intron 20 of 21)	10	120084708	120092209	7502	2	117599	ENSMUST00000148241.7	19980	ENSMUSG00000020228	Helb	helicase (DNA) B
chr10	120089095	120089245	151	*	chr10-2385	55.5	+	Promoter (2-3kb)	10	120084708	120092209	7502	2	117599	ENSMUST00000148241.7	2964	ENSMUSG00000020228	Helb	helicase (DNA) B
chr10	120089458	120089608	151	*	chr10-2386	46	+	Promoter (2-3kb)	10	120084708	120092209	7502	2	117599	ENSMUST00000148241.7	2601	ENSMUSG00000020228	Helb	helicase (DNA) B
chr10	120217015	120217165	151	*	chr10-1488	90	+	Promoter (3-4kb)	10	120220688	120224739	4052	1	68212	ENSMUST00000134203.7	-3523	ENSMUSG00000020225	Tmbim4	transmembrane BAX inhibitor motif containing 4
chr10	120239584	120239734	151	*	chr10-1270	111.5	+	Distal Intergenic	10	120227186	120232071	4886	1	66225	ENSMUST00000130198.2	12398	ENSMUSG00000020224	Llph	LLP homolog, long-term synaptic facilitation (Aplysia)
chr10	120384987	120385137	151	*	chr10-1759	77.5	+	Promoter (4-5kb)	10	120389523	120392793	3271	1	320626	ENSMUST00000161291.1	-4386	ENSMUSG00000090191	9230105E05Rik	RIKEN cDNA 9230105E05 gene
chr10	120442578	120442728	151	*	chr10-2532	46.5	+	Intron (ENSMUST00000072777.13/15364, intron 3 of 4)	10	120447991	120448110	120	2	791076	ENSMUST00000103249.1	5382	ENSMUSG00000076448	Mir763	microRNA 763
chr10	120539366	120539516	151	*	chr10-1587	84	+	Distal Intergenic	10	120361275	120476469	115195	2	15364	ENSMUST00000159699.1	-62897	ENSMUSG00000056758	Hmga2	high mobility group AT-hook 2
chr10	120552528	120552678	151	*	chr10-794	202	+	Distal Intergenic	10	120361275	120476469	115195	2	15364	ENSMUST00000159699.1	-76059	ENSMUSG00000056758	Hmga2	high mobility group AT-hook 2
chr10	120558237	120558387	151	*	chr10-1971	74.5	+	Distal Intergenic	10	120361275	120476469	115195	2	15364	ENSMUST00000159699.1	-81768	ENSMUSG00000056758	Hmga2	high mobility group AT-hook 2
chr10	120635890	120636040	151	*	chr10-2997	49.5	+	Exon (ENSMUST00000219022.1/ENSMUST00000219022.1, exon 1 of 2)	10	120765732	120774481	8750	1	70874	ENSMUST00000219219.1	-129692	ENSMUSG00000044544	4921513I03Rik	RIKEN cDNA 4921513I03 gene
chr10	120827329	120827479	151	*	chr10-2572	55	+	Intron (ENSMUST00000092143.11/320183, intron 4 of 6)	10	120783752	120850468	66717	2	320183	ENSMUST00000139961.1	22989	ENSMUSG00000051236	Msrb3	methionine sulfoxide reductase B3
chr10	120903961	120904111	151	*	chr10-1948	66	+	Promoter (4-5kb)	10	120781096	120899101	118006	2	320183	ENSMUST00000092143.11	-4860	ENSMUSG00000051236	Msrb3	methionine sulfoxide reductase B3
chr10	121153727	121153877	151	*	chr10-4517	35.5	+	Distal Intergenic	10	121199141	121202649	3509	2	74647	ENSMUST00000219710.1	48772	ENSMUSG00000112846	4930432O09Rik	RIKEN cDNA 4930432O09 gene
chr10	121202658	121202808	151	*	chr10-2766	45	+	Promoter (<=1kb)	10	121199141	121202649	3509	2	74647	ENSMUST00000219710.1	-9	ENSMUSG00000112846	4930432O09Rik	RIKEN cDNA 4930432O09 gene
chr10	121250210	121250360	151	*	chr10-1973	74	+	Distal Intergenic	10	121266609	121294648	28040	2	74694	ENSMUST00000218111.1	44288	ENSMUSG00000052302	Tbc1d30	TBC1 domain family, member 30
chr10	121305582	121305732	151	*	chr10-1076	121	+	Intron (ENSMUST00000064107.6/74694, intron 3 of 11)	10	121263820	121311189	47370	2	74694	ENSMUST00000064107.6	5457	ENSMUSG00000052302	Tbc1d30	TBC1 domain family, member 30
chr10	121340776	121340926	151	*	chr10-4023	35	+	Intron (ENSMUST00000219179.1/74694, intron 2 of 5)	10	121342128	121347242	5115	2	74694	ENSMUST00000219354.1	6316	ENSMUSG00000052302	Tbc1d30	TBC1 domain family, member 30
chr10	121350664	121350814	151	*	chr10-1525	92	+	Promoter (<=1kb)	10	121302083	121351278	49196	2	74694	ENSMUST00000219179.1	464	ENSMUSG00000052302	Tbc1d30	TBC1 domain family, member 30
chr10	121386397	121386547	151	*	chr10-1162	123.5	+	Intron (ENSMUST00000040344.6/75612, intron 9 of 13)	10	121383115	121397249	14135	1	75612	ENSMUST00000219216.1	3282	ENSMUSG00000034707	Gns	glucosamine (N-acetyl)-6-sulfatase
chr10	121430132	121430282	151	*	chr10-1108	129	+	Intron (ENSMUST00000026902.8/192678, intron 1 of 4)	10	121414387	121462213	47827	2	192678	ENSMUST00000219500.1	31931	ENSMUSG00000025795	Rassf3	Ras association (RalGDS/AF-6) domain family member 3
chr10	121501269	121501419	151	*	chr10-2446	51.5	+	Distal Intergenic	10	121410350	121476347	65998	2	192678	ENSMUST00000026902.8	-24922	ENSMUSG00000025795	Rassf3	Ras association (RalGDS/AF-6) domain family member 3
chr10	121641588	121641738	151	*	chr10-1196	133	+	Promoter (<=1kb)	10	121641588	121677301	35714	1	216393	ENSMUST00000142501.7	0	ENSMUSG00000047642	D930020B18Rik	RIKEN cDNA D930020B18 gene
chr10	121739838	121739988	151	*	chr10-623	244.5	+	Promoter (<=1kb)	10	121739937	121752865	12929	1	270802	ENSMUST00000065600.7	0	ENSMUSG00000053684	BC048403	cDNA sequence BC048403
chr10	121831012	121831162	151	*	chr10-3087	46.5	+	Promoter (7-8kb)	10	121806640	121823133	16494	2	117600	ENSMUST00000161156.1	-7879	ENSMUSG00000020121	Srgap1	SLIT-ROBO Rho GTPase activating protein 1
chr10	121853458	121853608	151	*	chr10-1057	143	+	Intron (ENSMUST00000020322.11/117600, intron 8 of 21)	10	121806640	121823133	16494	2	117600	ENSMUST00000161156.1	-30325	ENSMUSG00000020121	Srgap1	SLIT-ROBO Rho GTPase activating protein 1
chr10	121899858	121900008	151	*	chr10-3335	34	+	Intron (ENSMUST00000020322.11/117600, intron 3 of 21)	10	121806640	121823133	16494	2	117600	ENSMUST00000161156.1	-76725	ENSMUSG00000020121	Srgap1	SLIT-ROBO Rho GTPase activating protein 1
chr10	122413991	122414141	151	*	chr10-3575	36.5	+	Intron (ENSMUST00000218971.1/ENSMUST00000218971.1, intron 3 of 5)	10	122448499	122453452	4954	1	54140	ENSMUST00000020323.6	-34358	ENSMUSG00000020123	Avpr1a	arginine vasopressin receptor 1A
chr10	122578299	122578449	151	*	chr10-3137	44	+	Promoter (8-9kb)	10	122565023	122569891	4869	2	319272	ENSMUST00000219429.1	-8408	ENSMUSG00000112095	A130077B15Rik	RIKEN cDNA A130077B15 gene
chr10	122658900	122659050	151	*	chr10-5350	23	+	Distal Intergenic	10	122648339	122648435	97	1	102465223	ENSMUST00000184477.1	10561	ENSMUSG00000098522	Mir6412	microRNA 6412
chr10	122762812	122762962	151	*	chr10-1408	97.5	+	Intron (ENSMUST00000162853.7/319468, intron 1 of 5)	10	122757198	122811471	54274	1	319468	ENSMUST00000160315.1	5614	ENSMUSG00000034613	Ppm1h	protein phosphatase 1H (PP2C domain containing)
chr10	122778049	122778199	151	*	chr10-4026	32	+	Exon (ENSMUST00000218987.1/ENSMUST00000218987.1, exon 1 of 1)	10	122757198	122811471	54274	1	319468	ENSMUST00000160315.1	20851	ENSMUSG00000034613	Ppm1h	protein phosphatase 1H (PP2C domain containing)
chr10	122828274	122828424	151	*	chr10-3453	46.5	+	Intron (ENSMUST00000162853.7/319468, intron 4 of 5)	10	122811447	122886293	74847	1	319468	ENSMUST00000161371.1	16827	ENSMUSG00000034613	Ppm1h	protein phosphatase 1H (PP2C domain containing)
chr10	122830825	122830975	151	*	chr10-3708	29	+	Intron (ENSMUST00000162853.7/319468, intron 4 of 5)	10	122811447	122886293	74847	1	319468	ENSMUST00000161371.1	19378	ENSMUSG00000034613	Ppm1h	protein phosphatase 1H (PP2C domain containing)
chr10	122894694	122894844	151	*	chr10-1949	79.5	+	Promoter (<=1kb)	10	122895368	122941449	46082	1	319468	ENSMUST00000162969.1	-524	ENSMUSG00000034613	Ppm1h	protein phosphatase 1H (PP2C domain containing)
chr10	122895192	122895342	151	*	chr10-2157	63	+	Promoter (<=1kb)	10	122895368	122941449	46082	1	319468	ENSMUST00000162969.1	-26	ENSMUSG00000034613	Ppm1h	protein phosphatase 1H (PP2C domain containing)
chr10	122909488	122909638	151	*	chr10-1453	84	+	Intron (ENSMUST00000161487.7/319468, intron 8 of 8)	10	122895368	122941449	46082	1	319468	ENSMUST00000162969.1	14120	ENSMUSG00000034613	Ppm1h	protein phosphatase 1H (PP2C domain containing)
chr10	123072100	123072250	151	*	chr10-1371	114.5	+	Intron (ENSMUST00000073792.10/67074, intron 1 of 35)	10	122995349	123076025	80677	2	67074	ENSMUST00000037557.8	3775	ENSMUSG00000034602	Mon2	MON2 homolog, regulator of endosome to Golgi trafficking
chr10	123090089	123090239	151	*	chr10-3853	32.5	+	Distal Intergenic	10	122992060	123076505	84446	2	67074	ENSMUST00000073792.10	-13584	ENSMUSG00000034602	Mon2	MON2 homolog, regulator of endosome to Golgi trafficking
chr10	123191140	123191290	151	*	chr10-1588	81.5	+	Intron (ENSMUST00000220377.1/14479, intron 1 of 21)	10	123161447	123196926	35480	2	14479	ENSMUST00000219010.1	5636	ENSMUSG00000020124	Usp15	ubiquitin specific peptidase 15
chr10	123341411	123341561	151	*	chr10-2614	45.5	+	Intron (ENSMUST00000218926.1/268354, intron 1 of 5)	10	123264985	123740947	475963	1	268354	ENSMUST00000219723.1	76426	ENSMUSG00000044071	Tafa2	TAFA chemokine like family member 2
chr10	123629359	123629509	151	*	chr10-2722	57.5	+	Intron (ENSMUST00000218926.1/268354, intron 2 of 5)	10	123264985	123740947	475963	1	268354	ENSMUST00000219723.1	364374	ENSMUSG00000044071	Tafa2	TAFA chemokine like family member 2
chr10	125764513	125764663	151	*	chr10-1842	66	+	Distal Intergenic	10	125966219	125998013	31795	1	320398	ENSMUST00000217813.1	-201556	ENSMUSG00000020105	Lrig3	leucine-rich repeats and immunoglobulin-like domains 3
chr10	125994940	125995090	151	*	chr10-1515	98	+	Intron (ENSMUST00000217813.1/320398, intron 4 of 7)	10	125986722	125994466	7745	1	320398	ENSMUST00000218593.1	8218	ENSMUSG00000020105	Lrig3	leucine-rich repeats and immunoglobulin-like domains 3
chr10	126086833	126086983	151	*	chr10-3454	33	+	Distal Intergenic	10	126012425	126015230	2806	1	320398	ENSMUST00000219974.1	74408	ENSMUSG00000020105	Lrig3	leucine-rich repeats and immunoglobulin-like domains 3
chr10	126239179	126239329	151	*	chr10-4521	24.5	+	Distal Intergenic	10	126012425	126015230	2806	1	320398	ENSMUST00000219974.1	226754	ENSMUSG00000020105	Lrig3	leucine-rich repeats and immunoglobulin-like domains 3
chr10	126337432	126337582	151	*	chr10-4415	30	+	Distal Intergenic	10	126012425	126015230	2806	1	320398	ENSMUST00000219974.1	325007	ENSMUSG00000020105	Lrig3	leucine-rich repeats and immunoglobulin-like domains 3
chr10	126628188	126628338	151	*	chr10-4416	30	+	Distal Intergenic	10	126710282	126710391	110	2	102465224	ENSMUST00000184232.1	82053	ENSMUSG00000098756	Mir378d	microRNA 378d
chr10	126661342	126661492	151	*	chr10-2306	69	+	Distal Intergenic	10	126710282	126710391	110	2	102465224	ENSMUST00000184232.1	48899	ENSMUSG00000098756	Mir378d	microRNA 378d
chr10	126950668	126950818	151	*	chr10-1144	117	+	Promoter (7-8kb)	10	126958023	126960997	2975	1	102632477	ENSMUST00000217769.1	-7205	NA	Gm30539	predicted gene, 30539
chr10	126979449	126979599	151	*	chr10-810	194.5	+	Promoter (<=1kb)	10	126979029	126980800	1772	1	52468	ENSMUST00000219917.1	420	ENSMUSG00000078429	Ctdsp2	CTD (carboxy-terminal domain, RNA polymerase II, polypeptide A) small phosphatase 2
chr10	127189843	127189993	151	*	chr10-909	159.5	+	Promoter (<=1kb)	10	127182719	127189989	7271	2	52666	ENSMUST00000222006.1	0	ENSMUSG00000019467	Arhgef25	Rho guanine nucleotide exchange factor (GEF) 25
chr10	127195613	127195763	151	*	chr10-1301	122.5	+	Promoter (<=1kb)	10	127190378	127195709	5332	2	80904	ENSMUST00000038217.13	0	ENSMUSG00000040415	Dtx3	deltex 3, E3 ubiquitin ligase
chr10	127239078	127239228	151	*	chr10-3138	45.5	+	Exon (ENSMUST00000099172.4/16572, exon 14 of 29)	10	127229050	127263080	34031	2	16572	ENSMUST00000217895.1	23852	ENSMUSG00000074657	Kif5a	kinesin family member 5A
chr10	127288627	127288777	151	*	chr10-447	306	+	Promoter (<=1kb)	10	127286568	127288853	2286	2	110962	ENSMUST00000156208.1	76	ENSMUSG00000025409	Mbd6	methyl-CpG binding domain protein 6
chr10	127444476	127444626	151	*	chr10-3456	36	+	Promoter (<=1kb)	10	127444311	127499384	55074	1	71750	ENSMUST00000105249.8	165	ENSMUSG00000025404	R3hdm2	R3H domain containing 2
chr10	127509151	127509301	151	*	chr10-503	303.5	+	Promoter (1-2kb)	10	127507225	127507992	768	1	237611	ENSMUST00000162302.1	1926	ENSMUSG00000040287	Stac3	SH3 and cysteine rich domain 3
chr10	127516716	127516866	151	*	chr10-1015	164	+	Promoter (1-2kb)	10	127514967	127517154	2188	1	407790	ENSMUST00000035735.10	1749	ENSMUSG00000040280	Ndufa4l2	Ndufa4, mitochondrial complex associated like 2
chr10	127534474	127534624	151	*	chr10-535	253.5	+	Promoter (<=1kb)	10	127525473	127534559	9087	2	104080	ENSMUST00000095266.2	0	ENSMUSG00000040258	Nxph4	neurexophilin 4
chr10	127555902	127556052	151	*	chr10-1171	117.5	+	Promoter (5-6kb)	10	127546395	127549917	3523	2	16971	ENSMUST00000129727.1	-5985	ENSMUSG00000040249	Lrp1	low density lipoprotein receptor-related protein 1
chr10	127603488	127603638	151	*	chr10-2027	72.5	+	Intron (ENSMUST00000049149.14/16971, intron 6 of 88)	10	127599884	127620922	21039	2	16971	ENSMUST00000118455.1	17284	ENSMUSG00000040249	Lrp1	low density lipoprotein receptor-related protein 1
chr10	127621193	127621343	151	*	chr10-752	238	+	Promoter (<=1kb)	10	127587627	127621148	33522	2	16971	ENSMUST00000125480.1	-45	ENSMUSG00000040249	Lrp1	low density lipoprotein receptor-related protein 1
chr10	127637188	127637338	151	*	chr10-2726	46	+	Promoter (5-6kb)	10	127642986	127660957	17972	1	20852	ENSMUST00000092074.11	-5648	ENSMUSG00000002147	Stat6	signal transducer and activator of transcription 6
chr10	127662191	127662341	151	*	chr10-598	236.5	+	Promoter (2-3kb)	10	127659400	127660187	788	1	20852	ENSMUST00000145470.1	2791	ENSMUSG00000002147	Stat6	signal transducer and activator of transcription 6
chr10	127668183	127668333	151	*	chr10-625	266	+	Promoter (<=1kb)	10	127664984	127668568	3585	2	17937	ENSMUST00000129252.1	235	ENSMUSG00000025402	Nab2	Ngfi-A binding protein 2
chr10	127717448	127717598	151	*	chr10-2469	53.5	+	Promoter (1-2kb)	10	127719328	127720935	1608	1	432516	ENSMUST00000219882.1	-1730	ENSMUSG00000025401	Myo1a	myosin IA
chr10	127725205	127725355	151	*	chr10-1497	101.5	+	Promoter (<=1kb)	10	127725395	127731768	6374	1	21334	ENSMUST00000026466.4	-40	ENSMUSG00000025400	Tac2	tachykinin 2
chr10	127910098	127910248	151	*	chr10-3580	38.5	+	3' UTR	10	127903414	127910337	6924	1	70061	ENSMUST00000149849.1	6684	ENSMUSG00000040127	Sdr9c7	4short chain dehydrogenase/reductase family 9C, member 7
chr10	127917311	127917461	151	*	chr10-4326	29.5	+	Distal Intergenic	10	127903414	127910337	6924	1	70061	ENSMUST00000149849.1	13897	ENSMUSG00000040127	Sdr9c7	4short chain dehydrogenase/reductase family 9C, member 7
chr10	128441830	128441980	151	*	chr10-582	188	+	Distal Intergenic	10	128458680	128458768	89	1	102465894	ENSMUST00000184718.1	-16700	ENSMUSG00000098957	Mir8105	microRNA 8105
chr10	128449613	128449763	151	*	chr10-4646	31	+	Promoter (8-9kb)	10	128458680	128458768	89	1	102465894	ENSMUST00000184718.1	-8917	ENSMUSG00000098957	Mir8105	microRNA 8105
chr10	128641995	128642145	151	*	chr10-1234	113	+	Promoter (2-3kb)	10	128633714	128644648	10935	2	22781	ENSMUST00000222067.1	2503	ENSMUSG00000002578	Ikzf4	IKAROS family zinc finger 4
chr10	128646506	128646656	151	*	chr10-1271	117.5	+	Promoter (<=1kb)	10	128630843	128645991	15149	2	22781	ENSMUST00000133342.9	-515	ENSMUSG00000002578	Ikzf4	IKAROS family zinc finger 4
chr10	128668963	128669113	151	*	chr10-709	202.5	+	Exon (ENSMUST00000217817.1/ENSMUST00000217817.1, exon 1 of 2)	10	128669894	128674073	4180	2	211389	ENSMUST00000054764.8	4960	ENSMUSG00000049858	Suox	sulfite oxidase
chr10	128715611	128715761	151	*	chr10-3945	27.5	+	Exon (ENSMUST00000217836.1/20431, exon 6 of 6)	10	128706258	128720238	13981	1	20431	ENSMUST00000054125.8	9353	ENSMUSG00000025359	Pmel	premelanosome protein
chr10	128888986	128889136	151	*	chr10-585	248	+	Promoter (2-3kb)	10	128882295	128891718	9424	2	14561	ENSMUST00000026408.6	2582	ENSMUSG00000025352	Gdf11	growth differentiation factor 11
chr10	128945772	128945922	151	*	chr10-1650	77.5	+	Promoter (7-8kb)	10	128953773	128958279	4507	1	16404	ENSMUST00000219427.1	-7851	ENSMUSG00000025348	Itga7	integrin alpha 7
chr11	3348652	3348802	151	*	chr11-2541	102.5	+	Exon (ENSMUST00000110029.8/16886, exon 8 of 12)	11	3350392	3352817	2426	2	16886	ENSMUST00000148771.1	4015	ENSMUSG00000020451	Limk2	LIM motif-containing protein kinase 2
chr11	3488104	3488254	151	*	chr11-1532	180.5	+	Promoter (<=1kb)	11	3488284	3494166	5883	1	237625	ENSMUST00000064265.12	-30	ENSMUSG00000034579	Pla2g3	phospholipase A2, group III
chr11	3508353	3508503	151	*	chr11-2205	108.5	+	Promoter (3-4kb)	11	3494375	3504821	10447	2	170835	ENSMUST00000044507.11	-3532	ENSMUSG00000034570	Inpp5j	inositol polyphosphate 5-phosphatase J
chr11	3548059	3548209	151	*	chr11-1770	147	+	Promoter (7-8kb)	11	3532460	3540612	8153	2	29856	ENSMUST00000156201.7	-7447	ENSMUSG00000020439	Smtn	smoothelin
chr11	3587497	3587647	151	*	chr11-4756	43	+	Distal Intergenic	11	3532460	3540612	8153	2	29856	ENSMUST00000156201.7	-46885	ENSMUSG00000020439	Smtn	smoothelin
chr11	3729885	3730035	151	*	chr11-5449	40	+	Promoter (7-8kb)	11	3703918	3722216	18299	2	74309	ENSMUST00000101632.3	-7669	ENSMUSG00000020435	Osbp2	oxysterol binding protein 2
chr11	3762159	3762309	151	*	chr11-2351	112.5	+	Intron (ENSMUST00000070552.13/74309, intron 2 of 13)	11	3717852	3773789	55938	2	74309	ENSMUST00000127371.1	11480	ENSMUSG00000020435	Osbp2	oxysterol binding protein 2
chr11	3774724	3774874	151	*	chr11-1324	215	+	Promoter (<=1kb)	11	3717912	3774732	56821	2	74309	ENSMUST00000155197.1	0	ENSMUSG00000020435	Osbp2	oxysterol binding protein 2
chr11	3844473	3844623	151	*	chr11-5855	33	+	Intron (ENSMUST00000070552.13/74309, intron 1 of 13)	11	3703731	3863903	160173	2	74309	ENSMUST00000070552.13	19280	ENSMUSG00000020435	Osbp2	oxysterol binding protein 2
chr11	3849507	3849657	151	*	chr11-2532	104.5	+	Intron (ENSMUST00000070552.13/74309, intron 1 of 13)	11	3703731	3863903	160173	2	74309	ENSMUST00000070552.13	14246	ENSMUSG00000020435	Osbp2	oxysterol binding protein 2
chr11	3878721	3878871	151	*	chr11-3210	82.5	+	Distal Intergenic	11	3724402	3863903	139502	2	74309	ENSMUST00000135250.1	-14818	ENSMUSG00000020435	Osbp2	oxysterol binding protein 2
chr11	3983600	3983750	151	*	chr11-2329	110.5	+	Promoter (<=1kb)	11	3983636	3999326	15691	1	53897	ENSMUST00000078757.7	0	ENSMUSG00000049721	Gal3st1	galactose-3-O-sulfotransferase 1
chr11	4262103	4262253	151	*	chr11-1568	179.5	+	Promoter (4-5kb)	11	4266796	4268249	1454	1	16878	ENSMUST00000154927.1	-4543	ENSMUSG00000034394	Lif	leukemia inhibitory factor
chr11	4283793	4283943	151	*	chr11-890	289	+	Distal Intergenic	11	4267095	4272514	5420	1	16878	ENSMUST00000040750.3	16698	ENSMUSG00000034394	Lif	leukemia inhibitory factor
chr11	4298709	4298859	151	*	chr11-2974	86.5	+	Distal Intergenic	11	4267095	4272514	5420	1	16878	ENSMUST00000040750.3	31614	ENSMUSG00000034394	Lif	leukemia inhibitory factor
chr11	4441158	4441308	151	*	chr11-1102	229	+	Promoter (<=1kb)	11	4424248	4441105	16858	2	75828	ENSMUST00000130174.1	-53	ENSMUSG00000020419	Hormad2	HORMA domain containing 2
chr11	4603205	4603355	151	*	chr11-4451	48.5	+	Promoter (8-9kb)	11	4482559	4594863	112305	2	74302	ENSMUST00000130716.7	-8342	ENSMUSG00000034354	Mtmr3	myotubularin related protein 3
chr11	4605538	4605688	151	*	chr11-2893	92.5	+	Distal Intergenic	11	4482559	4594863	112305	2	74302	ENSMUST00000130716.7	-10675	ENSMUSG00000034354	Mtmr3	myotubularin related protein 3
chr11	4623122	4623272	151	*	chr11-2435	97.5	+	Intron (ENSMUST00000135775.7/327860, intron 2 of 2)	11	4620275	4627766	7492	2	327860	ENSMUST00000135775.7	4494	ENSMUSG00000056288	Gm11961	predicted gene 11961
chr11	4629695	4629845	151	*	chr11-3884	69	+	Promoter (<=1kb)	11	4625376	4630011	4636	2	327860	ENSMUST00000141157.1	166	ENSMUSG00000056288	Gm11961	predicted gene 11961
chr11	4747120	4747270	151	*	chr11-3317	61	+	Promoter (<=1kb)	11	4736892	4746778	9887	2	192650	ENSMUST00000009219.2	-342	ENSMUSG00000009075	Cabp7	calcium binding protein 7
chr11	4883042	4883192	151	*	chr11-1484	182	+	Promoter (<=1kb)	11	4883194	4889131	5938	1	18082	ENSMUST00000139737.1	-2	ENSMUSG00000034285	Nipsnap1	nipsnap homolog 1
chr11	4947074	4947224	151	*	chr11-836	325.5	+	Promoter (<=1kb)	11	4938754	4948064	9311	2	380684	ENSMUST00000093369.4	840	ENSMUSG00000020396	Nefh	neurofilament, heavy polypeptide
chr11	5057999	5058149	151	*	chr11-1348	223	+	Promoter (<=1kb)	11	5058128	5060385	2258	1	75668	ENSMUST00000037218.1	0	ENSMUSG00000034209	Rasl10a	RAS-like, family 10, member A
chr11	5061941	5062091	151	*	chr11-623	378.5	+	Promoter (2-3kb)	11	5060470	5064851	4382	2	78926	ENSMUST00000156196.1	2760	ENSMUSG00000034201	Gas2l1	growth arrest-specific 2 like 1
chr11	5136103	5136253	151	*	chr11-2596	101.5	+	Promoter (5-6kb)	11	5106265	5130778	24514	2	140703	ENSMUST00000132328.7	-5325	ENSMUSG00000034164	Emid1	EMI domain containing 1
chr11	5155477	5155627	151	*	chr11-2910	89	+	Promoter (3-4kb)	11	5106265	5152257	45993	2	140703	ENSMUST00000062821.12	-3220	ENSMUSG00000034164	Emid1	EMI domain containing 1
chr11	5297218	5297368	151	*	chr11-2575	114	+	Intron (ENSMUST00000109867.7/407821, intron 2 of 8)	11	5191552	5261558	70007	2	84035	ENSMUST00000020662.14	-35660	ENSMUSG00000020393	Kremen1	kringle containing transmembrane protein 1
chr11	5352615	5352765	151	*	chr11-8458	24.5	+	Intron (ENSMUST00000109867.7/407821, intron 1 of 8)	11	5278602	5381740	103139	2	407821	ENSMUST00000172492.7	28975	ENSMUSG00000041961	Znrf3	zinc and ring finger 3
chr11	5411832	5411982	151	*	chr11-4258	60	+	Intron (ENSMUST00000109867.7/407821, intron 1 of 8)	11	5278602	5381740	103139	2	407821	ENSMUST00000172492.7	-30092	ENSMUSG00000041961	Znrf3	zinc and ring finger 3
chr11	5612419	5612569	151	*	chr11-6163	35.5	+	Intron (ENSMUST00000109856.7/76389, intron 11 of 26)	11	5628738	5645153	16416	1	76389	ENSMUST00000137933.1	-16169	ENSMUSG00000020481	Ankrd36	ankyrin repeat domain 36
chr11	5735106	5735256	151	*	chr11-4813	47	+	Intron (ENSMUST00000093362.11/72046, intron 1 of 5)	11	5718037	5741146	23110	2	72046	ENSMUST00000140922.1	5890	ENSMUSG00000049680	Urgcp	upregulator of cell proliferation
chr11	5782182	5782332	151	*	chr11-3885	66	+	Promoter (6-7kb)	11	5788488	5800629	12142	1	13169	ENSMUST00000109845.7	-6156	ENSMUSG00000020476	Dbnl	drebrin-like
chr11	5819340	5819490	151	*	chr11-7558	33.5	+	Distal Intergenic	11	5829215	5830200	986	2	54125	ENSMUST00000143478.1	10710	ENSMUSG00000020474	Polm	polymerase (DNA directed), mu
chr11	5917894	5918044	151	*	chr11-4298	47.5	+	Promoter (2-3kb)	11	5900820	5915124	14305	2	103988	ENSMUST00000109823.8	-2770	ENSMUSG00000041798	Gck	glucokinase
chr11	5920421	5920571	151	*	chr11-1553	164.5	+	Promoter (5-6kb)	11	5900820	5915124	14305	2	103988	ENSMUST00000109823.8	-5297	ENSMUSG00000041798	Gck	glucokinase
chr11	5949702	5949852	151	*	chr11-4259	57	+	Promoter (<=1kb)	11	5900823	5950081	49259	2	103988	ENSMUST00000102920.3	229	ENSMUSG00000041798	Gck	glucokinase
chr11	5950062	5950212	151	*	chr11-4135	57.5	+	Promoter (<=1kb)	11	5900823	5950081	49259	2	103988	ENSMUST00000102920.3	0	ENSMUSG00000041798	Gck	glucokinase
chr11	5976236	5976386	151	*	chr11-2512	110.5	+	Intron (ENSMUST00000109813.8/12323, intron 17 of 20)	11	5969668	5984138	14471	2	12323	ENSMUST00000155755.1	7752	ENSMUSG00000057897	Camk2b	calcium/calmodulin-dependent protein kinase II, beta
chr11	6065655	6065805	151	*	chr11-2803	99.5	+	Promoter (<=1kb)	11	5969644	6065748	96105	2	12323	ENSMUST00000109813.8	0	ENSMUSG00000057897	Camk2b	calcium/calmodulin-dependent protein kinase II, beta
chr11	6105378	6105528	151	*	chr11-4177	56	+	Downstream (<1kb)	11	6105986	6119409	13424	2	209586	ENSMUST00000109805.7	13881	ENSMUSG00000053838	Nudcd3	NudC domain containing 3
chr11	6216938	6217088	151	*	chr11-2533	93	+	Intron (ENSMUST00000004505.2/237636, intron 14 of 18)	11	6211013	6230143	19131	2	237636	ENSMUST00000004505.2	13055	ENSMUSG00000020447	Npc1l1	NPC1 like intracellular cholesterol transporter 1
chr11	6244916	6245066	151	*	chr11-5943	37	+	Distal Intergenic	11	6211013	6230143	19131	2	237636	ENSMUST00000004505.2	-14773	ENSMUSG00000020447	Npc1l1	NPC1 like intracellular cholesterol transporter 1
chr11	6355234	6355384	151	*	chr11-5380	48	+	Exon (ENSMUST00000003461.14/18293, exon 22 of 23)	11	6389074	6406158	17085	1	52915	ENSMUST00000109787.7	-33690	ENSMUSG00000041164	Zmiz2	zinc finger, MIZ-type containing 2
chr11	6371856	6372006	151	*	chr11-6616	31	+	Distal Intergenic	11	6389074	6406158	17085	1	52915	ENSMUST00000109787.7	-17068	ENSMUSG00000041164	Zmiz2	zinc finger, MIZ-type containing 2
chr11	6497807	6497957	151	*	chr11-3952	66.5	+	Distal Intergenic	11	6507869	6508685	817	2	246177	ENSMUST00000134639.1	10728	ENSMUSG00000020437	Myo1g	myosin IG
chr11	6580212	6580362	151	*	chr11-4604	44	+	Intron (ENSMUST00000000388.14/216527, intron 2 of 9)	11	6593048	6594269	1222	1	216527	ENSMUST00000161667.1	-12686	ENSMUSG00000000378	Ccm2	cerebral cavernous malformation 2
chr11	6586716	6586866	151	*	chr11-6399	35	+	Promoter (6-7kb)	11	6593048	6594269	1222	1	216527	ENSMUST00000161667.1	-6182	ENSMUSG00000000378	Ccm2	cerebral cavernous malformation 2
chr11	6599157	6599307	151	*	chr11-2092	129.5	+	Promoter (<=1kb)	11	6597892	6599392	1501	2	192950	ENSMUST00000177050.7	85	ENSMUSG00000041073	Nacad	NAC alpha domain containing
chr11	6605653	6605803	151	*	chr11-1038	261	+	Promoter (<=1kb)	11	6597823	6606053	8231	2	192950	ENSMUST00000045713.3	250	ENSMUSG00000041073	Nacad	NAC alpha domain containing
chr11	6764318	6764468	151	*	chr11-4947	40.5	+	Distal Intergenic	11	6716001	6720037	4037	2	626419	ENSMUST00000139769.1	-44281	ENSMUSG00000086808	Gm11981	predicted gene 11981
chr11	7125199	7125349	151	*	chr11-5221	41.5	+	Intron (ENSMUST00000020706.4/432530, intron 4 of 19)	11	7159882	7172879	12998	1	432530	ENSMUST00000135398.1	-34533	ENSMUSG00000020431	Adcy1	adenylate cyclase 1
chr11	7213554	7213704	151	*	chr11-950	283	+	Promoter (<=1kb)	11	7206086	7213897	7812	2	16009	ENSMUST00000020702.10	193	ENSMUSG00000020427	Igfbp3	insulin-like growth factor binding protein 3
chr11	8481635	8481785	151	*	chr11-5600	35.5	+	Intron (ENSMUST00000020695.12/319939, intron 17 of 30)	11	8451070	8468675	17606	2	319939	ENSMUST00000129074.1	-12960	ENSMUSG00000020422	Tns3	tensin 3
chr11	8793227	8793377	151	*	chr11-6059	36.5	+	Distal Intergenic	11	8431652	8664535	232884	2	319939	ENSMUST00000020695.12	-128692	ENSMUSG00000020422	Tns3	tensin 3
chr11	8945573	8945723	151	*	chr11-4559	53.5	+	Intron (ENSMUST00000154153.7/ENSMUST00000154153.7, intron 9 of 49)	11	8998739	9010678	11940	2	15574	ENSMUST00000146002.7	64955	ENSMUSG00000020413	Hus1	HUS1 checkpoint clamp component
chr11	9020928	9021078	151	*	chr11-6897	34.5	+	Promoter (9-10kb)	11	8993137	9011191	18055	2	15574	ENSMUST00000020683.9	-9737	ENSMUSG00000020413	Hus1	HUS1 checkpoint clamp component
chr11	9060640	9060790	151	*	chr11-4261	55	+	Intron (ENSMUST00000043285.4/626870, intron 5 of 6)	11	9016054	9048991	32938	2	194974	ENSMUST00000102909.7	-11649	ENSMUSG00000040985	Sun3	Sad1 and UNC84 domain containing 3
chr11	12229597	12229747	151	*	chr11-5080	49.5	+	Distal Intergenic	11	12296363	12369640	73278	2	12808	ENSMUST00000136549.7	139893	ENSMUSG00000020173	Cobl	cordon-bleu WH2 repeat
chr11	16871279	16871429	151	*	chr11-6766	32	+	Promoter (6-7kb)	11	16878150	16884357	6208	1	13649	ENSMUST00000125984.1	-6721	ENSMUSG00000020122	Egfr	epidermal growth factor receptor
chr11	17768499	17768649	151	*	chr11-6620	42.5	+	Distal Intergenic	11	17938756	17953875	15120	2	68145	ENSMUST00000076661.6	185226	ENSMUSG00000016984	Etaa1	Ewing tumor-associated antigen 1
chr11	18147480	18147630	151	*	chr11-6621	38.5	+	Distal Intergenic	11	18095986	18103384	7399	1	327872	ENSMUST00000150694.1	51494	ENSMUSG00000085453	Gm12018	predicted gene 12018
chr11	18456213	18456363	151	*	chr11-7233	26.5	+	Distal Intergenic	11	18095986	18103384	7399	1	327872	ENSMUST00000150694.1	360227	ENSMUSG00000085453	Gm12018	predicted gene 12018
chr11	18748094	18748244	151	*	chr11-8478	24	+	Distal Intergenic	11	18880668	19012002	131335	2	17268	ENSMUST00000118661.7	263758	ENSMUSG00000020160	Meis1	Meis homeobox 1
chr11	18871549	18871699	151	*	chr11-2729	93	+	Intron (ENSMUST00000128654.1/ENSMUST00000128654.1, intron 1 of 2)	11	18880668	19012002	131335	2	17268	ENSMUST00000118661.7	140303	ENSMUSG00000020160	Meis1	Meis homeobox 1
chr11	18925065	18925215	151	*	chr11-2954	85	+	Intron (ENSMUST00000144988.7/17268, intron 8 of 9)	11	18880668	19012002	131335	2	17268	ENSMUST00000118661.7	86787	ENSMUSG00000020160	Meis1	Meis homeobox 1
chr11	18973959	18974109	151	*	chr11-2063	149.5	+	Intron (ENSMUST00000144988.7/17268, intron 7 of 9)	11	18880668	19012002	131335	2	17268	ENSMUST00000118661.7	37893	ENSMUSG00000020160	Meis1	Meis homeobox 1
chr11	19145500	19145650	151	*	chr11-9063	23.5	+	Distal Intergenic	11	19065276	19075740	10465	1	74059	ENSMUST00000144854.1	80224	ENSMUSG00000086025	4933406G16Rik	RIKEN cDNA 4933406G16 gene
chr11	19193657	19193807	151	*	chr11-3998	59.5	+	Distal Intergenic	11	19065276	19075740	10465	1	74059	ENSMUST00000144854.1	128381	ENSMUSG00000086025	4933406G16Rik	RIKEN cDNA 4933406G16 gene
chr11	19194424	19194574	151	*	chr11-5525	45	+	Distal Intergenic	11	19065276	19075740	10465	1	74059	ENSMUST00000144854.1	129148	ENSMUSG00000086025	4933406G16Rik	RIKEN cDNA 4933406G16 gene
chr11	19644454	19644604	151	*	chr11-3922	65.5	+	Distal Intergenic	11	19924375	20024026	99652	1	114716	ENSMUST00000093299.12	-279771	ENSMUSG00000045671	Spred2	sprouty-related EVH1 domain containing 2
chr11	19652059	19652209	151	*	chr11-3955	74.5	+	Distal Intergenic	11	19924375	20024026	99652	1	114716	ENSMUST00000093299.12	-272166	ENSMUSG00000045671	Spred2	sprouty-related EVH1 domain containing 2
chr11	19936341	19936491	151	*	chr11-3806	56	+	Intron (ENSMUST00000093299.12/114716, intron 1 of 6)	11	19924442	20022577	98136	1	114716	ENSMUST00000093298.11	11899	ENSMUSG00000045671	Spred2	sprouty-related EVH1 domain containing 2
chr11	20140402	20140552	151	*	chr11-6277	31.5	+	Distal Intergenic	11	20062304	20112913	50610	2	66713	ENSMUST00000000137.7	-27489	ENSMUSG00000020152	Actr2	ARP2 actin-related protein 2
chr11	20445117	20445267	151	*	chr11-4457	54.5	+	Distal Intergenic	11	20543253	20597020	53768	1	58172	ENSMUST00000145328.1	-97986	ENSMUSG00000049800	Sertad2	SERTA domain containing 2
chr11	20463437	20463587	151	*	chr11-5453	37	+	Distal Intergenic	11	20543253	20597020	53768	1	58172	ENSMUST00000145328.1	-79666	ENSMUSG00000049800	Sertad2	SERTA domain containing 2
chr11	20472412	20472562	151	*	chr11-4336	54.5	+	Distal Intergenic	11	20543253	20597020	53768	1	58172	ENSMUST00000145328.1	-70691	ENSMUSG00000049800	Sertad2	SERTA domain containing 2
chr11	20873039	20873189	151	*	chr11-3290	71	+	Distal Intergenic	11	20829312	20831056	1745	2	216551	ENSMUST00000154300.7	-41983	ENSMUSG00000042363	Lgalsl	lectin, galactoside binding-like
chr11	20873460	20873610	151	*	chr11-3517	72.5	+	Distal Intergenic	11	20829312	20831056	1745	2	216551	ENSMUST00000154300.7	-42404	ENSMUSG00000042363	Lgalsl	lectin, galactoside binding-like
chr11	20902305	20902455	151	*	chr11-5528	38.5	+	Distal Intergenic	11	20829312	20831056	1745	2	216551	ENSMUST00000154300.7	-71249	ENSMUSG00000042363	Lgalsl	lectin, galactoside binding-like
chr11	20909649	20909799	151	*	chr11-3623	60	+	Distal Intergenic	11	20829312	20831056	1745	2	216551	ENSMUST00000154300.7	-78593	ENSMUSG00000042363	Lgalsl	lectin, galactoside binding-like
chr11	20979677	20979827	151	*	chr11-5529	28.5	+	Distal Intergenic	11	21091291	21143005	51715	1	67245	ENSMUST00000156122.7	-111464	ENSMUSG00000020134	Peli1	pellino 1
chr11	21036369	21036519	151	*	chr11-5700	38	+	Distal Intergenic	11	21091291	21143005	51715	1	67245	ENSMUST00000156122.7	-54772	ENSMUSG00000020134	Peli1	pellino 1
chr11	21247608	21247758	151	*	chr11-2145	119.5	+	Intron (ENSMUST00000109578.7/245944, intron 1 of 22)	11	21239281	21321136	81856	1	245944	ENSMUST00000006221.13	8327	ENSMUSG00000020128	Vps54	VPS54 GARP complex subunit
chr11	22194641	22194791	151	*	chr11-8221	31.5	+	Intron (ENSMUST00000045167.10/216565, intron 4 of 23)	11	22110353	22173006	62654	2	216565	ENSMUST00000152372.1	-21635	ENSMUSG00000042302	Ehbp1	EH domain binding protein 1
chr11	22573287	22573437	151	*	chr11-6063	34	+	Distal Intergenic	11	22512088	22519234	7147	1	103765	ENSMUST00000059319.7	61199	ENSMUSG00000049904	Tmem17	transmembrane protein 17
chr11	22587772	22587922	151	*	chr11-3624	61	+	Distal Intergenic	11	22512088	22519234	7147	1	103765	ENSMUST00000059319.7	75684	ENSMUSG00000049904	Tmem17	transmembrane protein 17
chr11	22606452	22606602	151	*	chr11-2828	85.5	+	Intron (ENSMUST00000180581.1/ENSMUST00000180581.1, intron 1 of 1)	11	22512088	22519234	7147	1	103765	ENSMUST00000059319.7	94364	ENSMUSG00000049904	Tmem17	transmembrane protein 17
chr11	22630196	22630346	151	*	chr11-4885	56.5	+	Distal Intergenic	11	22512088	22519234	7147	1	103765	ENSMUST00000059319.7	118108	ENSMUSG00000049904	Tmem17	transmembrane protein 17
chr11	22752733	22752883	151	*	chr11-5082	53.5	+	Distal Intergenic	11	22759738	22859545	99808	2	53625	ENSMUST00000189990.1	106662	ENSMUSG00000051650	B3gnt2	UDP-GlcNAc:betaGal beta-1,3-N-acetylglucosaminyltransferase 2
chr11	22917912	22918062	151	*	chr11-5083	44	+	Intron (ENSMUST00000160826.1/53625, intron 2 of 2)	11	22899835	22956947	57113	2	17846	ENSMUST00000161944.1	38885	ENSMUSG00000051355	Commd1	COMM domain containing 1
chr11	22939044	22939194	151	*	chr11-3924	70	+	Intron (ENSMUST00000160826.1/53625, intron 2 of 2)	11	22899835	22956947	57113	2	17846	ENSMUST00000161944.1	17753	ENSMUSG00000051355	Commd1	COMM domain containing 1
chr11	23846183	23846333	151	*	chr11-5953	38.5	+	Distal Intergenic	11	23865244	23868470	3227	2	216578	ENSMUST00000145013.1	22137	ENSMUSG00000020273	Papolg	poly(A) polymerase gamma
chr11	23928253	23928403	151	*	chr11-6632	29.5	+	Distal Intergenic	11	23862646	23895253	32608	2	216578	ENSMUST00000020513.9	-33000	ENSMUSG00000020273	Papolg	poly(A) polymerase gamma
chr11	24100143	24100293	151	*	chr11-2875	74	+	Intron (ENSMUST00000000881.12/14025, intron 2 of 4)	11	24080670	24173558	92889	1	14025	ENSMUST00000118955.1	19473	ENSMUSG00000000861	Bcl11a	B cell CLL/lymphoma 11A (zinc finger protein)
chr11	24109109	24109259	151	*	chr11-4703	44.5	+	Intron (ENSMUST00000000881.12/14025, intron 2 of 4)	11	24080670	24173558	92889	1	14025	ENSMUST00000118955.1	28439	ENSMUSG00000000861	Bcl11a	B cell CLL/lymphoma 11A (zinc finger protein)
chr11	24136185	24136335	151	*	chr11-4000	61	+	Promoter (6-7kb)	11	24142379	24163291	20913	1	14025	ENSMUST00000127494.1	-6044	ENSMUSG00000000861	Bcl11a	B cell CLL/lymphoma 11A (zinc finger protein)
chr11	24149641	24149791	151	*	chr11-4262	56.5	+	Intron (ENSMUST00000000881.12/14025, intron 2 of 4)	11	24142379	24163291	20913	1	14025	ENSMUST00000127494.1	7262	ENSMUSG00000000861	Bcl11a	B cell CLL/lymphoma 11A (zinc finger protein)
chr11	24209026	24209176	151	*	chr11-2484	99	+	Intron (ENSMUST00000123592.1/ENSMUST00000123592.1, intron 1 of 3)	11	24142379	24163291	20913	1	14025	ENSMUST00000127494.1	66647	ENSMUSG00000000861	Bcl11a	B cell CLL/lymphoma 11A (zinc finger protein)
chr11	24489900	24490050	151	*	chr11-6278	35.5	+	Intron (ENSMUST00000153153.1/ENSMUST00000153153.1, intron 2 of 3)	11	24481909	24569952	88044	1	71316	ENSMUST00000152726.1	7991	ENSMUSG00000086892	4933430M04Rik	RIKEN cDNA 4933430M04 gene
chr11	25107093	25107243	151	*	chr11-5298	39.5	+	Distal Intergenic	11	25326107	25367137	41031	1	71234	ENSMUST00000125234.7	-218864	ENSMUSG00000033015	4933427E13Rik	RIKEN cDNA 4933427E13 gene
chr11	25124571	25124721	151	*	chr11-6502	31.5	+	Distal Intergenic	11	25326107	25367137	41031	1	71234	ENSMUST00000125234.7	-201386	ENSMUSG00000033015	4933427E13Rik	RIKEN cDNA 4933427E13 gene
chr11	25747555	25747705	151	*	chr11-5954	35	+	Intron (ENSMUST00000125773.7/70626, intron 2 of 5)	11	25647915	25769141	121227	2	70626	ENSMUST00000179180.1	21436	NA	5730522E02Rik	RIKEN cDNA 5730522E02 gene
chr11	25914159	25914309	151	*	chr11-2856	79.5	+	Intron (ENSMUST00000125773.7/70626, intron 2 of 5)	11	25647915	25769141	121227	2	70626	ENSMUST00000179180.1	-145018	NA	5730522E02Rik	RIKEN cDNA 5730522E02 gene
chr11	26519252	26519402	151	*	chr11-6770	27	+	Intron (ENSMUST00000109504.7/69922, intron 6 of 11)	11	26534257	26549365	15109	2	69922	ENSMUST00000133487.1	29963	ENSMUSG00000064090	Vrk2	vaccinia related kinase 2
chr11	27264432	27264582	151	*	chr11-7395	28	+	Distal Intergenic	11	26547848	26593999	46152	2	69922	ENSMUST00000156264.1	-670433	ENSMUSG00000064090	Vrk2	vaccinia related kinase 2
chr11	29181808	29181958	151	*	chr11-6900	30.5	+	Intron (ENSMUST00000102856.8/104570, intron 2 of 11)	11	29173747	29188350	14604	1	104570	ENSMUST00000156280.1	8061	ENSMUSG00000020463	Ppp4r3b	protein phosphatase 4 regulatory subunit 3B
chr11	29654083	29654233	151	*	chr11-9075	26	+	Distal Intergenic	11	29692947	29742916	49970	1	68585	ENSMUST00000102842.9	-38714	ENSMUSG00000020458	Rtn4	reticulon 4
chr11	29758681	29758831	151	*	chr11-4138	52	+	Promoter (1-2kb)	11	29749956	29760049	10094	2	237711	ENSMUST00000137689.2	1218	ENSMUSG00000044072	Eml6	echinoderm microtubule associated protein like 6
chr11	30292377	30292527	151	*	chr11-3709	63.5	+	Distal Intergenic	11	30099395	30268169	168775	2	20742	ENSMUST00000006629.13	-24208	ENSMUSG00000020315	Sptbn1	spectrin beta, non-erythrocytic 1
chr11	31081948	31082098	151	*	chr11-5957	31.5	+	Intron (ENSMUST00000203878.2/65257, intron 8 of 9)	11	31058595	31061626	3032	1	65257	ENSMUST00000148808.1	23353	ENSMUSG00000020305	Asb3	ankyrin repeat and SOCS box-containing 3
chr11	31545637	31545787	151	*	chr11-5229	35.5	+	Distal Intergenic	11	31666487	31671727	5241	2	69556	ENSMUST00000109415.1	125940	ENSMUSG00000044502	Bod1	biorientation of chromosomes in cell division 1
chr11	31718067	31718217	151	*	chr11-3403	69.5	+	Distal Intergenic	11	31665181	31671885	6705	2	69556	ENSMUST00000058060.13	-46182	ENSMUSG00000044502	Bod1	biorientation of chromosomes in cell division 1
chr11	31724513	31724663	151	*	chr11-6505	30.5	+	Distal Intergenic	11	31665181	31671885	6705	2	69556	ENSMUST00000058060.13	-52628	ENSMUSG00000044502	Bod1	biorientation of chromosomes in cell division 1
chr11	31794075	31794225	151	*	chr11-5786	37.5	+	Intron (ENSMUST00000129425.7/414116, intron 3 of 3)	11	31790113	31824473	34361	2	414116	ENSMUST00000129425.7	30248	ENSMUSG00000085772	D630024D03Rik	RIKEN cDNA D630024D03 gene
chr11	31851108	31851258	151	*	chr11-5530	39	+	Distal Intergenic	11	31872211	31931577	59367	1	67579	ENSMUST00000020543.12	-20953	ENSMUSG00000020300	Cpeb4	cytoplasmic polyadenylation element binding protein 4
chr11	31935818	31935968	151	*	chr11-5457	37.5	+	Distal Intergenic	11	31965592	31979651	14060	1	67592	ENSMUST00000102829.3	-29624	ENSMUSG00000020299	4930524B15Rik	RIKEN cDNA 4930524B15 gene
chr11	31965857	31966007	151	*	chr11-3540	77	+	Promoter (<=1kb)	11	31965592	31979651	14060	1	67592	ENSMUST00000102829.3	265	ENSMUSG00000020299	4930524B15Rik	RIKEN cDNA 4930524B15 gene
chr11	32008235	32008385	151	*	chr11-3072	90	+	Intron (ENSMUST00000109409.7/18197, intron 2 of 2)	11	32000502	32033414	32913	1	18197	ENSMUST00000093219.3	7733	ENSMUSG00000020297	Nsg2	neuron specific gene family member 2
chr11	32138021	32138171	151	*	chr11-3588	67.5	+	Distal Intergenic	11	32095261	32101228	5968	2	104692	ENSMUST00000145338.1	-36793	ENSMUSG00000086386	Gm12108	predicted gene 12108
chr11	32166881	32167031	151	*	chr11-2402	102	+	Distal Intergenic	11	32187541	32200222	12682	2	16199	ENSMUST00000145401.7	33191	ENSMUSG00000020279	Il9r	interleukin 9 receptor
chr11	32182533	32182683	151	*	chr11-3320	75.5	+	Distal Intergenic	11	32187541	32200222	12682	2	16199	ENSMUST00000145401.7	17539	ENSMUSG00000020279	Il9r	interleukin 9 receptor
chr11	32199235	32199385	151	*	chr11-4563	59.5	+	Promoter (<=1kb)	11	32187541	32200222	12682	2	16199	ENSMUST00000145401.7	837	ENSMUSG00000020279	Il9r	interleukin 9 receptor
chr11	32243701	32243851	151	*	chr11-4764	42.5	+	Promoter (3-4kb)	11	32236847	32239941	3095	2	17168	ENSMUST00000125256.1	-3760	ENSMUSG00000020289	Nprl3	nitrogen permease regulator-like 3
chr11	32313516	32313666	151	*	chr11-3808	55	+	Distal Intergenic	11	32300069	32300873	805	1	216635	ENSMUST00000020535.1	13447	ENSMUSG00000020295	Hbq1a	hemoglobin, theta 1A
chr11	32580648	32580798	151	*	chr11-1648	147.5	+	Promoter (7-8kb)	11	32588595	32598528	9934	1	20868	ENSMUST00000143397.1	-7797	ENSMUSG00000020272	Stk10	serine/threonine kinase 10
chr11	32820301	32820451	151	*	chr11-6905	30.5	+	3' UTR	11	32818529	32824562	6034	2	69351	ENSMUST00000109365.7	4111	ENSMUSG00000020270	Smim23	small integral membrane protein 23
chr11	32931059	32931209	151	*	chr11-2894	87.5	+	Distal Intergenic	11	32820373	32824605	4233	2	69351	ENSMUST00000020508.3	-106454	ENSMUSG00000020270	Smim23	small integral membrane protein 23
chr11	33118579	33118729	151	*	chr11-3291	67.5	+	Intron (ENSMUST00000109363.7/14172, intron 3 of 3)	11	33117430	33146795	29366	2	14172	ENSMUST00000109363.7	28066	ENSMUSG00000057967	Fgf18	fibroblast growth factor 18
chr11	33701894	33702044	151	*	chr11-1879	146.5	+	Intron (ENSMUST00000101368.8/70357, intron 1 of 7)	11	33572371	33578959	6589	2	216643	ENSMUST00000135350.1	-122935	ENSMUSG00000020159	Gabrp	gamma-aminobutyric acid (GABA) A receptor, pi
chr11	33810167	33810317	151	*	chr11-5230	55.5	+	Intron (ENSMUST00000101368.8/70357, intron 1 of 7)	11	33629339	33843461	214123	2	70357	ENSMUST00000101368.8	33144	ENSMUSG00000053519	Kcnip1	Kv channel-interacting protein 1
chr11	33850260	33850410	151	*	chr11-4889	46	+	Promoter (6-7kb)	11	33629790	33843585	213796	2	70357	ENSMUST00000109340.8	-6675	ENSMUSG00000053519	Kcnip1	Kv channel-interacting protein 1
chr11	33931956	33932106	151	*	chr11-2000	140.5	+	Intron (ENSMUST00000154760.1/70357, intron 1 of 2)	11	33963013	33973641	10629	1	16533	ENSMUST00000020362.2	-30907	ENSMUSG00000020155	Kcnmb1	potassium large conductance calcium-activated channel, subfamily M, beta member 1
chr11	33963140	33963290	151	*	chr11-1520	190.5	+	Promoter (<=1kb)	11	33963013	33973641	10629	1	16533	ENSMUST00000020362.2	127	ENSMUSG00000020155	Kcnmb1	potassium large conductance calcium-activated channel, subfamily M, beta member 1
chr11	33971752	33971902	151	*	chr11-6283	32.5	+	3' UTR	11	33963013	33973641	10629	1	16533	ENSMUST00000020362.2	8739	ENSMUSG00000020155	Kcnmb1	potassium large conductance calcium-activated channel, subfamily M, beta member 1
chr11	34031471	34031621	151	*	chr11-4339	59	+	Intron (ENSMUST00000141450.1/76874, intron 4 of 4)	11	34046920	34092295	45376	1	16822	ENSMUST00000052413.11	-15299	ENSMUSG00000002699	Lcp2	lymphocyte cytosolic protein 2
chr11	34072349	34072499	151	*	chr11-5152	42.5	+	Promoter (5-6kb)	11	34078177	34078592	416	1	16822	ENSMUST00000133120.1	-5678	ENSMUSG00000002699	Lcp2	lymphocyte cytosolic protein 2
chr11	34098562	34098712	151	*	chr11-3054	71.5	+	Promoter (<=1kb)	11	33973961	34098554	124594	2	76874	ENSMUST00000141450.1	-8	NA	4930469K13Rik	RIKEN cDNA 4930469K13 gene
chr11	34174306	34174456	151	*	chr11-5153	40.5	+	Distal Intergenic	11	34204338	34208089	3752	2	14233	ENSMUST00000060271.2	33633	ENSMUSG00000047861	Foxi1	forkhead box I1
chr11	34343834	34343984	151	*	chr11-2026	137	+	Intron (ENSMUST00000093192.3/574403, intron 1 of 4)	11	34314822	34422640	107819	1	574403	ENSMUST00000165963.7	29012	ENSMUSG00000069911	Insyn2b	inhibitory synaptic factor family member 2B
chr11	34389625	34389775	151	*	chr11-4819	46	+	Intron (ENSMUST00000093192.3/574403, intron 1 of 4)	11	34314822	34422640	107819	1	574403	ENSMUST00000165963.7	74803	ENSMUSG00000069911	Insyn2b	inhibitory synaptic factor family member 2B
chr11	34515414	34515564	151	*	chr11-5014	50.5	+	Intron (ENSMUST00000093193.11/94176, intron 22 of 51)	11	34361959	34688479	326521	2	94176	ENSMUST00000101364.2	172915	ENSMUSG00000020143	Dock2	dedicator of cyto-kinesis 2
chr11	34792002	34792152	151	*	chr11-5232	38	+	Promoter (8-9kb)	11	34437312	34783892	346581	2	94176	ENSMUST00000143540.7	-8110	ENSMUSG00000020143	Dock2	dedicator of cyto-kinesis 2
chr11	34899483	34899633	151	*	chr11-2220	105.5	+	Distal Intergenic	11	34809190	34833641	24452	2	70385	ENSMUST00000093191.2	-65842	ENSMUSG00000069910	Spdl1	spindle apparatus coiled-coil protein 1
chr11	35024633	35024783	151	*	chr11-2879	90	+	Distal Intergenic	11	35121224	35708507	587284	1	20564	ENSMUST00000069837.3	-96441	ENSMUSG00000056427	Slit3	slit guidance ligand 3
chr11	35026649	35026799	151	*	chr11-5155	40	+	Distal Intergenic	11	35121224	35708507	587284	1	20564	ENSMUST00000069837.3	-94425	ENSMUSG00000056427	Slit3	slit guidance ligand 3
chr11	35032597	35032747	151	*	chr11-5531	42	+	Distal Intergenic	11	35121224	35708507	587284	1	20564	ENSMUST00000069837.3	-88477	ENSMUSG00000056427	Slit3	slit guidance ligand 3
chr11	35181067	35181217	151	*	chr11-6909	29.5	+	Intron (ENSMUST00000069837.3/20564, intron 3 of 35)	11	35177783	35510128	332346	1	20564	ENSMUST00000153098.1	3284	ENSMUSG00000056427	Slit3	slit guidance ligand 3
chr11	35269120	35269270	151	*	chr11-2895	102	+	Intron (ENSMUST00000069837.3/20564, intron 4 of 35)	11	35177783	35510128	332346	1	20564	ENSMUST00000153098.1	91337	ENSMUSG00000056427	Slit3	slit guidance ligand 3
chr11	35291405	35291555	151	*	chr11-3186	75	+	Intron (ENSMUST00000069837.3/20564, intron 4 of 35)	11	35177783	35510128	332346	1	20564	ENSMUST00000153098.1	113622	ENSMUSG00000056427	Slit3	slit guidance ligand 3
chr11	35421794	35421944	151	*	chr11-6285	36	+	Intron (ENSMUST00000069837.3/20564, intron 4 of 35)	11	35544685	35612636	67952	1	20564	ENSMUST00000124438.1	-122741	ENSMUSG00000056427	Slit3	slit guidance ligand 3
chr11	35432145	35432295	151	*	chr11-1670	178.5	+	Intron (ENSMUST00000069837.3/20564, intron 4 of 35)	11	35544685	35612636	67952	1	20564	ENSMUST00000124438.1	-112390	ENSMUSG00000056427	Slit3	slit guidance ligand 3
chr11	35604030	35604180	151	*	chr11-3031	79	+	Intron (ENSMUST00000069837.3/20564, intron 12 of 35)	11	35616816	35616925	110	1	723924	ENSMUST00000083649.1	-12636	ENSMUSG00000065583	Mir218-2	microRNA 218-2
chr11	35639706	35639856	151	*	chr11-4651	47.5	+	Intron (ENSMUST00000069837.3/20564, intron 20 of 35)	11	35616816	35616925	110	1	723924	ENSMUST00000083649.1	22890	ENSMUSG00000065583	Mir218-2	microRNA 218-2
chr11	35933904	35934054	151	*	chr11-6182	36	+	Intron (ENSMUST00000018993.6/211652, intron 1 of 22)	11	35838400	35980527	142128	2	211652	ENSMUST00000018993.6	46473	ENSMUSG00000018849	Wwc1	WW, C2 and coiled-coil domain containing 1
chr11	35972303	35972453	151	*	chr11-6072	31.5	+	Intron (ENSMUST00000018993.6/211652, intron 1 of 22)	11	35838400	35980527	142128	2	211652	ENSMUST00000018993.6	8074	ENSMUSG00000018849	Wwc1	WW, C2 and coiled-coil domain containing 1
chr11	36152383	36152533	151	*	chr11-2164	117	+	Intron (ENSMUST00000102801.7/23964, intron 11 of 30)	11	35838400	35980527	142128	2	211652	ENSMUST00000018993.6	-171856	ENSMUSG00000018849	Wwc1	WW, C2 and coiled-coil domain containing 1
chr11	36245225	36245375	151	*	chr11-7993	27	+	Intron (ENSMUST00000102801.7/23964, intron 7 of 30)	11	36385123	36432276	47154	2	23964	ENSMUST00000128501.1	186901	ENSMUSG00000049336	Tenm2	teneurin transmembrane protein 2
chr11	36452622	36452772	151	*	chr11-3844	60	+	Intron (ENSMUST00000102801.7/23964, intron 4 of 30)	11	36385123	36432276	47154	2	23964	ENSMUST00000128501.1	-20346	ENSMUSG00000049336	Tenm2	teneurin transmembrane protein 2
chr11	36548261	36548411	151	*	chr11-7250	29.5	+	Intron (ENSMUST00000102801.7/23964, intron 4 of 30)	11	36163719	36495139	331421	2	23964	ENSMUST00000155147.1	-53122	ENSMUSG00000049336	Tenm2	teneurin transmembrane protein 2
chr11	37208097	37208247	151	*	chr11-5868	37.5	+	Intron (ENSMUST00000102801.7/23964, intron 1 of 30)	11	36006656	37235882	1229227	2	23964	ENSMUST00000102801.7	27635	ENSMUSG00000049336	Tenm2	teneurin transmembrane protein 2
chr11	40775292	40775442	151	*	chr11-7994	30	+	Distal Intergenic	11	40748552	40755311	6760	2	12450	ENSMUST00000020576.7	-19981	ENSMUSG00000020326	Ccng1	cyclin G1
chr11	40787740	40787890	151	*	chr11-7408	27.5	+	Distal Intergenic	11	40748552	40755311	6760	2	12450	ENSMUST00000020576.7	-32429	ENSMUSG00000020326	Ccng1	cyclin G1
chr11	42905717	42905867	151	*	chr11-9088	24.5	+	Distal Intergenic	11	43149877	43159475	9599	1	319767	ENSMUST00000148911.1	-244010	ENSMUSG00000055415	Atp10b	ATPase, class V, type 10B
chr11	43528766	43528916	151	*	chr11-891	315	+	Promoter (<=1kb)	11	43528784	43586997	58214	1	380694	ENSMUST00000050574.6	0	ENSMUSG00000044707	Ccnjl	cyclin J-like
chr11	43568302	43568452	151	*	chr11-3406	67	+	Intron (ENSMUST00000050574.6/380694, intron 3 of 5)	11	43596049	43601540	5492	2	16204	ENSMUST00000020672.4	33088	ENSMUSG00000020405	Fabp6	fatty acid binding protein 6
chr11	43820849	43820999	151	*	chr11-1595	174.5	+	Intron (ENSMUST00000124306.1/11548, intron 1 of 1)	11	43774606	43836332	61727	2	11548	ENSMUST00000124306.1	15333	ENSMUSG00000050541	Adra1b	adrenergic receptor, alpha 1b
chr11	43867829	43867979	151	*	chr11-7252	33.5	+	Intron (ENSMUST00000067258.8/11548, intron 1 of 4)	11	43774606	43836332	61727	2	11548	ENSMUST00000167574.1	-31497	ENSMUSG00000050541	Adra1b	adrenergic receptor, alpha 1b
chr11	44365924	44366074	151	*	chr11-5606	37.5	+	Distal Intergenic	11	44400063	44414010	13948	1	16160	ENSMUST00000170513.2	-33989	ENSMUSG00000004296	Il12b	interleukin 12b
chr11	44422642	44422792	151	*	chr11-7410	29.5	+	Distal Intergenic	11	44400063	44414033	13971	1	16160	ENSMUST00000102796.9	22579	ENSMUSG00000004296	Il12b	interleukin 12b
chr11	44519283	44519433	151	*	chr11-1604	172.5	+	Promoter (<=1kb)	11	44519442	44554977	35536	1	74315	ENSMUST00000101327.2	-9	ENSMUSG00000019189	Rnf145	ring finger protein 145
chr11	44607024	44607174	151	*	chr11-4100	56.5	+	Distal Intergenic	11	44617317	45004995	387679	1	13591	ENSMUST00000109268.1	-10143	ENSMUSG00000057098	Ebf1	early B cell factor 1
chr11	45800129	45800279	151	*	chr11-5608	40	+	Promoter (7-8kb)	11	45808087	45841171	33085	1	100009664	ENSMUST00000137002.1	-7808	NA	F630206G17Rik	RIKEN cDNA F630206G17 gene
chr11	45980101	45980251	151	*	chr11-1485	198.5	+	Promoter (<=1kb)	11	45980310	46017994	37685	1	214105	ENSMUST00000049038.3	-59	ENSMUSG00000040489	Sox30	SRY (sex determining region Y)-box 30
chr11	46164507	46164657	151	*	chr11-3187	73.5	+	Promoter (1-2kb)	11	46148155	46166508	18354	2	214112	ENSMUST00000020679.2	1851	ENSMUSG00000020411	Nipal4	NIPA-like domain containing 4
chr11	46177970	46178120	151	*	chr11-7414	27.5	+	Distal Intergenic	11	46170087	46170143	57	1	102465715	ENSMUST00000183384.1	7883	ENSMUSG00000099331	Mir7239	microRNA 7239
chr11	46276929	46277079	151	*	chr11-3845	69.5	+	Promoter (6-7kb)	11	46196071	46270669	74599	2	76884	ENSMUST00000142017.1	-6260	ENSMUSG00000020340	Cyfip2	cytoplasmic FMR1 interacting protein 2
chr11	46410228	46410378	151	*	chr11-1976	136.5	+	Distal Intergenic	11	46404730	46407982	3253	1	432552	ENSMUST00000063166.5	5498	ENSMUSG00000020401	Fam71b	family with sequence similarity 71, member B
chr11	46844787	46844937	151	*	chr11-9096	22	+	Distal Intergenic	11	46810800	46844332	33533	1	276891	ENSMUST00000068877.6	33987	ENSMUSG00000055546	Timd4	T cell immunoglobulin and mucin domain containing 4
chr11	48464663	48464813	151	*	chr11-7081	26.5	+	Distal Intergenic	11	48800332	48804974	4643	1	14694	ENSMUST00000142269.1	-335519	ENSMUSG00000020372	Rack1	receptor for activated C kinase 1
chr11	49613482	49613632	151	*	chr11-1664	150	+	Intron (ENSMUST00000152253.1/14257, intron 1 of 6)	11	49609263	49652739	43477	1	14257	ENSMUST00000020617.2	4219	ENSMUSG00000020357	Flt4	FMS-like tyrosine kinase 4
chr11	49636630	49636780	151	*	chr11-3073	85	+	Exon (ENSMUST00000020617.2/14257, exon 19 of 30)	11	49663610	49665118	1509	1	68662	ENSMUST00000043873.9	-26830	ENSMUSG00000064057	Scgb3a1	secretoglobin, family 3A, member 1
chr11	49645668	49645818	151	*	chr11-2830	84	+	Intron (ENSMUST00000020617.2/14257, intron 27 of 29)	11	49663610	49665118	1509	1	68662	ENSMUST00000043873.9	-17792	ENSMUSG00000064057	Scgb3a1	secretoglobin, family 3A, member 1
chr11	50031682	50031832	151	*	chr11-5794	36.5	+	Intron (ENSMUST00000054684.13/59044, intron 1 of 7)	11	50025348	50104753	79406	1	59044	ENSMUST00000102776.4	6334	ENSMUSG00000020376	Rnf130	ring finger protein 130
chr11	50138595	50138745	151	*	chr11-5873	35	+	Intron (ENSMUST00000093138.12/76795, intron 2 of 20)	11	50135427	50140568	5142	1	76795	ENSMUST00000126758.1	3168	ENSMUSG00000036644	Tbc1d9b	TBC1 domain family, member 9B
chr11	50430731	50430881	151	*	chr11-1232	236	+	Promoter (<=1kb)	11	50389286	50431125	41840	2	216724	ENSMUST00000020643.3	244	ENSMUSG00000020375	Rufy1	RUN and FYVE domain containing 1
chr11	50566059	50566209	151	*	chr11-2341	100.5	+	Distal Intergenic	11	50602084	50807573	205490	1	216725	ENSMUST00000040523.8	-35875	ENSMUSG00000036545	Adamts2	a disintegrin-like and metallopeptidase (reprolysin type) with thrombospondin type 1 motif, 2
chr11	50571284	50571434	151	*	chr11-9101	25	+	Distal Intergenic	11	50602084	50807573	205490	1	216725	ENSMUST00000040523.8	-30650	ENSMUSG00000036545	Adamts2	a disintegrin-like and metallopeptidase (reprolysin type) with thrombospondin type 1 motif, 2
chr11	50713745	50713895	151	*	chr11-1840	123	+	Intron (ENSMUST00000040523.8/216725, intron 3 of 21)	11	50776179	50777015	837	1	216725	ENSMUST00000125988.1	-62284	ENSMUSG00000036545	Adamts2	a disintegrin-like and metallopeptidase (reprolysin type) with thrombospondin type 1 motif, 2
chr11	50777819	50777969	151	*	chr11-3544	75	+	Promoter (1-2kb)	11	50776179	50777015	837	1	216725	ENSMUST00000125988.1	1640	ENSMUSG00000036545	Adamts2	a disintegrin-like and metallopeptidase (reprolysin type) with thrombospondin type 1 motif, 2
chr11	50952463	50952613	151	*	chr11-4188	48	+	Promoter (<=1kb)	11	50951192	50952454	1263	2	19127	ENSMUST00000159179.1	-9	ENSMUSG00000044542	Prop1	paired like homeodomain factor 1
chr11	51364432	51364582	151	*	chr11-3492	71.5	+	Intron (ENSMUST00000102765.8/237759, intron 2 of 28)	11	51289920	51583918	293999	1	237759	ENSMUST00000102765.8	74512	ENSMUSG00000063564	Col23a1	collagen, type XXIII, alpha 1
chr11	51377328	51377478	151	*	chr11-5022	38.5	+	Intron (ENSMUST00000102765.8/237759, intron 2 of 28)	11	51289920	51583918	293999	1	237759	ENSMUST00000102765.8	87408	ENSMUSG00000063564	Col23a1	collagen, type XXIII, alpha 1
chr11	51527543	51527693	151	*	chr11-3241	75	+	Intron (ENSMUST00000102765.8/237759, intron 4 of 28)	11	51574432	51580299	5868	1	237759	ENSMUST00000151098.1	-46739	ENSMUSG00000063564	Col23a1	collagen, type XXIII, alpha 1
chr11	51551370	51551520	151	*	chr11-3894	54	+	Intron (ENSMUST00000102765.8/237759, intron 7 of 28)	11	51574432	51580299	5868	1	237759	ENSMUST00000151098.1	-22912	ENSMUSG00000063564	Col23a1	collagen, type XXIII, alpha 1
chr11	51572455	51572605	151	*	chr11-5023	43.5	+	Promoter (1-2kb)	11	51574432	51580299	5868	1	237759	ENSMUST00000151098.1	-1827	ENSMUSG00000063564	Col23a1	collagen, type XXIII, alpha 1
chr11	51875942	51876092	151	*	chr11-1858	139.5	+	Distal Intergenic	11	51813455	51857653	44199	2	76901	ENSMUST00000109090.7	-18289	ENSMUSG00000020387	Jade2	jade family PHD finger 2
chr11	51916189	51916339	151	*	chr11-1871	157	+	Distal Intergenic	11	51967661	51977334	9674	1	52626	ENSMUST00000102763.4	-51322	ENSMUSG00000020392	Cdkn2aipnl	CDKN2A interacting protein N-terminal like
chr11	51952075	51952225	151	*	chr11-6522	34.5	+	Intron (ENSMUST00000181262.1/ENSMUST00000181262.1, intron 2 of 2)	11	51967661	51977334	9674	1	52626	ENSMUST00000102763.4	-15436	ENSMUSG00000020392	Cdkn2aipnl	CDKN2A interacting protein N-terminal like
chr11	52168086	52168236	151	*	chr11-667	363	+	Promoter (<=1kb)	11	52154722	52168159	13438	2	257871	ENSMUST00000203403.2	0	NA	Olfr1372-ps1	olfactory receptor 1372, pseudogene 1
chr11	52282540	52282690	151	*	chr11-1956	131.5	+	Promoter (<=1kb)	11	52252371	52282571	30201	2	21414	ENSMUST00000086844.9	0	ENSMUSG00000000782	Tcf7	transcription factor 7, T cell specific
chr11	52429579	52429729	151	*	chr11-5392	40	+	Distal Intergenic	11	52396646	52403274	6629	1	213673	ENSMUST00000136303.1	32933	ENSMUSG00000036275	9530068E07Rik	RIKEN cDNA 9530068E07 gene
chr11	52437218	52437368	151	*	chr11-5971	38	+	Distal Intergenic	11	52396646	52403274	6629	1	213673	ENSMUST00000136303.1	40572	ENSMUSG00000036275	9530068E07Rik	RIKEN cDNA 9530068E07 gene
chr11	52580115	52580265	151	*	chr11-2670	95	+	Distal Intergenic	11	52396646	52403274	6629	1	213673	ENSMUST00000136303.1	183469	ENSMUSG00000036275	9530068E07Rik	RIKEN cDNA 9530068E07 gene
chr11	52713027	52713177	151	*	chr11-7598	29	+	Distal Intergenic	11	52764634	53188538	423905	1	320027	ENSMUST00000036796.7	-51457	ENSMUSG00000036264	Fstl4	follistatin-like 4
chr11	52739323	52739473	151	*	chr11-3242	73	+	Distal Intergenic	11	52764634	53188538	423905	1	320027	ENSMUST00000036796.7	-25161	ENSMUSG00000036264	Fstl4	follistatin-like 4
chr11	52753342	52753492	151	*	chr11-8006	28	+	Distal Intergenic	11	52764634	53188538	423905	1	320027	ENSMUST00000036796.7	-11142	ENSMUSG00000036264	Fstl4	follistatin-like 4
chr11	52758852	52759002	151	*	chr11-8257	27.5	+	Promoter (5-6kb)	11	52764634	53188538	423905	1	320027	ENSMUST00000036796.7	-5632	ENSMUSG00000036264	Fstl4	follistatin-like 4
chr11	52780057	52780207	151	*	chr11-3386	65	+	Intron (ENSMUST00000036796.7/320027, intron 2 of 15)	11	52764634	53188538	423905	1	320027	ENSMUST00000036796.7	15423	ENSMUSG00000036264	Fstl4	follistatin-like 4
chr11	52809786	52809936	151	*	chr11-1948	125	+	Intron (ENSMUST00000036796.7/320027, intron 2 of 15)	11	52764634	53188538	423905	1	320027	ENSMUST00000036796.7	45152	ENSMUSG00000036264	Fstl4	follistatin-like 4
chr11	52820567	52820717	151	*	chr11-4826	48	+	Intron (ENSMUST00000036796.7/320027, intron 3 of 15)	11	52764634	53188538	423905	1	320027	ENSMUST00000036796.7	55933	ENSMUSG00000036264	Fstl4	follistatin-like 4
chr11	52930407	52930557	151	*	chr11-8258	22	+	Intron (ENSMUST00000036796.7/320027, intron 3 of 15)	11	52764634	53188538	423905	1	320027	ENSMUST00000036796.7	165773	ENSMUSG00000036264	Fstl4	follistatin-like 4
chr11	53186426	53186576	151	*	chr11-3213	85.5	+	Exon (ENSMUST00000036796.7/320027, exon 16 of 16)	11	53111451	53120056	8606	2	790909	ENSMUST00000137096.1	-66370	ENSMUSG00000087668	Gm11186	predicted gene 11186
chr11	53335876	53336026	151	*	chr11-3349	64	+	Distal Intergenic	11	53327400	53332479	5080	1	67966	ENSMUST00000141585.1	8476	ENSMUSG00000018239	Zcchc10	zinc finger, CCHC domain containing 10
chr11	53493629	53493779	151	*	chr11-3809	67.5	+	Distal Intergenic	11	53476573	53480274	3702	2	237761	ENSMUST00000104955.3	-13355	ENSMUSG00000044352	Sowaha	sosondowah ankyrin repeat domain family member A
chr11	53500710	53500860	151	*	chr11-1137	248	+	Distal Intergenic	11	53519257	53534616	15360	1	20362	ENSMUST00000142800.1	-18397	ENSMUSG00000018398	2022-09-08	septin 8
chr11	53519763	53519913	151	*	chr11-701	368.5	+	Promoter (<=1kb)	11	53519770	53549565	29796	1	20362	ENSMUST00000121334.7	0	ENSMUSG00000018398	2022-09-08	septin 8
chr11	53525601	53525751	151	*	chr11-2290	128.5	+	Intron (ENSMUST00000142800.1/20362, intron 1 of 2)	11	53519927	53541847	21921	1	20362	ENSMUST00000147912.1	5674	ENSMUSG00000018398	2022-09-08	septin 8
chr11	53636059	53636209	151	*	chr11-5713	36	+	Promoter (1-2kb)	11	53631324	53634702	3379	2	16163	ENSMUST00000020650.1	-1357	ENSMUSG00000020383	Il13	interleukin 13
chr11	53706710	53706860	151	*	chr11-2420	123	+	Promoter (<=1kb)	11	53683255	53707295	24041	2	19360	ENSMUST00000124352.1	435	ENSMUSG00000020380	Rad50	RAD50 double strand break repair protein
chr11	53770352	53770502	151	*	chr11-493	406.5	+	Promoter (<=1kb)	11	53770477	53772938	2462	1	16362	ENSMUST00000138913.7	0	ENSMUSG00000018899	Irf1	interferon regulatory factor 1
chr11	53794939	53795089	151	*	chr11-1936	144	+	Promoter (<=1kb)	11	53783418	53795875	12458	2	622459	ENSMUST00000153206.7	786	ENSMUSG00000081769	Gm12216	predicted gene 12216
chr11	53818938	53819088	151	*	chr11-7266	25	+	Intron (ENSMUST00000135815.7/622459, intron 2 of 4)	11	53783418	53795875	12458	2	622459	ENSMUST00000153206.7	-23063	ENSMUSG00000081769	Gm12216	predicted gene 12216
chr11	53931157	53931307	151	*	chr11-3896	62.5	+	Distal Intergenic	11	53950563	53953146	2584	2	56517	ENSMUST00000129301.1	21839	ENSMUSG00000063652	Slc22a21	solute carrier family 22 (organic cation transporter), member 21
chr11	53940724	53940874	151	*	chr11-7425	31	+	Distal Intergenic	11	53950563	53953146	2584	2	56517	ENSMUST00000129301.1	12272	ENSMUSG00000063652	Slc22a21	solute carrier family 22 (organic cation transporter), member 21
chr11	54068948	54069098	151	*	chr11-1020	279.5	+	Promoter (<=1kb)	11	54054928	54069014	14087	2	30794	ENSMUST00000018755.9	0	ENSMUSG00000020388	Pdlim4	PDZ and LIM domain 4
chr11	54220298	54220448	151	*	chr11-2036	131	+	Promoter (7-8kb)	11	54177772	54213285	35514	2	71056	ENSMUST00000131019.1	-7013	ENSMUSG00000086209	4933405E24Rik	RIKEN cDNA 4933405E24 gene
chr11	54249410	54249560	151	*	chr11-5089	40	+	Promoter (<=1kb)	11	54247271	54249667	2397	2	12981	ENSMUST00000019060.5	107	ENSMUSG00000018916	Csf2	colony stimulating factor 2 (granulocyte-macrophage)
chr11	54314812	54314962	151	*	chr11-2831	86	+	Promoter (<=1kb)	11	54314896	54361197	46302	1	216739	ENSMUST00000072178.10	0	ENSMUSG00000020333	Acsl6	acyl-CoA synthetase long-chain family member 6
chr11	54326266	54326416	151	*	chr11-5465	40.5	+	Intron (ENSMUST00000093106.11/216739, intron 6 of 20)	11	54320152	54339071	18920	1	216739	ENSMUST00000156252.2	6114	ENSMUSG00000020333	Acsl6	acyl-CoA synthetase long-chain family member 6
chr11	54355759	54355909	151	*	chr11-8265	28	+	Intron (ENSMUST00000093106.11/216739, intron 20 of 20)	11	54345888	54361528	15641	1	216739	ENSMUST00000139484.1	9871	ENSMUSG00000020333	Acsl6	acyl-CoA synthetase long-chain family member 6
chr11	54850077	54850227	151	*	chr11-3188	67.5	+	Promoter (<=1kb)	11	54841092	54850486	9395	2	75530	ENSMUST00000127887.7	259	ENSMUSG00000020268	Lyrm7	LYR motif containing 7
chr11	54936108	54936258	151	*	chr11-2597	91	+	Intron (ENSMUST00000108889.9/57783, intron 5 of 17)	11	54918611	54921075	2465	2	57783	ENSMUST00000132224.1	-15033	ENSMUSG00000020400	Tnip1	TNFAIP3 interacting protein 1
chr11	54984129	54984279	151	*	chr11-3846	75.5	+	Intron (ENSMUST00000102727.2/11749, intron 22 of 24)	11	54910787	54962917	52131	2	57783	ENSMUST00000102731.7	-21212	ENSMUSG00000020400	Tnip1	TNFAIP3 interacting protein 1
chr11	55016022	55016172	151	*	chr11-2027	137.5	+	Intron (ENSMUST00000102727.2/11749, intron 2 of 24)	11	54990950	55033415	42466	2	11749	ENSMUST00000148298.1	17243	ENSMUSG00000018340	Anxa6	annexin A6
chr11	55069130	55069280	151	*	chr11-2641	92	+	Intron (ENSMUST00000055040.12/52570, intron 1 of 6)	11	55049731	55078107	28377	2	52570	ENSMUST00000055040.12	8827	ENSMUSG00000049588	Ccdc69	coiled-coil domain containing 69
chr11	55113969	55114119	151	*	chr11-1902	131	+	Distal Intergenic	11	55098115	55113029	14915	1	14667	ENSMUST00000000608.7	15854	ENSMUSG00000000594	Gm2a	GM2 ganglioside activator protein
chr11	55130962	55131112	151	*	chr11-6300	34	+	Intron (ENSMUST00000020502.8/215332, intron 8 of 10)	11	55124825	55151686	26862	2	215332	ENSMUST00000128244.7	20574	ENSMUSG00000049491	Slc36a3	solute carrier family 36 (proton/amino acid symporter), member 3
chr11	55187424	55187574	151	*	chr11-3074	80	+	Promoter (2-3kb)	11	55168004	55185077	17074	2	246049	ENSMUST00000125560.1	-2347	ENSMUSG00000020264	Slc36a2	solute carrier family 36 (proton/amino acid symporter), member 2
chr11	55222499	55222649	151	*	chr11-6421	29	+	Intron (ENSMUST00000108872.8/215335, intron 6 of 10)	11	55213795	55232681	18887	1	215335	ENSMUST00000108867.1	8704	ENSMUSG00000020261	Slc36a1	solute carrier family 36 (proton/amino acid symporter), member 1
chr11	55273192	55273342	151	*	chr11-4829	49.5	+	Exon (ENSMUST00000068853.12/245827, exon 13 of 24)	11	55250610	55312257	61648	2	245827	ENSMUST00000108864.1	38915	ENSMUSG00000055333	Fat2	FAT atypical cadherin 2
chr11	55342123	55342273	151	*	chr11-1760	143	+	Promoter (5-6kb)	11	55250609	55336564	85956	2	245827	ENSMUST00000068853.12	-5559	ENSMUSG00000055333	Fat2	FAT atypical cadherin 2
chr11	55366902	55367052	151	*	chr11-2610	92.5	+	Distal Intergenic	11	55250609	55336564	85956	2	245827	ENSMUST00000068853.12	-30338	ENSMUSG00000055333	Fat2	FAT atypical cadherin 2
chr11	55387713	55387863	151	*	chr11-2210	123.5	+	Distal Intergenic	11	55395386	55399574	4189	2	20692	ENSMUST00000123775.7	11711	ENSMUSG00000018593	Sparc	secreted acidic cysteine rich glycoprotein
chr11	55439758	55439908	151	*	chr11-5717	44	+	Distal Intergenic	11	55395421	55423183	27763	2	20692	ENSMUST00000214685.1	-16575	ENSMUSG00000018593	Sparc	secreted acidic cysteine rich glycoprotein
chr11	56026974	56027124	151	*	chr11-2452	114.5	+	Exon (ENSMUST00000037682.2/216749, exon 4 of 4)	11	56024987	56041010	16024	2	216749	ENSMUST00000037682.2	13886	ENSMUSG00000037393	Nmur2	neuromedin U receptor 2
chr11	56041009	56041159	151	*	chr11-2404	105.5	+	Promoter (<=1kb)	11	56024987	56041010	16024	2	216749	ENSMUST00000037682.2	0	ENSMUSG00000037393	Nmur2	neuromedin U receptor 2
chr11	56106656	56106806	151	*	chr11-4897	43	+	Distal Intergenic	11	56024987	56041010	16024	2	216749	ENSMUST00000037682.2	-65646	ENSMUSG00000037393	Nmur2	neuromedin U receptor 2
chr11	56159438	56159588	151	*	chr11-4830	52	+	Distal Intergenic	11	56024987	56041010	16024	2	216749	ENSMUST00000037682.2	-118428	ENSMUSG00000037393	Nmur2	neuromedin U receptor 2
chr11	56625274	56625424	151	*	chr11-3811	62	+	Distal Intergenic	11	57011387	57015291	3905	1	14799	ENSMUST00000125292.1	-385963	ENSMUSG00000020524	Gria1	glutamate receptor, ionotropic, AMPA1 (alpha 1)
chr11	57176668	57176818	151	*	chr11-5091	46	+	Promoter (<=1kb)	11	57176518	57189793	13276	1	14799	ENSMUST00000173531.1	150	ENSMUSG00000020524	Gria1	glutamate receptor, ionotropic, AMPA1 (alpha 1)
chr11	57465157	57465307	151	*	chr11-4190	48.5	+	Distal Intergenic	11	57505290	57507428	2139	2	67726	ENSMUST00000129596.1	42121	ENSMUSG00000020523	Fam114a2	family with sequence similarity 114, member A2
chr11	57470197	57470347	151	*	chr11-5719	37	+	Distal Intergenic	11	57505290	57507428	2139	2	67726	ENSMUST00000129596.1	37081	ENSMUSG00000020523	Fam114a2	family with sequence similarity 114, member A2
chr11	57524702	57524852	151	*	chr11-3076	69	+	Promoter (1-2kb)	11	57522964	57529526	6563	1	216760	ENSMUST00000108848.1	1738	ENSMUSG00000020522	Mfap3	microfibrillar-associated protein 3
chr11	57602136	57602286	151	*	chr11-5618	35.5	+	Distal Intergenic	11	57645442	57787514	142073	1	171212	ENSMUST00000066987.13	-43156	ENSMUSG00000020520	Galnt10	polypeptide N-acetylgalactosaminyltransferase 10
chr11	57671907	57672057	151	*	chr11-3628	72.5	+	Intron (ENSMUST00000066987.13/171212, intron 1 of 11)	11	57623698	57649494	25797	2	78762	ENSMUST00000142486.1	-22413	NA	4933424L21Rik	RIKEN cDNA 4933424L21 gene
chr11	57813890	57814040	151	*	chr11-4225	49.5	+	Distal Intergenic	11	57801637	57810217	8581	1	50724	ENSMUST00000020826.5	12253	ENSMUSG00000020519	Sap30l	SAP30-like
chr11	57827242	57827392	151	*	chr11-1985	129.5	+	Downstream (1-2kb)	11	57828707	57832147	3441	2	15110	ENSMUST00000036917.2	4755	ENSMUSG00000037335	Hand1	heart and neural crest derivatives expressed 1
chr11	57904439	57904589	151	*	chr11-5541	45	+	Distal Intergenic	11	57828705	57832818	4114	2	15110	ENSMUST00000160392.8	-71621	ENSMUSG00000037335	Hand1	heart and neural crest derivatives expressed 1
chr11	57910007	57910157	151	*	chr11-2516	95	+	Distal Intergenic	11	57828705	57832818	4114	2	15110	ENSMUST00000160392.8	-77189	ENSMUSG00000037335	Hand1	heart and neural crest derivatives expressed 1
chr11	57933207	57933357	151	*	chr11-1990	130	+	Distal Intergenic	11	58009064	58062031	52968	1	73158	ENSMUST00000071487.12	-75707	ENSMUSG00000037331	Larp1	La ribonucleoprotein domain family, member 1
chr11	57998872	57999022	151	*	chr11-6531	36.5	+	Distal Intergenic	11	58009064	58062031	52968	1	73158	ENSMUST00000071487.12	-10042	ENSMUSG00000037331	Larp1	La ribonucleoprotein domain family, member 1
chr11	58230561	58230711	151	*	chr11-2561	109	+	Distal Intergenic	11	58215028	58222779	7752	1	54396	ENSMUST00000108836.1	15533	ENSMUSG00000069874	Irgm2	immunity-related GTPase family M member 2
chr11	58239316	58239466	151	*	chr11-676	400	+	Distal Intergenic	11	58215028	58222779	7752	1	54396	ENSMUST00000108836.1	24288	ENSMUSG00000069874	Irgm2	immunity-related GTPase family M member 2
chr11	58292898	58293048	151	*	chr11-1880	146	+	Intron (ENSMUST00000108834.2/ENSMUST00000108834.2, intron 6 of 6)	11	58307069	58314613	7545	1	103836	ENSMUST00000153510.8	-14021	ENSMUSG00000037243	Zfp692	zinc finger protein 692
chr11	58460127	58460277	151	*	chr11-6934	27.5	+	Promoter (4-5kb)	11	58454915	58455980	1066	2	18329	ENSMUST00000055204.5	-4147	ENSMUSG00000043314	Olfr30	olfactory receptor 30
chr11	58784308	58784458	151	*	chr11-5543	38	+	Promoter (1-2kb)	11	58786139	58787269	1131	1	257917	ENSMUST00000076393.5	-1681	ENSMUSG00000059504	Olfr314	olfactory receptor 314
chr11	58904912	58905062	151	*	chr11-1891	141	+	Promoter (<=1kb)	11	58888153	58904225	16073	2	22698	ENSMUST00000102703.1	-687	ENSMUSG00000037001	Zfp39	zinc finger protein 39
chr11	58928476	58928626	151	*	chr11-1554	160	+	Distal Intergenic	11	58933394	58938784	5391	2	108660	ENSMUST00000217262.1	10158	ENSMUSG00000020496	Rnf187	ring finger protein 187
chr11	58999237	58999387	151	*	chr11-1683	152.5	+	Exon (ENSMUST00000047441.13/380698, exon 93 of 104)	11	58978116	58991457	13342	1	94091	ENSMUST00000093061.6	21121	ENSMUSG00000020455	Trim11	tripartite motif-containing 11
chr11	59002519	59002669	151	*	chr11-2642	100.5	+	Intron (ENSMUST00000047441.13/380698, intron 89 of 103)	11	58978116	58991457	13342	1	94091	ENSMUST00000093061.6	24403	ENSMUSG00000020455	Trim11	tripartite motif-containing 11
chr11	59059020	59059170	151	*	chr11-4409	50.5	+	Intron (ENSMUST00000047441.13/380698, intron 44 of 103)	11	59073107	59079710	6604	2	380698	ENSMUST00000133040.2	20540	ENSMUSG00000061462	Obscn	obscurin, cytoskeletal calmodulin and titin-interacting RhoGEF
chr11	59080677	59080827	151	*	chr11-3099	90	+	Promoter (<=1kb)	11	59073107	59079710	6604	2	380698	ENSMUST00000133040.2	-967	ENSMUSG00000061462	Obscn	obscurin, cytoskeletal calmodulin and titin-interacting RhoGEF
chr11	59139202	59139352	151	*	chr11-1164	239.5	+	Promoter (2-3kb)	11	59128063	59136402	8340	2	380698	ENSMUST00000219084.1	-2800	ENSMUSG00000061462	Obscn	obscurin, cytoskeletal calmodulin and titin-interacting RhoGEF
chr11	59170013	59170163	151	*	chr11-3055	82.5	+	Promoter (6-7kb)	11	59155369	59163739	8371	2	216792	ENSMUST00000054523.5	-6274	ENSMUSG00000049287	Iba57	IBA57 homolog, iron-sulfur cluster assembly
chr11	59239023	59239173	151	*	chr11-1318	199	+	Distal Intergenic	11	59211414	59228270	16857	2	11840	ENSMUST00000061242.7	-10753	ENSMUSG00000048076	Arf1	ADP-ribosylation factor 1
chr11	59290842	59290992	151	*	chr11-3898	67	+	Promoter (<=1kb)	11	59248033	59290752	42720	2	22416	ENSMUST00000010044.7	-90	ENSMUSG00000009900	Wnt3a	wingless-type MMTV integration site family, member 3A
chr11	59373714	59373864	151	*	chr11-4410	47	+	Promoter (1-2kb)	11	59372669	59375657	2989	2	216797	ENSMUST00000061481.6	1793	ENSMUSG00000049291	Prss38	protease, serine 38
chr11	59384544	59384694	151	*	chr11-1859	147.5	+	Promoter (8-9kb)	11	59372669	59375657	2989	2	216797	ENSMUST00000061481.6	-8887	ENSMUSG00000049291	Prss38	protease, serine 38
chr11	59732773	59732923	151	*	chr11-4344	48	+	Promoter (<=1kb)	11	59725917	59732772	6856	2	69320	ENSMUST00000139530.7	-1	ENSMUSG00000086330	1700007J10Rik	RIKEN cDNA 1700007J10 gene
chr11	59921349	59921499	151	*	chr11-2517	98	+	Promoter (<=1kb)	11	59921499	59921889	391	1	69854	ENSMUST00000130205.1	0	ENSMUSG00000085551	1810063I02Rik	RIKEN cDNA 1810063I02 gene
chr11	60127159	60127309	151	*	chr11-2543	96	+	Intron (ENSMUST00000064190.12/19377, intron 1 of 5)	11	60140082	60199195	59114	1	19377	ENSMUST00000171108.7	-12773	ENSMUSG00000062115	Rai1	retinoic acid induced 1
chr11	60796119	60796269	151	*	chr11-5309	38.5	+	Promoter (1-2kb)	11	60789248	60794997	5750	2	20425	ENSMUST00000172804.7	-1122	ENSMUSG00000020534	Shmt1	serine hydroxymethyltransferase 1 (soluble)
chr11	60863270	60863420	151	*	chr11-2912	82	+	Downstream (1-2kb)	11	60864987	60878787	13801	2	216821	ENSMUST00000155031.1	15367	ENSMUSG00000043284	Tmem11	transmembrane protein 11
chr11	60982090	60982240	151	*	chr11-4192	53	+	Distal Intergenic	11	60950662	60951821	1160	1	26397	ENSMUST00000137609.1	31428	ENSMUSG00000018932	Map2k3	mitogen-activated protein kinase kinase 3
chr11	61004213	61004363	151	*	chr11-6535	38.5	+	Distal Intergenic	11	61022564	61071131	48568	1	16515	ENSMUST00000089184.10	-18201	ENSMUSG00000042529	Kcnj12	potassium inwardly-rectifying channel, subfamily J, member 12
chr11	61022572	61022722	151	*	chr11-1563	182.5	+	Promoter (<=1kb)	11	61022564	61071131	48568	1	16515	ENSMUST00000089184.10	8	ENSMUSG00000042529	Kcnj12	potassium inwardly-rectifying channel, subfamily J, member 12
chr11	61042758	61042908	151	*	chr11-3630	75	+	Intron (ENSMUST00000089184.10/16515, intron 1 of 1)	11	61022564	61071131	48568	1	16515	ENSMUST00000089184.10	20194	ENSMUSG00000042529	Kcnj12	potassium inwardly-rectifying channel, subfamily J, member 12
chr11	61075476	61075626	151	*	chr11-3714	66	+	Distal Intergenic	11	61065804	61071131	5328	1	16515	ENSMUST00000108717.2	9672	ENSMUSG00000042529	Kcnj12	potassium inwardly-rectifying channel, subfamily J, member 12
chr11	61091273	61091423	151	*	chr11-4414	53	+	Distal Intergenic	11	61065804	61071131	5328	1	16515	ENSMUST00000108717.2	25469	ENSMUSG00000042529	Kcnj12	potassium inwardly-rectifying channel, subfamily J, member 12
chr11	61102609	61102759	151	*	chr11-1605	161.5	+	Distal Intergenic	11	61126755	61149372	22618	1	57916	ENSMUST00000010286.7	-23996	ENSMUSG00000010142	Tnfrsf13b	tumor necrosis factor receptor superfamily, member 13b
chr11	61129509	61129659	151	*	chr11-2500	93.5	+	Promoter (2-3kb)	11	61126789	61146914	20126	1	57916	ENSMUST00000139422.7	2720	ENSMUSG00000010142	Tnfrsf13b	tumor necrosis factor receptor superfamily, member 13b
chr11	61684309	61684459	151	*	chr11-1171	267.5	+	Promoter (<=1kb)	11	61684419	61709951	25533	1	69640	ENSMUST00000093019.5	0	ENSMUSG00000042377	Fam83g	family with sequence similarity 83, member G
chr11	61728140	61728290	151	*	chr11-2733	93	+	Promoter (7-8kb)	11	61672781	61720826	48046	2	109342	ENSMUST00000128196.1	-7314	ENSMUSG00000042371	Slc5a10	solute carrier family 5 (sodium/glucose cotransporter), member 10
chr11	61962471	61962621	151	*	chr11-8028	30	+	Intron (ENSMUST00000201866.3/432572, intron 1 of 3)	11	61956815	62219435	262621	1	432572	ENSMUST00000202389.3	5656	ENSMUSG00000042331	Specc1	sperm antigen with calponin homology and coiled-coil domains 1
chr11	62029610	62029760	151	*	chr11-6536	37.5	+	Promoter (<=1kb)	11	62029276	62223013	193738	1	432572	ENSMUST00000108709.7	334	ENSMUSG00000042331	Specc1	sperm antigen with calponin homology and coiled-coil domains 1
chr11	62539082	62539232	151	*	chr11-1491	192.5	+	Promoter (<=1kb)	11	62524946	62539261	14316	2	73139	ENSMUST00000018653.7	29	ENSMUSG00000018509	Cenpv	centromere protein V
chr11	62582889	62583039	151	*	chr11-7275	28	+	Promoter (1-2kb)	11	62581267	62600299	19033	1	22368	ENSMUST00000153486.1	1622	ENSMUSG00000018507	Trpv2	transient receptor potential cation channel, subfamily V, member 2
chr11	62710770	62710920	151	*	chr11-5031	42	+	Intron (ENSMUST00000150336.7/170740, intron 6 of 7)	11	62711265	62728666	17402	2	170740	ENSMUST00000185656.6	17746	ENSMUSG00000005267	Zfp287	zinc finger protein 287
chr11	62825744	62825894	151	*	chr11-4659	53.5	+	Intron (ENSMUST00000055006.11/94092, intron 1 of 5)	11	62820469	62842936	22468	1	94092	ENSMUST00000108703.1	5275	ENSMUSG00000047821	Trim16	tripartite motif-containing 16
chr11	62888862	62889012	151	*	chr11-8837	22.5	+	Intron (ENSMUST00000014321.4/67510, intron 5 of 6)	11	62883662	62916780	33119	1	67510	ENSMUST00000140377.1	5200	ENSMUSG00000014177	Tvp23b	trans-golgi network vesicle protein 23B
chr11	63020810	63020960	151	*	chr11-2438	96	+	Distal Intergenic	11	62999115	63004134	5020	2	74884	ENSMUST00000130177.1	-16676	ENSMUSG00000087604	Cdrt4os1	CMT1A duplicated region transcript 4, opposite strand 1
chr11	64070309	64070459	151	*	chr11-5400	45	+	Intron (ENSMUST00000049091.8/70383, intron 3 of 6)	11	63962627	64079466	116840	2	70383	ENSMUST00000049091.8	9007	ENSMUSG00000042148	Cox10	heme A:farnesyltransferase cytochrome c oxidase assembly factor 10
chr11	64520267	64520417	151	*	chr11-7622	26.5	+	Exon (ENSMUST00000058652.5/15478, exon 2 of 2)	11	64435156	64436653	1498	2	654805	ENSMUST00000177999.1	-83614	NA	F930015N05Rik	RIKEN cDNA F930015N05 gene
chr11	64545299	64545449	151	*	chr11-4834	47.5	+	Distal Intergenic	11	64435156	64436653	1498	2	654805	ENSMUST00000177999.1	-108646	NA	F930015N05Rik	RIKEN cDNA F930015N05 gene
chr11	64562931	64563081	151	*	chr11-2454	96.5	+	Distal Intergenic	11	64435156	64436653	1498	2	654805	ENSMUST00000177999.1	-126278	NA	F930015N05Rik	RIKEN cDNA F930015N05 gene
chr11	64833874	64834024	151	*	chr11-5978	38	+	Distal Intergenic	11	64979038	65002069	23032	1	68626	ENSMUST00000071891.11	-145014	ENSMUSG00000020549	Elac2	elaC ribonuclease Z 2
chr11	65107857	65108007	151	*	chr11-1853	168	+	Intron (ENSMUST00000047463.14/216831, intron 1 of 20)	11	65002041	65059834	57794	2	216831	ENSMUST00000130420.7	-48023	ENSMUSG00000033389	Arhgap44	Rho GTPase activating protein 44
chr11	65125191	65125341	151	*	chr11-899	310	+	Intron (ENSMUST00000047463.14/216831, intron 1 of 20)	11	65051475	65162567	111093	2	216831	ENSMUST00000093001.4	37226	ENSMUSG00000033389	Arhgap44	Rho GTPase activating protein 44
chr11	65341797	65341947	151	*	chr11-3814	61.5	+	Intron (ENSMUST00000130362.1/327946, intron 1 of 3)	11	65285936	65365798	79863	2	327946	ENSMUST00000130362.1	23851	ENSMUSG00000085162	Gm12295	predicted gene 12295
chr11	65349242	65349392	151	*	chr11-1892	159	+	Intron (ENSMUST00000130362.1/327946, intron 1 of 3)	11	65285936	65365798	79863	2	327946	ENSMUST00000130362.1	16406	ENSMUSG00000085162	Gm12295	predicted gene 12295
chr11	65517822	65517972	151	*	chr11-5880	35.5	+	Distal Intergenic	11	65285936	65365798	79863	2	327946	ENSMUST00000130362.1	-152024	ENSMUSG00000085162	Gm12295	predicted gene 12295
chr11	65644682	65644832	151	*	chr11-3499	68.5	+	Distal Intergenic	11	65691728	65697014	5287	2	26398	ENSMUST00000140740.1	52182	ENSMUSG00000033352	Map2k4	mitogen-activated protein kinase kinase 4
chr11	66532265	66532415	151	*	chr11-7279	28.5	+	Promoter (6-7kb)	11	66217472	66525964	308493	2	380702	ENSMUST00000066679.6	-6301	ENSMUSG00000053930	Shisa6	shisa family member 6
chr11	66981471	66981621	151	*	chr11-3632	58.5	+	Distal Intergenic	11	66957894	66965016	7123	1	71576	ENSMUST00000127166.1	23577	ENSMUSG00000085683	Tmem238l	transmembrane protein 238 like
chr11	67068495	67068645	151	*	chr11-6090	34	+	Promoter (9-10kb)	11	67078300	67102286	23987	1	17883	ENSMUST00000108689.7	-9655	ENSMUSG00000020908	Myh3	myosin, heavy polypeptide 3, skeletal muscle, embryonic
chr11	67072641	67072791	151	*	chr11-4958	45	+	Promoter (5-6kb)	11	67078300	67102286	23987	1	17883	ENSMUST00000108689.7	-5509	ENSMUSG00000020908	Myh3	myosin, heavy polypeptide 3, skeletal muscle, embryonic
chr11	67119649	67119799	151	*	chr11-5625	34.5	+	Promoter (<=1kb)	11	67112461	67120080	7620	2	74184	ENSMUST00000125538.7	281	ENSMUSG00000087410	2310065F04Rik	RIKEN cDNA 2310065F04 gene
chr11	67488289	67488439	151	*	chr11-4073	54	+	Intron (ENSMUST00000108681.7/14457, intron 1 of 13)	11	67455724	67665449	209726	1	14457	ENSMUST00000136796.7	32565	ENSMUSG00000033066	Gas7	growth arrest specific 7
chr11	67596326	67596476	151	*	chr11-6091	36.5	+	Promoter (<=1kb)	11	67596564	67670670	74107	1	14457	ENSMUST00000151784.7	-88	ENSMUSG00000033066	Gas7	growth arrest specific 7
chr11	67652452	67652602	151	*	chr11-3039	88	+	Promoter (<=1kb)	11	67652577	67683688	31112	1	14457	ENSMUST00000140863.1	0	ENSMUSG00000033066	Gas7	growth arrest specific 7
chr11	67922180	67922330	151	*	chr11-1206	250	+	Promoter (<=1kb)	11	67854523	67922153	67631	2	216835	ENSMUST00000108677.1	-27	ENSMUSG00000020905	Usp43	ubiquitin specific peptidase 43
chr11	68324983	68325133	151	*	chr11-3463	62	+	Intron (ENSMUST00000021284.3/18208, intron 2 of 6)	11	68209364	68386826	177463	2	18208	ENSMUST00000021284.3	61693	ENSMUSG00000020902	Ntn1	netrin 1
chr11	68352380	68352530	151	*	chr11-2994	79	+	Intron (ENSMUST00000021284.3/18208, intron 2 of 6)	11	68209364	68386826	177463	2	18208	ENSMUST00000021284.3	34296	ENSMUSG00000020902	Ntn1	netrin 1
chr11	68372553	68372703	151	*	chr11-6672	31.5	+	Intron (ENSMUST00000021284.3/18208, intron 2 of 6)	11	68209364	68386826	177463	2	18208	ENSMUST00000021284.3	14123	ENSMUSG00000020902	Ntn1	netrin 1
chr11	68386850	68387000	151	*	chr11-1114	246.5	+	Promoter (<=1kb)	11	68385644	68387012	1369	2	18208	ENSMUST00000135141.1	12	ENSMUSG00000020902	Ntn1	netrin 1
chr11	68390892	68391042	151	*	chr11-1854	134.5	+	Promoter (3-4kb)	11	68385644	68387012	1369	2	18208	ENSMUST00000135141.1	-3880	ENSMUSG00000020902	Ntn1	netrin 1
chr11	68399907	68400057	151	*	chr11-2135	118	+	Promoter (<=1kb)	11	68209364	68400823	191460	2	18208	ENSMUST00000108674.8	766	ENSMUSG00000020902	Ntn1	netrin 1
chr11	68407663	68407813	151	*	chr11-5475	41.5	+	Promoter (6-7kb)	11	68209364	68400823	191460	2	18208	ENSMUST00000108674.8	-6840	ENSMUSG00000020902	Ntn1	netrin 1
chr11	68648008	68648158	151	*	chr11-5316	47.5	+	Distal Intergenic	11	68691559	68699259	7701	1	77579	ENSMUST00000141558.1	-43401	ENSMUSG00000020900	Myh10	myosin, heavy polypeptide 10, non-muscle
chr11	68681445	68681595	151	*	chr11-4835	48.5	+	Promoter (9-10kb)	11	68691559	68699259	7701	1	77579	ENSMUST00000141558.1	-9964	ENSMUSG00000020900	Myh10	myosin, heavy polypeptide 10, non-muscle
chr11	68761779	68761929	151	*	chr11-2471	102	+	Intron (ENSMUST00000102611.9/77579, intron 8 of 40)	11	68783432	68790239	6808	1	77579	ENSMUST00000145408.1	-21503	ENSMUSG00000020900	Myh10	myosin, heavy polypeptide 10, non-muscle
chr11	69134501	69134651	151	*	chr11-1257	222	+	Promoter (<=1kb)	11	69134317	69142850	8534	1	23801	ENSMUST00000156874.7	184	ENSMUSG00000020892	Aloxe3	arachidonate lipoxygenase 3
chr11	69196971	69197121	151	*	chr11-4717	49	+	Promoter (<=1kb)	11	69191537	69197384	5848	2	11688	ENSMUST00000156157.1	263	ENSMUSG00000020891	Alox8	arachidonate 8-lipoxygenase
chr11	69200407	69200557	151	*	chr11-4907	51.5	+	Promoter (2-3kb)	11	69183932	69197843	13912	2	11688	ENSMUST00000021262.9	-2564	ENSMUSG00000020891	Alox8	arachidonate 8-lipoxygenase
chr11	69211554	69211704	151	*	chr11-3743	65	+	Distal Intergenic	11	69183932	69197843	13912	2	11688	ENSMUST00000021262.9	-13711	ENSMUSG00000020891	Alox8	arachidonate 8-lipoxygenase
chr11	69253597	69253747	151	*	chr11-3327	69.5	+	Distal Intergenic	11	69221158	69237036	15879	2	14919	ENSMUST00000108664.1	-16561	ENSMUSG00000020890	Gucy2e	guanylate cyclase 2e
chr11	69340662	69340812	151	*	chr11-1425	232	+	Promoter (<=1kb)	11	69340771	69341896	1126	1	80515	ENSMUST00000218008.1	0	ENSMUSG00000043419	Rnf227	ring finger protein 227
chr11	69368086	69368236	151	*	chr11-1085	237	+	Promoter (1-2kb)	11	69344351	69369391	25041	2	216848	ENSMUST00000092971.12	1155	ENSMUSG00000018474	Chd3	chromodomain helicase DNA binding protein 3
chr11	69428850	69429000	151	*	chr11-2381	90.5	+	Intron (ENSMUST00000035539.11/327954, intron 76 of 84)	11	69398508	69413675	15168	2	216850	ENSMUST00000094077.4	-15175	ENSMUSG00000018476	Kdm6b	KDM1 lysine (K)-specific demethylase 6B
chr11	69474935	69475085	151	*	chr11-4313	64.5	+	Promoter (9-10kb)	11	69464610	69465694	1085	2	327954	ENSMUST00000151811.1	-9241	ENSMUSG00000005237	Dnah2	dynein, axonemal, heavy chain 2
chr11	69501933	69502083	151	*	chr11-4720	54	+	Intron (ENSMUST00000035539.11/327954, intron 11 of 84)	11	69516007	69516755	749	2	327954	ENSMUST00000154985.1	14672	ENSMUSG00000005237	Dnah2	dynein, axonemal, heavy chain 2
chr11	69546453	69546603	151	*	chr11-1651	176.5	+	Promoter (1-2kb)	11	69420809	69544556	123748	2	327954	ENSMUST00000035539.11	-1897	ENSMUSG00000005237	Dnah2	dynein, axonemal, heavy chain 2
chr11	69561461	69561611	151	*	chr11-1462	215	+	Promoter (1-2kb)	11	69554092	69560205	6114	2	13643	ENSMUST00000004036.5	-1256	ENSMUSG00000003934	Efnb3	ephrin B3
chr11	69604877	69605027	151	*	chr11-1550	193	+	Promoter (<=1kb)	11	69599736	69605829	6094	2	11932	ENSMUST00000047889.12	802	ENSMUSG00000041329	Atp1b2	ATPase, Na+/K+ transporting, beta 2 polypeptide
chr11	69695727	69695877	151	*	chr11-1150	262	+	Promoter (<=1kb)	11	69686250	69695849	9600	2	21944	ENSMUST00000181810.7	0	ENSMUSG00000097328	Tnfsf12	tumor necrosis factor (ligand) superfamily, member 12
chr11	69726069	69726219	151	*	chr11-4779	47	+	Distal Intergenic	11	69736211	69737348	1138	2	20020	ENSMUST00000156588.1	11129	ENSMUSG00000005198	Polr2a	polymerase (RNA) II (DNA directed) polypeptide A
chr11	69766406	69766556	151	*	chr11-892	284	+	Promoter (<=1kb)	11	69766449	69776038	9590	1	75580	ENSMUST00000132528.7	0	ENSMUSG00000018750	Zbtb4	zinc finger and BTB domain containing 4
chr11	69800898	69801048	151	*	chr11-1003	261.5	+	Promoter (<=1kb)	11	69796068	69801716	5649	2	14166	ENSMUST00000011285.10	668	ENSMUSG00000042826	Fgf11	fibroblast growth factor 11
chr11	69966713	69966863	151	*	chr11-1694	165	+	Promoter (<=1kb)	11	69966918	69967652	735	1	53624	ENSMUST00000151515.1	-55	ENSMUSG00000018569	Cldn7	claudin 7
chr11	70097479	70097629	151	*	chr11-2834	91.5	+	Promoter (<=1kb)	11	70097692	70105856	8165	1	11890	ENSMUST00000179757.1	-63	ENSMUSG00000040963	Asgr2	asialoglycoprotein receptor 2
chr11	70214893	70215043	151	*	chr11-3146	74.5	+	Promoter (<=1kb)	11	70214818	70216413	1596	1	216867	ENSMUST00000149880.1	75	ENSMUSG00000040938	Slc16a11	solute carrier family 16 (monocarboxylic acid transporters), member 11
chr11	70446848	70446998	151	*	chr11-3634	60	+	Promoter (4-5kb)	11	70451919	70453240	1322	1	66172	ENSMUST00000151013.7	-4921	ENSMUSG00000018923	Med11	mediator complex subunit 11
chr11	70622525	70622675	151	*	chr11-5169	42	+	Promoter (3-4kb)	11	70614883	70619216	4334	2	11448	ENSMUST00000014753.8	-3309	ENSMUSG00000014609	Chrne	cholinergic receptor, nicotinic, epsilon polypeptide
chr11	70687761	70687911	151	*	chr11-363	497	+	Promoter (<=1kb)	11	70669463	70687943	18481	2	216874	ENSMUST00000108545.8	32	ENSMUSG00000040712	Camta2	calmodulin binding transcription activator 2
chr11	70702940	70703090	151	*	chr11-1456	181	+	Promoter (2-3kb)	11	70700650	70731964	31315	1	16562	ENSMUST00000137119.2	2290	ENSMUSG00000020821	Kif1c	kinesin family member 1C
chr11	71446740	71446890	151	*	chr11-4909	41.5	+	Distal Intergenic	11	71512377	71549201	36825	1	619299	ENSMUST00000215201.1	-65487	NA	9230020A06Rik	RIKEN cDNA 9230020A06 gene
chr11	71541685	71541835	151	*	chr11-7117	30	+	Promoter (5-6kb)	11	71547765	71572476	24712	1	619299	ENSMUST00000171420.2	-5930	NA	9230020A06Rik	RIKEN cDNA 9230020A06 gene
chr11	71672799	71672949	151	*	chr11-3121	74	+	Distal Intergenic	11	71749920	71760112	10193	1	216881	ENSMUST00000150531.1	-76971	ENSMUSG00000020811	Wscd1	WSC domain containing 1
chr11	71946524	71946674	151	*	chr11-3355	64	+	Promoter (6-7kb)	11	71928471	71940122	11652	2	73816	ENSMUST00000128489.1	-6402	ENSMUSG00000085528	4930401O10Rik	RIKEN cDNA 4930401O10 gene
chr11	72002573	72002723	151	*	chr11-7450	24.5	+	Distal Intergenic	11	72027963	72037489	9527	2	114230	ENSMUST00000048207.9	34766	ENSMUSG00000040554	Aipl1	aryl hydrocarbon receptor-interacting protein-like 1
chr11	72031697	72031847	151	*	chr11-2519	100.5	+	Intron (ENSMUST00000048207.9/114230, intron 2 of 5)	11	72027963	72037489	9527	2	114230	ENSMUST00000048207.9	5642	ENSMUSG00000040554	Aipl1	aryl hydrocarbon receptor-interacting protein-like 1
chr11	72034942	72035092	151	*	chr11-2562	101.5	+	Promoter (2-3kb)	11	72027963	72037489	9527	2	114230	ENSMUST00000048207.9	2397	ENSMUSG00000040554	Aipl1	aryl hydrocarbon receptor-interacting protein-like 1
chr11	72130190	72130340	151	*	chr11-1051	281	+	Intron (ENSMUST00000108508.2/327958, intron 1 of 18)	11	72047528	72135721	88194	2	327958	ENSMUST00000108508.2	5381	ENSMUSG00000040543	Pitpnm3	PITPNM family member 3
chr11	72135781	72135931	151	*	chr11-2372	111.5	+	Promoter (<=1kb)	11	72067802	72135778	67977	2	327958	ENSMUST00000142471.1	-3	ENSMUSG00000040543	Pitpnm3	PITPNM family member 3
chr11	72215550	72215700	151	*	chr11-1733	143.5	+	Promoter (<=1kb)	11	72211724	72215592	3869	2	67279	ENSMUST00000021157.8	0	ENSMUSG00000020801	Med31	mediator complex subunit 31
chr11	72299298	72299448	151	*	chr11-6544	32	+	Promoter (2-3kb)	11	72301629	72309061	7433	1	327959	ENSMUST00000151440.7	-2181	ENSMUSG00000040483	Xaf1	XIAP associated factor 1
chr11	72417445	72417595	151	*	chr11-1775	158.5	+	Promoter (5-6kb)	11	72390114	72411713	21600	2	276829	ENSMUST00000050226.6	-5732	ENSMUSG00000045667	Smtnl2	smoothelin-like 2
chr11	72607766	72607916	151	*	chr11-552	446	+	Promoter (<=1kb)	11	72607319	72680140	72822	1	67128	ENSMUST00000126046.1	447	ENSMUSG00000020794	Ube2g1	ubiquitin-conjugating enzyme E2G 1
chr11	72923170	72923320	151	*	chr11-3300	68.5	+	Promoter (2-3kb)	11	72920843	72927120	6278	1	195018	ENSMUST00000125122.1	2327	ENSMUSG00000055670	Zzef1	zinc finger, ZZ-type with EF hand domain 1
chr11	72990894	72991044	151	*	chr11-3817	65.5	+	Promoter (8-9kb)	11	72999103	73015200	16098	1	18436	ENSMUST00000021141.13	-8059	ENSMUSG00000020787	P2rx1	purinergic receptor P2X, ligand-gated ion channel, 1
chr11	73008100	73008250	151	*	chr11-3270	68	+	Promoter (1-2kb)	11	73009791	73015197	5407	1	18436	ENSMUST00000148964.1	-1541	ENSMUSG00000020787	P2rx1	purinergic receptor P2X, ligand-gated ion channel, 1
chr11	73036177	73036327	151	*	chr11-3100	84.5	+	Intron (ENSMUST00000155720.1/55984, intron 10 of 14)	11	73026585	73040293	13709	1	55984	ENSMUST00000145834.1	9592	ENSMUSG00000020785	Camkk1	calcium/calmodulin-dependent protein kinase kinase 1, alpha
chr11	73037001	73037151	151	*	chr11-3123	81	+	Intron (ENSMUST00000155720.1/55984, intron 11 of 14)	11	73026585	73040293	13709	1	55984	ENSMUST00000145834.1	10416	ENSMUSG00000020785	Camkk1	calcium/calmodulin-dependent protein kinase kinase 1, alpha
chr11	73281632	73281782	151	*	chr11-1179	240.5	+	Exon (ENSMUST00000049676.2/246788, exon 7 of 18)	11	73267388	73300363	32976	1	246788	ENSMUST00000049676.2	14244	ENSMUSG00000043029	Trpv3	transient receptor potential cation channel, subfamily V, member 3
chr11	74393665	74393815	151	*	chr11-3551	67.5	+	Intron (ENSMUST00000102521.8/380711, intron 19 of 24)	11	74383484	74408025	24542	2	380711	ENSMUST00000123440.1	14210	ENSMUSG00000038807	Rap1gap2	RAP1 GTPase activating protein 2
chr11	74414168	74414318	151	*	chr11-5039	45	+	Promoter (6-7kb)	11	74383484	74408025	24542	2	380711	ENSMUST00000123440.1	-6143	ENSMUSG00000038807	Rap1gap2	RAP1 GTPase activating protein 2
chr11	74435466	74435616	151	*	chr11-3502	70.5	+	Intron (ENSMUST00000102521.8/380711, intron 8 of 24)	11	74383484	74408025	24542	2	380711	ENSMUST00000123440.1	-27441	ENSMUSG00000038807	Rap1gap2	RAP1 GTPase activating protein 2
chr11	74462718	74462868	151	*	chr11-4114	65	+	Intron (ENSMUST00000102521.8/380711, intron 3 of 24)	11	74383484	74408025	24542	2	380711	ENSMUST00000123440.1	-54693	ENSMUSG00000038807	Rap1gap2	RAP1 GTPase activating protein 2
chr11	74468280	74468430	151	*	chr11-2276	121	+	Intron (ENSMUST00000102521.8/380711, intron 3 of 24)	11	74436924	74522751	85828	2	380711	ENSMUST00000208896.1	54321	ENSMUSG00000038807	Rap1gap2	RAP1 GTPase activating protein 2
chr11	74524208	74524358	151	*	chr11-2083	133	+	Promoter (1-2kb)	11	74436924	74522751	85828	2	380711	ENSMUST00000208896.1	-1457	ENSMUSG00000038807	Rap1gap2	RAP1 GTPase activating protein 2
chr11	74554760	74554910	151	*	chr11-4276	58	+	Intron (ENSMUST00000102521.8/380711, intron 2 of 24)	11	74436924	74522751	85828	2	380711	ENSMUST00000208896.1	-32009	ENSMUSG00000038807	Rap1gap2	RAP1 GTPase activating protein 2
chr11	74590042	74590192	151	*	chr11-4199	57.5	+	Promoter (<=1kb)	11	74383356	74590186	206831	2	380711	ENSMUST00000102521.8	0	ENSMUSG00000038807	Rap1gap2	RAP1 GTPase activating protein 2
chr11	74857889	74858039	151	*	chr11-3042	76	+	Promoter (2-3kb)	11	74856567	74860575	4009	2	97761	ENSMUST00000123573.1	2536	ENSMUSG00000038351	Sgsm2	small G protein signaling modulator 2
chr11	74897020	74897170	151	*	chr11-746	350	+	Promoter (<=1kb)	11	74849261	74897060	47800	2	97761	ENSMUST00000057631.11	0	ENSMUSG00000038351	Sgsm2	small G protein signaling modulator 2
chr11	75148551	75148701	151	*	chr11-5635	41	+	Intron (ENSMUST00000045281.12/103677, intron 15 of 18)	11	75159633	75163182	3550	1	103677	ENSMUST00000153226.1	-10932	ENSMUSG00000038290	Smg6	Smg-6 homolog, nonsense mediated mRNA decay factor (C. elegans)
chr11	75204993	75205143	151	*	chr11-4837	40	+	Intron (ENSMUST00000102514.3/237847, intron 1 of 1)	11	75193783	75267769	73987	1	237847	ENSMUST00000102514.3	11210	ENSMUSG00000045287	Rtn4rl1	reticulon 4 receptor-like 1
chr11	75221050	75221200	151	*	chr11-5246	43.5	+	Intron (ENSMUST00000102514.3/237847, intron 1 of 1)	11	75193783	75267769	73987	1	237847	ENSMUST00000102514.3	27267	ENSMUSG00000045287	Rtn4rl1	reticulon 4 receptor-like 1
chr11	75268615	75268765	151	*	chr11-1980	151	+	Distal Intergenic	11	75301305	75342188	40884	2	68275	ENSMUST00000135770.7	73423	ENSMUSG00000000751	Rpa1	replication protein A1
chr11	75282592	75282742	151	*	chr11-1597	154	+	Distal Intergenic	11	75301305	75342188	40884	2	68275	ENSMUST00000135770.7	59446	ENSMUSG00000000751	Rpa1	replication protein A1
chr11	75301126	75301276	151	*	chr11-5479	39	+	3' UTR	11	75301305	75342188	40884	2	68275	ENSMUST00000135770.7	40912	ENSMUSG00000000751	Rpa1	replication protein A1
chr11	75904612	75904762	151	*	chr11-3777	69.5	+	Intron (ENSMUST00000121287.7/380714, intron 4 of 8)	11	75832137	75911062	78926	2	380714	ENSMUST00000066504.10	6300	ENSMUSG00000020847	Rph3al	rabphilin 3A-like (without C2 domains)
chr11	75966671	75966821	151	*	chr11-920	303.5	+	Distal Intergenic	11	75906572	75938429	31858	2	380714	ENSMUST00000152035.1	-28242	ENSMUSG00000020847	Rph3al	rabphilin 3A-like (without C2 domains)
chr11	76027051	76027201	151	*	chr11-1401	213	+	Promoter (<=1kb)	11	76019194	76027782	8589	2	76566	ENSMUST00000021207.6	581	ENSMUSG00000020846	Rflnb	refilin B
chr11	76486113	76486263	151	*	chr11-2711	87.5	+	Exon (ENSMUST00000137261.1/109934, exon 3 of 3)	11	76464238	76493929	29692	2	109934	ENSMUST00000151526.2	7666	ENSMUSG00000017631	Abr	active BCR-related gene
chr11	76511118	76511268	151	*	chr11-2995	74	+	Promoter (1-2kb)	11	76416734	76509419	92686	2	109934	ENSMUST00000094012.10	-1699	ENSMUSG00000017631	Abr	active BCR-related gene
chr11	76523455	76523605	151	*	chr11-2996	82.5	+	Intron (ENSMUST00000072740.12/109934, intron 1 of 22)	11	76416734	76509419	92686	2	109934	ENSMUST00000094012.10	-14036	ENSMUSG00000017631	Abr	active BCR-related gene
chr11	76662423	76662573	151	*	chr11-1861	161	+	Promoter (9-10kb)	11	76672470	76673676	1207	1	320522	ENSMUST00000056184.1	-9897	ENSMUSG00000044243	Bhlha9	basic helix-loop-helix family, member a9
chr11	76695977	76696127	151	*	chr11-3302	76	+	Intron (ENSMUST00000062024.2/237858, intron 2 of 2)	11	76679808	76698664	18857	1	237858	ENSMUST00000062024.2	16169	ENSMUSG00000046275	Trarg1	trafficking regulator of GLUT4 (SLC2A4) 1
chr11	76699748	76699898	151	*	chr11-4315	49.5	+	Distal Intergenic	11	76679808	76698664	18857	1	237858	ENSMUST00000062024.2	19940	ENSMUSG00000046275	Trarg1	trafficking regulator of GLUT4 (SLC2A4) 1
chr11	76710123	76710273	151	*	chr11-3170	72	+	Distal Intergenic	11	76679808	76698664	18857	1	237858	ENSMUST00000062024.2	30315	ENSMUSG00000046275	Trarg1	trafficking regulator of GLUT4 (SLC2A4) 1
chr11	77629384	77629534	151	*	chr11-3416	74.5	+	Distal Intergenic	11	77529162	77607815	78654	2	216965	ENSMUST00000058496.7	-21569	ENSMUSG00000017291	Taok1	TAO kinase 1
chr11	77687311	77687461	151	*	chr11-1473	212.5	+	Promoter (<=1kb)	11	77687459	77691920	4462	1	68564	ENSMUST00000126942.1	0	ENSMUSG00000037857	Nufip2	nuclear fragile X mental retardation protein interacting protein 2
chr11	77776101	77776251	151	*	chr11-5988	41.5	+	Promoter (1-2kb)	11	77777265	77865980	88716	1	360013	ENSMUST00000000645.12	-1014	ENSMUSG00000000631	Myo18a	myosin XVIIIA
chr11	77816933	77817083	151	*	chr11-3679	64	+	Intron (ENSMUST00000108375.8/360013, intron 2 of 41)	11	77811515	77865980	54466	1	360013	ENSMUST00000167856.7	5418	ENSMUSG00000000631	Myo18a	myosin XVIIIA
chr11	77884526	77884676	151	*	chr11-2278	114.5	+	Promoter (<=1kb)	11	77882619	77884544	1926	2	19193	ENSMUST00000155401.1	0	ENSMUSG00000017453	Pipox	pipecolic acid oxidase
chr11	77918318	77918468	151	*	chr11-4043	61.5	+	Intron (ENSMUST00000132487.1/791423, intron 2 of 2)	11	77912127	77929288	17162	2	791423	ENSMUST00000132487.1	10820	ENSMUSG00000055045	Gm11190	predicted gene 11190
chr11	77961004	77961154	151	*	chr11-3249	70.5	+	Intron (ENSMUST00000093995.9/20370, intron 3 of 16)	11	77953853	77979048	25196	1	20370	ENSMUST00000151982.7	7151	ENSMUSG00000000632	Sez6	seizure related gene 6
chr11	77974377	77974527	151	*	chr11-4664	53.5	+	Promoter (1-2kb)	11	77973173	77974374	1202	1	20370	ENSMUST00000126866.1	1204	ENSMUSG00000000632	Sez6	seizure related gene 6
chr11	78247909	78248059	151	*	chr11-2173	120.5	+	Promoter (1-2kb)	11	78206746	78245987	39242	2	20926	ENSMUST00000002121.4	-1922	ENSMUSG00000002052	Supt6	suppressor of Ty 6
chr11	78436035	78436185	151	*	chr11-2151	118	+	Distal Intergenic	11	78397087	78422217	25131	2	20500	ENSMUST00000001122.5	-13818	ENSMUSG00000001095	Slc13a2	solute carrier family 13 (sodium-dependent dicarboxylate transporter), member 2
chr11	78455595	78455745	151	*	chr11-4722	56	+	Promoter (9-10kb)	11	78465697	78471945	6249	1	52466	ENSMUST00000001126.3	-9952	ENSMUSG00000020829	Slc46a1	solute carrier family 46, member 1
chr11	78809492	78809642	151	*	chr11-6207	37	+	Distal Intergenic	11	78826584	78846870	20287	1	66274	ENSMUST00000147875.8	-16942	ENSMUSG00000072640	Lyrm9	LYR motif containing 9
chr11	78896850	78897000	151	*	chr11-3554	62.5	+	Distal Intergenic	11	78920787	78960254	39468	1	18126	ENSMUST00000018610.6	-23787	ENSMUSG00000020826	Nos2	nitric oxide synthase 2, inducible
chr11	79023498	79023648	151	*	chr11-1939	130	+	Promoter (<=1kb)	11	79023597	79031057	7461	1	790910	ENSMUST00000143473.1	0	NA	Gm11201	predicted gene 11201
chr11	79031177	79031327	151	*	chr11-1407	200	+	Intron (ENSMUST00000018478.10/16706, intron 10 of 18)	11	79023597	79031057	7461	1	790910	ENSMUST00000143473.1	7580	NA	Gm11201	predicted gene 11201
chr11	79061992	79062142	151	*	chr11-3102	82	+	Promoter (2-3kb)	11	79044920	79059875	14956	2	16706	ENSMUST00000141409.7	-2117	ENSMUSG00000018334	Ksr1	kinase suppressor of ras 1
chr11	79141518	79141668	151	*	chr11-1423	213	+	Intron (ENSMUST00000018478.10/16706, intron 1 of 18)	11	79013440	79146407	132968	2	16706	ENSMUST00000018478.10	4739	ENSMUSG00000018334	Ksr1	kinase suppressor of ras 1
chr11	79286397	79286547	151	*	chr11-5742	40	+	Distal Intergenic	11	79239372	79254671	15300	2	78889	ENSMUST00000017821.11	-31726	ENSMUSG00000017677	Wsb1	WD repeat and SOCS box-containing 1
chr11	79340106	79340256	151	*	chr11-1435	190	+	Promoter (<=1kb)	11	79339887	79430788	90902	1	18015	ENSMUST00000131800.1	219	ENSMUSG00000020716	Nf1	neurofibromin 1
chr11	79591044	79591194	151	*	chr11-1916	140.5	+	Promoter (<=1kb)	11	79591212	79698023	106812	1	268451	ENSMUST00000017783.12	-18	ENSMUSG00000017639	Rab11fip4	RAB11 family interacting protein 4 (class II)
chr11	79633294	79633444	151	*	chr11-4281	53	+	Intron (ENSMUST00000017783.12/268451, intron 3 of 14)	11	79607079	79623163	16085	2	790912	ENSMUST00000145652.1	-10131	ENSMUSG00000087434	Rab11fip4os1	RAB11 family interacting protein 4 (class II), opposite strand 1
chr11	79654455	79654605	151	*	chr11-4839	48.5	+	Promoter (5-6kb)	11	79660562	79683498	22937	1	268451	ENSMUST00000155381.1	-5957	ENSMUSG00000017639	Rab11fip4	RAB11 family interacting protein 4 (class II)
chr11	79860687	79860837	151	*	chr11-2293	108.5	+	Exon (ENSMUST00000159495.1/ENSMUST00000159495.1, exon 1 of 2)	11	79935850	79942264	6415	2	216987	ENSMUST00000131921.1	81427	ENSMUSG00000035575	Utp6	UTP6 small subunit processome component
chr11	79911999	79912149	151	*	chr11-4529	47.5	+	Distal Intergenic	11	79935850	79942264	6415	2	216987	ENSMUST00000131921.1	30115	ENSMUSG00000035575	Utp6	UTP6 small subunit processome component
chr11	80177696	80177846	151	*	chr11-4153	62.5	+	Promoter (6-7kb)	11	80183851	80199757	15907	1	71956	ENSMUST00000017839.2	-6005	ENSMUSG00000020707	Rnf135	ring finger protein 135
chr11	80300745	80300895	151	*	chr11-897	319	+	Promoter (<=1kb)	11	80300912	80355955	55044	1	246104	ENSMUST00000017836.7	-17	ENSMUSG00000017692	Rhbdl3	rhomboid like 3
chr11	80336658	80336808	151	*	chr11-3557	67.5	+	Promoter (9-10kb)	11	80346403	80353682	7280	1	246104	ENSMUST00000157016.1	-9595	ENSMUSG00000017692	Rhbdl3	rhomboid like 3
chr11	80490977	80491127	151	*	chr11-2280	126	+	Intron (ENSMUST00000041065.13/338367, intron 21 of 21)	11	80477023	80481184	4162	1	12569	ENSMUST00000053413.11	13954	ENSMUSG00000048895	Cdk5r1	cyclin-dependent kinase 5, regulatory subunit 1 (p35)
chr11	80499071	80499221	151	*	chr11-3683	63	+	Intron (ENSMUST00000041065.13/338367, intron 21 of 21)	11	80507410	80509106	1697	2	77417	ENSMUST00000133400.1	9885	ENSMUSG00000085078	C030013C21Rik	RIKEN cDNA C030013C21 gene
chr11	80628041	80628191	151	*	chr11-2424	110.5	+	Intron (ENSMUST00000041065.13/338367, intron 16 of 21)	11	80507410	80509106	1697	2	77417	ENSMUST00000133400.1	-118935	ENSMUSG00000085078	C030013C21Rik	RIKEN cDNA C030013C21 gene
chr11	80967684	80967834	151	*	chr11-2396	94.5	+	Intron (ENSMUST00000021045.12/11418, intron 2 of 9)	11	80858372	80867814	9443	1	75622	ENSMUST00000103222.3	109312	ENSMUSG00000053184	Spaca3	sperm acrosome associated 3
chr11	81097695	81097845	151	*	chr11-5639	39	+	Intron (ENSMUST00000021045.12/11418, intron 1 of 9)	11	80880169	81153321	273153	2	11418	ENSMUST00000021045.12	55476	ENSMUSG00000020704	Asic2	acid-sensing (proton-gated) ion channel 2
chr11	81257522	81257672	151	*	chr11-6692	35	+	Intron (ENSMUST00000066197.6/11418, intron 1 of 9)	11	80880169	81153321	273153	2	11418	ENSMUST00000021045.12	-104201	ENSMUSG00000020704	Asic2	acid-sensing (proton-gated) ion channel 2
chr11	81518729	81518879	151	*	chr11-5992	40.5	+	Intron (ENSMUST00000066197.6/11418, intron 1 of 9)	11	81572655	81573473	819	2	237880	ENSMUST00000117522.1	54594	ENSMUSG00000080980	1700071K01Rik	RIKEN cDNA 1700071K01 gene
chr11	81659937	81660087	151	*	chr11-5822	34.5	+	Intron (ENSMUST00000066197.6/11418, intron 1 of 9)	11	81572655	81573473	819	2	237880	ENSMUST00000117522.1	-86464	ENSMUSG00000080980	1700071K01Rik	RIKEN cDNA 1700071K01 gene
chr11	81700007	81700157	151	*	chr11-7652	27.5	+	Intron (ENSMUST00000066197.6/11418, intron 1 of 9)	11	81572655	81573473	819	2	237880	ENSMUST00000117522.1	-126534	ENSMUSG00000080980	1700071K01Rik	RIKEN cDNA 1700071K01 gene
chr11	81782990	81783140	151	*	chr11-5409	42.5	+	Intron (ENSMUST00000066197.6/11418, intron 1 of 9)	11	81860673	81866416	5744	1	71388	ENSMUST00000126433.1	-77533	ENSMUSG00000020703	5530401A14Rik	RIKEN cDNA 5530401A14 gene
chr11	81797966	81798116	151	*	chr11-5561	38	+	Intron (ENSMUST00000066197.6/11418, intron 1 of 9)	11	81860673	81866416	5744	1	71388	ENSMUST00000126433.1	-62557	ENSMUSG00000020703	5530401A14Rik	RIKEN cDNA 5530401A14 gene
chr11	81868730	81868880	151	*	chr11-5993	35	+	Intron (ENSMUST00000021044.3/71388, intron 2 of 4)	11	81860679	81894582	33904	1	71388	ENSMUST00000021044.3	8051	ENSMUSG00000020703	5530401A14Rik	RIKEN cDNA 5530401A14 gene
chr11	81942281	81942431	151	*	chr11-4723	49.5	+	Intron (ENSMUST00000066197.6/11418, intron 1 of 9)	11	80880169	81968457	1088289	2	11418	ENSMUST00000066197.6	26026	ENSMUSG00000020704	Asic2	acid-sensing (proton-gated) ion channel 2
chr11	82387269	82387419	151	*	chr11-1523	208	+	Promoter (1-2kb)	11	82388900	82446327	57428	1	270893	ENSMUST00000092852.5	-1481	ENSMUSG00000020701	Tmem132e	transmembrane protein 132E
chr11	82612145	82612295	151	*	chr11-6972	35.5	+	Distal Intergenic	11	82633353	82636309	2957	1	791422	ENSMUST00000125600.1	-21058	ENSMUSG00000069796	Gm11426	predicted gene 11426
chr11	82631582	82631732	151	*	chr11-6555	30.5	+	Promoter (1-2kb)	11	82633353	82636309	2957	1	791422	ENSMUST00000125600.1	-1621	ENSMUSG00000069796	Gm11426	predicted gene 11426
chr11	82811845	82811995	151	*	chr11-2615	97	+	Intron (ENSMUST00000074515.10/67338, intron 3 of 6)	11	82798349	82804274	5926	1	16882	ENSMUST00000172837.1	13496	ENSMUSG00000020697	Lig3	ligase III, DNA, ATP-dependent
chr11	82889768	82889918	151	*	chr11-2126	112	+	Promoter (<=1kb)	11	82876434	82890589	14156	2	19364	ENSMUST00000146053.7	671	ENSMUSG00000018841	Rad51d	RAD51 paralog D
chr11	82905082	82905232	151	*	chr11-3747	73	+	Promoter (<=1kb)	11	82904106	82904636	531	2	217011	ENSMUST00000170815.1	-446	ENSMUSG00000020692	Nle1	notchless homolog 1
chr11	82925568	82925718	151	*	chr11-3303	78.5	+	Promoter (3-4kb)	11	82928959	82929745	787	1	217012	ENSMUST00000125499.1	-3241	ENSMUSG00000018845	Unc45b	unc-45 myosin chaperone B
chr11	83079563	83079713	151	*	chr11-3820	68.5	+	Distal Intergenic	11	83065112	83070678	5567	1	20556	ENSMUST00000038038.7	14451	ENSMUSG00000072620	Slfn2	schlafen 2
chr11	83321981	83322131	151	*	chr11-3559	69.5	+	Exon (ENSMUST00000176944.7/71770, exon 4 of 6)	11	83308238	83402644	94407	1	71770	ENSMUST00000176523.1	13743	ENSMUSG00000035152	Ap2b1	adaptor-related protein complex 2, beta 1 subunit
chr11	83403193	83403343	151	*	chr11-3330	73.5	+	Promoter (5-6kb)	11	83409137	83418834	9698	1	276952	ENSMUST00000021022.9	-5794	ENSMUSG00000020684	Rasl10b	RAS-like, family 10, member B
chr11	83859739	83859889	151	*	chr11-6332	31	+	Intron (ENSMUST00000021016.9/21410, intron 2 of 8)	11	83852960	83905819	52860	1	21410	ENSMUST00000108113.2	6779	ENSMUSG00000020679	Hnf1b	HNF1 homeobox B
chr11	84068258	84068408	151	*	chr11-1855	163.5	+	Promoter (<=1kb)	11	84048041	84068357	20317	2	56405	ENSMUST00000100705.10	0	ENSMUSG00000018648	Dusp14	dual specificity phosphatase 14
chr11	84079986	84080136	151	*	chr11-2839	85	+	Promoter (2-3kb)	11	84079531	84082956	3426	2	217031	ENSMUST00000156151.7	2820	ENSMUSG00000018651	Tada2a	transcriptional adaptor 2A
chr11	84391350	84391500	151	*	chr11-3172	75.5	+	Intron (ENSMUST00000103201.7/107476, intron 52 of 55)	11	84442509	84449533	7025	2	56321	ENSMUST00000141093.1	58033	ENSMUSG00000018697	Aatf	apoptosis antagonizing transcription factor
chr11	84410524	84410674	151	*	chr11-5485	42.5	+	Distal Intergenic	11	84442509	84449533	7025	2	56321	ENSMUST00000141093.1	38859	ENSMUSG00000018697	Aatf	apoptosis antagonizing transcription factor
chr11	84604864	84605014	151	*	chr11-4235	57.5	+	Distal Intergenic	11	84525684	84535830	10147	1	78365	ENSMUST00000128121.1	79180	ENSMUSG00000087211	Lhx1os	LIM homeobox 1, opposite strand
chr11	84750103	84750253	151	*	chr11-4320	46.5	+	Distal Intergenic	11	84716976	84720432	3457	2	78471	ENSMUST00000150735.1	-29671	ENSMUSG00000085044	1700109G15Rik	RIKEN cDNA 1700109G15 gene
chr11	84760961	84761111	151	*	chr11-3859	57.5	+	Distal Intergenic	11	84716976	84720432	3457	2	78471	ENSMUST00000150735.1	-40529	ENSMUSG00000085044	1700109G15Rik	RIKEN cDNA 1700109G15 gene
chr11	84775741	84775891	151	*	chr11-3505	59.5	+	Intron (ENSMUST00000155046.1/ENSMUST00000155046.1, intron 2 of 2)	11	84814743	84815390	648	2	217038	ENSMUST00000144104.1	39499	ENSMUSG00000018405	Mrm1	mitochondrial rRNA methyltransferase 1
chr11	84959934	84960084	151	*	chr11-2675	103.5	+	Promoter (1-2kb)	11	84958104	84964228	6125	1	12351	ENSMUST00000127827.1	1830	ENSMUSG00000000805	Car4	carbonic anhydrase 4
chr11	84967300	84967450	151	*	chr11-1963	141.5	+	Promoter (2-3kb)	11	84964347	84966044	1698	1	12351	ENSMUST00000108076.2	2953	ENSMUSG00000000805	Car4	carbonic anhydrase 4
chr11	85095167	85095317	151	*	chr11-5824	41	+	Exon (ENSMUST00000118598.1/ENSMUST00000118598.1, exon 1 of 1)	11	85050192	85053667	3476	2	237898	ENSMUST00000172950.1	-41500	ENSMUSG00000000804	Usp32	ubiquitin specific peptidase 32
chr11	85264671	85264821	151	*	chr11-6561	32.5	+	Distal Intergenic	11	85235171	85238304	3134	1	654810	ENSMUST00000136454.1	29500	ENSMUSG00000085628	Appbp2os	amyloid beta precursor protein (cytoplasmic tail) binding protein 2, opposite strand
chr11	85454079	85454229	151	*	chr11-2441	104	+	Intron (ENSMUST00000108056.7/192197, intron 9 of 15)	11	85466159	85826058	359900	1	192197	ENSMUST00000154396.7	-11930	ENSMUSG00000059439	Bcas3	breast carcinoma amplified sequence 3
chr11	85632754	85632904	151	*	chr11-5488	37.5	+	Promoter (7-8kb)	11	85640704	85826055	185352	1	192197	ENSMUST00000130343.7	-7800	ENSMUSG00000059439	Bcas3	breast carcinoma amplified sequence 3
chr11	85676660	85676810	151	*	chr11-5108	44.5	+	Intron (ENSMUST00000108061.7/192197, intron 24 of 27)	11	85640704	85826055	185352	1	192197	ENSMUST00000130343.7	35956	ENSMUSG00000059439	Bcas3	breast carcinoma amplified sequence 3
chr11	85722074	85722224	151	*	chr11-5644	35	+	Promoter (2-3kb)	11	85704143	85719744	15602	2	71489	ENSMUST00000146806.1	-2330	ENSMUSG00000086199	Bcas3os1	breast carcinoma amplified sequence 3, opposite strand 1
chr11	85804189	85804339	151	*	chr11-1509	201.5	+	Promoter (<=1kb)	11	85795875	85804155	8281	2	69909	ENSMUST00000128213.1	-34	ENSMUSG00000087013	2610027K06Rik	RIKEN cDNA 2610027K06 gene
chr11	85830050	85830200	151	*	chr11-1168	240.5	+	Promoter (2-3kb)	11	85791661	85832209	40549	2	69909	ENSMUST00000140673.7	2009	ENSMUSG00000087013	2610027K06Rik	RIKEN cDNA 2610027K06 gene
chr11	85876593	85876743	151	*	chr11-2070	129.5	+	Promoter (9-10kb)	11	85886422	85916095	29674	1	21387	ENSMUST00000108047.7	-9679	ENSMUSG00000000094	Tbx4	T-box 4
chr11	85886223	85886373	151	*	chr11-2714	95	+	Promoter (<=1kb)	11	85886422	85916095	29674	1	21387	ENSMUST00000108047.7	-49	ENSMUSG00000000094	Tbx4	T-box 4
chr11	85910325	85910475	151	*	chr11-2157	128	+	Intron (ENSMUST00000108047.7/21387, intron 5 of 8)	11	85896765	85916095	19331	1	21387	ENSMUST00000108045.2	13560	ENSMUSG00000000094	Tbx4	T-box 4
chr11	86454141	86454291	151	*	chr11-4236	48.5	+	Distal Intergenic	11	86484657	86499025	14369	1	76892	ENSMUST00000020827.6	-30366	ENSMUSG00000020521	Rnft1	ring finger protein, transmembrane 1
chr11	86461351	86461501	151	*	chr11-8600	29	+	Distal Intergenic	11	86484657	86499025	14369	1	76892	ENSMUST00000020827.6	-23156	ENSMUSG00000020521	Rnft1	ring finger protein, transmembrane 1
chr11	86577312	86577462	151	*	chr11-1436	198.5	+	Distal Intergenic	11	86584067	86584158	92	2	387140	ENSMUST00000083521.1	6696	ENSMUSG00000065455	Mir21a	microRNA 21a
chr11	86657195	86657345	151	*	chr11-4359	53	+	Intron (ENSMUST00000018315.9/75909, intron 5 of 11)	11	86643233	86663573	20341	2	75909	ENSMUST00000127267.1	6228	ENSMUSG00000018171	Vmp1	vacuole membrane protein 1
chr11	86763222	86763372	151	*	chr11-3907	63.5	+	Promoter (5-6kb)	11	86694351	86757565	63215	2	67300	ENSMUST00000103186.10	-5657	ENSMUSG00000047126	Cltc	clathrin, heavy polypeptide (Hc)
chr11	86932939	86933089	151	*	chr11-3726	68	+	Distal Intergenic	11	86936425	86993707	57283	2	77864	ENSMUST00000018571.4	60618	ENSMUSG00000018427	Ypel2	yippee like 2
chr11	86938162	86938312	151	*	chr11-4156	57.5	+	3' UTR	11	86936425	86993707	57283	2	77864	ENSMUST00000018571.4	55395	ENSMUSG00000018427	Ypel2	yippee like 2
chr11	86938622	86938772	151	*	chr11-4969	45	+	3' UTR	11	86936425	86993707	57283	2	77864	ENSMUST00000018571.4	54935	ENSMUSG00000018427	Ypel2	yippee like 2
chr11	87580850	87581000	151	*	chr11-2383	96	+	Promoter (<=1kb)	11	87581041	87590539	9499	1	18952	ENSMUST00000018544.11	-41	ENSMUSG00000020486	2022-09-04	septin 4
chr11	87749526	87749676	151	*	chr11-2502	101.5	+	Promoter (7-8kb)	11	87756864	87756927	64	1	387160	ENSMUST00000198092.1	-7188	ENSMUSG00000105196	Mir142	microRNA 142
chr11	87848009	87848159	151	*	chr11-2238	116	+	Promoter (5-6kb)	11	87853215	87863803	10589	1	380718	ENSMUST00000038196.6	-5056	ENSMUSG00000034121	Mks1	Meckel syndrome, type 1
chr11	87859380	87859530	151	*	chr11-6001	32	+	Promoter (2-3kb)	11	87861937	87863261	1325	1	380718	ENSMUST00000135369.1	-2407	ENSMUSG00000034121	Mks1	Meckel syndrome, type 1
chr11	87921099	87921249	151	*	chr11-3684	75.5	+	Promoter (6-7kb)	11	87913920	87915003	1084	2	258407	ENSMUST00000074874.4	-6096	ENSMUSG00000060787	Olfr464	olfactory receptor 464
chr11	88156473	88156623	151	*	chr11-1446	189	+	Promoter (5-6kb)	11	88162261	88194140	31880	1	103841	ENSMUST00000154812.7	-5638	ENSMUSG00000018378	Cuedc1	CUE domain containing 1
chr11	88193805	88193955	151	*	chr11-1618	169	+	3' UTR	11	88187821	88193004	5184	1	103841	ENSMUST00000125297.1	5984	ENSMUSG00000018378	Cuedc1	CUE domain containing 1
chr11	88235423	88235573	151	*	chr11-1653	159.5	+	Distal Intergenic	11	88204444	88210971	6528	1	64656	ENSMUST00000144070.2	30979	ENSMUSG00000023723	Mrps23	mitochondrial ribosomal protein S23
chr11	88253114	88253264	151	*	chr11-3252	82.5	+	Distal Intergenic	11	88294058	88295261	1204	1	74297	ENSMUST00000037268.5	-40794	ENSMUSG00000034031	Ccdc182	coiled-coil domain containing 182
chr11	88271990	88272140	151	*	chr11-4204	50.5	+	Distal Intergenic	11	88294058	88295261	1204	1	74297	ENSMUST00000037268.5	-21918	ENSMUSG00000034031	Ccdc182	coiled-coil domain containing 182
chr11	88294236	88294386	151	*	chr11-4017	63.5	+	Promoter (<=1kb)	11	88294058	88295261	1204	1	74297	ENSMUST00000037268.5	178	ENSMUSG00000034031	Ccdc182	coiled-coil domain containing 182
chr11	88308026	88308176	151	*	chr11-2548	104.5	+	Distal Intergenic	11	88294058	88295261	1204	1	74297	ENSMUST00000037268.5	13968	ENSMUSG00000034031	Ccdc182	coiled-coil domain containing 182
chr11	88313673	88313823	151	*	chr11-1738	182	+	Distal Intergenic	11	88294058	88295261	1204	1	74297	ENSMUST00000037268.5	19615	ENSMUSG00000034031	Ccdc182	coiled-coil domain containing 182
chr11	88319352	88319502	151	*	chr11-3685	68	+	Distal Intergenic	11	88294058	88295261	1204	1	74297	ENSMUST00000037268.5	25294	ENSMUSG00000034031	Ccdc182	coiled-coil domain containing 182
chr11	88359880	88360030	151	*	chr11-2788	92.5	+	Intron (ENSMUST00000143208.1/ENSMUST00000143208.1, intron 2 of 2)	11	88352773	88352864	92	1	100628571	ENSMUST00000175244.1	7107	ENSMUSG00000092985	Mir378b	microRNA 378b
chr11	88425652	88425802	151	*	chr11-2938	82.5	+	Intron (ENSMUST00000107909.7/76626, intron 7 of 13)	11	88352773	88352864	92	1	100628571	ENSMUST00000175244.1	72879	ENSMUSG00000092985	Mir378b	microRNA 378b
chr11	88462900	88463050	151	*	chr11-3016	86	+	Intron (ENSMUST00000107909.7/76626, intron 7 of 13)	11	88352773	88352864	92	1	100628571	ENSMUST00000175244.1	110127	ENSMUSG00000092985	Mir378b	microRNA 378b
chr11	88481691	88481841	151	*	chr11-1609	168	+	Intron (ENSMUST00000107909.7/76626, intron 6 of 13)	11	88365515	88590147	224633	2	76626	ENSMUST00000148013.7	108306	ENSMUSG00000069769	Msi2	musashi RNA-binding protein 2
chr11	88607814	88607964	151	*	chr11-3639	61.5	+	Intron (ENSMUST00000107909.7/76626, intron 5 of 13)	11	88365515	88590147	224633	2	76626	ENSMUST00000148013.7	-17667	ENSMUSG00000069769	Msi2	musashi RNA-binding protein 2
chr11	88631230	88631380	151	*	chr11-1941	149.5	+	Intron (ENSMUST00000107909.7/76626, intron 5 of 13)	11	88365515	88590147	224633	2	76626	ENSMUST00000148013.7	-41083	ENSMUSG00000069769	Msi2	musashi RNA-binding protein 2
chr11	88718382	88718532	151	*	chr11-702	344.5	+	Promoter (<=1kb)	11	88590055	88718513	128459	2	76626	ENSMUST00000144699.7	0	ENSMUSG00000069769	Msi2	musashi RNA-binding protein 2
chr11	88772637	88772787	151	*	chr11-7482	30	+	Distal Intergenic	11	88720489	88724173	3685	1	193280	ENSMUST00000125967.1	52148	NA	C030037D09Rik	RIKEN cDNA C030037D09 gene
chr11	88774086	88774236	151	*	chr11-5649	42.5	+	Distal Intergenic	11	88720489	88724173	3685	1	193280	ENSMUST00000125967.1	53597	NA	C030037D09Rik	RIKEN cDNA C030037D09 gene
[truncated: 10,993 more rows]
