# Supplementary material for: CHD4 and SMYD1 repress common transcriptional programs in the developing heart
Source: Development. 2024 May 3;151(8):dev202505. doi: 10.1242/dev.202505 (PMC11112163; doi:10.1242/dev.202505)
Supplement: Table S9. Annotated Lost Peaks in E10.5 Chd4-CMko hearts ATAC-seq. [file develop-151-202505-TableS9.xlsx]

## Sheet: Table S9
Annotated Lost Peaks in E10.5 Chd4-CMko hearts ATAC-seq
seqnames	start	end	width	strand	V4	V5	V6	annotation	geneChr	geneStart	geneEnd	geneLength	geneStrand	geneId	transcriptId	distanceToTSS	ENSEMBL	SYMBOL	GENENAME
chr1	3477406	3477556	151	*	chr1-3541	47.2	+	Intron (ENSMUST00000161581.1/ENSMUST00000161581.1, intron 1 of 1)	1	3214482	3671498	457017	2	497097	ENSMUST00000070533.4	193942	ENSMUSG00000051951	Xkr4	X-linked Kx blood group related 4
chr1	3913753	3913903	151	*	chr1-6854	24.5	+	Intron (ENSMUST00000194643.1/ENSMUST00000194643.1, intron 2 of 2)	1	3214482	3671498	457017	2	497097	ENSMUST00000070533.4	-242255	ENSMUSG00000051951	Xkr4	X-linked Kx blood group related 4
chr1	4241651	4241801	151	*	chr1-4349	36.4	+	Intron (ENSMUST00000208660.1/19888, intron 12 of 29)	1	4344146	4360314	16169	2	19888	ENSMUST00000027032.5	118513	ENSMUSG00000025900	Rp1	retinitis pigmentosa 1 (human)
chr1	6076743	6076893	151	*	chr1-3346	45.2	+	Distal Intergenic	1	6206197	6234311	28115	1	12421	ENSMUST00000159906.7	-129304	ENSMUSG00000025907	Rb1cc1	RB1-inducible coiled-coil 1
chr1	6287465	6287615	151	*	chr1-9118	23.1	+	Distal Intergenic	1	6270678	6275575	4898	1	12421	ENSMUST00000159656.1	16787	ENSMUSG00000025907	Rb1cc1	RB1-inducible coiled-coil 1
chr1	6760721	6760871	151	*	chr1-11256	18.1	+	Intron (ENSMUST00000140079.7/240690, intron 4 of 23)	1	6737575	6860940	123366	1	240690	ENSMUST00000163727.3	23146	ENSMUSG00000033740	St18	suppression of tumorigenicity 18
chr1	9780416	9780566	151	*	chr1-7785	24.7	+	Exon (ENSMUST00000181358.7/73331, exon 3 of 7)	1	9798107	9900843	102737	1	170755	ENSMUST00000166384.7	-17541	ENSMUSG00000025915	Sgk3	serum/glucocorticoid regulated kinase 3
chr1	10062235	10062385	151	*	chr1-10250	17.4	+	Intron (ENSMUST00000071087.11/211660, intron 4 of 29)	1	10040155	10058823	18669	1	211660	ENSMUST00000155974.7	22080	ENSMUSG00000056763	Cspp1	centrosome and spindle pole associated protein 1
chr1	12466384	12466534	151	*	chr1-4262	36.8	+	Distal Intergenic	1	12425986	12426106	121	1	102465961	ENSMUST00000183490.1	40398	ENSMUSG00000098555	Mir6341	microRNA 6341
chr1	13706455	13706605	151	*	chr1-5563	28.2	+	Distal Intergenic	1	13668771	13701723	32953	1	381246	ENSMUST00000088542.3	37684	ENSMUSG00000067813	Xkr9	X-linked Kx blood group related 9
chr1	14464872	14465022	151	*	chr1-3995	37	+	Distal Intergenic	1	14168958	14310235	141278	2	14048	ENSMUST00000168081.8	-154637	ENSMUSG00000025932	Eya1	EYA transcriptional coactivator and phosphatase 1
chr1	14484647	14484797	151	*	chr1-4431	35.7	+	Distal Intergenic	1	14168958	14310235	141278	2	14048	ENSMUST00000168081.8	-174412	ENSMUSG00000025932	Eya1	EYA transcriptional coactivator and phosphatase 1
chr1	16468752	16468902	151	*	chr1-10258	20.7	+	Intron (ENSMUST00000162751.7/29819, intron 3 of 13)	1	16343407	16519211	175805	2	29819	ENSMUST00000159558.7	50309	ENSMUSG00000025920	Stau2	staufen double-stranded RNA binding protein 2
chr1	19986294	19986444	151	*	chr1-3007	38.6	+	Distal Intergenic	1	20356452	20392300	35849	1	75028	ENSMUST00000161509.2	-370008	ENSMUSG00000089914	4930486I03Rik	RIKEN cDNA 4930486I03 gene
chr1	20096707	20096857	151	*	chr1-5303	23.6	+	Intron (ENSMUST00000088448.11/241035, intron 63 of 66)	1	20356452	20392300	35849	1	75028	ENSMUST00000161509.2	-259595	ENSMUSG00000089914	4930486I03Rik	RIKEN cDNA 4930486I03 gene
chr1	20311581	20311731	151	*	chr1-8478	18.3	+	Intron (ENSMUST00000088448.11/241035, intron 49 of 66)	1	20356452	20392300	35849	1	75028	ENSMUST00000161509.2	-44721	ENSMUSG00000089914	4930486I03Rik	RIKEN cDNA 4930486I03 gene
chr1	20678121	20678271	151	*	chr1-6860	25.6	+	Promoter (<=1kb)	1	20679010	20679082	73	1	387202	ENSMUST00000083625.1	-739	ENSMUSG00000065559	Mir206	microRNA 206
chr1	21750801	21750951	151	*	chr1-11681	17.4	+	Intron (ENSMUST00000029667.12/226922, intron 1 of 13)	1	21577644	21855902	278259	2	226922	ENSMUST00000134505.1	104951	ENSMUSG00000028033	Kcnq5	potassium voltage-gated channel, subfamily Q, member 5
chr1	23117532	23117682	151	*	chr1-4064	35.7	+	Intron (ENSMUST00000191045.1/ENSMUST00000191045.1, intron 3 of 3)	1	23100473	23102253	1781	2	66755	ENSMUST00000073179.5	-15279	ENSMUSG00000073730	4933415F23Rik	RIKEN cDNA 4933415F23 gene
chr1	23271526	23271676	151	*	chr1-1945	70.7	+	Promoter (<=1kb)	1	23272269	23272339	71	1	387225	ENSMUST00000083471.3	-593	ENSMUSG00000065405	Mir30a	microRNA 30a
chr1	23282670	23282820	151	*	chr1-3542	38.1	+	Promoter (8-9kb)	1	23291537	23291935	399	1	723964	ENSMUST00000182303.1	-8717	ENSMUSG00000065567	Mir30c-2	microRNA 30c-2
chr1	23335820	23335970	151	*	chr1-6636	23.6	+	Distal Intergenic	1	23291701	23291784	84	1	723964	ENSMUST00000083633.1	44119	ENSMUSG00000065567	Mir30c-2	microRNA 30c-2
chr1	23892183	23892333	151	*	chr1-3543	36.8	+	Promoter (<=1kb)	1	23848795	23891994	43200	2	98366	ENSMUST00000133398.1	-189	ENSMUSG00000026155	Smap1	small ArfGAP 1
chr1	23920420	23920570	151	*	chr1-2168	54.2	+	Promoter (1-2kb)	1	23845625	23922317	76693	2	98366	ENSMUST00000027339.13	1747	ENSMUSG00000026155	Smap1	small ArfGAP 1
chr1	24034093	24034243	151	*	chr1-5502	31.3	+	Promoter (5-6kb)	1	24011604	24029086	17483	2	68187	ENSMUST00000186331.1	-5007	ENSMUSG00000026153	Fam135a	family with sequence similarity 135, member A
chr1	24612680	24612830	151	*	chr1-728	162.2	+	Exon (ENSMUST00000088336.2/ENSMUST00000088336.2, exon 1 of 1)	1	24263994	24587472	323479	2	12823	ENSMUST00000115244.8	-25208	ENSMUSG00000026141	Col19a1	collagen, type XIX, alpha 1
chr1	30700517	30700667	151	*	chr1-8480	20.1	+	Distal Intergenic	1	30806205	30809105	2901	2	213109	ENSMUST00000190190.1	108438	ENSMUSG00000048874	Phf3	PHD finger protein 3
chr1	33576044	33576194	151	*	chr1-7791	17.4	+	Intron (ENSMUST00000027312.10/19076, intron 7 of 13)	1	33478942	33622142	143201	2	19076	ENSMUST00000189552.1	45948	ENSMUSG00000026134	Prim2	DNA primase, p58 subunit
chr1	36647755	36647905	151	*	chr1-4308	36.6	+	Intron (ENSMUST00000170295.7/381337, intron 3 of 14)	1	36562692	36683183	120492	2	381337	ENSMUST00000170295.7	35278	ENSMUSG00000046337	Fam178b	family with sequence similarity 178, member B
chr1	36847357	36847507	151	*	chr1-5871	29.5	+	Intron (ENSMUST00000027290.11/56030, intron 5 of 40)	1	36818660	36824781	6122	2	56030	ENSMUST00000186486.1	-22576	ENSMUSG00000026116	Tmem131	transmembrane protein 131
chr1	38011745	38011895	151	*	chr1-4066	36.6	+	Intron (ENSMUST00000027252.7/226982, intron 1 of 23)	1	37998129	38052021	53893	1	226982	ENSMUST00000192548.5	13616	ENSMUSG00000026083	Eif5b	eukaryotic translation initiation factor 5B
chr1	38292988	38293138	151	*	chr1-1715	74.9	+	Intron (ENSMUST00000095027.8/16764, intron 8 of 21)	1	38181262	38197443	16182	2	16764	ENSMUST00000136641.2	-95545	ENSMUSG00000037138	Aff3	AF4/FMR2 family, member 3
chr1	38393047	38393197	151	*	chr1-2683	47.8	+	Intron (ENSMUST00000143261.7/ENSMUST00000143261.7, intron 4 of 4)	1	38181262	38197443	16182	2	16764	ENSMUST00000136641.2	-195604	ENSMUSG00000037138	Aff3	AF4/FMR2 family, member 3
chr1	38401931	38402081	151	*	chr1-3587	45.8	+	Intron (ENSMUST00000095027.8/16764, intron 5 of 21)	1	38181262	38197443	16182	2	16764	ENSMUST00000136641.2	-204488	ENSMUSG00000037138	Aff3	AF4/FMR2 family, member 3
chr1	39253909	39254059	151	*	chr1-4397	38.1	+	Intron (ENSMUST00000173050.7/18143, intron 1 of 2)	1	39194212	39363236	169025	1	18143	ENSMUST00000056815.8	59697	ENSMUSG00000026077	Npas2	neuronal PAS domain protein 2
chr1	39499580	39499730	151	*	chr1-4145	41.6	+	Distal Intergenic	1	39371492	39478755	107264	2	54610	ENSMUST00000054462.10	-20825	ENSMUSG00000003134	Tbc1d8	TBC1 domain family, member 8
chr1	39700734	39700884	151	*	chr1-2825	49.1	+	Promoter (8-9kb)	1	39680932	39691871	10940	2	619289	ENSMUST00000126760.1	-8863	ENSMUSG00000057173	Rfx8	regulatory factor X 8
chr1	43454822	43454972	151	*	chr1-4000	40.1	+	Intron (ENSMUST00000187435.6/17974, intron 1 of 2)	1	43445751	43570515	124765	1	17974	ENSMUST00000086421.8	9071	ENSMUSG00000066877	Nck2	non-catalytic region of tyrosine kinase adaptor protein 2
chr1	43555656	43555806	151	*	chr1-3655	38.8	+	Intron (ENSMUST00000086421.8/17974, intron 4 of 4)	1	43533569	43569342	35774	1	17974	ENSMUST00000114744.2	22087	ENSMUSG00000066877	Nck2	non-catalytic region of tyrosine kinase adaptor protein 2
chr1	45193428	45193578	151	*	chr1-7810	27.1	+	Distal Intergenic	1	45311538	45325018	13481	1	12825	ENSMUST00000129611.1	-117960	ENSMUSG00000026043	Col3a1	collagen, type III, alpha 1
chr1	51148613	51148763	151	*	chr1-2776	51.8	+	Exon (ENSMUST00000187777.1/ENSMUST00000187777.1, exon 1 of 1)	1	51289126	51302960	13835	1	20324	ENSMUST00000051572.7	-140363	ENSMUSG00000045954	Cavin2	caveolae associated 2
chr1	52180381	52180531	151	*	chr1-12159	18.9	+	Intron (ENSMUST00000114513.8/14660, intron 14 of 17)	1	52166128	52190909	24782	2	14660	ENSMUST00000156887.7	10378	ENSMUSG00000026103	Gls	glutaminase
chr1	53910367	53910517	151	*	chr1-4179	39.4	+	Intron (ENSMUST00000120904.7/329152, intron 13 of 28)	1	53839017	53866512	27496	2	329152	ENSMUST00000152870.1	-43855	ENSMUSG00000042807	Hecw2	HECT, C2 and WW domain containing E3 ubiquitin protein ligase 2
chr1	54159422	54159572	151	*	chr1-6246	26.7	+	Intron (ENSMUST00000120904.7/329152, intron 1 of 28)	1	53806876	54194048	387173	2	329152	ENSMUST00000120904.7	34476	ENSMUSG00000042807	Hecw2	HECT, C2 and WW domain containing E3 ubiquitin protein ligase 2
chr1	55489493	55489643	151	*	chr1-4586	36.8	+	Intron (ENSMUST00000042986.9/227120, intron 1 of 5)	1	55405921	55754285	348365	1	227120	ENSMUST00000042986.9	83572	ENSMUSG00000038349	Plcl1	phospholipase C-like 1
chr1	55501155	55501305	151	*	chr1-9683	22.7	+	Intron (ENSMUST00000042986.9/227120, intron 1 of 5)	1	55405921	55754285	348365	1	227120	ENSMUST00000042986.9	95234	ENSMUSG00000038349	Plcl1	phospholipase C-like 1
chr1	55629560	55629710	151	*	chr1-9403	19.2	+	Intron (ENSMUST00000042986.9/227120, intron 1 of 5)	1	55702025	55735227	33203	1	227120	ENSMUST00000187059.1	-72315	ENSMUSG00000038349	Plcl1	phospholipase C-like 1
chr1	57528799	57528949	151	*	chr1-4831	34.6	+	Distal Intergenic	1	57388237	57407101	18865	2	68736	ENSMUST00000162686.7	-121698	ENSMUSG00000048495	Tyw5	tRNA-yW synthesizing protein 5
chr1	57749893	57750043	151	*	chr1-7238	20.3	+	Distal Intergenic	1	57774162	57885768	111607	1	67198	ENSMUST00000172287.7	-24119	ENSMUSG00000038305	Spats2l	spermatogenesis associated, serine-rich 2-like
chr1	57789897	57790047	151	*	chr1-5715	26.9	+	Intron (ENSMUST00000172287.7/67198, intron 1 of 6)	1	57774912	57832306	57395	1	67198	ENSMUST00000165235.1	14985	ENSMUSG00000038305	Spats2l	spermatogenesis associated, serine-rich 2-like
chr1	59804414	59804564	151	*	chr1-3928	45.6	+	Exon (ENSMUST00000194136.1/ENSMUST00000194136.1, exon 1 of 1)	1	59763400	59879014	115615	1	12168	ENSMUST00000087435.6	41014	ENSMUSG00000067336	Bmpr2	bone morphogenetic protein receptor, type II (serine/threonine kinase)
chr1	59883860	59884010	151	*	chr1-3550	38.1	+	Distal Intergenic	1	59913006	59985346	72341	1	72750	ENSMUST00000036540.11	-28996	ENSMUSG00000041040	Fam117b	family with sequence similarity 117, member B
chr1	60152822	60152972	151	*	chr1-3509	36.4	+	3' UTR	1	60141448	60148027	6580	1	241066	ENSMUST00000132949.2	11374	ENSMUSG00000026017	Carf	calcium response factor
chr1	60610760	60610910	151	*	chr1-3306	44.1	+	Distal Intergenic	1	60525688	60567104	41417	2	77300	ENSMUST00000142258.2	-43656	ENSMUSG00000026014	Raph1	Ras association (RalGDS/AF-6) and pleckstrin homology domains 1
chr1	60998770	60998920	151	*	chr1-2829	49.1	+	3' UTR	1	60977927	61000320	22394	1	54167	ENSMUST00000102827.3	20843	ENSMUSG00000026009	Icos	inducible T cell co-stimulator
chr1	62260305	62260455	151	*	chr1-10305	18.3	+	Intron (ENSMUST00000075374.9/72823, intron 15 of 22)	1	62131195	62136109	4915	2	105243940	ENSMUST00000127498.2	-124196	NA	Pard3bos2	par-3 family cell polarity regulator beta, opposite strand 2
chr1	62461266	62461416	151	*	chr1-5799	26.9	+	Intron (ENSMUST00000075374.9/72823, intron 19 of 22)	1	62703285	62739932	36648	1	18187	ENSMUST00000126344.1	-241869	ENSMUSG00000025969	Nrp2	neuropilin 2
chr1	63050982	63051132	151	*	chr1-5447	34.2	+	3' UTR	1	62958418	63091929	133512	2	227195	ENSMUST00000133236.7	40797	ENSMUSG00000040865	Ino80d	INO80 complex subunit D
chr1	63368196	63368346	151	*	chr1-9166	20.9	+	Distal Intergenic	1	63290738	63314575	23838	1	73884	ENSMUST00000029025.8	77458	ENSMUSG00000027520	Zdbf2	zinc finger, DBF-type containing 2
chr1	63621947	63622097	151	*	chr1-4315	33.3	+	Downstream (<1kb)	1	63585023	63592805	7783	1	23792	ENSMUST00000141545.2	36924	ENSMUSG00000025964	Adam23	a disintegrin and metallopeptidase domain 23
chr1	63819949	63820099	151	*	chr1-8133	23.6	+	Distal Intergenic	1	63754907	63769267	14361	2	74426	ENSMUST00000027102.1	-50682	ENSMUSG00000025961	4933402D24Rik	RIKEN cDNA 4933402D24 gene
chr1	64601606	64601756	151	*	chr1-4875	29.7	+	3' UTR	1	64607956	64615631	7676	2	67099	ENSMUST00000162806.7	13875	ENSMUSG00000025956	Mettl21a	methyltransferase like 21A
chr1	64701845	64701995	151	*	chr1-6249	25.1	+	Intron (ENSMUST00000114077.7/227210, intron 3 of 10)	1	64691345	64725640	34296	1	227210	ENSMUST00000094898.4	10500	ENSMUSG00000070871	Ccnyl1	cyclin Y-like 1
chr1	66185559	66185709	151	*	chr1-6878	27.1	+	Intron (ENSMUST00000156636.8/17756, intron 1 of 4)	1	66175550	66195378	19829	1	17756	ENSMUST00000125844.1	10009	ENSMUSG00000015222	Map2	microtubule-associated protein 2
chr1	68787744	68787894	151	*	chr1-5511	32.2	+	Intron (ENSMUST00000119142.7/13869, intron 1 of 27)	1	68032186	69107756	1075571	2	13869	ENSMUST00000119142.7	319862	ENSMUSG00000062209	Erbb4	erb-b2 receptor tyrosine kinase 4
chr1	69117012	69117162	151	*	chr1-4227	35.7	+	Promoter (8-9kb)	1	68032186	69108059	1075874	2	13869	ENSMUST00000121473.7	-8953	ENSMUSG00000062209	Erbb4	erb-b2 receptor tyrosine kinase 4
chr1	69456717	69456867	151	*	chr1-3455	35.7	+	Distal Intergenic	1	69538768	69684157	145390	2	22779	ENSMUST00000188110.6	227290	ENSMUSG00000025997	Ikzf2	IKAROS family zinc finger 2
chr1	71767241	71767391	151	*	chr1-3208	42.3	+	Distal Intergenic	1	71653339	71657245	3907	1	100042814	ENSMUST00000125934.1	113902	ENSMUSG00000073652	Apol7d	apolipoprotein L 7d
chr1	71807200	71807350	151	*	chr1-6446	26.7	+	Distal Intergenic	1	71888112	71891204	3093	1	667931	ENSMUST00000189680.6	-80762	ENSMUSG00000099707	Gm8883	predicted gene 8883
chr1	71915636	71915786	151	*	chr1-9987	20.1	+	Intron (ENSMUST00000187553.1/ENSMUST00000187553.1, intron 1 of 1)	1	71888503	71890587	2085	1	667931	ENSMUST00000188676.1	27133	ENSMUSG00000099707	Gm8883	predicted gene 8883
chr1	71921400	71921550	151	*	chr1-8518	22.7	+	Distal Intergenic	1	71888503	71890587	2085	1	667931	ENSMUST00000188676.1	32897	ENSMUSG00000099707	Gm8883	predicted gene 8883
chr1	72006789	72006939	151	*	chr1-2920	50.5	+	Promoter (1-2kb)	1	71958998	72005195	46198	2	71134	ENSMUST00000188213.1	-1594	ENSMUSG00000101848	4933417E11Rik	RIKEN cDNA 4933417E11 gene
chr1	72909460	72909610	151	*	chr1-3146	45.4	+	Distal Intergenic	1	72857932	72874884	16953	2	16011	ENSMUST00000027377.8	-34576	ENSMUSG00000026185	Igfbp5	insulin-like growth factor binding protein 5
chr1	72960249	72960399	151	*	chr1-1297	107.5	+	Distal Intergenic	1	73015691	73025507	9817	1	69449	ENSMUST00000185768.6	-55292	ENSMUSG00000101968	1700027A15Rik	RIKEN cDNA 1700027A15 gene
chr1	73349019	73349169	151	*	chr1-6879	22.3	+	Distal Intergenic	1	73398968	73430790	31823	1	78718	ENSMUST00000186582.1	-49799	ENSMUSG00000101812	D530049I02Rik	RIKEN cDNA D530049I02 gene
chr1	73451532	73451682	151	*	chr1-7656	21.6	+	Distal Intergenic	1	73395334	73407569	12236	2	723792	ENSMUST00000190487.1	-43963	NA	Pinc	pregnancy induced noncoding RNA
chr1	76283437	76283587	151	*	chr1-10330	19.2	+	Distal Intergenic	1	76489133	76501444	12312	1	620079	ENSMUST00000190362.6	-205546	ENSMUSG00000100553	Gm17751	predicted gene, 17751
chr1	77038464	77038614	151	*	chr1-10646	19.4	+	Distal Intergenic	1	77373613	77377607	3995	2	13838	ENSMUST00000187346.1	338993	ENSMUSG00000026235	Epha4	Eph receptor A4
chr1	78649352	78649502	151	*	chr1-6170	33.9	+	Promoter (8-9kb)	1	78657825	78707743	49919	1	74205	ENSMUST00000035779.14	-8323	ENSMUSG00000032883	Acsl3	acyl-CoA synthetase long-chain family member 3
chr1	78908038	78908188	151	*	chr1-5454	29.1	+	Intron (ENSMUST00000189296.1/102636764, intron 3 of 3)	1	78816927	78820028	3102	1	57814	ENSMUST00000187432.1	91111	ENSMUSG00000047330	Kcne4	potassium voltage-gated channel, Isk-related subfamily, gene 4
chr1	79640267	79640417	151	*	chr1-6359	21.6	+	Intron (ENSMUST00000162342.7/252903, intron 1 of 4)	1	79608845	79671965	63121	2	252903	ENSMUST00000159312.1	31548	ENSMUSG00000054702	Ap1s3	adaptor-related protein complex AP-1, sigma 3
chr1	79751381	79751531	151	*	chr1-3705	43.8	+	Intron (ENSMUST00000113512.7/69368, intron 1 of 11)	1	79733620	79761721	28102	2	69368	ENSMUST00000186464.1	10190	ENSMUSG00000073643	Wdfy1	WD repeat and FYVE domain containing 1
chr1	80795636	80795786	151	*	chr1-5090	31.1	+	Distal Intergenic	1	80583217	80758527	175311	2	210293	ENSMUST00000191505.1	-37109	ENSMUSG00000038608	Dock10	dedicator of cytokinesis 10
chr1	81859585	81859735	151	*	chr1-6549	28.2	+	Distal Intergenic	1	82131916	82132019	104	1	102466629	ENSMUST00000183462.1	-272181	ENSMUSG00000098797	Mir6344	microRNA 6344
chr1	82919439	82919589	151	*	chr1-4594	36.1	+	Distal Intergenic	1	82840073	82880122	40050	1	15463	ENSMUST00000186043.1	79366	ENSMUSG00000026159	Agfg1	ArfGAP with FG repeats 1
chr1	83746154	83746304	151	*	chr1-5322	25.1	+	Intron (ENSMUST00000189405.6/ENSMUST00000189405.6, intron 3 of 4)	1	84037926	84053253	15328	2	98496	ENSMUST00000175948.1	306949	ENSMUSG00000045658	Pid1	phosphotyrosine interaction domain containing 1
chr1	84589340	84589490	151	*	chr1-8153	22.3	+	Intron (ENSMUST00000049126.12/227325, intron 1 of 12)	1	84583004	84623841	40838	2	227325	ENSMUST00000191546.2	34351	ENSMUSG00000036766	Dner	delta/notch-like EGF repeat containing
chr1	85742995	85743145	151	*	chr1-2925	51.3	+	Promoter (6-7kb)	1	85717689	85736629	18941	2	319997	ENSMUST00000064788.13	-6366	ENSMUSG00000052760	A630001G21Rik	RIKEN cDNA A630001G21 gene
chr1	87030811	87030961	151	*	chr1-2957	57.1	+	Intron (ENSMUST00000168237.7/208718, intron 15 of 21)	1	87088780	87089805	1026	2	11650	ENSMUST00000190082.1	58844	ENSMUSG00000026246	Alppl2	alkaline phosphatase, placental-like 2
chr1	87042185	87042335	151	*	chr1-1660	71.8	+	Intron (ENSMUST00000168237.7/208718, intron 15 of 21)	1	87088780	87089805	1026	2	11650	ENSMUST00000190082.1	47470	ENSMUSG00000026246	Alppl2	alkaline phosphatase, placental-like 2
chr1	89164809	89164959	151	*	chr1-2669	47.8	+	Distal Intergenic	1	89070453	89112860	42408	1	98402	ENSMUST00000123745.1	94356	ENSMUSG00000036206	Sh3bp4	SH3-domain binding protein 4
chr1	89484679	89484829	151	*	chr1-3464	41.6	+	Exon (ENSMUST00000192974.1/ENSMUST00000192974.1, exon 1 of 1)	1	89454874	89890001	435128	1	347722	ENSMUST00000190096.6	29805	ENSMUSG00000055013	Agap1	ArfGAP with GTPase domain, ankyrin repeat and PH domain 1
chr1	89517915	89518065	151	*	chr1-2891	57.5	+	Intron (ENSMUST00000027521.14/347722, intron 1 of 17)	1	89580236	89895277	315042	1	347722	ENSMUST00000074945.6	-62171	ENSMUSG00000055013	Agap1	ArfGAP with GTPase domain, ankyrin repeat and PH domain 1
chr1	89686848	89686998	151	*	chr1-2562	57.7	+	Promoter (2-3kb)	1	89650529	89683908	33380	2	74403	ENSMUST00000186098.6	-2940	NA	4933400F21Rik	RIKEN cDNA 4933400F21 gene
chr1	90457524	90457674	151	*	chr1-2580	49.4	+	Distal Intergenic	1	90602981	90613341	10361	1	108679	ENSMUST00000036153.11	-145307	ENSMUSG00000034432	Cops8	COP9 signalosome subunit 8
chr1	90588492	90588642	151	*	chr1-2069	65.9	+	Distal Intergenic	1	90602981	90613341	10361	1	108679	ENSMUST00000036153.11	-14339	ENSMUSG00000034432	Cops8	COP9 signalosome subunit 8
chr1	92289465	92289615	151	*	chr1-5733	27.8	+	Distal Intergenic	1	92030144	92195699	165556	2	208727	ENSMUST00000212408.1	-93766	ENSMUSG00000026313	Hdac4	histone deacetylase 4
chr1	92635116	92635266	151	*	chr1-1808	76.5	+	Downstream (1-2kb)	1	92637145	92639909	2765	2	66915	ENSMUST00000154129.7	4643	ENSMUSG00000073616	Cops9	COP9 signalosome subunit 9
chr1	93970480	93970630	151	*	chr1-10383	17.4	+	Distal Intergenic	1	93990509	94017147	26639	1	619597	ENSMUST00000097632.4	-19879	ENSMUSG00000073608	Gal3st2c	galactose-3-O-sulfotransferase 2C
chr1	106242188	106242338	151	*	chr1-3977	35.5	+	Intron (ENSMUST00000061047.6/98432, intron 1 of 16)	1	106281425	106287422	5998	1	98432	ENSMUST00000135810.2	-39087	ENSMUSG00000044340	Phlpp1	PH domain and leucine rich repeat protein phosphatase 1
chr1	107000593	107000743	151	*	chr1-2206	64.3	+	3' UTR	1	106980994	107000898	19905	1	241196	ENSMUST00000136766.1	19599	ENSMUSG00000048775	Serpinb13	serine (or cysteine) peptidase inhibitor, clade B (ovalbumin), member 13
chr1	113904137	113904287	151	*	chr1-7533	20.7	+	Intron (ENSMUST00000180837.1/ENSMUST00000180837.1, intron 2 of 2)	1	115684756	116587323	902568	1	636808	ENSMUST00000043725.8	-1780469	ENSMUSG00000070695	Cntnap5a	contactin associated protein-like 5A
chr1	121367408	121367558	151	*	chr1-5390	30	+	Distal Intergenic	1	121305522	121332589	27068	2	72999	ENSMUST00000071064.12	-34819	ENSMUSG00000003721	Insig2	insulin induced gene 2
chr1	124954918	124955068	151	*	chr1-8572	24.2	+	Distal Intergenic	1	125393484	125397612	4129	2	74117	ENSMUST00000186008.6	442544	ENSMUSG00000026341	Actr3	ARP3 actin-related protein 3
chr1	125428499	125428649	151	*	chr1-3466	42.7	+	Intron (ENSMUST00000027579.16/74117, intron 2 of 12)	1	125405910	125434646	28737	2	74117	ENSMUST00000191544.6	5997	ENSMUSG00000026341	Actr3	ARP3 actin-related protein 3
chr1	125482072	125482222	151	*	chr1-4607	35.9	+	Distal Intergenic	1	125405880	125435727	29848	2	74117	ENSMUST00000188497.6	-46345	ENSMUSG00000026341	Actr3	ARP3 actin-related protein 3
chr1	125760201	125760351	151	*	chr1-3739	40.8	+	Intron (ENSMUST00000027581.6/71111, intron 1 of 1)	1	125840003	125873173	33171	1	71111	ENSMUST00000159359.1	-79652	ENSMUSG00000026343	Gpr39	G protein-coupled receptor 39
chr1	126317929	126318079	151	*	chr1-5595	29.5	+	Intron (ENSMUST00000161954.7/210356, intron 3 of 14)	1	125914743	126448456	533714	2	210356	ENSMUST00000057846.14	130377	ENSMUSG00000049690	Nckap5	NCK-associated protein 5
chr1	127103862	127104012	151	*	chr1-5167	32.4	+	Distal Intergenic	1	127205015	127388212	183198	1	107895	ENSMUST00000189427.6	-101003	ENSMUSG00000036155	Mgat5	mannoside acetylglucosaminyltransferase 5
chr1	127348828	127348978	151	*	chr1-3382	52.4	+	Intron (ENSMUST00000189427.6/107895, intron 3 of 7)	1	127306762	127483704	176943	1	107895	ENSMUST00000171405.1	42066	ENSMUSG00000036155	Mgat5	mannoside acetylglucosaminyltransferase 5
chr1	127551504	127551654	151	*	chr1-6479	24.2	+	Intron (ENSMUST00000027585.13/72160, intron 3 of 8)	1	127491545	127537430	45886	2	72160	ENSMUST00000162406.1	-14074	ENSMUSG00000026347	Tmem163	transmembrane protein 163
chr1	128368780	128368930	151	*	chr1-5004	27.8	+	Promoter (9-10kb)	1	128331590	128359664	28075	2	17219	ENSMUST00000027601.10	-9116	ENSMUSG00000026355	Mcm6	minichromosome maintenance complex component 6
chr1	131417289	131417439	151	*	chr1-5005	37	+	Intron (ENSMUST00000097588.8/14270, intron 3 of 22)	1	131296641	131364064	67424	2	14270	ENSMUST00000185596.1	-53225	ENSMUSG00000026425	Srgap2	SLIT-ROBO Rho GTPase activating protein 2
chr1	131513241	131513391	151	*	chr1-4125	34.4	+	Promoter (<=1kb)	1	131411800	131514232	102433	2	14270	ENSMUST00000185445.2	841	ENSMUSG00000026425	Srgap2	SLIT-ROBO Rho GTPase activating protein 2
chr1	131548500	131548650	151	*	chr1-2581	50	+	Distal Intergenic	1	131527903	131539872	11970	1	108900	ENSMUST00000068613.4	20597	ENSMUSG00000055184	Fam72a	family with sequence similarity 72, member A
chr1	131696490	131696640	151	*	chr1-3124	41.9	+	Promoter (<=1kb)	1	131696638	131705699	9062	1	226421	ENSMUST00000130848.1	0	ENSMUSG00000052688	Rab7b	RAB7B, member RAS oncogene family
chr1	131995184	131995334	151	*	chr1-4333	33.7	+	Intron (ENSMUST00000191034.1/212980, intron 2 of 2)	1	132007607	132026448	18842	1	13714	ENSMUST00000086556.11	-12273	ENSMUSG00000026436	Elk4	ELK4, member of ETS oncogene family
chr1	133754578	133754728	151	*	chr1-2497	61.5	+	Promoter (<=1kb)	1	133702674	133753747	51074	2	381290	ENSMUST00000165602.8	-831	ENSMUSG00000026463	Atp2b4	ATPase, Ca++ transporting, plasma membrane 4
chr1	135435922	135436072	151	*	chr1-3224	40.3	+	Promoter (5-6kb)	1	135382312	135430499	48188	2	226432	ENSMUST00000041023.13	-5423	ENSMUSG00000041879	Ipo9	importin 9
chr1	136512459	136512609	151	*	chr1-2500	55.1	+	Intron (ENSMUST00000201676.3/381293, intron 20 of 27)	1	136476340	136479915	3576	1	381293	ENSMUST00000195390.5	36119	ENSMUSG00000041498	Kif14	kinesin family member 14
chr1	136664794	136664944	151	*	chr1-3173	48.9	+	Promoter (5-6kb)	1	136670769	136688753	17985	1	100503460	ENSMUST00000180495.7	-5825	ENSMUSG00000097113	Gm19705	predicted gene, 19705
chr1	137935841	137935991	151	*	chr1-7046	23.6	+	Exon (ENSMUST00000193261.1/ENSMUST00000193261.1, exon 1 of 1)	1	137966455	137966541	87	1	735252	ENSMUST00000083631.1	-30464	ENSMUSG00000065565	Mir181a-1	microRNA 181a-1
chr1	138609351	138609501	151	*	chr1-3527	43	+	Intron (ENSMUST00000186017.6/59125, intron 1 of 9)	1	138484112	138619674	135563	2	59125	ENSMUST00000027642.4	10173	ENSMUSG00000026393	Nek7	NIMA (never in mitosis gene a)-related expressed kinase 7
chr1	142008366	142008516	151	*	chr1-7168	22	+	Distal Intergenic	1	140570176	140656404	86229	2	75910	ENSMUST00000193820.1	-1351962	ENSMUSG00000102368	4930590L20Rik	RIKEN cDNA 4930590L20 gene
chr1	143765916	143766066	151	*	chr1-11523	18.7	+	Exon (ENSMUST00000159879.1/20822, exon 4 of 9)	1	143755848	143771026	15179	2	20822	ENSMUST00000018343.9	4960	ENSMUSG00000018199	Ro60	Ro60, Y RNA binding protein
chr1	149712441	149712591	151	*	chr1-12900	15.6	+	Distal Intergenic	1	149886184	149902199	16016	2	18783	ENSMUST00000155438.1	189608	ENSMUSG00000056220	Pla2g4a	phospholipase A2, group IVA (cytosolic, calcium-dependent)
chr1	150027390	150027540	151	*	chr1-2357	63.2	+	Distal Intergenic	1	149829618	149961290	131673	2	18783	ENSMUST00000070200.14	-66100	ENSMUSG00000056220	Pla2g4a	phospholipase A2, group IVA (cytosolic, calcium-dependent)
chr1	151287631	151287781	151	*	chr1-3086	49.6	+	Distal Intergenic	1	151344477	151364422	19946	1	117198	ENSMUST00000023918.12	-56696	ENSMUSG00000023150	Ivns1abp	influenza virus NS1A binding protein
chr1	152008577	152008727	151	*	chr1-4201	41.6	+	Intron (ENSMUST00000187603.6/69399, intron 1 of 6)	1	151893237	152055292	162056	2	69399	ENSMUST00000121533.2	46565	ENSMUSG00000032666	1700025G04Rik	RIKEN cDNA 1700025G04 gene
chr1	152049585	152049735	151	*	chr1-1914	75.6	+	Intron (ENSMUST00000187603.6/69399, intron 1 of 6)	1	151893237	152055292	162056	2	69399	ENSMUST00000121533.2	5557	ENSMUSG00000032666	1700025G04Rik	RIKEN cDNA 1700025G04 gene
chr1	153180718	153180868	151	*	chr1-5938	27.3	+	Intron (ENSMUST00000185356.6/16782, intron 1 of 22)	1	153122756	153186047	63292	2	16782	ENSMUST00000185356.6	5179	ENSMUSG00000026479	Lamc2	laminin, gamma 2
chr1	153265180	153265330	151	*	chr1-1915	78.9	+	Intron (ENSMUST00000027752.14/226519, intron 1 of 27)	1	153248617	153250461	1845	2	226519	ENSMUST00000159251.1	-14719	ENSMUSG00000026478	Lamc1	laminin, gamma 1
chr1	153962265	153962415	151	*	chr1-1752	76.2	+	Distal Intergenic	1	153906043	153907116	1074	1	14645	ENSMUST00000154576.1	56222	ENSMUSG00000026473	Glul	glutamate-ammonia ligase (glutamine synthetase)
chr1	154456134	154456284	151	*	chr1-9549	15.9	+	Intron (ENSMUST00000187541.6/12290, intron 25 of 46)	1	154469052	154476696	7645	2	12290	ENSMUST00000188384.1	20412	ENSMUSG00000004110	Cacna1e	calcium channel, voltage-dependent, R type, alpha 1E subunit
chr1	156454515	156454665	151	*	chr1-4961	31.3	+	Intron (ENSMUST00000189661.6/20652, intron 3 of 15)	1	156429793	156466804	37012	2	20652	ENSMUST00000051396.12	12139	ENSMUSG00000026600	Soat1	sterol O-acyltransferase 1
chr1	157055465	157055615	151	*	chr1-3019	52.7	+	Distal Intergenic	1	157099313	157108388	9076	2	73435	ENSMUST00000119526.1	52773	ENSMUSG00000026592	Tex35	testis expressed 35
chr1	157084823	157084973	151	*	chr1-619	202.3	+	Distal Intergenic	1	157099313	157108388	9076	2	73435	ENSMUST00000119526.1	23415	ENSMUSG00000026592	Tex35	testis expressed 35
chr1	157143418	157143568	151	*	chr1-2111	62.4	+	Intron (ENSMUST00000078308.12/226525, intron 17 of 17)	1	157099154	157108680	9527	2	73435	ENSMUST00000121911.7	-34738	ENSMUSG00000026592	Tex35	testis expressed 35
chr1	157179485	157179635	151	*	chr1-4895	30.4	+	Promoter (1-2kb)	1	157179099	157181441	2343	2	226525	ENSMUST00000128538.1	1806	ENSMUSG00000070565	Rasal2	RAS protein activator like 2
chr1	160027230	160027380	151	*	chr1-7745	22.3	+	Distal Intergenic	1	160044384	160071540	27157	1	67647	ENSMUST00000168250.7	-17004	ENSMUSG00000090394	4930523C07Rik	RIKEN cDNA 4930523C07 gene
chr1	161868568	161868718	151	*	chr1-4464	35.3	+	Intron (ENSMUST00000048377.10/226551, intron 1 of 23)	1	161816114	161876682	60569	2	226551	ENSMUST00000048377.10	7964	ENSMUSG00000040297	Suco	SUN domain containing ossification factor
chr1	162036615	162036765	151	*	chr1-3269	41.9	+	Intron (ENSMUST00000159763.7/103967, intron 5 of 8)	1	162005172	162016494	11323	1	72753	ENSMUST00000160555.1	31443	ENSMUSG00000090260	2810442N19Rik	RIKEN cDNA 2810442N19 gene
chr1	162124098	162124248	151	*	chr1-7432	25.6	+	Intron (ENSMUST00000159763.7/103967, intron 4 of 8)	1	162016453	162134752	118300	2	103967	ENSMUST00000161539.1	10504	ENSMUSG00000040265	Dnm3	dynamin 3
chr1	163971623	163971773	151	*	chr1-5226	28.9	+	Promoter (<=1kb)	1	163967112	163972319	5208	2	381306	ENSMUST00000161321.1	546	ENSMUSG00000041406	BC055324	cDNA sequence BC055324
chr1	164353506	164353656	151	*	chr1-5125	31.1	+	Intron (ENSMUST00000193808.5/171567, intron 10 of 15)	1	164345219	164380858	35640	1	171567	ENSMUST00000194694.5	8287	ENSMUSG00000026575	Nme7	NME/NM23 family member 7
chr1	165374005	165374155	151	*	chr1-11167	19.2	+	Exon (ENSMUST00000194869.5/74106, exon 2 of 7)	1	165351058	165388746	37689	2	74106	ENSMUST00000194869.5	14591	ENSMUSG00000026571	Dcaf6	DDB1 and CUL4 associated factor 6
chr1	165730014	165730164	151	*	chr1-3192	50.9	+	Distal Intergenic	1	165664953	165709393	44441	2	226594	ENSMUST00000193714.1	-20621	ENSMUSG00000040723	Rcsd1	RCSD domain containing 1
chr1	167384258	167384408	151	*	chr1-4618	34.8	+	Intron (ENSMUST00000028005.2/66447, intron 1 of 5)	1	167371966	167393841	21876	2	66447	ENSMUST00000028005.2	9433	ENSMUSG00000026688	Mgst3	microsomal glutathione S-transferase 3
chr1	167414990	167415140	151	*	chr1-4019	34.4	+	Distal Intergenic	1	167371966	167393841	21876	2	66447	ENSMUST00000028005.2	-21149	ENSMUSG00000026688	Mgst3	microsomal glutathione S-transferase 3
chr1	167878010	167878160	151	*	chr1-5614	32.8	+	Distal Intergenic	1	167689557	167848741	159185	1	110648	ENSMUST00000028003.8	188453	ENSMUSG00000026686	Lmx1a	LIM homeobox transcription factor 1 alpha
chr1	167915373	167915523	151	*	chr1-2289	60.2	+	Distal Intergenic	1	167689557	167848741	159185	1	110648	ENSMUST00000028003.8	225816	ENSMUSG00000026686	Lmx1a	LIM homeobox transcription factor 1 alpha
chr1	167938246	167938396	151	*	chr1-6601	27.1	+	Distal Intergenic	1	168158370	168164662	6293	2	18514	ENSMUST00000097471.3	226266	ENSMUSG00000052534	Pbx1	pre B cell leukemia homeobox 1
chr1	168197714	168197864	151	*	chr1-6411	30.2	+	Intron (ENSMUST00000188912.6/18514, intron 4 of 7)	1	168158370	168164662	6293	2	18514	ENSMUST00000097471.3	-33052	ENSMUSG00000052534	Pbx1	pre B cell leukemia homeobox 1
chr1	169254350	169254500	151	*	chr1-6220	25.3	+	Distal Intergenic	1	169018974	169019089	116	2	102466632	ENSMUST00000184979.1	-235261	ENSMUSG00000098829	Mir6354	microRNA 6354
chr1	170361307	170361457	151	*	chr1-5762	24.9	+	Intron (ENSMUST00000160456.7/70729, intron 4 of 9)	1	170302668	170327654	24987	2	70729	ENSMUST00000161221.7	-33653	ENSMUSG00000038473	Nos1ap	nitric oxide synthase 1 (neuronal) adaptor protein
chr1	170371797	170371947	151	*	chr1-3394	46.7	+	Intron (ENSMUST00000160456.7/70729, intron 4 of 9)	1	170302668	170327654	24987	2	70729	ENSMUST00000161221.7	-44143	ENSMUSG00000038473	Nos1ap	nitric oxide synthase 1 (neuronal) adaptor protein
chr1	170446319	170446469	151	*	chr1-5416	29.5	+	Intron (ENSMUST00000160456.7/70729, intron 2 of 9)	1	170338209	170454914	116706	2	70729	ENSMUST00000160816.7	8445	ENSMUSG00000038473	Nos1ap	nitric oxide synthase 1 (neuronal) adaptor protein
chr1	170457808	170457958	151	*	chr1-1797	75.1	+	Promoter (2-3kb)	1	170338209	170454914	116706	2	70729	ENSMUST00000160816.7	-2894	ENSMUSG00000038473	Nos1ap	nitric oxide synthase 1 (neuronal) adaptor protein
chr1	170758786	170758936	151	*	chr1-9575	21.2	+	Intron (ENSMUST00000027974.6/226641, intron 14 of 15)	1	170704674	170867771	163098	2	226641	ENSMUST00000027974.6	108835	ENSMUSG00000026663	Atf6	activating transcription factor 6
chr1	171502815	171502965	151	*	chr1-283	402.4	+	Promoter (<=1kb)	1	171503478	171504750	1273	1	56009	ENSMUST00000081527.1	-513	ENSMUSG00000060244	Alyref2	Aly/REF export factor 2
chr1	172189036	172189186	151	*	chr1-2465	52.7	+	Promoter (1-2kb)	1	172187381	172197005	9625	1	98193	ENSMUST00000191891.1	1655	ENSMUSG00000026554	Dcaf8	DDB1 and CUL4 associated factor 8
chr1	172706911	172707061	151	*	chr1-4770	37.5	+	Intron (ENSMUST00000194251.1/12944, intron 1 of 1)	1	172698056	172833031	134976	1	12944	ENSMUST00000194251.1	8855	ENSMUSG00000037942	Crp	C-reactive protein, pentraxin-related
chr1	175097065	175097215	151	*	chr1-5020	36.1	+	Intron (ENSMUST00000194555.5/24012, intron 9 of 17)	1	175059736	175086180	26445	2	24012	ENSMUST00000195477.5	-10885	ENSMUSG00000026527	Rgs7	regulator of G protein signaling 7
chr1	175255090	175255240	151	*	chr1-8626	21.4	+	Intron (ENSMUST00000194555.5/24012, intron 3 of 17)	1	175059736	175086180	26445	2	24012	ENSMUST00000195477.5	-168910	ENSMUSG00000026527	Rgs7	regulator of G protein signaling 7
chr1	178121332	178121482	151	*	chr1-4166	34.8	+	Intron (ENSMUST00000191719.5/545391, intron 15 of 19)	1	178187417	178250901	63485	1	78825	ENSMUST00000161075.7	-65935	ENSMUSG00000026502	Desi2	desumoylating isopeptidase 2
chr1	178206278	178206428	151	*	chr1-8066	24.9	+	Intron (ENSMUST00000161075.7/78825, intron 2 of 5)	1	178187847	178249338	61492	1	78825	ENSMUST00000159284.1	18431	ENSMUSG00000026502	Desi2	desumoylating isopeptidase 2
chr1	178210071	178210221	151	*	chr1-5846	28.2	+	Intron (ENSMUST00000161075.7/78825, intron 2 of 5)	1	178187847	178249338	61492	1	78825	ENSMUST00000159284.1	22224	ENSMUSG00000026502	Desi2	desumoylating isopeptidase 2
chr1	179686916	179687066	151	*	chr1-4210	35.5	+	3' UTR	1	179680547	179684491	3945	1	109232	ENSMUST00000143936.1	6369	ENSMUSG00000038936	Sccpdh	saccharopine dehydrogenase (putative)
chr1	180957148	180957298	151	*	chr1-3475	45.8	+	Promoter (2-3kb)	1	180960067	180960841	775	1	208795	ENSMUST00000161942.1	-2769	ENSMUSG00000026519	Tmem63a	transmembrane protein 63a
chr1	181334693	181334843	151	*	chr1-4969	31.7	+	Distal Intergenic	1	181352628	181459909	107282	1	72978	ENSMUST00000161880.7	-17785	ENSMUSG00000026514	Cnih3	cornichon family AMPA receptor auxiliary protein 3
chr1	181988436	181988586	151	*	chr1-7204	24.7	+	Exon (ENSMUST00000192441.1/ENSMUST00000192441.1, exon 1 of 1)	1	181905506	182014404	108899	2	13800	ENSMUST00000193074.5	25818	ENSMUSG00000022995	Enah	ENAH actin regulator
chr1	182287915	182288065	151	*	chr1-3045	43	+	Promoter (5-6kb)	1	182278497	182282804	4308	2	13244	ENSMUST00000132551.1	-5111	ENSMUSG00000038633	Degs1	delta(4)-desaturase, sphingolipid 1
chr1	183113798	183113948	151	*	chr1-2128	65	+	Intron (ENSMUST00000171366.6/68897, intron 2 of 7)	1	183086266	183147461	61196	2	68897	ENSMUST00000171366.6	33513	ENSMUSG00000030768	Disp1	dispatched RND transporter family member 1
chr1	183134596	183134746	151	*	chr1-4572	35	+	Intron (ENSMUST00000171366.6/68897, intron 2 of 7)	1	183086266	183147461	61196	2	68897	ENSMUST00000171366.6	12715	ENSMUSG00000030768	Disp1	dispatched RND transporter family member 1
chr1	183183101	183183251	151	*	chr1-1268	112.2	+	Intron (ENSMUST00000003035.11/68897, intron 2 of 9)	1	183096193	183147531	51339	2	68897	ENSMUST00000192915.1	-35570	ENSMUSG00000030768	Disp1	dispatched RND transporter family member 1
chr1	183191543	183191693	151	*	chr1-2291	62.8	+	Intron (ENSMUST00000003035.11/68897, intron 2 of 9)	1	183086266	183221485	135220	2	68897	ENSMUST00000003035.11	29792	ENSMUSG00000030768	Disp1	dispatched RND transporter family member 1
chr1	183672636	183672786	151	*	chr1-6962	23.4	+	Distal Intergenic	1	183748977	183809746	60770	1	102637191	ENSMUST00000193310.1	-76191	ENSMUSG00000103305	Gm34068	predicted gene, 34068
chr1	184657409	184657559	151	*	chr1-4257	35.7	+	Distal Intergenic	1	184712497	184718989	6493	1	74971	ENSMUST00000172500.1	-54938	ENSMUSG00000092578	4930488B22Rik	RIKEN cDNA 4930488B22 gene
chr1	185472406	185472556	151	*	chr1-3136	50.7	+	Distal Intergenic	1	185447116	185455568	8453	2	100039138	ENSMUST00000180623.1	-16838	ENSMUSG00000097615	Gm2061	predicted gene 2061
chr1	186376431	186376581	151	*	chr1-5489	27.5	+	Distal Intergenic	1	186511838	186558472	46635	2	320449	ENSMUST00000193084.1	181891	ENSMUSG00000103690	A730004F24Rik	RIKEN cDNA A730004F24 gene
chr1	186516143	186516293	151	*	chr1-4575	32.4	+	Intron (ENSMUST00000193084.1/320449, intron 1 of 1)	1	186511838	186558472	46635	2	320449	ENSMUST00000193084.1	42179	ENSMUSG00000103690	A730004F24Rik	RIKEN cDNA A730004F24 gene
chr1	187684603	187684753	151	*	chr1-4299	36.4	+	Intron (ENSMUST00000127489.7/26381, intron 2 of 3)	1	187609696	187793742	184047	1	26381	ENSMUST00000152927.1	74907	ENSMUSG00000026610	Esrrg	estrogen-related receptor gamma
chr1	187907946	187908096	151	*	chr1-2099	69.8	+	Intron (ENSMUST00000127489.7/26381, intron 3 of 3)	1	187997827	188214885	217059	1	26381	ENSMUST00000027906.12	-89731	ENSMUSG00000026610	Esrrg	estrogen-related receptor gamma
chr1	188056085	188056235	151	*	chr1-3578	39.9	+	Intron (ENSMUST00000110939.7/26381, intron 3 of 7)	1	188006576	188008990	2415	2	320272	ENSMUST00000195397.1	-47095	ENSMUSG00000103577	9330162B11Rik	RIKEN cDNA 9330162B11 gene
chr1	188246304	188246454	151	*	chr1-9103	18.3	+	Intron (ENSMUST00000194032.1/ENSMUST00000194032.1, intron 1 of 2)	1	188262023	188357520	95498	1	22283	ENSMUST00000142189.7	-15569	ENSMUSG00000026609	Ush2a	usherin
chr1	188866636	188866786	151	*	chr1-5696	28.6	+	Intron (ENSMUST00000060479.13/22283, intron 59 of 70)	1	188953744	188964965	11222	1	22283	ENSMUST00000127077.1	-86958	ENSMUSG00000026609	Ush2a	usherin
chr1	188973172	188973322	151	*	chr1-5553	28.2	+	Promoter (<=1kb)	1	188972364	188974240	1877	2	226823	ENSMUST00000195745.1	918	ENSMUSG00000026608	Kctd3	potassium channel tetramerisation domain containing 3
chr1	189185356	189185506	151	*	chr1-3845	36.1	+	Distal Intergenic	1	189210025	189215217	5193	2	16526	ENSMUST00000193686.1	29711	ENSMUSG00000037624	Kcnk2	potassium channel, subfamily K, member 2
chr1	189215290	189215440	151	*	chr1-1612	82	+	Promoter (<=1kb)	1	189210025	189215217	5193	2	16526	ENSMUST00000193686.1	-73	ENSMUSG00000037624	Kcnk2	potassium channel, subfamily K, member 2
chr1	189778430	189778580	151	*	chr1-1222	112.6	+	Promoter (8-9kb)	1	189786636	189851976	65341	1	19250	ENSMUST00000128275.1	-8056	ENSMUSG00000026604	Ptpn14	protein tyrosine phosphatase, non-receptor type 14
chr1	189849706	189849856	151	*	chr1-4215	35.7	+	Intron (ENSMUST00000097442.8/19250, intron 12 of 18)	1	189845043	189852463	7421	1	19250	ENSMUST00000195038.1	4663	ENSMUSG00000026604	Ptpn14	protein tyrosine phosphatase, non-receptor type 14
chr1	190881553	190881703	151	*	chr1-3200	40.5	+	Intron (ENSMUST00000159624.7/320119, intron 5 of 12)	1	190871930	190899717	27788	2	320119	ENSMUST00000162692.1	18014	ENSMUSG00000089872	Rps6kc1	ribosomal protein S6 kinase polypeptide 1
chr1	191055323	191055473	151	*	chr1-4172	40.3	+	Exon (ENSMUST00000110893.9/68972, exon 6 of 10)	1	191054957	191058846	3890	2	68972	ENSMUST00000153757.1	3373	ENSMUSG00000026632	Tatdn3	TatD DNase domain containing 3
chr1	191479952	191480102	151	*	chr1-3690	37.5	+	Distal Intergenic	1	191436340	191465048	28709	2	102634668	ENSMUST00000192778.1	-14904	NA	Gm32200	predicted gene, 32200
chr1	191894553	191894703	151	*	chr1-3072	48.5	+	Exon (ENSMUST00000139827.7/98736, exon 5 of 5)	1	191890233	191899256	9024	2	98736	ENSMUST00000140401.1	4553	ENSMUSG00000055833	1700034H15Rik	RIKEN cDNA 1700034H15 gene
chr1	192053895	192054045	151	*	chr1-5629	29.1	+	Intron (ENSMUST00000085573.11/22033, intron 9 of 11)	1	192054350	192059162	4813	2	22033	ENSMUST00000195815.1	5117	ENSMUSG00000026637	Traf5	TNF receptor-associated factor 5
chr1	192897338	192897488	151	*	chr1-4671	37	+	3' UTR	1	192844488	192855756	11269	2	214791	ENSMUST00000155579.7	-41582	ENSMUSG00000016262	Sertad4	SERTA domain containing 4
chr10	3112832	3112982	151	*	chr10-649	156	+	Promoter (6-7kb)	10	3119841	3129546	9706	1	215728	ENSMUST00000095874.2	-6859	ENSMUSG00000071434	9230019H11Rik	RIKEN cDNA 9230019H11 gene
chr10	3114562	3114712	151	*	chr10-1439	66.1	+	Promoter (5-6kb)	10	3119841	3129546	9706	1	215728	ENSMUST00000095874.2	-5129	ENSMUSG00000071434	9230019H11Rik	RIKEN cDNA 9230019H11 gene
chr10	3307825	3307975	151	*	chr10-5896	21.4	+	Distal Intergenic	10	3256208	3267771	11564	2	670558	ENSMUST00000214645.1	-40054	ENSMUSG00000091618	H60c	histocompatibility 60c
chr10	4520768	4520918	151	*	chr10-4428	25.3	+	Exon (ENSMUST00000138112.7/100504234, exon 5 of 11)	10	4511543	4514312	2770	1	100504234	ENSMUST00000145465.2	9225	ENSMUSG00000019767	Ccdc170	coiled-coil domain containing 170
chr10	7076305	7076455	151	*	chr10-1279	80.9	+	Distal Intergenic	10	6911543	7052478	140936	2	320495	ENSMUST00000086896.9	-23827	ENSMUSG00000064065	Ipcef1	interaction protein for cytohesin exchange factors 1
chr10	7196065	7196215	151	*	chr10-1347	76.9	+	Intron (ENSMUST00000015346.11/215748, intron 1 of 12)	10	7119063	7212237	93175	2	215748	ENSMUST00000015346.11	16022	ENSMUSG00000015202	Cnksr3	Cnksr family member 3
chr10	7673807	7673957	151	*	chr10-2945	35.7	+	Intron (ENSMUST00000040135.8/69912, intron 5 of 7)	10	7670755	7675254	4500	1	69912	ENSMUST00000161060.1	3052	ENSMUSG00000040034	Nup43	nucleoporin 43
chr10	7925563	7925713	151	*	chr10-2541	45.4	+	Promoter (1-2kb)	10	7919340	7924260	4921	2	68652	ENSMUST00000130322.1	-1303	ENSMUSG00000015755	Tab2	TGF-beta activated kinase 1/MAP3K7 binding protein 2
chr10	8070541	8070691	151	*	chr10-4091	30.8	+	Distal Intergenic	10	7905653	7956230	50578	2	68652	ENSMUST00000146444.7	-114311	ENSMUSG00000015755	Tab2	TGF-beta activated kinase 1/MAP3K7 binding protein 2
chr10	8917511	8917661	151	*	chr10-2827	48.3	+	Intron (ENSMUST00000215873.1/ENSMUST00000215873.1, intron 2 of 3)	10	8722219	8886070	163852	2	70097	ENSMUST00000015449.5	-31441	ENSMUSG00000015305	Sash1	SAM and SH3 domain containing 1
chr10	8972918	8973068	151	*	chr10-1963	64.3	+	Distal Intergenic	10	8722219	8886070	163852	2	70097	ENSMUST00000015449.5	-86848	ENSMUSG00000015305	Sash1	SAM and SH3 domain containing 1
chr10	9272345	9272495	151	*	chr10-2882	43.4	+	Distal Intergenic	10	9628672	9630941	2270	2	320825	ENSMUST00000221079.1	358446	ENSMUSG00000060487	Samd5	sterile alpha motif domain containing 5
chr10	9814115	9814265	151	*	chr10-6654	21.4	+	Intron (ENSMUST00000038213.13/78808, intron 11 of 27)	10	9769437	9798197	28761	2	78808	ENSMUST00000136324.1	-15918	ENSMUSG00000019790	Stxbp5	syntaxin binding protein 5 (tomosyn)
chr10	12792234	12792384	151	*	chr10-1883	62.4	+	Intron (ENSMUST00000076817.4/22288, intron 1 of 73)	10	12747927	12813574	65648	2	22288	ENSMUST00000219163.1	21190	ENSMUSG00000019820	Utrn	utrophin
chr10	13682653	13682803	151	*	chr10-1861	50.5	+	Intron (ENSMUST00000162610.7/66253, intron 4 of 5)	10	13523842	13553142	29301	2	56535	ENSMUST00000170376.7	-129511	ENSMUSG00000019809	Pex3	peroxisomal biogenesis factor 3
chr10	14325665	14325815	151	*	chr10-4903	26.2	+	Distal Intergenic	10	14530916	14544995	14080	2	215798	ENSMUST00000207953.1	219180	ENSMUSG00000039116	Adgrg6	adhesion G protein-coupled receptor G6
chr10	14518005	14518155	151	*	chr10-2134	54.9	+	Intron (ENSMUST00000041168.5/215798, intron 2 of 24)	10	14530916	14544995	14080	2	215798	ENSMUST00000207953.1	26840	ENSMUSG00000039116	Adgrg6	adhesion G protein-coupled receptor G6
chr10	14941981	14942131	151	*	chr10-3682	32.2	+	Distal Intergenic	10	14760219	14770583	10365	1	18101	ENSMUST00000190751.1	181762	ENSMUSG00000019865	Nmbr	neuromedin B receptor
chr10	16545577	16545727	151	*	chr10-1295	87.9	+	Distal Intergenic	10	16951295	16963180	11886	2	100504235	ENSMUST00000208191.1	417453	ENSMUSG00000101969	Gm20125	predicted gene, 20125
chr10	17602586	17602736	151	*	chr10-4696	24.9	+	Intron (ENSMUST00000219966.1/ENSMUST00000219966.1, intron 1 of 2)	10	17723218	17725674	2457	1	17684	ENSMUST00000038107.8	-120482	ENSMUSG00000039910	Cited2	Cbp/p300-interacting transactivator, with Glu/Asp-rich carboxy-terminal domain, 2
chr10	17870073	17870223	151	*	chr10-794	119.6	+	Intron (ENSMUST00000217949.1/380629, intron 2 of 2)	10	17902286	17908301	6016	2	380629	ENSMUST00000218268.1	38078	ENSMUSG00000039879	Heca	hdc homolog, cell cycle regulator
chr10	18168330	18168480	151	*	chr10-3683	35.7	+	Exon (ENSMUST00000207827.1/100045792, exon 7 of 20)	10	18143068	18147279	4212	2	100045792	ENSMUST00000216336.1	-21051	ENSMUSG00000071392	Ect2l	epithelial cell transforming sequence 2 oncogene-like
chr10	18388795	18388945	151	*	chr10-1037	93.4	+	Promoter (1-2kb)	10	18390322	18524289	133968	1	215819	ENSMUST00000159299.7	-1377	ENSMUSG00000039835	Nhsl1	NHS-like 1
chr10	19524511	19524661	151	*	chr10-4700	25.1	+	Distal Intergenic	10	19494643	19507167	12525	1	102635880	ENSMUST00000216664.1	29868	ENSMUSG00000110902	Gm33104	predicted gene, 33104
chr10	19613585	19613735	151	*	chr10-3611	31.1	+	Distal Intergenic	10	19605919	19609256	3338	1	15979	ENSMUST00000168074.1	7666	ENSMUSG00000020009	Ifngr1	interferon gamma receptor 1
chr10	20492717	20492867	151	*	chr10-1736	70.3	+	Intron (ENSMUST00000020165.13/29863, intron 2 of 12)	10	20398928	20548328	149401	2	29863	ENSMUST00000169016.7	55461	ENSMUSG00000019990	Pde7b	phosphodiesterase 7B
chr10	20691265	20691415	151	*	chr10-3180	35.3	+	Intron (ENSMUST00000020165.13/29863, intron 1 of 12)	10	20400418	20724696	324279	2	29863	ENSMUST00000170265.7	33281	ENSMUSG00000019990	Pde7b	phosphodiesterase 7B
chr10	20724981	20725131	151	*	chr10-485	213.1	+	Promoter (<=1kb)	10	20398004	20725078	327075	2	29863	ENSMUST00000020165.13	0	ENSMUSG00000019990	Pde7b	phosphodiesterase 7B
chr10	20773348	20773498	151	*	chr10-6047	25.8	+	Intron (ENSMUST00000213510.1/ENSMUST00000213510.1, intron 3 of 4)	10	20398004	20725078	327075	2	29863	ENSMUST00000020165.13	-48270	ENSMUSG00000019990	Pde7b	phosphodiesterase 7B
chr10	21056470	21056620	151	*	chr10-3087	33.5	+	Intron (ENSMUST00000105525.11/52906, intron 20 of 23)	10	21069845	21074406	4562	1	52906	ENSMUST00000215543.1	-13225	ENSMUSG00000019986	Ahi1	Abelson helper integration site 1
chr10	21868755	21868905	151	*	chr10-5158	27.3	+	Distal Intergenic	10	21882184	21999893	117710	1	20393	ENSMUST00000120509.7	-13279	ENSMUSG00000019970	Sgk1	serum/glucocorticoid regulated kinase 1
chr10	22926289	22926439	151	*	chr10-2400	48.5	+	Distal Intergenic	10	22817281	22820174	2894	2	21412	ENSMUST00000049930.8	-106115	ENSMUSG00000045680	Tcf21	transcription factor 21
chr10	23176656	23176806	151	*	chr10-4639	25.8	+	Intron (ENSMUST00000092665.11/14051, intron 3 of 18)	10	23170009	23185606	15598	2	14051	ENSMUST00000220038.1	8800	ENSMUSG00000010461	Eya4	EYA transcriptional coactivator and phosphatase 4
chr10	25365863	25366013	151	*	chr10-2486	48	+	Intron (ENSMUST00000053748.15/13822, intron 1 of 19)	10	25359856	25523513	163658	1	13822	ENSMUST00000218903.1	6007	ENSMUSG00000019978	Epb41l2	erythrocyte membrane protein band 4.1 like 2
chr10	25385899	25386049	151	*	chr10-2829	46.3	+	Intron (ENSMUST00000053748.15/13822, intron 1 of 19)	10	25398659	25484280	85622	1	13822	ENSMUST00000219900.1	-12610	ENSMUSG00000019978	Epb41l2	erythrocyte membrane protein band 4.1 like 2
chr10	25404789	25404939	151	*	chr10-2713	42.3	+	Promoter (1-2kb)	10	25403203	25442019	38817	1	13822	ENSMUST00000219967.1	1586	ENSMUSG00000019978	Epb41l2	erythrocyte membrane protein band 4.1 like 2
chr10	25457216	25457366	151	*	chr10-3836	32.8	+	Promoter (9-10kb)	10	25466973	25502027	35055	1	13822	ENSMUST00000219138.1	-9607	ENSMUSG00000019978	Epb41l2	erythrocyte membrane protein band 4.1 like 2
chr10	26816970	26817120	151	*	chr10-6668	19.6	+	Promoter (5-6kb)	10	26822602	26850001	27400	1	73910	ENSMUST00000135866.1	-5482	ENSMUSG00000039031	Arhgap18	Rho GTPase activating protein 18
chr10	31035759	31035909	151	*	chr10-6329	22.7	+	Intron (ENSMUST00000214464.1/ENSMUST00000214464.1, intron 2 of 4)	10	30832359	30842801	10443	2	15214	ENSMUST00000019924.8	-192958	ENSMUSG00000019789	Hey2	hairy/enhancer-of-split related with YRPW motif 2
chr10	31253138	31253288	151	*	chr10-2453	45.8	+	Distal Intergenic	10	31313383	31328204	14822	1	69692	ENSMUST00000000304.13	-60095	ENSMUSG00000000295	Hddc2	HD domain containing 2
chr10	31563800	31563950	151	*	chr10-5353	25.1	+	Intron (ENSMUST00000081989.7/268291, intron 1 of 5)	10	31493193	31609184	115992	2	268291	ENSMUST00000081989.7	45234	ENSMUSG00000063760	Rnf217	ring finger protein 217
chr10	34149894	34150044	151	*	chr10-2755	46.3	+	Downstream (1-2kb)	10	34153842	34155264	1423	2	212898	ENSMUST00000216774.1	5220	ENSMUSG00000039497	Dse	dermatan sulfate epimerase
chr10	34167082	34167232	151	*	chr10-2278	45.8	+	Intron (ENSMUST00000048010.8/212898, intron 2 of 5)	10	34153624	34176245	22622	2	212898	ENSMUST00000217051.1	9013	ENSMUSG00000039497	Dse	dermatan sulfate epimerase
chr10	34328391	34328541	151	*	chr10-2546	41	+	Intron (ENSMUST00000105512.7/319638, intron 6 of 11)	10	34288288	34313683	25396	2	319638	ENSMUST00000129363.7	-14708	ENSMUSG00000039480	Nt5dc1	5'-nucleotidase domain containing 1
chr10	37250899	37251049	151	*	chr10-4262	29.3	+	Distal Intergenic	10	37133375	37138920	5546	2	17118	ENSMUST00000092584.5	-111979	ENSMUSG00000069662	Marcks	myristoylated alanine rich protein kinase C substrate
chr10	38265690	38265840	151	*	chr10-9317	20.1	+	Distal Intergenic	10	38175780	38181903	6124	1	75877	ENSMUST00000215643.1	89910	ENSMUSG00000111234	4930591E09Rik	RIKEN cDNA 4930591E09 gene
chr10	39406248	39406398	151	*	chr10-2660	48.3	+	Intron (ENSMUST00000148152.7/14360, intron 2 of 4)	10	39420009	39511859	91851	1	14360	ENSMUST00000157009.7	-13611	ENSMUSG00000019843	Fyn	Fyn proto-oncogene
chr10	39524498	39524648	151	*	chr10-2404	47.8	+	Promoter (8-9kb)	10	39533270	39551424	18155	1	14360	ENSMUST00000123205.1	-8622	ENSMUSG00000019843	Fyn	Fyn proto-oncogene
chr10	39534393	39534543	151	*	chr10-3062	38.8	+	Promoter (1-2kb)	10	39533270	39551424	18155	1	14360	ENSMUST00000123205.1	1123	ENSMUSG00000019843	Fyn	Fyn proto-oncogene
chr10	40131870	40132020	151	*	chr10-3063	39.2	+	Intron (ENSMUST00000092566.7/72472, intron 1 of 5)	10	40033532	40142254	108723	2	72472	ENSMUST00000092566.7	10234	ENSMUSG00000019838	Slc16a10	solute carrier family 16 (monocarboxylic acid transporters), member 10
chr10	40516509	40516659	151	*	chr10-2887	39.7	+	Distal Intergenic	10	40570336	40604132	33797	1	70840	ENSMUST00000078314.13	-53677	ENSMUSG00000019834	Slc22a16	solute carrier family 22 (organic cation transporter), member 16
chr10	40637455	40637605	151	*	chr10-3580	33.3	+	3' UTR	10	40631604	40637784	6181	1	70503	ENSMUST00000214618.1	5851	ENSMUSG00000063428	Ddo	D-aspartate oxidase
chr10	40703044	40703194	151	*	chr10-6334	21.2	+	Intron (ENSMUST00000058747.3/327747, intron 1 of 4)	10	40683282	40811083	127802	1	327747	ENSMUST00000058747.3	19762	ENSMUSG00000045555	Mettl24	methyltransferase like 24
chr10	41189492	41189642	151	*	chr10-4378	26	+	Intron (ENSMUST00000043814.4/103199, intron 22 of 22)	10	41188172	41303260	115089	2	103199	ENSMUST00000043814.4	113618	ENSMUSG00000038417	Fig4	FIG4 phosphoinositide 5-phosphatase
chr10	41823963	41824113	151	*	chr10-4150	32.4	+	Intron (ENSMUST00000099931.10/140742, intron 1 of 9)	10	41809935	41908424	98490	1	140742	ENSMUST00000099931.10	14028	ENSMUSG00000038332	Sesn1	sestrin 1
chr10	42457917	42458067	151	*	chr10-2715	39.4	+	Intron (ENSMUST00000151747.7/215951, intron 1 of 10)	10	42312585	42478280	165696	2	215951	ENSMUST00000151747.7	20213	ENSMUSG00000038302	Afg1l	AFG1 like ATPase
chr10	42690858	42691008	151	*	chr10-4058	30	+	Intron (ENSMUST00000105497.7/14628, intron 3 of 5)	10	42678966	42699991	21026	1	14628	ENSMUST00000154048.1	11892	ENSMUSG00000038280	Ostm1	osteopetrosis associated transmembrane protein 1
chr10	43322480	43322630	151	*	chr10-3215	38.1	+	Intron (ENSMUST00000160823.7/71365, intron 2 of 7)	10	43393921	43440248	46328	1	71365	ENSMUST00000162008.1	-71291	ENSMUSG00000038240	Pdss2	prenyl (solanesyl) diphosphate synthase, subunit 2
chr10	43723564	43723714	151	*	chr10-2662	46.1	+	Distal Intergenic	10	43745809	43757569	11761	1	69443	ENSMUST00000213330.1	-22095	ENSMUSG00000111422	1700027J07Rik	RIKEN cDNA 1700027J07 gene
chr10	44357340	44357490	151	*	chr10-3065	35.9	+	Promoter (2-3kb)	10	44359676	44359768	93	1	100316688	ENSMUST00000158635.1	-2186	ENSMUSG00000089260	Mir1929	microRNA 1929
chr10	44388729	44388879	151	*	chr10-2530	46.3	+	Distal Intergenic	10	44359676	44359768	93	1	100316688	ENSMUST00000158635.1	29053	ENSMUSG00000089260	Mir1929	microRNA 1929
chr10	45180681	45180831	151	*	chr10-5362	26.9	+	Promoter (2-3kb)	10	45178098	45315114	137017	1	78977	ENSMUST00000175658.1	2583	ENSMUSG00000019848	Popdc3	popeye domain containing 3
chr10	45584420	45584570	151	*	chr10-4155	27.5	+	Promoter (3-4kb)	10	45588384	45648647	60264	1	209462	ENSMUST00000142956.1	-3814	ENSMUSG00000038822	Hace1	HECT domain and ankyrin repeat containing, E3 ubiquitin protein ligase 1
chr10	45783943	45784093	151	*	chr10-5272	21.6	+	Distal Intergenic	10	45807704	45852018	44315	1	320363	ENSMUST00000213245.1	-23611	ENSMUSG00000110874	D030045P18Rik	RIKEN cDNA D030045P18 gene
chr10	48804829	48804979	151	*	chr10-8759	17.4	+	Distal Intergenic	10	49101128	49103931	2804	2	14806	ENSMUST00000220330.1	298952	ENSMUSG00000056073	Grik2	glutamate receptor, ionotropic, kainate 2 (beta 2)
chr10	51176815	51176965	151	*	chr10-5569	21.2	+	Distal Intergenic	10	50895651	50989152	93502	1	20464	ENSMUST00000020071.3	281164	ENSMUSG00000019913	Sim1	single-minded family bHLH transcription factor 1
chr10	52221364	52221514	151	*	chr10-1873	49.1	+	Distal Intergenic	10	52233619	52321376	87758	1	66686	ENSMUST00000069004.13	-12105	ENSMUSG00000019891	Dcbld1	discoidin, CUB and LCCL domain containing 1
chr10	52791684	52791834	151	*	chr10-6349	23.4	+	Intron (ENSMUST00000105473.2/215085, intron 1 of 7)	10	52690533	53111622	421090	1	215085	ENSMUST00000105473.2	101151	ENSMUSG00000038602	Slc35f1	solute carrier family 35, member F1
chr10	52831033	52831183	151	*	chr10-8159	20.5	+	Intron (ENSMUST00000105473.2/215085, intron 1 of 7)	10	52690533	53111622	421090	1	215085	ENSMUST00000105473.2	140500	ENSMUSG00000038602	Slc35f1	solute carrier family 35, member F1
chr10	53414505	53414655	151	*	chr10-2803	41.9	+	Intron (ENSMUST00000218737.1/102640074, intron 1 of 2)	10	53409882	53424272	14391	1	102640074	ENSMUST00000218737.1	4623	NA	Gm36229	predicted gene, 36229
chr10	58377908	58378058	151	*	chr10-1964	51.1	+	Intron (ENSMUST00000020078.13/110829, intron 1 of 9)	10	58394373	58421783	27411	1	110829	ENSMUST00000020077.10	-16315	ENSMUSG00000019920	Lims1	LIM and senescent cell antigen-like domains 1
chr10	59857385	59857535	151	*	chr10-6510	17.8	+	Promoter (3-4kb)	10	59861518	59863403	1886	1	216001	ENSMUST00000166565.1	-3983	ENSMUSG00000020111	Micu1	mitochondrial calcium uptake 1
chr10	63277112	63277262	151	*	chr10-7265	20.9	+	Promoter (1-2kb)	10	63278403	63289217	10815	1	67345	ENSMUST00000218073.1	-1141	ENSMUSG00000020064	Herc4	hect domain and RLD 4
chr10	65167133	65167283	151	*	chr10-6364	17.6	+	Distal Intergenic	10	65119526	65120367	842	2	102632700	ENSMUST00000187710.1	-46766	ENSMUSG00000100528	Gm28881	predicted gene 28881
chr10	67187019	67187169	151	*	chr10-1172	87.5	+	Promoter (1-2kb)	10	67185753	67191750	5998	1	108829	ENSMUST00000173949.1	1266	ENSMUSG00000037876	Jmjd1c	jumonji domain containing 1C
chr10	67372855	67373005	151	*	chr10-2935	38.1	+	Intron (ENSMUST00000220398.1/ENSMUST00000220398.1, intron 3 of 4)	10	67266689	67285305	18617	2	641340	ENSMUST00000077839.12	-87550	ENSMUSG00000075000	Nrbf2	nuclear receptor binding factor 2
chr10	67377962	67378112	151	*	chr10-3287	36.6	+	Intron (ENSMUST00000220398.1/ENSMUST00000220398.1, intron 3 of 4)	10	67266689	67285305	18617	2	641340	ENSMUST00000077839.12	-92657	ENSMUSG00000075000	Nrbf2	nuclear receptor binding factor 2
chr10	68799976	68800126	151	*	chr10-3969	33.1	+	Distal Intergenic	10	68723824	68779201	55378	1	327766	ENSMUST00000218918.1	76152	ENSMUSG00000060044	Tmem26	transmembrane protein 26
chr10	69203728	69203878	151	*	chr10-3740	33.1	+	Promoter (4-5kb)	10	69208552	69289900	81349	1	69288	ENSMUST00000164034.7	-4674	ENSMUSG00000019944	Rhobtb1	Rho-related BTB domain containing 1
chr10	70426610	70426760	151	*	chr10-5187	26.2	+	Distal Intergenic	10	70440481	70500635	60155	1	71721	ENSMUST00000218542.1	-13721	ENSMUSG00000043259	Fam13c	family with sequence similarity 13, member C
chr10	70459275	70459425	151	*	chr10-3925	29.5	+	Intron (ENSMUST00000218542.1/71721, intron 4 of 5)	10	70440926	70558731	117806	1	71721	ENSMUST00000062883.6	18349	ENSMUSG00000043259	Fam13c	family with sequence similarity 13, member C
chr10	75111945	75112095	151	*	chr10-2265	52.4	+	Intron (ENSMUST00000164107.2/110279, intron 1 of 22)	10	75160360	75171548	11189	1	110279	ENSMUST00000218591.1	-48265	ENSMUSG00000009681	Bcr	breakpoint cluster region
chr10	75294877	75295027	151	*	chr10-3970	29.1	+	Promoter (8-9kb)	10	75303620	75310157	6538	1	74392	ENSMUST00000218644.1	-8593	ENSMUSG00000033444	Specc1l	sperm antigen with calponin homology and coiled-coil domains 1-like
chr10	75548624	75548774	151	*	chr10-3698	34.8	+	Downstream (1-2kb)	10	75550125	75560330	10206	2	192734	ENSMUST00000051129.9	11556	ENSMUSG00000046807	Lrrc75b	leucine rich repeat containing 75B
chr10	75790977	75791127	151	*	chr10-2936	39	+	Intron (ENSMUST00000001713.9/14871, intron 3 of 4)	10	75783984	75797569	13586	2	14871	ENSMUST00000120177.7	6442	ENSMUSG00000001663	Gstt1	glutathione S-transferase, theta 1
chr10	77441143	77441293	151	*	chr10-2105	50.2	+	Distal Intergenic	10	77290728	77418270	127543	2	110532	ENSMUST00000105406.7	-22873	ENSMUSG00000020262	Adarb1	adenosine deaminase, RNA-specific, B1
chr10	82814178	82814328	151	*	chr10-1747	60.6	+	Promoter (2-3kb)	10	82812123	82824242	12120	1	70003	ENSMUST00000178540.7	2055	ENSMUSG00000056821	1700028I16Rik	RIKEN cDNA 1700028I16 gene
chr10	83130737	83130887	151	*	chr10-1732	75.8	+	Intron (ENSMUST00000040110.7/58250, intron 2 of 2)	10	82985498	83195900	210403	1	58250	ENSMUST00000040110.7	145239	ENSMUSG00000034612	Chst11	carbohydrate sulfotransferase 11
chr10	84339584	84339734	151	*	chr10-4483	27.3	+	Distal Intergenic	10	84375296	84392388	17093	2	77976	ENSMUST00000129355.1	52654	ENSMUSG00000020032	Nuak1	NUAK family, SNF1-like kinase, 1
chr10	85480475	85480625	151	*	chr10-2978	39.4	+	Intron (ENSMUST00000105307.7/74007, intron 1 of 16)	10	85386827	85640594	253768	1	74007	ENSMUST00000020231.9	93648	ENSMUSG00000020042	Btbd11	BTB (POZ) domain containing 11
chr10	89224656	89224806	151	*	chr10-4612	27.3	+	Intron (ENSMUST00000182462.7/320091, intron 1 of 26)	10	89067732	89257136	189405	2	320091	ENSMUST00000181976.7	32330	ENSMUSG00000035189	Ano4	anoctamin 4
chr10	89765287	89765437	151	*	chr10-2940	38.1	+	Intron (ENSMUST00000020112.6/75089, intron 1 of 20)	10	89745238	89805002	59765	1	75089	ENSMUST00000220375.1	20049	ENSMUSG00000019951	Uhrf1bp1l	UHRF1 (ICBP90) binding protein 1-like
chr10	90068756	90068906	151	*	chr10-2702	42.5	+	Promoter (2-3kb)	10	90071111	90079463	8353	1	77531	ENSMUST00000183109.1	-2205	ENSMUSG00000058589	Anks1b	ankyrin repeat and sterile alpha motif domain containing 1B
chr10	91249913	91250063	151	*	chr10-4874	26.4	+	Distal Intergenic	10	91208258	91220642	12385	2	102633753	ENSMUST00000216311.1	-29271	NA	4930534H03Rik	RIKEN cDNA 4930534H03 gene
chr10	91949054	91949204	151	*	chr10-7569	18.3	+	Intron (ENSMUST00000217529.1/102633867, intron 7 of 8)	10	91888829	91953580	64752	1	102633867	ENSMUST00000217529.1	60225	ENSMUSG00000111657	Gm31592	predicted gene, 31592
chr10	92144969	92145119	151	*	chr10-9524	18.3	+	Promoter (7-8kb)	10	92137140	92137223	84	2	100526517	ENSMUST00000175486.1	-7746	ENSMUSG00000093227	Mir1251	microRNA 1251
chr10	93238166	93238316	151	*	chr10-4805	25.8	+	Promoter (<=1kb)	10	93239023	93265743	26721	1	237459	ENSMUST00000216729.1	-707	ENSMUSG00000020015	Cdk17	cyclin-dependent kinase 17
chr10	93933002	93933152	151	*	chr10-3784	34.4	+	Intron (ENSMUST00000225546.1/ENSMUST00000225546.1, intron 1 of 1)	10	93963768	93963863	96	2	723908	ENSMUST00000083673.1	30711	ENSMUSG00000065607	Mir331	microRNA 331
chr10	95119012	95119162	151	*	chr10-2612	45.4	+	Downstream (1-2kb)	10	95120582	95145825	25244	2	628062	ENSMUST00000220248.1	26663	ENSMUSG00000112481	Gm29684	predicted gene, 29684
chr10	95544097	95544247	151	*	chr10-4539	25.8	+	Promoter (2-3kb)	10	95541513	95542335	823	1	93765	ENSMUST00000217757.1	2584	ENSMUSG00000074781	Ube2n	ubiquitin-conjugating enzyme E2N
chr10	95725427	95725577	151	*	chr10-3166	37.5	+	Distal Intergenic	10	95547007	95564146	17140	2	71207	ENSMUST00000020217.6	-161281	ENSMUSG00000020029	Nudt4	nudix (nucleoside diphosphate linked moiety X)-type motif 4
chr10	95730006	95730156	151	*	chr10-1093	96.3	+	Distal Intergenic	10	95547007	95564146	17140	2	71207	ENSMUST00000020217.6	-165860	ENSMUSG00000020029	Nudt4	nudix (nucleoside diphosphate linked moiety X)-type motif 4
chr10	95864849	95864999	151	*	chr10-857	121.6	+	Distal Intergenic	10	95940650	95975501	34852	1	216238	ENSMUST00000219207.1	-75651	ENSMUSG00000036499	Eea1	early endosome antigen 1
chr10	96204300	96204450	151	*	chr10-4618	32.2	+	Distal Intergenic	10	96226020	96248866	22847	1	74881	ENSMUST00000219638.1	-21570	ENSMUSG00000112762	4930459C07Rik	RIKEN cDNA 4930459C07 gene
chr10	97516628	97516778	151	*	chr10-2481	45.8	+	Intron (ENSMUST00000105287.10/13179, intron 7 of 7)	10	97483337	97517716	34380	1	13179	ENSMUST00000219539.1	33291	ENSMUSG00000019929	Dcn	decorin
chr10	97712738	97712888	151	*	chr10-2861	38.3	+	Promoter (1-2kb)	10	97714772	97753702	38931	1	78127	ENSMUST00000217919.1	-1884	ENSMUSG00000112497	4930525C09Rik	RIKEN cDNA 4930525C09 gene
chr10	98929570	98929720	151	*	chr10-3786	30.8	+	Intron (ENSMUST00000219557.1/67972, intron 1 of 3)	10	98915472	98996930	81459	1	67972	ENSMUST00000219624.1	14098	ENSMUSG00000019943	Atp2b1	ATPase, Ca++ transporting, plasma membrane 1
chr10	98967353	98967503	151	*	chr10-3265	37.9	+	Intron (ENSMUST00000219557.1/67972, intron 1 of 3)	10	99001442	99011470	10029	1	67972	ENSMUST00000219090.1	-33939	ENSMUSG00000019943	Atp2b1	ATPase, Ca++ transporting, plasma membrane 1
chr10	99214492	99214642	151	*	chr10-5222	22.7	+	Distal Intergenic	10	99192892	99196850	3959	1	382406	ENSMUST00000162847.1	21600	ENSMUSG00000019952	Poc1b	POC1 centriolar protein B
chr10	100227538	100227688	151	*	chr10-3364	33.9	+	Distal Intergenic	10	100335676	100336589	914	1	100043224	ENSMUST00000186197.2	-107988	ENSMUSG00000094314	Gm4301	predicted gene 4301
chr10	105612692	105612842	151	*	chr10-8926	22.7	+	Distal Intergenic	10	105574559	105583874	9316	1	327812	ENSMUST00000145794.2	38133	ENSMUSG00000085282	Gm15663	predicted gene 15663
chr10	105793907	105794057	151	*	chr10-4546	29.7	+	Intron (ENSMUST00000046638.9/216292, intron 7 of 11)	10	105841067	105847833	6767	1	52713	ENSMUST00000020049.8	-47010	ENSMUSG00000019897	Ccdc59	coiled-coil domain containing 59
chr10	108088313	108088463	151	*	chr10-2069	53.3	+	Distal Intergenic	10	108162400	108277575	115176	1	17931	ENSMUST00000070663.5	-73937	ENSMUSG00000019907	Ppp1r12a	protein phosphatase 1, regulatory subunit 12A
chr10	108355096	108355246	151	*	chr10-1976	56.4	+	Intron (ENSMUST00000095313.4/114774, intron 2 of 6)	10	108332817	108413754	80938	1	114774	ENSMUST00000218332.1	22279	ENSMUSG00000035873	Pawr	PRKC, apoptosis, WT1, regulator
chr10	108431802	108431952	151	*	chr10-2251	48.7	+	Promoter (4-5kb)	10	108436665	108453297	16633	1	102640148	ENSMUST00000218418.1	-4713	ENSMUSG00000112532	Gm36283	predicted gene, 36283
chr10	108435754	108435904	151	*	chr10-1986	51.3	+	Promoter (<=1kb)	10	108436665	108453297	16633	1	102640148	ENSMUST00000218418.1	-761	ENSMUSG00000112532	Gm36283	predicted gene, 36283
chr10	111062764	111062914	151	*	chr10-3438	33.1	+	Distal Intergenic	10	110941782	111010140	68359	2	320150	ENSMUST00000217698.1	-52624	ENSMUSG00000035798	Zdhhc17	zinc finger, DHHC domain containing 17
chr10	111184022	111184172	151	*	chr10-2942	39.4	+	Intron (ENSMUST00000105275.8/237542, intron 1 of 23)	10	111164802	111293754	128953	1	237542	ENSMUST00000095310.2	19220	ENSMUSG00000020189	Osbpl8	oxysterol binding protein-like 8
chr10	111452068	111452218	151	*	chr10-4751	25.8	+	Distal Intergenic	10	111473223	111496884	23662	1	53605	ENSMUST00000065917.15	-21005	ENSMUSG00000058799	Nap1l1	nucleosome assembly protein 1-like 1
chr10	111894071	111894221	151	*	chr10-2362	45.2	+	Distal Intergenic	10	111854521	111874376	19856	2	629206	ENSMUST00000220339.1	-19695	ENSMUSG00000112533	Gm20758	predicted gene, 20758
chr10	116243485	116243635	151	*	chr10-3170	37.2	+	Intron (ENSMUST00000063470.10/19279, intron 10 of 13)	10	116275523	116319921	44399	1	19263	ENSMUST00000217925.1	-31888	ENSMUSG00000020154	Ptprb	protein tyrosine phosphatase, receptor type, B
chr10	117988216	117988366	151	*	chr10-2252	50	+	Distal Intergenic	10	117925459	117948292	22834	1	71067	ENSMUST00000217950.1	62757	ENSMUSG00000112500	4933411E08Rik	RIKEN cDNA 4933411E08 gene
chr10	119221783	119221933	151	*	chr10-3944	31.7	+	Promoter (9-10kb)	10	119211779	119212609	831	2	71902	ENSMUST00000149155.1	-9174	ENSMUSG00000020114	Cand1	cullin associated and neddylation disassociated 1
chr10	119411293	119411443	151	*	chr10-2597	45.2	+	Promoter (2-3kb)	10	119413444	119426864	13421	1	67081	ENSMUST00000185238.1	-2001	ENSMUSG00000100558	1700025F24Rik	RIKEN cDNA 1700025F24 gene
chr10	119487057	119487207	151	*	chr10-2633	43.4	+	Intron (ENSMUST00000077871.13/74053, intron 1 of 21)	10	119453830	120087260	633431	1	74053	ENSMUST00000147356.8	33227	ENSMUSG00000034813	Grip1	glutamate receptor interacting protein 1
chr10	119906990	119907140	151	*	chr10-3575	33.3	+	Promoter (2-3kb)	10	119909947	120075517	165571	1	74053	ENSMUST00000127787.1	-2807	ENSMUSG00000034813	Grip1	glutamate receptor interacting protein 1
chr10	120646830	120646980	151	*	chr10-1098	96.3	+	Intron (ENSMUST00000219150.1/ENSMUST00000219150.1, intron 1 of 2)	10	120765732	120774481	8750	1	70874	ENSMUST00000219219.1	-118752	ENSMUSG00000044544	4921513I03Rik	RIKEN cDNA 4921513I03 gene
chr10	120801879	120802029	151	*	chr10-2183	55.1	+	Intron (ENSMUST00000092143.11/320183, intron 5 of 6)	10	120765774	120778886	13113	1	70874	ENSMUST00000056994.3	36105	ENSMUSG00000044544	4921513I03Rik	RIKEN cDNA 4921513I03 gene
chr10	120812103	120812253	151	*	chr10-3306	34.2	+	Intron (ENSMUST00000092143.11/320183, intron 5 of 6)	10	120783752	120850468	66717	2	320183	ENSMUST00000139961.1	38215	ENSMUSG00000051236	Msrb3	methionine sulfoxide reductase B3
chr10	120915061	120915211	151	*	chr10-4038	28.4	+	Distal Intergenic	10	120781096	120899101	118006	2	320183	ENSMUST00000092143.11	-15960	ENSMUSG00000051236	Msrb3	methionine sulfoxide reductase B3
chr10	121089475	121089625	151	*	chr10-2580	40.5	+	Intron (ENSMUST00000020439.10/24117, intron 6 of 9)	10	121083755	121100637	16883	1	24117	ENSMUST00000145691.1	5720	ENSMUSG00000020218	Wif1	Wnt inhibitory factor 1
chr10	121343966	121344116	151	*	chr10-4979	26.7	+	Intron (ENSMUST00000219179.1/74694, intron 2 of 5)	10	121342128	121347242	5115	2	74694	ENSMUST00000219354.1	3126	ENSMUSG00000052302	Tbc1d30	TBC1 domain family, member 30
chr10	121441004	121441154	151	*	chr10-1657	73.2	+	Intron (ENSMUST00000026902.8/192678, intron 1 of 4)	10	121414387	121462213	47827	2	192678	ENSMUST00000219500.1	21059	ENSMUSG00000025795	Rassf3	Ras association (RalGDS/AF-6) domain family member 3
chr10	121613665	121613815	151	*	chr10-2843	40.5	+	Promoter (<=1kb)	10	121607513	121613593	6081	2	73192	ENSMUST00000217865.1	-72	ENSMUSG00000034667	Xpot	exportin, tRNA (nuclear export receptor for tRNAs)
chr10	121873304	121873454	151	*	chr10-2321	52.4	+	Intron (ENSMUST00000020322.11/117600, intron 4 of 21)	10	121806640	121823133	16494	2	117600	ENSMUST00000161156.1	-50171	ENSMUSG00000020121	Srgap1	SLIT-ROBO Rho GTPase activating protein 1
chr10	122229920	122230070	151	*	chr10-8358	19.6	+	Distal Intergenic	10	122119700	122130558	10859	1	100043513	ENSMUST00000219576.1	110220	ENSMUSG00000111952	Gm4489	predicted gene 4489
chr10	122886324	122886474	151	*	chr10-1704	69.2	+	Promoter (8-9kb)	10	122895368	122941449	46082	1	319468	ENSMUST00000162969.1	-8894	ENSMUSG00000034613	Ppm1h	protein phosphatase 1H (PP2C domain containing)
chr10	122991786	122991936	151	*	chr10-2019	53.5	+	Promoter (5-6kb)	10	122985074	122985831	758	2	387251	ENSMUST00000220378.1	-5955	ENSMUSG00000065406	Mirlet7i	microRNA let7i
chr10	123175909	123176059	151	*	chr10-3719	29.3	+	Exon (ENSMUST00000220377.1/14479, exon 3 of 22)	10	123130226	123181801	51576	2	14479	ENSMUST00000218079.1	5742	ENSMUSG00000020124	Usp15	ubiquitin specific peptidase 15
chr10	126845422	126845572	151	*	chr10-3905	26.7	+	Distal Intergenic	10	126788864	126793710	4847	2	75813	ENSMUST00000218870.1	-51712	ENSMUSG00000112832	4930484H19Rik	RIKEN cDNA 4930484H19 gene
chr10	127205504	127205654	151	*	chr10-3272	38.8	+	Exon (ENSMUST00000218386.1/117150, exon 3 of 3)	10	127197067	127211555	14489	2	117150	ENSMUST00000013970.8	5901	ENSMUSG00000025417	Pip4k2c	phosphatidylinositol-5-phosphate 4-kinase, type II, gamma
chr10	127410937	127411087	151	*	chr10-3142	36.1	+	Promoter (9-10kb)	10	127420338	127452014	31677	1	71750	ENSMUST00000171434.7	-9251	ENSMUSG00000025404	R3hdm2	R3H domain containing 2
chr11	3602761	3602911	151	*	chr11-5072	38.3	+	Distal Intergenic	11	3644999	3647132	2134	2	544752	ENSMUST00000227137.1	44221	ENSMUSG00000056579	Tug1	taurine upregulated gene 1
chr11	4497530	4497680	151	*	chr11-4900	39.7	+	Promoter (4-5kb)	11	4491807	4493318	1512	2	74302	ENSMUST00000144242.1	-4212	ENSMUSG00000034354	Mtmr3	myotubularin related protein 3
chr11	5356307	5356457	151	*	chr11-11077	21.6	+	Intron (ENSMUST00000109867.7/407821, intron 1 of 8)	11	5278602	5381740	103139	2	407821	ENSMUST00000172492.7	25283	ENSMUSG00000041961	Znrf3	zinc and ring finger 3
chr11	7160699	7160849	151	*	chr11-5358	34.4	+	Promoter (<=1kb)	11	7159882	7172879	12998	1	432530	ENSMUST00000135398.1	817	ENSMUSG00000020431	Adcy1	adenylate cyclase 1
chr11	9604560	9604710	151	*	chr11-13517	17	+	Intron (ENSMUST00000042740.12/268379, intron 55 of 61)	11	9193451	9256178	62728	1	268379	ENSMUST00000151522.1	411109	ENSMUSG00000004668	Abca13	ATP-binding cassette, sub-family A (ABC1), member 13
chr11	9903425	9903575	151	*	chr11-16386	18.5	+	Distal Intergenic	11	9193451	9256178	62728	1	268379	ENSMUST00000151522.1	709974	ENSMUSG00000004668	Abca13	ATP-binding cassette, sub-family A (ABC1), member 13
chr11	11496058	11496208	151	*	chr11-13996	17.8	+	Intron (ENSMUST00000020410.10/73862, intron 6 of 8)	11	11489266	11515190	25925	1	73862	ENSMUST00000109678.2	6792	ENSMUSG00000020191	Spata48	spermatogenesis associated 48
chr11	12286466	12286616	151	*	chr11-5642	33.7	+	Intron (ENSMUST00000172919.7/12808, intron 7 of 7)	11	12296363	12369640	73278	2	12808	ENSMUST00000136549.7	83024	ENSMUSG00000020173	Cobl	cordon-bleu WH2 repeat
chr11	12999391	12999541	151	*	chr11-14541	17.4	+	Distal Intergenic	11	12236678	12464960	228283	2	12808	ENSMUST00000109651.8	-534431	ENSMUSG00000020173	Cobl	cordon-bleu WH2 repeat
chr11	14390296	14390446	151	*	chr11-15109	15	+	Distal Intergenic	11	14560355	14599225	38871	2	73307	ENSMUST00000139973.1	208779	ENSMUSG00000085561	1700046C09Rik	RIKEN cDNA 1700046C09 gene
chr11	15620045	15620195	151	*	chr11-9193	25.6	+	Distal Intergenic	11	16257724	16284186	26463	1	211739	ENSMUST00000109645.8	-637529	ENSMUSG00000048834	Vstm2a	V-set and transmembrane domain containing 2A
chr11	16559530	16559680	151	*	chr11-6614	32	+	Distal Intergenic	11	16501638	16508484	6847	2	20335	ENSMUST00000178855.7	-51046	ENSMUSG00000078974	Sec61g	SEC61, gamma subunit
chr11	17849794	17849944	151	*	chr11-16391	17.8	+	Distal Intergenic	11	17938756	17953875	15120	2	68145	ENSMUST00000076661.6	103931	ENSMUSG00000016984	Etaa1	Ewing tumor-associated antigen 1
chr11	18892604	18892754	151	*	chr11-8538	23.8	+	Intron (ENSMUST00000144988.7/17268, intron 9 of 9)	11	18880668	19012002	131335	2	17268	ENSMUST00000118661.7	119248	ENSMUSG00000020160	Meis1	Meis homeobox 1
chr11	20326702	20326852	151	*	chr11-3463	57.1	+	Intron (ENSMUST00000109594.7/55963, intron 1 of 7)	11	20302205	20332684	30480	2	55963	ENSMUST00000004634.6	5832	ENSMUSG00000020142	Slc1a4	solute carrier family 1 (glutamate/neutral amino acid transporter), member 4
chr11	20371065	20371215	151	*	chr11-6404	33.5	+	Distal Intergenic	11	20302180	20332713	30534	2	55963	ENSMUST00000109594.7	-38352	ENSMUSG00000020142	Slc1a4	solute carrier family 1 (glutamate/neutral amino acid transporter), member 4
chr11	20772008	20772158	151	*	chr11-6072	32.2	+	Distal Intergenic	11	20685084	20741589	56506	2	216549	ENSMUST00000035350.11	-30419	ENSMUSG00000049659	Aftph	aftiphilin
chr11	20955694	20955844	151	*	chr11-4317	51.8	+	Distal Intergenic	11	20829312	20831056	1745	2	216551	ENSMUST00000154300.7	-124638	ENSMUSG00000042363	Lgalsl	lectin, galactoside binding-like
chr11	21149586	21149736	151	*	chr11-5157	37.2	+	3' UTR	11	21135469	21150323	14855	1	67245	ENSMUST00000101477.1	14117	ENSMUSG00000020134	Peli1	pellino 1
chr11	21169047	21169197	151	*	chr11-3345	66.8	+	Distal Intergenic	11	21135469	21150323	14855	1	67245	ENSMUST00000101477.1	33578	ENSMUSG00000020134	Peli1	pellino 1
chr11	21398599	21398749	151	*	chr11-2477	81.3	+	Distal Intergenic	11	21321673	21371201	49529	2	216558	ENSMUST00000060895.5	-27398	ENSMUSG00000001891	Ugp2	UDP-glucose pyrophosphorylase 2
chr11	21639669	21639819	151	*	chr11-2906	66.3	+	Intron (ENSMUST00000131135.2/216560, intron 1 of 6)	11	21689583	21711910	22328	1	216560	ENSMUST00000143608.1	-49764	ENSMUSG00000020319	Wdpcp	WD repeat containing planar cell polarity effector
chr11	22154992	22155142	151	*	chr11-5736	34.4	+	Intron (ENSMUST00000045167.10/216565, intron 6 of 23)	11	22169037	22171410	2374	2	216565	ENSMUST00000136762.1	16268	ENSMUSG00000042302	Ehbp1	EH domain binding protein 1
chr11	23698930	23699080	151	*	chr11-9778	21.8	+	Intron (ENSMUST00000109525.7/74467, intron 4 of 17)	11	23717482	23729071	11590	1	74467	ENSMUST00000139646.7	-18402	ENSMUSG00000020280	Pus10	pseudouridylate synthase 10
chr11	24065469	24065619	151	*	chr11-7528	24.2	+	Intron (ENSMUST00000068360.1/ENSMUST00000068360.1, intron 1 of 2)	11	24078056	24173194	95139	1	14025	ENSMUST00000000881.12	-12437	ENSMUSG00000000861	Bcl11a	B cell CLL/lymphoma 11A (zinc finger protein)
chr11	24091851	24092001	151	*	chr11-3800	48.9	+	Intron (ENSMUST00000000881.12/14025, intron 2 of 4)	11	24080670	24173558	92889	1	14025	ENSMUST00000118955.1	11181	ENSMUSG00000000861	Bcl11a	B cell CLL/lymphoma 11A (zinc finger protein)
chr11	27018846	27018996	151	*	chr11-11483	15.9	+	Distal Intergenic	11	26547848	26593999	46152	2	69922	ENSMUST00000156264.1	-424847	ENSMUSG00000064090	Vrk2	vaccinia related kinase 2
chr11	29862067	29862217	151	*	chr11-9384	23.1	+	Intron (ENSMUST00000058902.5/237711, intron 7 of 41)	11	29822395	29825668	3274	2	216622	ENSMUST00000104962.1	-36399	ENSMUSG00000078157	4931440F15Rik	RIKEN cDNA 4931440F15 gene
chr11	30204076	30204226	151	*	chr11-5854	34.8	+	Promoter (5-6kb)	11	30106785	30198257	91473	2	20742	ENSMUST00000102838.9	-5819	ENSMUSG00000020315	Sptbn1	spectrin beta, non-erythrocytic 1
chr11	30209751	30209901	151	*	chr11-4746	41.6	+	Intron (ENSMUST00000006629.13/20742, intron 2 of 35)	11	30099396	30219772	120377	2	20742	ENSMUST00000011877.12	9871	ENSMUSG00000020315	Sptbn1	spectrin beta, non-erythrocytic 1
chr11	32245773	32245923	151	*	chr11-3097	60.2	+	Intron (ENSMUST00000124640.7/17168, intron 4 of 10)	11	32241661	32250178	8518	2	17168	ENSMUST00000123411.1	4255	ENSMUSG00000020289	Nprl3	nitrogen permease regulator-like 3
chr11	32251002	32251152	151	*	chr11-3959	45	+	Promoter (<=1kb)	11	32247779	32250278	2500	2	17168	ENSMUST00000127657.1	-724	ENSMUSG00000020289	Nprl3	nitrogen permease regulator-like 3
chr11	32276517	32276667	151	*	chr11-4001	50	+	Promoter (<=1kb)	11	32276400	32278116	1717	1	15126	ENSMUST00000020531.8	117	ENSMUSG00000055609	Hba-x	hemoglobin X, alpha-like embryonic chain in Hba complex
chr11	32278211	32278361	151	*	chr11-3208	57.5	+	Promoter (1-2kb)	11	32276893	32278116	1224	1	15126	ENSMUST00000145569.1	1318	ENSMUSG00000055609	Hba-x	hemoglobin X, alpha-like embryonic chain in Hba complex
chr11	32676906	32677056	151	*	chr11-2635	75.4	+	Intron (ENSMUST00000109366.7/103583, intron 1 of 12)	11	32642904	32720574	77671	1	103583	ENSMUST00000143290.1	34002	ENSMUSG00000020271	Fbxw11	F-box and WD-40 domain protein 11
chr11	34910004	34910154	151	*	chr11-2468	78.4	+	Distal Intergenic	11	34809190	34833641	24452	2	70385	ENSMUST00000093191.2	-76363	ENSMUSG00000069910	Spdl1	spindle apparatus coiled-coil protein 1
chr11	35370069	35370219	151	*	chr11-5276	36.8	+	Intron (ENSMUST00000069837.3/20564, intron 4 of 35)	11	35544685	35612636	67952	1	20564	ENSMUST00000124438.1	-174466	ENSMUSG00000056427	Slit3	slit guidance ligand 3
chr11	40802079	40802229	151	*	chr11-7429	25.8	+	Distal Intergenic	11	40748552	40755311	6760	2	12450	ENSMUST00000020576.7	-46768	ENSMUSG00000020326	Ccng1	cyclin G1
chr11	40850884	40851034	151	*	chr11-3209	63.7	+	Distal Intergenic	11	40748552	40755311	6760	2	12450	ENSMUST00000020576.7	-95573	ENSMUSG00000020326	Ccng1	cyclin G1
chr11	42368055	42368205	151	*	chr11-8397	23.8	+	Distal Intergenic	11	42307260	42321072	13813	2	14399	ENSMUST00000109286.3	-46983	ENSMUSG00000020428	Gabra6	gamma-aminobutyric acid (GABA) A receptor, subunit alpha 6
chr11	43925693	43925843	151	*	chr11-4376	45.4	+	Distal Intergenic	11	43776023	43901210	125188	2	11548	ENSMUST00000139906.1	-24483	ENSMUSG00000050541	Adra1b	adrenergic receptor, alpha 1b
chr11	44331573	44331723	151	*	chr11-4086	41.2	+	Distal Intergenic	11	44400063	44414010	13948	1	16160	ENSMUST00000170513.2	-68340	ENSMUSG00000004296	Il12b	interleukin 12b
chr11	45736138	45736288	151	*	chr11-6484	28.6	+	Distal Intergenic	11	45808087	45841171	33085	1	100009664	ENSMUST00000137002.1	-71799	NA	F630206G17Rik	RIKEN cDNA F630206G17 gene
chr11	45881855	45882005	151	*	chr11-3330	61	+	Promoter (<=1kb)	11	45882397	45910625	28229	1	216705	ENSMUST00000133715.1	-392	ENSMUSG00000006169	Clint1	clathrin interactor 1
chr11	46488359	46488509	151	*	chr11-6554	27.1	+	Distal Intergenic	11	46454969	46481246	26278	1	171285	ENSMUST00000109229.1	33390	ENSMUSG00000020399	Havcr2	hepatitis A virus cellular receptor 2
chr11	50448325	50448475	151	*	chr11-11868	17.4	+	Distal Intergenic	11	50389286	50431125	41840	2	216724	ENSMUST00000020643.3	-17200	ENSMUSG00000020375	Rufy1	RUN and FYVE domain containing 1
chr11	50940029	50940179	151	*	chr11-5163	36.4	+	Promoter (8-9kb)	11	50921823	50931633	9811	2	27274	ENSMUST00000109124.9	-8396	ENSMUSG00000020335	Zfp354b	zinc finger protein 354B
chr11	52266135	52266285	151	*	chr11-2856	79.3	+	Intron (ENSMUST00000181262.1/ENSMUST00000181262.1, intron 1 of 2)	11	52252371	52282571	30201	2	21414	ENSMUST00000086844.9	16286	ENSMUSG00000000782	Tcf7	transcription factor 7, T cell specific
chr11	54168441	54168591	151	*	chr11-9593	18.3	+	Distal Intergenic	11	54127693	54131665	3973	1	18452	ENSMUST00000139315.1	40748	ENSMUSG00000018906	P4ha2	procollagen-proline, 2-oxoglutarate 4-dioxygenase (proline 4-hydroxylase), alpha II polypeptide
chr11	55542301	55542451	151	*	chr11-5741	30.4	+	Intron (ENSMUST00000108853.7/14654, intron 2 of 7)	11	55501226	55501281	56	1	102465760	ENSMUST00000185156.1	41075	ENSMUSG00000098906	Mir7652	microRNA 7652
chr11	56270319	56270469	151	*	chr11-11155	20.5	+	Distal Intergenic	11	56024987	56041010	16024	2	216749	ENSMUST00000037682.2	-229309	ENSMUSG00000037393	Nmur2	neuromedin U receptor 2
chr11	57503303	57503453	151	*	chr11-3663	54.6	+	Intron (ENSMUST00000020831.12/67726, intron 8 of 13)	11	57505290	57507428	2139	2	67726	ENSMUST00000129596.1	3975	ENSMUSG00000020523	Fam114a2	family with sequence similarity 114, member A2
chr11	57954600	57954750	151	*	chr11-5082	36.4	+	Distal Intergenic	11	58009064	58062031	52968	1	73158	ENSMUST00000071487.12	-54314	ENSMUSG00000037331	Larp1	La ribonucleoprotein domain family, member 1
chr11	58125155	58125305	151	*	chr11-4138	47.8	+	Exon (ENSMUST00000172035.7/216766, exon 26 of 28)	11	58114027	58117258	3232	1	69125	ENSMUST00000133923.1	11128	ENSMUSG00000020515	Cnot8	CCR4-NOT transcription complex, subunit 8
chr11	58193477	58193627	151	*	chr11-5044	38.3	+	Promoter (5-6kb)	11	58199556	58207591	8036	1	16145	ENSMUST00000035266.10	-5929	ENSMUSG00000078853	Igtp	interferon gamma induced GTPase
chr11	58628609	58628759	151	*	chr11-4197	42.3	+	Promoter (2-3kb)	11	58625073	58626044	972	2	258373	ENSMUST00000070804.2	-2565	ENSMUSG00000043880	Olfr323	olfactory receptor 323
chr11	60301929	60302079	151	*	chr11-4595	42.7	+	Intron (ENSMUST00000095254.11/216810, intron 1 of 13)	11	60226714	60352905	126192	2	216810	ENSMUST00000095254.11	50826	ENSMUSG00000000538	Tom1l2	target of myb1-like 2 (chicken)
chr11	62106695	62106845	151	*	chr11-2339	87.7	+	Intron (ENSMUST00000201866.3/432572, intron 3 of 3)	11	62077097	62223013	145917	1	432572	ENSMUST00000202179.1	29598	ENSMUSG00000042331	Specc1	sperm antigen with calponin homology and coiled-coil domains 1
chr11	63753384	63753534	151	*	chr11-8911	21.6	+	Distal Intergenic	11	63885792	63922290	36499	2	54710	ENSMUST00000094103.3	168756	ENSMUSG00000070407	Hs3st3b1	heparan sulfate (glucosamine) 3-O-sulfotransferase 3B1
chr11	63775482	63775632	151	*	chr11-6162	32.6	+	Distal Intergenic	11	63885792	63922290	36499	2	54710	ENSMUST00000094103.3	146658	ENSMUSG00000070407	Hs3st3b1	heparan sulfate (glucosamine) 3-O-sulfotransferase 3B1
chr11	64211122	64211272	151	*	chr11-8740	26.2	+	Distal Intergenic	11	64079582	64083259	3678	1	66456	ENSMUST00000146333.1	131540	ENSMUSG00000087497	2810001G20Rik	RIKEN cDNA 2810001G20 gene
chr11	65257955	65258105	151	*	chr11-4528	43.2	+	Intron (ENSMUST00000102635.9/214384, intron 1 of 12)	11	65223734	65269854	46121	2	214384	ENSMUST00000150823.1	11749	ENSMUSG00000020542	Myocd	myocardin
chr11	67772675	67772825	151	*	chr11-5323	32.4	+	Promoter (1-2kb)	11	67706430	67771153	64724	2	93896	ENSMUST00000051765.8	-1522	ENSMUSG00000049928	Glp2r	glucagon-like peptide 2 receptor
chr11	72226443	72226593	151	*	chr11-4530	47.8	+	Distal Intergenic	11	72211724	72215592	3869	2	67279	ENSMUST00000021157.8	-10851	ENSMUSG00000020801	Med31	mediator complex subunit 31
chr11	72576481	72576631	151	*	chr11-3772	49.4	+	Distal Intergenic	11	72498155	72550506	52352	2	77577	ENSMUST00000092940.12	-25975	ENSMUSG00000020798	Spns3	spinster homolog 3
chr11	73107483	73107633	151	*	chr11-3982	43.6	+	Intron (ENSMUST00000102537.9/16407, intron 2 of 25)	11	73090583	73147446	56864	1	16407	ENSMUST00000006101.3	16900	ENSMUSG00000005947	Itgae	integrin alpha E, epithelial-associated
chr11	74402255	74402405	151	*	chr11-4566	41.4	+	Intron (ENSMUST00000102521.8/380711, intron 17 of 24)	11	74383484	74408025	24542	2	380711	ENSMUST00000123440.1	5620	ENSMUSG00000038807	Rap1gap2	RAP1 GTPase activating protein 2
chr11	75014109	75014259	151	*	chr11-4095	47.8	+	Intron (ENSMUST00000045281.12/103677, intron 10 of 18)	11	74993853	75139369	145517	1	103677	ENSMUST00000140197.2	20256	ENSMUSG00000038290	Smg6	Smg-6 homolog, nonsense mediated mRNA decay factor (C. elegans)
chr11	75240427	75240577	151	*	chr11-4567	44.3	+	Intron (ENSMUST00000102514.3/237847, intron 1 of 1)	11	75193783	75267769	73987	1	237847	ENSMUST00000102514.3	46644	ENSMUSG00000045287	Rtn4rl1	reticulon 4 receptor-like 1
chr11	75537847	75537997	151	*	chr11-2742	74.5	+	Promoter (<=1kb)	11	75538008	75545764	7757	1	215113	ENSMUST00000152775.1	-11	ENSMUSG00000038178	Slc43a2	solute carrier family 43, member 2
chr11	76322231	76322381	151	*	chr11-4269	42.7	+	Intron (ENSMUST00000021204.3/18230, intron 1 of 7)	11	76249212	76250508	1297	1	67390	ENSMUST00000155526.2	73019	ENSMUSG00000038046	Mrm3	mitochondrial rRNA methyltransferase 3
chr11	76363742	76363892	151	*	chr11-4468	41.4	+	Intron (ENSMUST00000021204.3/18230, intron 1 of 7)	11	76358803	76399068	40266	2	18230	ENSMUST00000131472.1	35176	ENSMUSG00000020844	Nxn	nucleoredoxin
chr11	76823776	76823926	151	*	chr11-7775	23.8	+	Intron (ENSMUST00000021201.5/12874, intron 2 of 20)	11	76805716	76808826	3111	2	12874	ENSMUST00000132796.1	-14950	ENSMUSG00000020841	Cpd	carboxypeptidase D
chr11	77194253	77194403	151	*	chr11-4653	39.9	+	Promoter (5-6kb)	11	77089915	77188968	99054	2	319634	ENSMUST00000108400.7	-5285	ENSMUSG00000050944	Efcab5	EF-hand calcium binding domain 5
chr11	79650514	79650664	151	*	chr11-2861	78.2	+	Promoter (9-10kb)	11	79660562	79683498	22937	1	268451	ENSMUST00000155381.1	-9898	ENSMUSG00000017639	Rab11fip4	RAB11 family interacting protein 4 (class II)
chr11	80589471	80589621	151	*	chr11-8025	23.1	+	Intron (ENSMUST00000041065.13/338367, intron 19 of 21)	11	80507410	80509106	1697	2	77417	ENSMUST00000133400.1	-80365	ENSMUSG00000085078	C030013C21Rik	RIKEN cDNA C030013C21 gene
chr11	80682882	80683032	151	*	chr11-3066	61.5	+	Intron (ENSMUST00000041065.13/338367, intron 4 of 21)	11	80673667	80780003	106337	2	338367	ENSMUST00000125944.1	96971	ENSMUSG00000035441	Myo1d	myosin ID
chr11	82021226	82021376	151	*	chr11-3236	54	+	Distal Intergenic	11	82035571	82037453	1883	1	20296	ENSMUST00000000193.5	-14195	ENSMUSG00000035385	Ccl2	chemokine (C-C motif) ligand 2
chr11	83192225	83192375	151	*	chr11-4979	38.3	+	Promoter (<=1kb)	11	83191333	83215140	23808	1	20557	ENSMUST00000214041.1	892	ENSMUSG00000018986	Slfn3	schlafen 3
chr11	83255588	83255738	151	*	chr11-9095	25.1	+	Intron (ENSMUST00000214346.1/100043636, intron 4 of 4)	11	83275110	83286726	11617	2	237890	ENSMUST00000163961.2	30988	ENSMUSG00000082101	Slfn14	schlafen 14
chr11	84168991	84169141	151	*	chr11-4297	44.1	+	Promoter (1-2kb)	11	84148351	84167476	19126	2	628813	ENSMUST00000050771.7	-1515	ENSMUSG00000051452	Gm11437	predicted gene 11437
chr11	84918572	84918722	151	*	chr11-1064	172.3	+	Promoter (2-3kb)	11	84911469	84916366	4898	2	448850	ENSMUST00000136656.7	-2206	ENSMUSG00000020526	Znhit3	zinc finger, HIT type 3
chr11	85577945	85578095	151	*	chr11-5571	38.8	+	Promoter (2-3kb)	11	85581042	85603044	22003	1	192197	ENSMUST00000133194.1	-2947	ENSMUSG00000059439	Bcas3	breast carcinoma amplified sequence 3
chr11	87448918	87449068	151	*	chr11-349	525.3	+	Intron (ENSMUST00000060835.11/83560, intron 2 of 30)	11	87427591	87484766	57176	1	83560	ENSMUST00000156483.1	21327	ENSMUSG00000010342	Tex14	testis expressed gene 14
chr11	87462490	87462640	151	*	chr11-478	421.5	+	Exon (ENSMUST00000184171.1/ENSMUST00000184171.1, exon 1 of 1)	11	87427591	87484766	57176	1	83560	ENSMUST00000156483.1	34899	ENSMUSG00000010342	Tex14	testis expressed gene 14
chr11	87524868	87525018	151	*	chr11-4758	45	+	Intron (ENSMUST00000060835.11/83560, intron 18 of 30)	11	87536724	87554957	18234	1	83560	ENSMUST00000131973.1	-11706	ENSMUSG00000010342	Tex14	testis expressed gene 14
chr11	87623257	87623407	151	*	chr11-8450	22.9	+	Intron (ENSMUST00000093956.3/327992, intron 2 of 5)	11	87617164	87659542	42379	1	327992	ENSMUST00000093956.3	6093	ENSMUSG00000070345	Hsf5	heat shock transcription factor family member 5
chr11	88146779	88146929	151	*	chr11-3168	58	+	Intron (ENSMUST00000018522.12/103841, intron 1 of 10)	11	88162261	88194140	31880	1	103841	ENSMUST00000154812.7	-15332	ENSMUSG00000018378	Cuedc1	CUE domain containing 1
chr11	89373132	89373282	151	*	chr11-5016	38.1	+	Distal Intergenic	11	89390223	89418948	28726	2	382543	ENSMUST00000050983.1	45666	ENSMUSG00000047773	Ankfn1	ankyrin-repeat and fibronectin type III domain containing 1
chr11	89515543	89515693	151	*	chr11-7257	28.2	+	Intron (ENSMUST00000207815.1/382543, intron 2 of 16)	11	89391608	89526647	135040	2	382543	ENSMUST00000207815.1	10954	ENSMUSG00000047773	Ankfn1	ankyrin-repeat and fibronectin type III domain containing 1
chr11	89839832	89839982	151	*	chr11-2923	63.5	+	Distal Intergenic	11	89638625	89777653	139029	2	382543	ENSMUST00000207171.1	-62179	ENSMUSG00000047773	Ankfn1	ankyrin-repeat and fibronectin type III domain containing 1
chr11	90513055	90513205	151	*	chr11-6642	26.4	+	Intron (ENSMUST00000143203.7/20913, intron 16 of 17)	11	90492109	90548910	56802	2	20913	ENSMUST00000123260.7	35705	ENSMUSG00000020546	Stxbp4	syntaxin binding protein 4
chr11	90665211	90665361	151	*	chr11-4335	45.8	+	Promoter (1-2kb)	11	90657072	90663312	6241	2	71943	ENSMUST00000147329.1	-1899	ENSMUSG00000020541	Tom1l1	target of myb1-like 1 (chicken)
chr11	93201845	93201995	151	*	chr11-6366	29.1	+	Intron (ENSMUST00000107859.7/72605, intron 3 of 4)	11	93099290	93601749	502460	1	72605	ENSMUST00000107863.3	102555	ENSMUSG00000056158	Car10	carbonic anhydrase 10
chr11	94054268	94054418	151	*	chr11-13300	21.6	+	Intron (ENSMUST00000041956.13/70834, intron 5 of 28)	11	94044365	94126083	81719	1	70834	ENSMUST00000024979.14	9903	ENSMUSG00000020859	Spag9	sperm associated antigen 9
chr11	94314953	94315103	151	*	chr11-4826	39.2	+	Intron (ENSMUST00000166312.7/67684, intron 1 of 11)	11	94292774	94321895	29122	2	67684	ENSMUST00000107822.9	6792	ENSMUSG00000020863	Luc7l3	LUC7-like 3 (S. cerevisiae)
chr11	95356681	95356831	151	*	chr11-3435	62.8	+	Intron (ENSMUST00000037502.6/215512, intron 1 of 7)	11	95339962	95375087	35126	1	215512	ENSMUST00000143482.1	16719	ENSMUSG00000038893	Fam117a	family with sequence similarity 117, member A
chr11	96553200	96553350	151	*	chr11-10385	21.2	+	Intron (ENSMUST00000103154.10/78473, intron 4 of 12)	11	96489861	96704431	214571	1	78473	ENSMUST00000127639.1	63339	ENSMUSG00000057058	Skap1	src family associated phosphoprotein 1
chr11	96582133	96582283	151	*	chr11-3903	45.6	+	3' UTR	11	96489861	96704431	214571	1	78473	ENSMUST00000127639.1	92272	ENSMUSG00000057058	Skap1	src family associated phosphoprotein 1
chr11	97013389	97013539	151	*	chr11-3826	44.7	+	Promoter (<=1kb)	11	97013394	97024734	11341	1	83395	ENSMUST00000047997.7	0	ENSMUSG00000038560	Sp6	trans-acting transcription factor 6
chr11	97256921	97257071	151	*	chr11-5339	32.4	+	Intron (ENSMUST00000167806.7/19155, intron 3 of 17)	11	97258049	97267623	9575	2	19155	ENSMUST00000152546.2	10552	ENSMUSG00000001441	Npepps	aminopeptidase puromycin sensitive
chr11	99539873	99540023	151	*	chr11-3930	47.4	+	Exon (ENSMUST00000074253.3/406221, exon 5 of 7)	11	99537485	99543158	5674	2	406221	ENSMUST00000074253.3	3135	ENSMUSG00000059169	Krt40	keratin 40
chr11	100391143	100391293	151	*	chr11-2009	105.1	+	Promoter (4-5kb)	11	100383404	100386770	3367	2	16480	ENSMUST00000123903.1	-4373	ENSMUSG00000001552	Jup	junction plakoglobin
chr11	100810717	100810867	151	*	chr11-3459	59.3	+	Intron (ENSMUST00000107358.8/20851, intron 1 of 18)	11	100780731	100822528	41798	2	20851	ENSMUST00000107358.8	11661	ENSMUSG00000020919	Stat5b	signal transducer and activator of transcription 5B
chr11	103707021	103707171	151	*	chr11-5262	37	+	Promoter (9-10kb)	11	103676849	103697898	21050	2	56494	ENSMUST00000021329.13	-9123	ENSMUSG00000020946	Gosr2	golgi SNAP receptor complex member 2
chr11	103884840	103884990	151	*	chr11-3015	64.1	+	Intron (ENSMUST00000103075.10/18195, intron 8 of 20)	11	103861639	103872322	10684	2	18195	ENSMUST00000150516.1	-12518	ENSMUSG00000034187	Nsf	N-ethylmaleimide sensitive fusion protein
chr11	105474744	105474894	151	*	chr11-6524	35	+	Distal Intergenic	11	105401652	105456735	55084	2	632687	ENSMUST00000100332.3	-18009	ENSMUSG00000078627	2021-03-10	membrane-associated ring finger (C3HC4) 10
chr11	105905616	105905766	151	*	chr11-6048	32	+	Intron (ENSMUST00000100330.9/77097, intron 18 of 25)	11	105901983	105916038	14056	1	77097	ENSMUST00000147975.1	3633	ENSMUSG00000053580	Tanc2	tetratricopeptide repeat, ankyrin repeat and coiled-coil containing 2
chr11	107341356	107341506	151	*	chr11-4105	52.9	+	Promoter (3-4kb)	11	107207892	107337637	129746	2	71795	ENSMUST00000040380.12	-3719	ENSMUSG00000040430	Pitpnc1	phosphatidylinositol transfer protein, cytoplasmic 1
chr11	107417295	107417445	151	*	chr11-4665	44.5	+	Intron (ENSMUST00000103064.9/71795, intron 1 of 9)	11	107207892	107470699	262808	2	71795	ENSMUST00000103064.9	53254	ENSMUSG00000040430	Pitpnc1	phosphatidylinositol transfer protein, cytoplasmic 1
chr11	107431733	107431883	151	*	chr11-5587	32.6	+	Intron (ENSMUST00000136927.1/ENSMUST00000136927.1, intron 1 of 1)	11	107207892	107470699	262808	2	71795	ENSMUST00000103064.9	38816	ENSMUSG00000040430	Pitpnc1	phosphatidylinositol transfer protein, cytoplasmic 1
chr11	108481404	108481554	151	*	chr11-7820	28.9	+	Intron (ENSMUST00000150863.8/76380, intron 6 of 26)	11	108498301	108860350	362050	1	76380	ENSMUST00000133670.8	-16747	ENSMUSG00000020728	Cep112	centrosomal protein 112
chr11	110422227	110422377	151	*	chr11-4666	35.9	+	Intron (ENSMUST00000020949.11/26399, intron 1 of 11)	11	110399259	110513641	114383	1	26399	ENSMUST00000146084.7	22968	ENSMUSG00000020623	Map2k6	mitogen-activated protein kinase kinase 6
chr11	111054156	111054306	151	*	chr11-13388	24.7	+	Distal Intergenic	11	111066164	111076821	10658	1	16518	ENSMUST00000042970.2	-11858	ENSMUSG00000041695	Kcnj2	potassium inwardly-rectifying channel, subfamily J, member 2
chr11	113439788	113439938	151	*	chr11-2797	82.8	+	Intron (ENSMUST00000071539.9/69806, intron 5 of 9)	11	113244853	113565756	320904	2	69806	ENSMUST00000071539.9	125818	ENSMUSG00000041654	Slc39a11	solute carrier family 39 (metal ion transporter), member 11
chr11	116389365	116389515	151	*	chr11-3073	63.7	+	Promoter (1-2kb)	11	116359889	116387405	27517	2	217340	ENSMUST00000142758.1	-1960	ENSMUSG00000052949	Rnf157	ring finger protein 157
chr11	117285392	117285542	151	*	chr11-2492	90.8	+	Intron (ENSMUST00000093907.10/53860, intron 2 of 11)	11	117266246	117362313	96068	1	53860	ENSMUST00000019038.14	19146	ENSMUSG00000059248	2021-09-09	septin 9
chr11	118667982	118668132	151	*	chr11-3258	63.7	+	Intron (ENSMUST00000117731.7/52897, intron 3 of 13)	11	118489764	118761041	271278	2	52897	ENSMUST00000103023.7	92909	ENSMUSG00000025576	Rbfox3	RNA binding protein, fox-1 homolog (C. elegans) 3
chr11	119637658	119637808	151	*	chr11-4676	40.8	+	Intron (ENSMUST00000125583.7/74370, intron 1 of 12)	11	119655944	119865810	209867	1	74370	ENSMUST00000127899.7	-18136	ENSMUSG00000025583	Rptor	regulatory associated protein of MTOR, complex 1
chr11	120386788	120386938	151	*	chr11-2550	86.2	+	Promoter (3-4kb)	11	120382318	120383503	1186	2	217365	ENSMUST00000137041.1	-3285	ENSMUSG00000039703	Nploc4	NPL4 homolog, ubiquitin recognition factor
chr11	120679908	120680058	151	*	chr11-4709	40.8	+	Promoter (2-3kb)	11	120677339	120689297	11959	1	68938	ENSMUST00000151160.7	2569	ENSMUSG00000025142	Aspscr1	alveolar soft part sarcoma chromosome region, candidate 1 (human)
chr11	121017822	121017972	151	*	chr11-1573	113.5	+	Distal Intergenic	11	121036747	121039418	2672	2	12516	ENSMUST00000026159.5	21446	ENSMUSG00000025163	Cd7	CD7 antigen
chr11	121794698	121794848	151	*	chr11-1974	91.7	+	Distal Intergenic	11	121830247	121836788	6542	1	74675	ENSMUST00000125199.1	-35399	ENSMUSG00000039198	Ptchd3	patched domain containing 3
chr12	6189338	6189488	151	*	chr12-3444	27.5	+	Distal Intergenic	12	5411641	5416631	4991	1	72669	ENSMUST00000163627.2	777697	ENSMUSG00000037735	2810032G03Rik	RIKEN cDNA 2810032G03 gene
chr12	6588438	6588588	151	*	chr12-3730	24.5	+	Distal Intergenic	12	7372039	7380330	8292	2	73575	ENSMUST00000187396.1	791742	ENSMUSG00000102096	1700101O22Rik	RIKEN cDNA 1700101O22 gene
chr12	8273841	8273991	151	*	chr12-4103	27.3	+	Intron (ENSMUST00000037383.12/68832, intron 5 of 6)	12	8268420	8284079	15660	1	68832	ENSMUST00000219532.1	5421	ENSMUSG00000037669	Ldah	lipid droplet associated hydrolase
chr12	8344999	8345149	151	*	chr12-1320	68.5	+	Distal Intergenic	12	8317611	8324033	6423	1	58240	ENSMUST00000220300.1	27388	ENSMUSG00000020605	Hs1bp3	HCLS1 binding protein 3
chr12	8841036	8841186	151	*	chr12-4249	20.5	+	Distal Intergenic	12	8771803	8790448	18646	1	20969	ENSMUST00000160348.1	69233	ENSMUSG00000020592	Sdc1	syndecan 1
chr12	9024815	9024965	151	*	chr12-2251	43.8	+	Promoter (2-3kb)	12	9022600	9024466	1867	1	74682	ENSMUST00000159735.1	2215	ENSMUSG00000066643	Wdr35	WD repeat domain 35
chr12	9044059	9044209	151	*	chr12-3129	32.4	+	Distal Intergenic	12	9030028	9036397	6370	1	75516	ENSMUST00000219470.1	14031	ENSMUSG00000066637	Ttc32	tetratricopeptide repeat domain 32
chr12	9112434	9112584	151	*	chr12-3839	26.4	+	Distal Intergenic	12	9030028	9036397	6370	1	75516	ENSMUST00000219470.1	82406	ENSMUSG00000066637	Ttc32	tetratricopeptide repeat domain 32
chr12	10598473	10598623	151	*	chr12-2798	34.2	+	Distal Intergenic	12	10526775	10531098	4324	1	328061	ENSMUST00000218017.1	71698	ENSMUSG00000112792	Gm38407	predicted gene, 38407
chr12	12488136	12488286	151	*	chr12-4405	23.1	+	Distal Intergenic	12	12351522	12392615	41094	2	70858	ENSMUST00000220545.1	-95521	ENSMUSG00000114136	4921511I17Rik	RIKEN cDNA 4921511I17 gene
chr12	12738761	12738911	151	*	chr12-3632	24.2	+	Distal Intergenic	12	12936096	12940616	4521	2	18109	ENSMUST00000130990.1	201705	ENSMUSG00000037169	Mycn	v-myc avian myelocytomatosis viral related oncogene, neuroblastoma derived
chr12	12801735	12801885	151	*	chr12-2768	35	+	Distal Intergenic	12	12936096	12940616	4521	2	18109	ENSMUST00000130990.1	138731	ENSMUSG00000037169	Mycn	v-myc avian myelocytomatosis viral related oncogene, neuroblastoma derived
chr12	13256637	13256787	151	*	chr12-4163	25.8	+	Promoter (7-8kb)	12	13216973	13249213	32241	2	104721	ENSMUST00000071103.9	-7424	ENSMUSG00000037149	Ddx1	DEAD (Asp-Glu-Ala-Asp) box polypeptide 1
chr12	16747795	16747945	151	*	chr12-621	106.9	+	Promoter (7-8kb)	12	16690531	16740254	49724	2	268527	ENSMUST00000161036.7	-7541	ENSMUSG00000036523	Greb1	gene regulated by estrogen in breast cancer protein
chr12	17624544	17624694	151	*	chr12-2158	39.2	+	Distal Intergenic	12	17690856	17791933	101078	1	53602	ENSMUST00000071858.4	-66162	ENSMUSG00000071379	Hpcal1	hippocalcin-like 1
chr12	21155188	21155338	151	*	chr12-1926	47.4	+	Intron (ENSMUST00000174530.1/211914, intron 6 of 9)	12	21111954	21268179	156226	1	211914	ENSMUST00000050990.9	43234	ENSMUSG00000052632	Asap2	ArfGAP with SH3 domain, ankyrin repeat and PH domain 2
chr12	25119424	25119574	151	*	chr12-1780	50.9	+	Promoter (9-10kb)	12	25129174	25134931	5758	1	432641	ENSMUST00000223429.1	-9600	NA	Gm17746	predicted gene, 17746
chr12	25864132	25864282	151	*	chr12-5169	24	+	Distal Intergenic	12	26091962	26210505	118544	2	629481	ENSMUST00000223022.1	346223	ENSMUSG00000113550	Gm29687	predicted gene, 29687
chr12	26486138	26486288	151	*	chr12-3846	28.2	+	Exon (ENSMUST00000220530.1/ENSMUST00000220530.1, exon 1 of 1)	12	26473930	26477067	3138	1	22169	ENSMUST00000221060.1	12208	ENSMUSG00000020638	Cmpk2	cytidine monophosphate (UMP-CMP) kinase 2, mitochondrial
chr12	27061687	27061837	151	*	chr12-1927	47.8	+	Intron (ENSMUST00000222954.1/636791, intron 3 of 4)	12	27090237	27114995	24759	2	100504347	ENSMUST00000220998.1	53158	ENSMUSG00000094002	Gm20187	predicted gene, 20187
chr12	27066913	27067063	151	*	chr12-2938	31.5	+	Intron (ENSMUST00000222954.1/636791, intron 3 of 4)	12	27090237	27114995	24759	2	100504347	ENSMUST00000220998.1	47932	ENSMUSG00000094002	Gm20187	predicted gene, 20187
chr12	27386001	27386151	151	*	chr12-2298	47.2	+	Distal Intergenic	12	27334264	27342574	8311	2	20666	ENSMUST00000079063.6	-43427	ENSMUSG00000063632	Sox11	SRY (sex determining region Y)-box 11
chr12	28509674	28509824	151	*	chr12-2285	38.8	+	Intron (ENSMUST00000189735.6/68511, intron 8 of 8)	12	28510555	28516714	6160	2	68511	ENSMUST00000186301.1	6890	ENSMUSG00000020633	Dcdc2c	doublecortin domain containing 2C
chr12	28602328	28602478	151	*	chr12-2565	39.4	+	Intron (ENSMUST00000036136.8/71693, intron 3 of 6)	12	28553755	28582523	28769	2	94041	ENSMUST00000020965.13	-19805	ENSMUSG00000020636	Allc	allantoicase
chr12	28773938	28774088	151	*	chr12-2667	35.7	+	Intron (ENSMUST00000221877.1/380752, intron 3 of 8)	12	28751861	28863113	111253	1	380752	ENSMUST00000221555.1	22077	ENSMUSG00000036613	Eipr1	EARP complex and GARP complex interacting protein 1
chr12	30076532	30076682	151	*	chr12-1699	62.4	+	Intron (ENSMUST00000021005.14/22018, intron 14 of 16)	12	30092124	30094999	2876	2	22018	ENSMUST00000140875.1	18317	ENSMUSG00000020673	Tpo	thyroid peroxidase
chr12	30944361	30944511	151	*	chr12-5449	20.5	+	Intron (ENSMUST00000142693.7/24057, intron 7 of 8)	12	30912187	30960156	47970	1	24057	ENSMUST00000128814.1	32174	ENSMUSG00000020669	Sh3yl1	Sh3 domain YSC-like 1
chr12	31005136	31005286	151	*	chr12-1618	47.4	+	Distal Intergenic	12	31073861	31080251	6391	1	104943	ENSMUST00000041133.9	-68575	ENSMUSG00000036136	Fam110c	family with sequence similarity 110, member C
chr12	31183675	31183825	151	*	chr12-1549	55.7	+	Intron (ENSMUST00000218642.1/ENSMUST00000218642.1, intron 12 of 23)	12	31168862	31185901	17040	1	100043065	ENSMUST00000218473.1	14813	ENSMUSG00000095953	6030469F06Rik	RIKEN cDNA 6030469F06 gene
chr12	31191448	31191598	151	*	chr12-2141	41.4	+	Exon (ENSMUST00000218642.1/ENSMUST00000218642.1, exon 16 of 24)	12	31168862	31185901	17040	1	100043065	ENSMUST00000218473.1	22586	ENSMUSG00000095953	6030469F06Rik	RIKEN cDNA 6030469F06 gene
chr12	31513858	31514008	151	*	chr12-5042	24.2	+	Distal Intergenic	12	31487279	31499616	12338	2	104836	ENSMUST00000085487.11	-14242	ENSMUSG00000020659	Cbll1	Casitas B-lineage lymphoma-like 1
chr12	31527529	31527679	151	*	chr12-3494	31.7	+	Intron (ENSMUST00000001253.7/23985, intron 17 of 20)	12	31533145	31536573	3429	2	23985	ENSMUST00000218992.1	8894	ENSMUSG00000020651	Slc26a4	solute carrier family 26, member 4
chr12	31838594	31838744	151	*	chr12-6105	18.3	+	Intron (ENSMUST00000036862.4/238123, intron 13 of 22)	12	31894121	31926022	31902	1	238123	ENSMUST00000219672.1	-55377	ENSMUSG00000035933	Cog5	component of oligomeric golgi complex 5
chr12	32044577	32044727	151	*	chr12-2526	36.8	+	Intron (ENSMUST00000003079.11/19088, intron 1 of 11)	12	31958480	32060589	102110	2	19088	ENSMUST00000146865.1	15862	ENSMUSG00000002997	Prkar2b	protein kinase, cAMP dependent regulatory, type II beta
chr12	32054655	32054805	151	*	chr12-3331	31.1	+	Intron (ENSMUST00000003079.11/19088, intron 1 of 11)	12	31958480	32060589	102110	2	19088	ENSMUST00000146865.1	5784	ENSMUSG00000002997	Prkar2b	protein kinase, cAMP dependent regulatory, type II beta
chr12	33372067	33372217	151	*	chr12-2567	37.9	+	3' UTR	12	33358243	33394760	36518	2	75836	ENSMUST00000138617.1	22543	ENSMUSG00000085664	Atxn7l1os2	ataxin 7-like 1, opposite strand 2
chr12	34073705	34073855	151	*	chr12-497	159.1	+	Intron (ENSMUST00000209902.1/79221, intron 24 of 24)	12	33957671	33959829	2159	1	22160	ENSMUST00000049089.6	116034	ENSMUSG00000035799	Twist1	twist basic helix-loop-helix transcription factor 1
chr12	34342909	34343059	151	*	chr12-4175	24.7	+	Intron (ENSMUST00000209902.1/79221, intron 11 of 24)	12	34373827	34437307	63481	2	79221	ENSMUST00000211107.1	94248	ENSMUSG00000004698	Hdac9	histone deacetylase 9
chr12	34614867	34615017	151	*	chr12-2802	31.5	+	Intron (ENSMUST00000211752.1/79221, intron 3 of 26)	12	34433145	34618493	185349	2	79221	ENSMUST00000209463.1	3476	ENSMUSG00000004698	Hdac9	histone deacetylase 9
chr12	35832311	35832461	151	*	chr12-4526	21.6	+	Distal Intergenic	12	35925620	35949736	24117	1	403205	ENSMUST00000042101.4	-93159	ENSMUSG00000036231	Agr3	anterior gradient 3
chr12	35853302	35853452	151	*	chr12-3741	26.7	+	Distal Intergenic	12	35925620	35949736	24117	1	403205	ENSMUST00000042101.4	-72168	ENSMUSG00000036231	Agr3	anterior gradient 3
chr12	39998230	39998380	151	*	chr12-1678	52.2	+	Distal Intergenic	12	40005447	40037367	31921	2	11861	ENSMUST00000144910.1	38987	ENSMUSG00000047446	Arl4a	ADP-ribosylation factor-like 4A
chr12	40257350	40257500	151	*	chr12-887	84.8	+	Promoter (8-9kb)	12	40216189	40248504	32316	2	15982	ENSMUST00000164354.1	-8846	ENSMUSG00000001627	Ifrd1	interferon-related developmental regulator 1
chr12	40464298	40464448	151	*	chr12-2117	45.2	+	Intron (ENSMUST00000037488.7/238130, intron 1 of 52)	12	40446336	40846180	399845	1	238130	ENSMUST00000220912.1	17962	ENSMUSG00000035954	Dock4	dedicator of cytokinesis 4
chr12	40484377	40484527	151	*	chr12-3686	27.8	+	Intron (ENSMUST00000037488.7/238130, intron 1 of 52)	12	40446336	40846180	399845	1	238130	ENSMUST00000220912.1	38041	ENSMUSG00000035954	Dock4	dedicator of cytokinesis 4
chr12	40490702	40490852	151	*	chr12-4527	26	+	Intron (ENSMUST00000037488.7/238130, intron 1 of 52)	12	40446336	40846180	399845	1	238130	ENSMUST00000220912.1	44366	ENSMUSG00000035954	Dock4	dedicator of cytokinesis 4
chr12	40795894	40796044	151	*	chr12-2097	40.5	+	Promoter (1-2kb)	12	40794234	40798082	3849	1	238130	ENSMUST00000220850.1	1660	ENSMUSG00000035954	Dock4	dedicator of cytokinesis 4
chr12	40888435	40888585	151	*	chr12-1330	64.1	+	Distal Intergenic	12	40794234	40798082	3849	1	238130	ENSMUST00000220850.1	94201	ENSMUSG00000035954	Dock4	dedicator of cytokinesis 4
chr12	42401694	42401844	151	*	chr12-4529	21.2	+	Distal Intergenic	12	42966884	43015459	48576	2	102636207	ENSMUST00000220044.1	613615	NA	Gm33340	predicted gene, 33340
chr12	44952188	44952338	151	*	chr12-1980	47.2	+	Intron (ENSMUST00000053768.13/217517, intron 2 of 5)	12	44861365	45012964	151600	2	217517	ENSMUST00000130202.1	60626	ENSMUSG00000046314	Stxbp6	syntaxin binding protein 6 (amisyn)
chr12	44993487	44993637	151	*	chr12-5765	19.6	+	Intron (ENSMUST00000053768.13/217517, intron 2 of 5)	12	44861365	45012964	151600	2	217517	ENSMUST00000130202.1	19327	ENSMUSG00000046314	Stxbp6	syntaxin binding protein 6 (amisyn)
chr12	45047204	45047354	151	*	chr12-2118	43	+	Intron (ENSMUST00000053768.13/217517, intron 1 of 5)	12	44852488	45074112	221625	2	217517	ENSMUST00000120531.7	26758	ENSMUSG00000046314	Stxbp6	syntaxin binding protein 6 (amisyn)
chr12	45540694	45540844	151	*	chr12-2672	39.2	+	Intron (ENSMUST00000219411.1/ENSMUST00000219411.1, intron 4 of 4)	12	44852484	45074709	222226	2	217517	ENSMUST00000053768.13	-465985	ENSMUSG00000046314	Stxbp6	syntaxin binding protein 6 (amisyn)
chr12	50943755	50943905	151	*	chr12-1611	47.6	+	Distal Intergenic	12	51005158	51062543	57386	1	75494	ENSMUST00000218606.1	-61253	ENSMUSG00000111986	1700008C04Rik	RIKEN cDNA 1700008C04 gene
chr12	51817919	51818069	151	*	chr12-2267	44.3	+	Intron (ENSMUST00000042052.8/207304, intron 2 of 42)	12	51826183	51829318	3136	2	207304	ENSMUST00000217804.1	11249	ENSMUSG00000035247	Hectd1	HECT domain E3 ubiquitin protein ligase 1
chr12	51947560	51947710	151	*	chr12-2689	37.9	+	Promoter (7-8kb)	12	51876970	51939950	62981	2	320487	ENSMUST00000220369.1	-7610	ENSMUSG00000035181	Heatr5a	HEAT repeat containing 5A
chr12	52298077	52298227	151	*	chr12-2804	38.3	+	Intron (ENSMUST00000040090.15/76826, intron 8 of 10)	12	52176087	52271079	94993	1	76826	ENSMUST00000162111.1	121990	ENSMUSG00000035142	Nubpl	nucleotide binding protein-like
chr12	52394501	52394651	151	*	chr12-944	90.1	+	Distal Intergenic	12	52475739	52480609	4871	2	102638611	ENSMUST00000219885.1	85958	ENSMUSG00000111982	Gm35135	predicted gene, 35135
chr12	52445998	52446148	151	*	chr12-2423	37	+	Intron (ENSMUST00000218097.1/ENSMUST00000218097.1, intron 1 of 1)	12	52475739	52480609	4871	2	102638611	ENSMUST00000219885.1	34461	ENSMUSG00000111982	Gm35135	predicted gene, 35135
chr12	53217245	53217395	151	*	chr12-4045	26.7	+	Distal Intergenic	12	53248677	54069532	820856	1	27386	ENSMUST00000223358.1	-31282	ENSMUSG00000021010	Npas3	neuronal PAS domain protein 3
chr12	53292628	53292778	151	*	chr12-1032	81.5	+	Intron (ENSMUST00000223358.1/27386, intron 1 of 10)	12	53253046	54069074	816029	1	27386	ENSMUST00000223057.1	39582	ENSMUSG00000021010	Npas3	neuronal PAS domain protein 3
chr12	53431938	53432088	151	*	chr12-5049	25.8	+	Intron (ENSMUST00000223358.1/27386, intron 1 of 10)	12	53253046	54069074	816029	1	27386	ENSMUST00000223057.1	178892	ENSMUSG00000021010	Npas3	neuronal PAS domain protein 3
chr12	53814423	53814573	151	*	chr12-2447	35	+	Intron (ENSMUST00000223358.1/27386, intron 3 of 10)	12	54178981	54203860	24880	2	112407	ENSMUST00000039516.3	389287	ENSMUSG00000035105	Egln3	egl-9 family hypoxia-inducible factor 3
chr12	54231281	54231431	151	*	chr12-2855	33.9	+	Promoter (2-3kb)	12	54233615	54242320	8706	1	73592	ENSMUST00000220132.1	-2184	ENSMUSG00000112821	1700104L18Rik	RIKEN cDNA 1700104L18 gene
chr12	54364409	54364559	151	*	chr12-3747	35	+	Distal Intergenic	12	54388042	54391318	3277	2	665239	ENSMUST00000223334.1	26759	NA	Gm7550	predicted gene 7550
chr12	56058583	56058733	151	*	chr12-3206	29.7	+	Distal Intergenic	12	56253243	56266384	13142	1	100503961	ENSMUST00000219468.1	-194510	ENSMUSG00000112164	Gm19990	predicted gene, 19990
chr12	57187586	57187736	151	*	chr12-6116	22.9	+	Intron (ENSMUST00000044634.11/217593, intron 1 of 9)	12	56712634	57197472	484839	2	217593	ENSMUST00000044634.11	9736	ENSMUSG00000035472	Slc25a21	solute carrier family 25 (mitochondrial oxodicarboxylate carrier), member 21
chr12	57607764	57607914	151	*	chr12-649	119.9	+	Intron (ENSMUST00000101398.9/70846, intron 2 of 4)	12	57585975	57618602	32628	2	78758	ENSMUST00000143949.1	10688	ENSMUSG00000085851	4921518K17Rik	RIKEN cDNA 4921518K17 gene
chr12	58665005	58665155	151	*	chr12-4835	19.8	+	Distal Intergenic	12	58966615	58971271	4657	2	20334	ENSMUST00000154399.1	306116	ENSMUSG00000020986	Sec23a	SEC23 homolog A, COPII coat complex component
chr12	58802537	58802687	151	*	chr12-1590	46.3	+	Distal Intergenic	12	58966615	58971271	4657	2	20334	ENSMUST00000154399.1	168584	ENSMUSG00000020986	Sec23a	SEC23 homolog A, COPII coat complex component
chr12	59410864	59411014	151	*	chr12-4122	26	+	Distal Intergenic	12	59200655	59219725	19071	2	70611	ENSMUST00000043204.7	-191139	ENSMUSG00000035329	Fbxo33	F-box protein 33
chr12	59582678	59582828	151	*	chr12-6526	22.5	+	Distal Intergenic	12	59200655	59219725	19071	2	70611	ENSMUST00000043204.7	-362953	ENSMUSG00000035329	Fbxo33	F-box protein 33
chr12	64758526	64758676	151	*	chr12-6749	18.5	+	Distal Intergenic	12	64917906	64924591	6686	1	217648	ENSMUST00000058135.5	-159230	ENSMUSG00000047227	Gm527	predicted gene 527
chr12	69280191	69280341	151	*	chr12-1098	80.2	+	Intron (ENSMUST00000063445.12/271005, intron 12 of 12)	12	69296681	69301117	4437	1	69554	ENSMUST00000151571.1	-16340	ENSMUSG00000020978	Klhdc2	kelch domain containing 2
chr12	69814340	69814490	151	*	chr12-734	109.5	+	Intron (ENSMUST00000188608.1/74724, intron 2 of 6)	12	69803761	69818453	14693	2	399510	ENSMUST00000126584.1	3963	ENSMUSG00000034761	Map4k5	mitogen-activated protein kinase kinase kinase kinase 5
chr12	70532895	70533045	151	*	chr12-1552	58.4	+	Intron (ENSMUST00000221234.1/ENSMUST00000221234.1, intron 1 of 4)	12	70459841	70460576	736	1	72736	ENSMUST00000160865.1	73054	ENSMUSG00000021072	Tmx1	thioredoxin-related transmembrane protein 1
chr12	71178654	71178804	151	*	chr12-4268	24	+	Intron (ENSMUST00000149564.7/76967, intron 19 of 29)	12	71150434	71154887	4454	1	76967	ENSMUST00000134748.1	28220	ENSMUSG00000034601	2700049A03Rik	RIKEN cDNA 2700049A03 gene
chr12	71487888	71488038	151	*	chr12-1667	48.3	+	Promoter (<=1kb)	12	71488285	71556133	67849	1	73815	ENSMUST00000222756.1	-247	ENSMUSG00000113630	4930404H11Rik	RIKEN cDNA 4930404H11 gene
chr12	72274195	72274345	151	*	chr12-4050	25.6	+	Intron (ENSMUST00000078505.13/104001, intron 3 of 8)	12	72212289	72236724	24436	2	104001	ENSMUST00000137990.1	-37471	ENSMUSG00000021087	Rtn1	reticulon 1
chr12	72515571	72515721	151	*	chr12-6130	16.5	+	Intron (ENSMUST00000220791.1/78257, intron 7 of 7)	12	72495667	72530749	35083	1	78257	ENSMUST00000220791.1	19904	ENSMUSG00000021090	Lrrc9	leucine rich repeat containing 9
chr12	73199462	73199612	151	*	chr12-3417	26.2	+	Intron (ENSMUST00000187549.6/17420, intron 6 of 6)	12	73123717	73273988	150272	1	17420	ENSMUST00000021523.6	75745	ENSMUSG00000021103	Mnat1	menage a trois 1
chr12	73201664	73201814	151	*	chr12-3650	25.6	+	Intron (ENSMUST00000187549.6/17420, intron 6 of 6)	12	73123717	73273988	150272	1	17420	ENSMUST00000021523.6	77947	ENSMUSG00000021103	Mnat1	menage a trois 1
chr12	73351167	73351317	151	*	chr12-1771	56.2	+	Intron (ENSMUST00000140523.7/625098, intron 13 of 15)	12	73344367	73351865	7499	1	625098	ENSMUST00000150996.1	6800	ENSMUSG00000044712	Slc38a6	solute carrier family 38, member 6
chr12	74220769	74220919	151	*	chr12-2692	32.4	+	Intron (ENSMUST00000221220.1/238266, intron 2 of 6)	12	74284242	74295927	11686	1	74284	ENSMUST00000095617.2	-63323	ENSMUSG00000071265	1700086L19Rik	RIKEN cDNA 1700086L19 gene
chr12	74340228	74340378	151	*	chr12-2037	40.8	+	Distal Intergenic	12	74297474	74300468	2995	1	386753	ENSMUST00000072100.3	42754	ENSMUSG00000029878	Dbpht2	DNA binding protein with his-thr domain
chr12	75270246	75270396	151	*	chr12-6540	18.3	+	Distal Intergenic	12	75308322	75395817	87496	1	80837	ENSMUST00000118602.7	-37926	ENSMUSG00000046768	Rhoj	ras homolog family member J
chr12	75520951	75521101	151	*	chr12-2646	35.5	+	Intron (ENSMUST00000021447.8/26932, intron 2 of 13)	12	75493492	75549674	56183	2	26932	ENSMUST00000218716.1	28573	ENSMUSG00000021051	Ppp2r5e	protein phosphatase 2, regulatory subunit B', epsilon
chr12	75529566	75529716	151	*	chr12-3255	30.6	+	Intron (ENSMUST00000021447.8/26932, intron 2 of 13)	12	75493492	75549674	56183	2	26932	ENSMUST00000218716.1	19958	ENSMUSG00000021051	Ppp2r5e	protein phosphatase 2, regulatory subunit B', epsilon
chr12	75983292	75983442	151	*	chr12-1983	48	+	Intron (ENSMUST00000044217.15/319565, intron 53 of 115)	12	76022300	76027815	5516	1	319565	ENSMUST00000148825.1	-38858	ENSMUSG00000063450	Syne2	spectrin repeat containing, nuclear envelope 2
chr12	76177955	76178105	151	*	chr12-1026	81.5	+	Promoter (<=1kb)	12	76120439	76177259	56821	2	13983	ENSMUST00000218621.1	-696	ENSMUSG00000021055	Esr2	estrogen receptor 2 (beta)
chr12	76187955	76188105	151	*	chr12-1094	67.2	+	Distal Intergenic	12	76120439	76177259	56821	2	13983	ENSMUST00000218621.1	-10696	ENSMUSG00000021055	Esr2	estrogen receptor 2 (beta)
chr12	76670738	76670888	151	*	chr12-1507	59.9	+	Intron (ENSMUST00000021458.12/20741, intron 1 of 35)	12	76596130	76710023	113894	2	20741	ENSMUST00000166101.1	39135	ENSMUSG00000021061	Sptb	spectrin beta, erythrocytic
chr12	77687864	77688014	151	*	chr12-6145	17	+	Intron (ENSMUST00000219952.1/ENSMUST00000219952.1, intron 1 of 1)	12	77410141	77475989	65849	1	53618	ENSMUST00000218851.1	277723	ENSMUSG00000021065	Fut8	fucosyltransferase 8
chr12	78089791	78089941	151	*	chr12-735	109.5	+	Distal Intergenic	12	78226379	78684772	458394	1	268566	ENSMUST00000052472.5	-136438	ENSMUSG00000047454	Gphn	gephyrin
chr12	78640234	78640384	151	*	chr12-1374	60.8	+	Intron (ENSMUST00000052472.5/268566, intron 18 of 23)	12	78682647	78684093	1447	1	268566	ENSMUST00000219629.1	-42263	ENSMUSG00000047454	Gphn	gephyrin
chr12	78788577	78788727	151	*	chr12-2452	39.7	+	Intron (ENSMUST00000219197.1/56217, intron 1 of 14)	12	78748992	78840714	91723	1	56217	ENSMUST00000082024.6	39585	ENSMUSG00000021112	Mpp5	membrane protein, palmitoylated 5 (MAGUK p55 subfamily member 5)
chr12	79016219	79016369	151	*	chr12-1556	58	+	Promoter (8-9kb)	12	78961795	79007627	45833	2	268567	ENSMUST00000174697.1	-8592	ENSMUSG00000046157	Tmem229b	transmembrane protein 229B
chr12	79732832	79732982	151	*	chr12-2182	47.2	+	Intron (ENSMUST00000171210.2/19363, intron 8 of 10)	12	79917019	79924733	7715	2	77290	ENSMUST00000218818.1	191751	ENSMUSG00000112765	9430078K24Rik	RIKEN cDNA 9430078K24 gene
chr12	79842343	79842493	151	*	chr12-1150	75.4	+	Distal Intergenic	12	79917019	79924733	7715	2	77290	ENSMUST00000218818.1	82240	ENSMUSG00000112765	9430078K24Rik	RIKEN cDNA 9430078K24 gene
chr12	80389606	80389756	151	*	chr12-2220	41.9	+	Promoter (1-2kb)	12	80391613	80391677	65	2	100526530	ENSMUST00000200234.1	1921	ENSMUSG00000105972	Mir1843a	microRNA 1843a
chr12	81055421	81055571	151	*	chr12-2430	40.5	+	Intron (ENSMUST00000110347.8/64075, intron 1 of 12)	12	81026828	81186410	159583	1	64075	ENSMUST00000129362.1	28593	ENSMUSG00000021136	Smoc1	SPARC related modular calcium binding 1
chr12	82275921	82276071	151	*	chr12-1275	72.5	+	Intron (ENSMUST00000166429.8/217692, intron 2 of 22)	12	82256585	82450271	193687	1	217692	ENSMUST00000222714.1	19336	ENSMUSG00000042700	Sipa1l1	signal-induced proliferation-associated 1 like 1
chr12	83942504	83942654	151	*	chr12-2677	33.3	+	Promoter (7-8kb)	12	83950608	83952951	2344	1	71952	ENSMUST00000053744.8	-7954	ENSMUSG00000046791	Riox1	ribosomal oxygenase 1
chr12	84277966	84278116	151	*	chr12-3809	26.4	+	Promoter (7-8kb)	12	84285232	84315832	30601	1	77219	ENSMUST00000123614.7	-7116	ENSMUSG00000072946	Ptgr2	prostaglandin reductase 2
chr12	87979695	87979845	151	*	chr12-3565	22.3	+	Distal Intergenic	12	87954548	87958845	4298	1	100039087	ENSMUST00000181300.1	25147	ENSMUSG00000096276	Gm2042	predicted gene 2042
chr12	88058781	88058931	151	*	chr12-6376	15	+	Distal Intergenic	12	88036540	88036798	259	2	111043194	ENSMUST00000220708.1	-21983	NA	Gm46993	predicted gene 46993
chr12	88801042	88801192	151	*	chr12-1883	46.7	+	Intron (ENSMUST00000167734.7/18191, intron 2 of 7)	12	88795439	88853243	57805	1	18191	ENSMUST00000164072.1	5603	ENSMUSG00000066392	Nrxn3	neurexin III
chr12	88812262	88812412	151	*	chr12-1082	78.7	+	Intron (ENSMUST00000167734.7/18191, intron 2 of 7)	12	88795439	88853243	57805	1	18191	ENSMUST00000164072.1	16823	ENSMUSG00000066392	Nrxn3	neurexin III
chr12	90738911	90739061	151	*	chr12-2360	36.8	+	Promoter (<=1kb)	12	90724552	90738438	13887	2	13371	ENSMUST00000082432.4	-473	ENSMUSG00000007682	Dio2	deiodinase, iodothyronine, type II
chr12	93576996	93577146	151	*	chr12-2168	40.1	+	Distal Intergenic	12	93416458	93444823	28366	2	75295	ENSMUST00000223202.1	-132173	ENSMUSG00000113164	4930559C10Rik	RIKEN cDNA 4930559C10 gene
chr12	94509870	94510020	151	*	chr12-4297	23.8	+	Distal Intergenic	12	93927338	93927464	127	1	102465890	ENSMUST00000183568.1	582532	ENSMUSG00000098498	Mir8099-1	microRNA 8099-1
chr12	95563585	95563735	151	*	chr12-3182	32.6	+	Distal Intergenic	12	95692226	95785215	92990	1	399558	ENSMUST00000057324.3	-128491	ENSMUSG00000047414	Flrt2	fibronectin leucine rich transmembrane protein 2
chr12	98294311	98294461	151	*	chr12-3224	31.3	+	Distal Intergenic	12	98268635	98276644	8010	1	14744	ENSMUST00000075072.5	25676	ENSMUSG00000021886	Gpr65	G-protein coupled receptor 65
chr12	99712080	99712230	151	*	chr12-1959	47.6	+	Intron (ENSMUST00000221929.1/78767, intron 5 of 5)	12	99626053	99627974	1922	2	73457	ENSMUST00000185726.1	-84106	ENSMUSG00000100211	1700064M15Rik	RIKEN cDNA 1700064M15 gene
chr12	100355660	100355810	151	*	chr12-1460	58	+	Promoter (<=1kb)	12	100301243	100355115	53873	2	104718	ENSMUST00000223110.1	-545	ENSMUSG00000033530	Ttc7b	tetratricopeptide repeat domain 7B
chr12	100779153	100779303	151	*	chr12-1146	87.5	+	Promoter (<=1kb)	12	100779136	100841383	62248	1	217830	ENSMUST00000154603.7	17	ENSMUSG00000021185	Dglucy	D-glutamate cyclase
chr12	100926369	100926519	151	*	chr12-1759	50.2	+	Promoter (2-3kb)	12	100923180	100929065	5886	2	68339	ENSMUST00000233416.1	2546	ENSMUSG00000021182	Ccdc88c	coiled-coil domain containing 88C
chr12	101840872	101841022	151	*	chr12-5839	18.9	+	Intron (ENSMUST00000021605.13/109181, intron 20 of 20)	12	101746565	101819055	72491	2	23876	ENSMUST00000021603.8	-21817	ENSMUSG00000021186	Fbln5	fibulin 5
chr12	102244061	102244211	151	*	chr12-1510	60.6	+	Intron (ENSMUST00000159329.7/238384, intron 12 of 15)	12	102283048	102390855	107808	1	217835	ENSMUST00000056950.13	-38837	ENSMUSG00000044456	Rin3	Ras and Rab interactor 3
chr12	104002874	104003024	151	*	chr12-1907	51.1	+	Promoter (6-7kb)	12	103984792	103996579	11788	2	380780	ENSMUST00000176106.1	-6295	ENSMUSG00000063232	Serpina11	serine (or cysteine) peptidase inhibitor, clade A (alpha-1 antiproteinase, antitrypsin), member 11
chr12	104057136	104057286	151	*	chr12-2058	44.5	+	Distal Intergenic	12	104028769	104044443	15675	2	68054	ENSMUST00000043915.3	-12693	ENSMUSG00000041567	Serpina12	serine (or cysteine) peptidase inhibitor, clade A (alpha-1 antiproteinase, antitrypsin), member 12
chr12	104067628	104067778	151	*	chr12-2224	42.3	+	Distal Intergenic	12	104080649	104086724	6076	1	321018	ENSMUST00000166601.1	-12871	NA	Serpina4-ps1	serine (or cysteine) peptidase inhibitor, clade A, member 4, pseudogene 1
chr12	104406606	104406756	151	*	chr12-3817	24	+	Promoter (<=1kb)	12	104406729	104414329	7601	1	20716	ENSMUST00000021506.5	0	ENSMUSG00000021091	Serpina3n	serine (or cysteine) peptidase inhibitor, clade A, member 3N
chr12	105359435	105359585	151	*	chr12-1863	49.1	+	Intron (ENSMUST00000180458.8/69952, intron 2 of 2)	12	105336993	105383930	46938	1	69952	ENSMUST00000180503.2	22442	ENSMUSG00000097929	Tunar	Tcl1 upstream neural differentiation associated RNA
chr12	106071667	106071817	151	*	chr12-2627	41	+	Intron (ENSMUST00000072040.6/22367, intron 12 of 12)	12	106030717	106075409	44693	1	22367	ENSMUST00000220629.1	40950	ENSMUSG00000021115	Vrk1	vaccinia related kinase 1
chr12	107231783	107231933	151	*	chr12-3821	21.2	+	Distal Intergenic	12	107723740	107735488	11749	2	74968	ENSMUST00000130564.1	503555	ENSMUSG00000085641	4930465M20Rik	RIKEN cDNA 4930465M20 gene
chr12	107557114	107557264	151	*	chr12-2730	29.7	+	Distal Intergenic	12	107723740	107735488	11749	2	74968	ENSMUST00000130564.1	178224	ENSMUSG00000085641	4930465M20Rik	RIKEN cDNA 4930465M20 gene
chr12	109877070	109877220	151	*	chr12-3233	31.7	+	Distal Intergenic	12	109747964	109749458	1495	1	100040724	ENSMUST00000182300.1	129106	ENSMUSG00000097391	Mirg	miRNA containing gene
chr12	110398521	110398671	151	*	chr12-2732	31.1	+	Distal Intergenic	12	110447120	110450999	3880	1	26931	ENSMUST00000222276.1	-48449	ENSMUSG00000017843	Ppp2r5c	protein phosphatase 2, regulatory subunit B', gamma
chr12	111455730	111455880	151	*	chr12-1587	56	+	Intron (ENSMUST00000221429.1/ENSMUST00000221429.1, intron 2 of 2)	12	111450519	111453626	3108	1	21928	ENSMUST00000127028.2	5211	ENSMUSG00000021281	Tnfaip2	tumor necrosis factor, alpha-induced protein 2
chr12	111725075	111725225	151	*	chr12-2061	43.4	+	3' UTR	12	111713286	111727115	13830	1	68020	ENSMUST00000162316.1	11789	ENSMUSG00000037787	Apopt1	apoptogenic, mitochondrial 1
chr12	117041515	117041665	151	*	chr12-3239	28.4	+	Intron (ENSMUST00000189009.6/19276, intron 12 of 13)	12	117144530	117151215	6686	2	100038689	ENSMUST00000190266.1	109550	ENSMUSG00000099907	Gm10421	predicted gene 10421
chr12	117657070	117657220	151	*	chr12-2501	37	+	Promoter (<=1kb)	12	117658034	117756729	98696	1	217944	ENSMUST00000222105.1	-814	ENSMUSG00000041992	Rapgef5	Rap guanine nucleotide exchange factor (GEF) 5
chr12	117763346	117763496	151	*	chr12-1949	44.1	+	Distal Intergenic	12	117804289	117870047	65759	1	217946	ENSMUST00000176499.1	-40793	ENSMUSG00000021175	Cdca7l	cell division cycle associated 7 like
chr12	119945238	119945388	151	*	chr12-3127	32.2	+	Promoter (<=1kb)	12	119945957	120019211	73255	1	217951	ENSMUST00000058644.14	-569	ENSMUSG00000048004	Tmem196	transmembrane protein 196
chr13	6251198	6251348	151	*	chr13-2116	47.6	+	Distal Intergenic	13	6548149	6580042	31894	1	69617	ENSMUST00000021611.9	-296801	ENSMUSG00000021193	Pitrm1	pitrilysin metallepetidase 1
chr13	8374878	8375028	151	*	chr13-6178	15.4	+	Intron (ENSMUST00000064473.12/94191, intron 1 of 9)	13	8202922	8758872	555951	1	94191	ENSMUST00000123187.1	171956	ENSMUSG00000052551	Adarb2	adenosine deaminase, RNA-specific, B2
chr13	9266913	9267063	151	*	chr13-5450	18.9	+	Promoter (9-10kb)	13	9276528	9668928	392401	1	208440	ENSMUST00000174552.7	-9465	ENSMUSG00000048264	Dip2c	disco interacting protein 2 homolog C
chr13	9737156	9737306	151	*	chr13-5851	19.6	+	Promoter (1-2kb)	13	9698658	9735884	37227	2	66505	ENSMUST00000144642.1	-1272	ENSMUSG00000021156	Zmynd11	zinc finger, MYND domain containing 11
chr13	11432894	11433044	151	*	chr13-1733	59.7	+	Distal Intergenic	13	11522052	11526436	4385	1	664793	ENSMUST00000222293.1	-89008	ENSMUSG00000113593	Zp4-ps	zona pellucida glycoprotein 4, pseudogene
chr13	11926785	11926935	151	*	chr13-2856	35.3	+	Intron (ENSMUST00000021750.14/20191, intron 2 of 104)	13	11809825	11829654	19830	2	20191	ENSMUST00000221018.1	-97131	ENSMUSG00000021313	Ryr2	ryanodine receptor 2, cardiac
chr13	11960019	11960169	151	*	chr13-1720	60.2	+	Intron (ENSMUST00000021750.14/20191, intron 1 of 104)	13	11809825	11829654	19830	2	20191	ENSMUST00000221018.1	-130365	ENSMUSG00000021313	Ryr2	ryanodine receptor 2, cardiac
chr13	14523102	14523252	151	*	chr13-2663	34.6	+	Promoter (<=1kb)	13	14226438	14523226	296789	2	94253	ENSMUST00000110516.2	0	ENSMUSG00000021301	Hecw1	HECT, C2 and WW domain containing E3 ubiquitin protein ligase 1
chr13	15107832	15107982	151	*	chr13-6754	17.6	+	Distal Intergenic	13	15463235	15715091	251857	1	14634	ENSMUST00000130065.7	-355253	ENSMUSG00000021318	Gli3	GLI-Kruppel family member GLI3
chr13	15514229	15514379	151	*	chr13-3778	27.3	+	Intron (ENSMUST00000130065.7/14634, intron 2 of 11)	13	15463980	15730026	266047	1	14634	ENSMUST00000110510.3	50249	ENSMUSG00000021318	Gli3	GLI-Kruppel family member GLI3
chr13	15763131	15763281	151	*	chr13-2180	41.9	+	Distal Intergenic	13	15781664	15802630	20967	2	71071	ENSMUST00000222681.1	39349	ENSMUSG00000113960	4933412O06Rik	RIKEN cDNA 4933412O06 gene
chr13	17976027	17976177	151	*	chr13-4157	21.8	+	Intron (ENSMUST00000223489.1/67008, intron 4 of 4)	13	17961150	17992533	31384	2	67008	ENSMUST00000223489.1	16356	ENSMUSG00000075054	Yae1d1	Yae1 domain containing 1
chr13	20041278	20041428	151	*	chr13-4361	23.1	+	Distal Intergenic	13	20090596	20264007	173412	1	140580	ENSMUST00000181429.7	-49168	ENSMUSG00000041112	Elmo1	engulfment and cell motility 1
chr13	20120859	20121009	151	*	chr13-2508	37.9	+	Intron (ENSMUST00000181429.7/140580, intron 1 of 6)	13	20111512	20342888	231377	1	140580	ENSMUST00000180626.1	9347	ENSMUSG00000041112	Elmo1	engulfment and cell motility 1
chr13	20255150	20255300	151	*	chr13-2779	40.1	+	Intron (ENSMUST00000181429.7/140580, intron 6 of 6)	13	20251070	20316453	65384	1	140580	ENSMUST00000220751.1	4080	ENSMUSG00000041112	Elmo1	engulfment and cell motility 1
chr13	23157971	23158121	151	*	chr13-3782	28.4	+	Promoter (4-5kb)	13	23162643	23163581	939	1	171272	ENSMUST00000076180.1	-4522	ENSMUSG00000061376	Vmn1r219	vomeronasal 1 receptor 219
chr13	23598085	23598235	151	*	chr13-2181	41	+	Intron (ENSMUST00000091704.6/319179, intron 1 of 1)	13	23581598	23582735	1138	1	319156	ENSMUST00000102968.2	16487	ENSMUSG00000061482	Hist1h4d	histone cluster 1, H4d
chr13	24101295	24101445	151	*	chr13-3192	27.8	+	Promoter (1-2kb)	13	24063546	24099635	36090	2	68732	ENSMUST00000142171.1	-1660	ENSMUSG00000021338	Carmil1	capping protein regulator and myosin 1 linker 1
chr13	24223954	24224104	151	*	chr13-3413	26.9	+	Intron (ENSMUST00000072889.11/68732, intron 2 of 37)	13	24173624	24240544	66921	2	68732	ENSMUST00000136517.1	16440	ENSMUSG00000021338	Carmil1	capping protein regulator and myosin 1 linker 1
chr13	25933827	25933977	151	*	chr13-4901	22.5	+	Intron (ENSMUST00000139335.2/100503530, intron 1 of 3)	13	25921033	25966316	45284	2	100503530	ENSMUST00000139335.2	32339	ENSMUSG00000086531	Gm11351	predicted gene 11351
chr13	29649094	29649244	151	*	chr13-4904	23.1	+	Intron (ENSMUST00000140278.7/68916, intron 8 of 16)	13	29443776	29517454	73679	2	68916	ENSMUST00000154209.1	-131640	ENSMUSG00000006191	Cdkal1	CDK5 regulatory subunit associated protein 1-like 1
chr13	29769779	29769929	151	*	chr13-2780	37	+	Intron (ENSMUST00000140278.7/68916, intron 5 of 16)	13	29777296	29855431	78136	2	68916	ENSMUST00000124532.7	85502	ENSMUSG00000006191	Cdkal1	CDK5 regulatory subunit associated protein 1-like 1
chr13	29900709	29900859	151	*	chr13-3415	26.2	+	Distal Intergenic	13	29325301	29855674	530374	2	68916	ENSMUST00000006353.13	-45035	ENSMUSG00000006191	Cdkal1	CDK5 regulatory subunit associated protein 1-like 1
chr13	30972290	30972440	151	*	chr13-1674	51.3	+	Promoter (1-2kb)	13	30813919	30974054	160136	2	66482	ENSMUST00000021785.7	1614	ENSMUSG00000021357	Exoc2	exocyst complex component 2
chr13	30981795	30981945	151	*	chr13-2392	34.4	+	Promoter (7-8kb)	13	30923656	30974093	50438	2	66482	ENSMUST00000222133.1	-7702	ENSMUSG00000021357	Exoc2	exocyst complex component 2
chr13	31863619	31863769	151	*	chr13-6189	20.1	+	Intron (ENSMUST00000041859.8/218138, intron 9 of 10)	13	31806633	31812476	5844	1	17300	ENSMUST00000062292.4	56986	ENSMUSG00000050295	Foxc1	forkhead box C1
chr13	31944018	31944168	151	*	chr13-5468	20.9	+	Intron (ENSMUST00000041859.8/218138, intron 7 of 10)	13	31806633	31812476	5844	1	17300	ENSMUST00000062292.4	137385	ENSMUSG00000050295	Foxc1	forkhead box C1
chr13	31955226	31955376	151	*	chr13-2133	42.7	+	Intron (ENSMUST00000041859.8/218138, intron 7 of 10)	13	31806633	31812476	5844	1	17300	ENSMUST00000062292.4	148593	ENSMUSG00000050295	Foxc1	forkhead box C1
chr13	31992461	31992611	151	*	chr13-1338	66.5	+	Intron (ENSMUST00000041859.8/218138, intron 7 of 10)	13	31806633	31812476	5844	1	17300	ENSMUST00000062292.4	185828	ENSMUSG00000050295	Foxc1	forkhead box C1
chr13	32008895	32009045	151	*	chr13-2453	41.4	+	Intron (ENSMUST00000041859.8/218138, intron 7 of 10)	13	31806633	31812476	5844	1	17300	ENSMUST00000062292.4	202262	ENSMUSG00000050295	Foxc1	forkhead box C1
chr13	32169261	32169411	151	*	chr13-1896	48.9	+	Intron (ENSMUST00000041859.8/218138, intron 4 of 10)	13	32157330	32227241	69912	2	218138	ENSMUST00000178313.1	57830	ENSMUSG00000038372	Gmds	GDP-mannose 4, 6-dehydratase
chr13	32298633	32298783	151	*	chr13-2756	39	+	Intron (ENSMUST00000041859.8/218138, intron 1 of 10)	13	32099227	32338585	239359	2	218138	ENSMUST00000178294.7	39802	ENSMUSG00000038372	Gmds	GDP-mannose 4, 6-dehydratase
chr13	32372316	32372466	151	*	chr13-3729	24.5	+	Distal Intergenic	13	31819579	32338740	519162	2	218138	ENSMUST00000041859.8	-33576	ENSMUSG00000038372	Gmds	GDP-mannose 4, 6-dehydratase
chr13	32964495	32964645	151	*	chr13-2279	44.1	+	Promoter (<=1kb)	13	32965209	32979067	13859	1	20708	ENSMUST00000110293.8	-564	ENSMUSG00000042842	Serpinb6b	serine (or cysteine) peptidase inhibitor, clade B, member 6b
chr13	34187603	34187753	151	*	chr13-977	80.9	+	Intron (ENSMUST00000148390.2/73102, intron 9 of 9)	13	34182867	34193531	10665	2	73102	ENSMUST00000128392.1	5778	ENSMUSG00000038267	Slc22a23	solute carrier family 22, member 23
chr13	34828105	34828255	151	*	chr13-3417	35	+	Distal Intergenic	13	34875302	34906064	30763	1	19134	ENSMUST00000077853.4	-47047	ENSMUSG00000021413	Prpf4b	pre-mRNA processing factor 4B
chr13	35677811	35677961	151	*	chr13-3367	26.9	+	Intron (ENSMUST00000075220.13/12593, intron 2 of 9)	13	35659927	35815944	156018	1	12593	ENSMUST00000225602.1	17884	ENSMUSG00000059288	Cdyl	chromodomain protein, Y chromosome-like
chr13	35835706	35835856	151	*	chr13-2493	42.3	+	Intron (ENSMUST00000075220.13/12593, intron 5 of 9)	13	35896704	35898868	2165	2	208366	ENSMUST00000174231.1	63012	ENSMUSG00000021418	Rpp40	ribonuclease P 40 subunit
chr13	35843612	35843762	151	*	chr13-2017	50.2	+	Intron (ENSMUST00000075220.13/12593, intron 5 of 9)	13	35896704	35898868	2165	2	208366	ENSMUST00000174231.1	55106	ENSMUSG00000021418	Rpp40	ribonuclease P 40 subunit
chr13	36086703	36086853	151	*	chr13-2102	42.3	+	Intron (ENSMUST00000053265.7/380840, intron 2 of 2)	13	36117412	36537593	420182	1	69955	ENSMUST00000021857.12	-30559	ENSMUSG00000021420	Fars2	phenylalanine-tRNA synthetase 2 (mitochondrial)
chr13	36156727	36156877	151	*	chr13-3932	24.7	+	Intron (ENSMUST00000021857.12/69955, intron 1 of 6)	13	36129900	36537593	407694	1	69955	ENSMUST00000224241.1	26827	ENSMUSG00000021420	Fars2	phenylalanine-tRNA synthetase 2 (mitochondrial)
chr13	36203165	36203315	151	*	chr13-2532	43	+	Intron (ENSMUST00000021857.12/69955, intron 1 of 6)	13	36232122	36246609	14488	1	69955	ENSMUST00000224540.1	-28807	ENSMUSG00000021420	Fars2	phenylalanine-tRNA synthetase 2 (mitochondrial)
chr13	36408888	36409038	151	*	chr13-5216	19.2	+	Intron (ENSMUST00000021857.12/69955, intron 5 of 6)	13	36346694	36537590	190897	1	69955	ENSMUST00000224357.1	62194	ENSMUSG00000021420	Fars2	phenylalanine-tRNA synthetase 2 (mitochondrial)
chr13	37971036	37971186	151	*	chr13-1614	59.7	+	Intron (ENSMUST00000225246.1/107513, intron 9 of 9)	13	37987662	37993704	6043	2	107513	ENSMUST00000224399.1	22518	ENSMUSG00000021427	Ssr1	signal sequence receptor, alpha
chr13	38988932	38989082	151	*	chr13-7019	15.6	+	Distal Intergenic	13	38932136	38960875	28740	2	108652	ENSMUST00000021870.11	-28057	ENSMUSG00000021432	Slc35b3	solute carrier family 35, member B3
chr13	41740826	41740976	151	*	chr13-3735	25.1	+	Distal Intergenic	13	41764584	41800566	35983	2	109254	ENSMUST00000220949.1	59590	ENSMUSG00000058022	Adtrp	androgen dependent TFPI regulating protein
chr13	42103054	42103204	151	*	chr13-978	88.1	+	Intron (ENSMUST00000060148.5/110521, intron 2 of 8)	13	42052404	42154631	102228	1	110521	ENSMUST00000220525.1	50650	ENSMUSG00000021366	Hivep1	human immunodeficiency virus type I enhancer binding protein 1
chr13	43447037	43447187	151	*	chr13-6578	19.4	+	Intron (ENSMUST00000144326.3/56705, intron 2 of 13)	13	43419579	43461731	42153	2	56705	ENSMUST00000222239.1	14544	ENSMUSG00000038546	Ranbp9	RAN binding protein 9
chr13	43795456	43795606	151	*	chr13-2091	42.1	+	Intron (ENSMUST00000015540.3/12522, intron 2 of 4)	13	43785185	43803128	17944	1	12522	ENSMUST00000221359.1	10271	ENSMUSG00000015396	Cd83	CD83 antigen
chr13	44153225	44153375	151	*	chr13-3030	34.4	+	Distal Intergenic	13	44121294	44125179	3886	1	328235	ENSMUST00000159595.1	31931	ENSMUSG00000089815	Gm5083	predicted gene 5083
chr13	44413404	44413554	151	*	chr13-2196	42.3	+	Intron (ENSMUST00000183264.1/ENSMUST00000183264.1, intron 2 of 2)	13	44439712	44457566	17855	1	69491	ENSMUST00000190628.6	-26158	ENSMUSG00000098144	1700029N11Rik	RIKEN cDNA 1700029N11 gene
chr13	45849745	45849895	151	*	chr13-2120	40.3	+	Intron (ENSMUST00000091628.10/20238, intron 3 of 7)	13	45795543	45872288	76746	2	20238	ENSMUST00000222610.1	22393	ENSMUSG00000046876	Atxn1	ataxin 1
chr13	45934276	45934426	151	*	chr13-2093	43.8	+	Intron (ENSMUST00000091628.10/20238, intron 2 of 7)	13	45556429	45964957	408529	2	20238	ENSMUST00000167708.3	30531	ENSMUSG00000046876	Atxn1	ataxin 1
chr13	47017404	47017554	151	*	chr13-768	104.7	+	Promoter (2-3kb)	13	47012557	47014850	2294	2	105193	ENSMUST00000052747.3	-2554	ENSMUSG00000044231	Nhlrc1	NHL repeat containing 1
chr13	47938696	47938846	151	*	chr13-6218	23.6	+	Distal Intergenic	13	47910435	47934301	23867	1	619327	ENSMUST00000223677.1	28261	ENSMUSG00000114959	G630093K05Rik	RIKEN cDNA G630093K05 gene
chr13	49480665	49480815	151	*	chr13-4391	22	+	Intron (ENSMUST00000021818.8/66336, intron 5 of 7)	13	49504810	49532789	27980	1	407800	ENSMUST00000051504.7	-23995	ENSMUSG00000043631	Ecm2	extracellular matrix protein 2, female organ and adipocyte specific
chr13	51208493	51208643	151	*	chr13-970	90.8	+	Promoter (5-6kb)	13	51202727	51203065	339	2	667728	ENSMUST00000091708.5	-5428	NA	Hist1h2al	histone cluster 1, H2al
chr13	51594824	51594974	151	*	chr13-1696	58.8	+	Distal Intergenic	13	51431041	51567084	136044	2	20418	ENSMUST00000223543.1	-27740	ENSMUSG00000021448	Shc3	src homology 2 domain-containing transforming protein C3
chr13	52223407	52223557	151	*	chr13-2159	46.1	+	Distal Intergenic	13	52098542	52099856	1315	1	74050	ENSMUST00000222527.1	124865	ENSMUSG00000113211	4921525O09Rik	RIKEN cDNA 4921525O09 gene
chr13	52577455	52577605	151	*	chr13-955	98.1	+	Promoter (5-6kb)	13	52583173	52648792	65620	1	20963	ENSMUST00000120135.7	-5568	ENSMUSG00000021457	Syk	spleen tyrosine kinase
chr13	53218548	53218698	151	*	chr13-2499	36.6	+	Intron (ENSMUST00000130235.7/26564, intron 1 of 8)	13	53131960	53275658	143699	2	26564	ENSMUST00000149299.1	56960	ENSMUSG00000021464	Ror2	receptor tyrosine kinase-like orphan receptor 2
chr13	53269852	53270002	151	*	chr13-646	103.8	+	Intron (ENSMUST00000130235.7/26564, intron 1 of 8)	13	53131960	53275658	143699	2	26564	ENSMUST00000149299.1	5656	ENSMUSG00000021464	Ror2	receptor tyrosine kinase-like orphan receptor 2
chr13	57521258	57521408	151	*	chr13-2269	35.9	+	Intron (ENSMUST00000187852.6/20745, intron 5 of 9)	13	57429295	57907587	478293	2	20745	ENSMUST00000172326.2	386179	ENSMUSG00000056222	Spock1	sparc/osteonectin, cwcv and kazal-like domains proteoglycan 1
chr13	57672884	57673034	151	*	chr13-2843	33.3	+	Intron (ENSMUST00000187852.6/20745, intron 3 of 9)	13	57429295	57907587	478293	2	20745	ENSMUST00000172326.2	234553	ENSMUSG00000056222	Spock1	sparc/osteonectin, cwcv and kazal-like domains proteoglycan 1
chr13	58639082	58639232	151	*	chr13-3038	29.5	+	Distal Intergenic	13	58581690	58610877	29188	2	114304	ENSMUST00000148396.1	-28205	ENSMUSG00000021553	Slc28a3	solute carrier family 28 (sodium-coupled nucleoside transporter), member 3
chr13	60242756	60242906	151	*	chr13-2199	47.2	+	Distal Intergenic	13	60205471	60216023	10553	1	100503759	ENSMUST00000224064.1	37285	ENSMUSG00000050765	Gm5084	predicted gene 5084
chr13	60365096	60365246	151	*	chr13-2459	41	+	Distal Intergenic	13	60205471	60216023	10553	1	100503759	ENSMUST00000224064.1	159625	ENSMUSG00000050765	Gm5084	predicted gene 5084
chr13	63117982	63118132	151	*	chr13-2903	37	+	Intron (ENSMUST00000091560.10/72061, intron 4 of 14)	13	63107522	63190551	83030	1	72061	ENSMUST00000222907.1	10460	ENSMUSG00000021458	Aopep	aminopeptidase O
chr13	64088149	64088299	151	*	chr13-3008	36.1	+	Promoter (<=1kb)	13	64058274	64089186	30913	2	15487	ENSMUST00000039832.6	887	ENSMUSG00000033122	Hsd17b3	hydroxysteroid (17-beta) dehydrogenase 3
chr13	64343718	64343868	151	*	chr13-2672	36.6	+	Distal Intergenic	13	64365092	64367055	1964	2	13039	ENSMUST00000222971.1	23187	ENSMUSG00000021477	Ctsl	cathepsin L
chr13	66997669	66997819	151	*	chr13-5397	20.9	+	3' UTR	13	66993468	66997205	3738	1	19210	ENSMUST00000224175.1	4201	ENSMUSG00000021518	Ptdss1	phosphatidylserine synthase 1
chr13	67002924	67003074	151	*	chr13-5398	19.6	+	Intron (ENSMUST00000224483.1/71226, intron 6 of 8)	13	67005792	67007593	1802	2	71226	ENSMUST00000224762.1	4519	ENSMUSG00000114362	4933433G19Rik	RIKEN cDNA 4933433G19 gene
chr13	68601358	68601508	151	*	chr13-2424	38.1	+	Intron (ENSMUST00000022007.7/69315, intron 1 of 2)	13	68597439	68613287	15849	1	69315	ENSMUST00000222604.1	3919	ENSMUSG00000021534	1700001L19Rik	RIKEN cDNA 1700001L19 gene
chr13	68622949	68623099	151	*	chr13-2039	55.7	+	Intron (ENSMUST00000022013.7/210044, intron 24 of 24)	13	68597439	68613287	15849	1	69315	ENSMUST00000222604.1	25510	ENSMUSG00000021534	1700001L19Rik	RIKEN cDNA 1700001L19 gene
chr13	69509693	69509843	151	*	chr13-2596	39	+	Intron (ENSMUST00000198607.4/210106, intron 5 of 12)	13	69499558	69532432	32875	2	210106	ENSMUST00000223344.2	22589	ENSMUSG00000034575	Tent4a	terminal nucleotidyltransferase 4A
chr13	74341143	74341293	151	*	chr13-2463	39.2	+	Promoter (1-2kb)	13	74338750	74339756	1007	2	66945	ENSMUST00000161086.2	-1387	ENSMUSG00000021577	Sdha	succinate dehydrogenase complex, subunit A, flavoprotein (Fp)
chr13	74529109	74529259	151	*	chr13-598	142.6	+	Distal Intergenic	13	74480057	74493992	13936	2	235956	ENSMUST00000221173.1	-35117	ENSMUSG00000069208	Zfp825	zinc finger protein 825
chr13	75088702	75088852	151	*	chr13-2162	42.7	+	Promoter (<=1kb)	13	75089826	75134861	45036	1	18548	ENSMUST00000022075.5	-974	ENSMUSG00000021587	Pcsk1	proprotein convertase subtilisin/kexin type 1
chr13	75346394	75346544	151	*	chr13-6132	19.4	+	Distal Intergenic	13	75110818	75126041	15224	1	18548	ENSMUST00000222727.1	235576	ENSMUSG00000021587	Pcsk1	proprotein convertase subtilisin/kexin type 1
chr13	75733827	75733977	151	*	chr13-2787	33.5	+	Intron (ENSMUST00000001583.7/192657, intron 2 of 11)	13	75746351	75762204	15854	1	192657	ENSMUST00000222892.1	-12374	ENSMUSG00000001542	Ell2	elongation factor RNA polymerase II 2
chr13	77892800	77892950	151	*	chr13-2273	36.6	+	Intron (ENSMUST00000163257.8/68675, intron 6 of 10)	13	78024902	78026295	1394	1	75507	ENSMUST00000175955.3	-131952	ENSMUSG00000093668	Pou5f2	POU domain class 5, transcription factor 2
chr13	77894031	77894181	151	*	chr13-5407	20.5	+	Intron (ENSMUST00000163257.8/68675, intron 6 of 10)	13	78024902	78026295	1394	1	75507	ENSMUST00000175955.3	-130721	ENSMUSG00000093668	Pou5f2	POU domain class 5, transcription factor 2
chr13	77991368	77991518	151	*	chr13-2990	33.3	+	Intron (ENSMUST00000163257.8/68675, intron 8 of 10)	13	78024902	78026295	1394	1	75507	ENSMUST00000175955.3	-33384	ENSMUSG00000093668	Pou5f2	POU domain class 5, transcription factor 2
chr13	80940964	80941114	151	*	chr13-1927	45.4	+	Promoter (<=1kb)	13	80941059	80948597	7539	1	71416	ENSMUST00000224538.1	0	NA	5430425K12Rik	RIKEN cDNA 5430425K12 gene
chr13	81367796	81367946	151	*	chr13-3903	26	+	Intron (ENSMUST00000095585.10/110789, intron 83 of 89)	13	81095069	81351626	256558	2	110789	ENSMUST00000224088.1	-16170	ENSMUSG00000069170	Adgrv1	adhesion G protein-coupled receptor V1
chr13	83584013	83584163	151	*	chr13-4761	22	+	Intron (ENSMUST00000198199.4/17260, intron 3 of 10)	13	83575677	83662631	86955	1	17260	ENSMUST00000199210.4	8336	ENSMUSG00000005583	Mef2c	myocyte enhancer factor 2C
chr13	83604410	83604560	151	*	chr13-2129	42.5	+	Intron (ENSMUST00000198199.4/17260, intron 4 of 10)	13	83625603	83662736	37134	1	17260	ENSMUST00000200138.4	-21043	ENSMUSG00000005583	Mef2c	myocyte enhancer factor 2C
chr13	88651352	88651502	151	*	chr13-3524	31.1	+	Distal Intergenic	13	88821472	89200538	379067	1	13612	ENSMUST00000118731.7	-169970	ENSMUSG00000034488	Edil3	EGF-like repeats and discoidin I-like domains 3
chr13	89443807	89443957	151	*	chr13-5537	20.5	+	Distal Intergenic	13	89539796	89611652	71857	1	12950	ENSMUST00000022108.8	-95839	ENSMUSG00000021613	Hapln1	hyaluronan and proteoglycan link protein 1
chr13	91431407	91431557	151	*	chr13-5157	21.8	+	Distal Intergenic	13	91460283	91688866	228584	1	66970	ENSMUST00000156547.7	-28726	ENSMUSG00000003992	Ssbp2	single-stranded DNA binding protein 2
chr13	92595636	92595786	151	*	chr13-1993	43.8	+	Distal Intergenic	13	92611091	92711947	100857	1	218442	ENSMUST00000049488.8	-15305	ENSMUSG00000021703	Serinc5	serine incorporator 5
chr13	93123668	93123818	151	*	chr13-4763	21.6	+	Intron (ENSMUST00000062122.3/76469, intron 1 of 12)	13	93040713	93144724	104012	2	76469	ENSMUST00000062122.3	20906	ENSMUSG00000047419	Cmya5	cardiomyopathy associated 5
chr13	93309453	93309603	151	*	chr13-1163	84.6	+	Promoter (1-2kb)	13	93308034	93405129	97096	1	26556	ENSMUST00000079086.7	1419	ENSMUSG00000007617	Homer1	homer scaffolding protein 1
chr13	93428498	93428648	151	*	chr13-5160	19.4	+	Downstream (1-2kb)	13	93463577	93499737	36161	2	57748	ENSMUST00000220513.1	71089	ENSMUSG00000021690	Jmy	junction-mediating and regulatory protein
chr13	93488750	93488900	151	*	chr13-3395	29.3	+	Intron (ENSMUST00000065537.8/57748, intron 1 of 10)	13	93463577	93499737	36161	2	57748	ENSMUST00000220513.1	10837	ENSMUSG00000021690	Jmy	junction-mediating and regulatory protein
chr13	93683432	93683582	151	*	chr13-3246	29.7	+	Intron (ENSMUST00000048001.7/74129, intron 2 of 15)	13	93674433	93752833	78401	1	74129	ENSMUST00000048001.7	8999	ENSMUSG00000042102	Dmgdh	dimethylglycine dehydrogenase precursor
chr13	94116770	94116920	151	*	chr13-2769	38.3	+	Promoter (1-2kb)	13	94117942	94174646	56705	1	218454	ENSMUST00000223423.1	-1022	ENSMUSG00000045312	Lhfpl2	lipoma HMGIC fusion partner-like 2
chr13	94264077	94264227	151	*	chr13-1572	53.5	+	Promoter (<=1kb)	13	94225023	94265146	40124	2	107767	ENSMUST00000138255.1	919	ENSMUSG00000021687	Scamp1	secretory carrier membrane protein 1
chr13	94967395	94967545	151	*	chr13-3713	25.1	+	Promoter (8-9kb)	13	94976344	95014531	38188	1	218460	ENSMUST00000160115.7	-8799	ENSMUSG00000042015	Wdr41	WD repeat domain 41
chr13	96594497	96594647	151	*	chr13-6292	20.7	+	Intron (ENSMUST00000179226.7/68018, intron 4 of 17)	13	96629055	96635868	6814	1	68018	ENSMUST00000223471.1	-34408	ENSMUSG00000021669	Col4a3bp	collagen, type IV, alpha 3 (Goodpasture antigen) binding protein
chr13	96697930	96698080	151	*	chr13-1034	87.7	+	Distal Intergenic	13	96648967	96670936	21970	2	15357	ENSMUST00000022176.14	-26994	ENSMUSG00000021670	Hmgcr	3-hydroxy-3-methylglutaryl-Coenzyme A reductase
chr13	97548848	97548998	151	*	chr13-1631	61.3	+	Distal Intergenic	13	97559971	97583996	24026	1	328314	ENSMUST00000210827.1	-10973	ENSMUSG00000110235	Gm5086	predicted gene 5086
chr13	97911173	97911323	151	*	chr13-3014	32.4	+	Intron (ENSMUST00000109426.2/110596, intron 35 of 35)	13	97942202	97946927	4726	2	110596	ENSMUST00000225269.1	35604	ENSMUSG00000021662	Arhgef28	Rho guanine nucleotide exchange factor (GEF) 28
chr13	98002242	98002392	151	*	chr13-2712	39.4	+	Intron (ENSMUST00000109426.2/110596, intron 9 of 35)	13	97993912	98016417	22506	2	110596	ENSMUST00000224926.1	14025	ENSMUSG00000021662	Arhgef28	Rho guanine nucleotide exchange factor (GEF) 28
chr13	98016534	98016684	151	*	chr13-1983	48	+	Promoter (<=1kb)	13	97993912	98016417	22506	2	110596	ENSMUST00000224926.1	-117	ENSMUSG00000021662	Arhgef28	Rho guanine nucleotide exchange factor (GEF) 28
chr13	99395749	99395899	151	*	chr13-2941	33.9	+	Intron (ENSMUST00000052249.6/218506, intron 4 of 10)	13	99396924	99412621	15698	2	320893	ENSMUST00000180491.1	16722	NA	6430562O15Rik	RIKEN cDNA 6430562O15 gene
chr13	100210669	100210819	151	*	chr13-1763	51.1	+	Promoter (8-9kb)	13	100144063	100202092	58030	2	17948	ENSMUST00000117913.7	-8577	ENSMUSG00000078945	Naip2	NLR family, apoptosis inhibitory protein 2
chr13	100594218	100594368	151	*	chr13-6299	22.3	+	Downstream (1-2kb)	13	100595959	100616702	20744	2	218518	ENSMUST00000225754.1	22334	ENSMUSG00000021636	Marveld2	MARVEL (membrane-associating) domain containing 2
chr13	100933357	100933507	151	*	chr13-3913	27.5	+	Intron (ENSMUST00000185979.1/ENSMUST00000185979.1, intron 2 of 2)	13	100802648	100833427	30780	2	69048	ENSMUST00000067246.5	-99930	ENSMUSG00000021629	Slc30a5	solute carrier family 30 (zinc transporter), member 5
chr13	101845181	101845331	151	*	chr13-3447	29.3	+	Distal Intergenic	13	101680563	101768217	87655	2	18708	ENSMUST00000055518.12	-76964	ENSMUSG00000041417	Pik3r1	phosphoinositide-3-kinase regulatory subunit 1
chr13	102842395	102842545	151	*	chr13-1968	52	+	Intron (ENSMUST00000166726.7/328329, intron 5 of 26)	13	102741969	102905786	163818	2	328329	ENSMUST00000167462.7	63241	ENSMUSG00000034751	Mast4	microtubule associated serine/threonine kinase family member 4
chr13	103065961	103066111	151	*	chr13-1276	68.7	+	Intron (ENSMUST00000166726.7/328329, intron 3 of 26)	13	102794128	103096828	302701	2	328329	ENSMUST00000166336.7	30717	ENSMUSG00000034751	Mast4	microtubule associated serine/threonine kinase family member 4
chr13	103102820	103102970	151	*	chr13-1540	58.2	+	Promoter (5-6kb)	13	102734786	103096845	362060	2	328329	ENSMUST00000194446.5	-5975	ENSMUSG00000034751	Mast4	microtubule associated serine/threonine kinase family member 4
chr13	103186914	103187064	151	*	chr13-3347	30.4	+	Intron (ENSMUST00000166726.7/328329, intron 1 of 26)	13	103168017	103171529	3513	2	328329	ENSMUST00000211607.1	-15385	ENSMUSG00000034751	Mast4	microtubule associated serine/threonine kinase family member 4
chr13	103327202	103327352	151	*	chr13-3307	30.8	+	Intron (ENSMUST00000166726.7/328329, intron 1 of 26)	13	102732486	103334192	601707	2	328329	ENSMUST00000166726.7	6840	ENSMUSG00000034751	Mast4	microtubule associated serine/threonine kinase family member 4
chr13	103494511	103494661	151	*	chr13-1270	76.7	+	Distal Intergenic	13	103058696	103334497	275802	2	328329	ENSMUST00000171358.7	-160014	ENSMUSG00000034751	Mast4	microtubule associated serine/threonine kinase family member 4
chr13	104210627	104210777	151	*	chr13-7723	18.3	+	Intron (ENSMUST00000022226.5/238831, intron 7 of 10)	13	104228611	104249617	21007	1	60411	ENSMUST00000224500.1	-17834	ENSMUSG00000021714	Cenpk	centromere protein K
chr13	105375537	105375687	151	*	chr13-2333	39	+	Distal Intergenic	13	105443639	105448122	4484	1	15550	ENSMUST00000022235.5	-67952	ENSMUSG00000021721	Htr1a	5-hydroxytryptamine (serotonin) receptor 1A
chr13	106885828	106885978	151	*	chr13-4962	20.5	+	Intron (ENSMUST00000186033.6/76582, intron 12 of 29)	13	106811783	106858047	46265	2	76582	ENSMUST00000190794.6	-27781	ENSMUSG00000042590	Ipo11	importin 11
chr13	106913157	106913307	151	*	chr13-1946	50.5	+	Intron (ENSMUST00000186033.6/76582, intron 2 of 29)	13	106794439	106925150	130712	2	76582	ENSMUST00000186033.6	11843	ENSMUSG00000042590	Ipo11	importin 11
chr13	106998797	106998947	151	*	chr13-3348	28	+	Promoter (2-3kb)	13	106962123	106996756	34634	2	16563	ENSMUST00000117423.8	-2041	ENSMUSG00000021693	Kif2a	kinesin family member 2A
chr13	107063546	107063696	151	*	chr13-3050	36.4	+	Exon (ENSMUST00000224811.1/ENSMUST00000224811.1, exon 1 of 2)	13	107032880	107055497	22618	1	100040322	ENSMUST00000224838.1	30666	ENSMUSG00000071181	3830408C21Rik	RIKEN cDNA 3830408C21 gene
chr13	107100837	107100987	151	*	chr13-1718	58	+	Distal Intergenic	13	107032880	107055497	22618	1	100040322	ENSMUST00000224838.1	67957	ENSMUSG00000071181	3830408C21Rik	RIKEN cDNA 3830408C21 gene
chr13	107239046	107239196	151	*	chr13-4425	24.9	+	Distal Intergenic	13	107032880	107055497	22618	1	100040322	ENSMUST00000224838.1	206166	ENSMUSG00000071181	3830408C21Rik	RIKEN cDNA 3830408C21 gene
chr13	107304041	107304191	151	*	chr13-2605	37.5	+	Distal Intergenic	13	107469822	107474432	4611	1	105120	ENSMUST00000225957.1	-165631	ENSMUSG00000114780	AI197445	expressed sequence AI197445
chr13	107798283	107798433	151	*	chr13-2217	41.4	+	Intron (ENSMUST00000225822.1/67263, intron 1 of 12)	13	107724796	107748282	23487	2	67263	ENSMUST00000225197.1	-50001	ENSMUSG00000032846	Zswim6	zinc finger SWIM-type containing 6
chr13	107822393	107822543	151	*	chr13-3766	29.1	+	Intron (ENSMUST00000225822.1/67263, intron 1 of 12)	13	107724617	107890064	165448	2	67263	ENSMUST00000225822.1	67521	ENSMUSG00000032846	Zswim6	zinc finger SWIM-type containing 6
chr13	108191448	108191598	151	*	chr13-1779	44.1	+	Intron (ENSMUST00000123657.7/71991, intron 10 of 10)	13	108214404	108285683	71280	1	74559	ENSMUST00000022207.9	-22806	ENSMUSG00000021696	Elovl7	ELOVL family member 7, elongation of long chain fatty acids (yeast)
chr13	108329815	108329965	151	*	chr13-3852	28.6	+	Intron (ENSMUST00000051594.11/218581, intron 2 of 10)	13	108326528	108368860	42333	1	218581	ENSMUST00000167413.7	3287	ENSMUSG00000021697	Depdc1b	DEP domain containing 1B
chr13	110603010	110603160	151	*	chr13-16	1139	+	Distal Intergenic	13	110397797	110399035	1239	1	20620	ENSMUST00000225156.1	205213	ENSMUSG00000021701	Plk2	polo like kinase 2
chr13	111954673	111954823	151	*	chr13-1764	54.6	+	Distal Intergenic	13	111867936	111871937	4002	1	102636620	ENSMUST00000128198.1	86737	ENSMUSG00000086111	Gm15326	predicted gene 15326
chr13	112227901	112228051	151	*	chr13-1621	58.4	+	Distal Intergenic	13	112288451	112344641	56191	1	77318	ENSMUST00000056047.13	-60400	ENSMUSG00000049985	Ankrd55	ankyrin repeat domain 55
chr13	112331439	112331589	151	*	chr13-2357	46.3	+	Intron (ENSMUST00000056047.13/77318, intron 4 of 5)	13	112318454	112339876	21423	1	77318	ENSMUST00000223871.1	12985	ENSMUSG00000049985	Ankrd55	ankyrin repeat domain 55
chr13	112687772	112687922	151	*	chr13-3404	30.4	+	Intron (ENSMUST00000052514.5/268706, intron 3 of 14)	13	112700229	112704961	4733	1	268706	ENSMUST00000224252.1	-12307	ENSMUSG00000047789	Slc38a9	solute carrier family 38, member 9
chr13	113469137	113469287	151	*	chr13-4275	22.7	+	Intron (ENSMUST00000223835.1/70917, intron 3 of 6)	13	113446288	113502844	56557	2	70917	ENSMUST00000223835.1	33557	ENSMUSG00000114790	4921509O07Rik	RIKEN cDNA 4921509O07 gene
chr13	113734251	113734401	151	*	chr13-2337	41.4	+	Distal Intergenic	13	113794505	114157461	362957	1	218639	ENSMUST00000091201.6	-60104	ENSMUSG00000042348	Arl15	ADP-ribosylation factor-like 15
chr13	113812337	113812487	151	*	chr13-2719	36.4	+	Intron (ENSMUST00000091201.6/218639, intron 1 of 4)	13	113794622	114155276	360655	1	218639	ENSMUST00000224068.1	17715	ENSMUSG00000042348	Arl15	ADP-ribosylation factor-like 15
chr13	113918206	113918356	151	*	chr13-2720	33.7	+	Intron (ENSMUST00000091201.6/218639, intron 1 of 4)	13	113794622	114155276	360655	1	218639	ENSMUST00000224068.1	123584	ENSMUSG00000042348	Arl15	ADP-ribosylation factor-like 15
chr13	113983806	113983956	151	*	chr13-4693	24	+	Intron (ENSMUST00000091201.6/218639, intron 4 of 4)	13	114124348	114151592	27245	2	319803	ENSMUST00000225044.1	167636	ENSMUSG00000114213	A430090L17Rik	RIKEN cDNA A430090L17 gene
chr13	114972033	114972183	151	*	chr13-3812	25.3	+	Intron (ENSMUST00000061673.8/109700, intron 23 of 28)	13	114833081	114932100	99020	2	16398	ENSMUST00000056117.9	-39933	ENSMUSG00000015533	Itga2	integrin alpha 2
chr13	115742223	115742373	151	*	chr13-2177	34.4	+	Distal Intergenic	13	116299395	116303351	3957	2	16392	ENSMUST00000176444.1	560978	ENSMUSG00000042258	Isl1	ISL1 transcription factor, LIM/homeodomain
chr13	117426076	117426226	151	*	chr13-7453	20.5	+	Distal Intergenic	13	117602320	117660848	58529	1	15165	ENSMUST00000207599.1	-176094	ENSMUSG00000021730	Hcn1	hyperpolarization-activated, cyclic nucleotide-gated K+ 1
chr13	117550130	117550280	151	*	chr13-4209	22	+	Distal Intergenic	13	117602320	117660848	58529	1	15165	ENSMUST00000207599.1	-52040	ENSMUSG00000021730	Hcn1	hyperpolarization-activated, cyclic nucleotide-gated K+ 1
chr13	118629715	118629865	151	*	chr13-4149	23.4	+	Intron (ENSMUST00000224103.1/100038690, intron 2 of 6)	13	118603418	118658743	55326	2	100038690	ENSMUST00000224103.1	28878	ENSMUSG00000114613	Gm10732	predicted gene 10732
chr14	9450063	9450213	151	*	chr14-2132	41	+	Intron (ENSMUST00000224264.1/ENSMUST00000224264.1, intron 3 of 3)	14	9884195	9886768	2574	1	100042415	ENSMUST00000224435.1	-433982	ENSMUSG00000089686	Mnd1-ps	Mnd1 retrotransposed pseudogene
chr14	9619942	9620092	151	*	chr14-4861	18.5	+	Intron (ENSMUST00000161302.7/14198, intron 5 of 6)	14	9884195	9886768	2574	1	100042415	ENSMUST00000224435.1	-264103	ENSMUSG00000089686	Mnd1-ps	Mnd1 retrotransposed pseudogene
chr14	9977104	9977254	151	*	chr14-3926	22.7	+	Intron (ENSMUST00000161302.7/14198, intron 2 of 6)	14	9886026	9886629	604	1	100042415	ENSMUST00000162462.1	91078	ENSMUSG00000089686	Mnd1-ps	Mnd1 retrotransposed pseudogene
chr14	10780887	10781037	151	*	chr14-3329	28	+	Intron (ENSMUST00000226067.1/547334, intron 3 of 3)	14	10738553	10779001	40449	1	547334	ENSMUST00000160149.1	42334	ENSMUSG00000089833	Fhitos	fragile histidine triad gene, opposite strand
chr14	12629831	12629981	151	*	chr14-2237	39	+	Intron (ENSMUST00000224882.1/27062, intron 3 of 28)	14	12536073	12546401	10329	2	27062	ENSMUST00000225606.1	-83430	ENSMUSG00000054423	Cadps	Ca2+-dependent secretion activator
chr14	13917781	13917931	151	*	chr14-2336	34.2	+	Distal Intergenic	14	13949069	13950296	1228	2	66231	ENSMUST00000224392.1	32365	ENSMUSG00000053453	Thoc7	THO complex 7
chr14	13982324	13982474	151	*	chr14-4433	19.4	+	Intron (ENSMUST00000223880.1/246103, intron 1 of 12)	14	13995007	14103507	108501	1	246103	ENSMUST00000223714.1	-12533	ENSMUSG00000021738	Atxn7	ataxin 7
chr14	13995388	13995538	151	*	chr14-2469	41	+	Promoter (<=1kb)	14	13995007	14103507	108501	1	246103	ENSMUST00000223714.1	381	ENSMUSG00000021738	Atxn7	ataxin 7
chr14	14609350	14609500	151	*	chr14-2541	31.5	+	Distal Intergenic	14	14702279	14799940	97662	1	218756	ENSMUST00000057015.7	-92779	ENSMUSG00000021733	Slc4a7	solute carrier family 4, sodium bicarbonate cotransporter, member 7
chr14	14912890	14913040	151	*	chr14-3586	28.6	+	Intron (ENSMUST00000224491.1/674895, intron 23 of 35)	14	14930575	15006743	76169	1	674895	ENSMUST00000136826.2	-17535	ENSMUSG00000042567	Nek10	NIMA (never in mitosis gene a)- related kinase 10
chr14	18156715	18156865	151	*	chr14-6856	18.3	+	Distal Intergenic	14	18208037	18212372	4336	2	353187	ENSMUST00000225308.1	55507	ENSMUSG00000021775	Nr1d2	nuclear receptor subfamily 1, group D, member 2
chr14	19759361	19759511	151	*	chr14-688	122.3	+	Intron (ENSMUST00000022340.4/18074, intron 2 of 20)	14	19751284	19806130	54847	1	18074	ENSMUST00000225791.1	8077	ENSMUSG00000021806	Nid2	nidogen 2
chr14	20154243	20154393	151	*	chr14-1569	50.2	+	Promoter (8-9kb)	14	20142152	20145294	3143	2	16529	ENSMUST00000225552.1	-8949	ENSMUSG00000023243	Kcnk5	potassium channel, subfamily K, member 5
chr14	20595846	20595996	151	*	chr14-2427	35.5	+	Intron (ENSMUST00000035340.13/78787, intron 3 of 20)	14	20581169	20605330	24162	2	78787	ENSMUST00000143267.7	9334	ENSMUSG00000034235	Usp54	ubiquitin specific peptidase 54
chr14	20609615	20609765	151	*	chr14-2941	30.2	+	Promoter (4-5kb)	14	20581169	20605330	24162	2	78787	ENSMUST00000143267.7	-4285	ENSMUSG00000034235	Usp54	ubiquitin specific peptidase 54
chr14	20938461	20938611	151	*	chr14-2776	32.2	+	Intron (ENSMUST00000226113.1/22330, intron 1 of 7)	14	20929398	21033676	104279	1	22330	ENSMUST00000022369.8	9063	ENSMUSG00000021823	Vcl	vinculin
chr14	21019098	21019248	151	*	chr14-1640	45.4	+	Promoter (2-3kb)	14	21022003	21027217	5215	1	22330	ENSMUST00000224380.1	-2755	ENSMUSG00000021823	Vcl	vinculin
chr14	21284295	21284445	151	*	chr14-2238	39	+	Intron (ENSMUST00000045376.10/11534, intron 6 of 10)	14	21318125	21326793	8669	1	11534	ENSMUST00000223645.1	-33680	ENSMUSG00000039197	Adk	adenosine kinase
chr14	23576030	23576180	151	*	chr14-1854	43	+	Intron (ENSMUST00000172099.8/16531, intron 4 of 27)	14	23501125	23554798	53674	2	16531	ENSMUST00000212576.1	-21232	ENSMUSG00000063142	Kcnma1	potassium large conductance calcium-activated channel, subfamily M, alpha member 1
chr14	24521713	24521863	151	*	chr14-2969	31.1	+	Distal Intergenic	14	24491149	24491989	841	1	20088	ENSMUST00000224699.1	30564	ENSMUSG00000025290	Rps24	ribosomal protein S24
chr14	24829238	24829388	151	*	chr14-1035	91.4	+	Distal Intergenic	14	25109384	25112926	3543	1	102634576	ENSMUST00000225462.1	-279996	NA	Gm32123	predicted gene, 32123
chr14	27109250	27109400	151	*	chr14-1678	46.5	+	Promoter (5-6kb)	14	27114899	27403308	288410	1	71704	ENSMUST00000225949.1	-5499	ENSMUSG00000021895	Arhgef3	Rho guanine nucleotide exchange factor (GEF) 3
chr14	27367279	27367429	151	*	chr14-1333	61.5	+	Intron (ENSMUST00000225949.1/71704, intron 6 of 13)	14	27361389	27379647	18259	1	71704	ENSMUST00000225494.1	5890	ENSMUSG00000021895	Arhgef3	Rho guanine nucleotide exchange factor (GEF) 3
chr14	27528241	27528391	151	*	chr14-145	292	+	Distal Intergenic	14	27481090	27508460	27371	2	320234	ENSMUST00000223689.1	-19781	ENSMUSG00000046753	Ccdc66	coiled-coil domain containing 66
chr14	27788718	27788868	151	*	chr14-6211	21.4	+	Promoter (9-10kb)	14	27798558	27912902	114345	1	238988	ENSMUST00000211636.1	-9690	ENSMUSG00000040640	Erc2	ELKS/RAB6-interacting/CAST family member 2
chr14	28035124	28035274	151	*	chr14-4882	18.7	+	Intron (ENSMUST00000210135.1/238988, intron 12 of 19)	14	28046428	28478324	431897	1	238988	ENSMUST00000209800.1	-11154	ENSMUSG00000040640	Erc2	ELKS/RAB6-interacting/CAST family member 2
chr14	28062655	28062805	151	*	chr14-3240	33.9	+	Intron (ENSMUST00000210135.1/238988, intron 14 of 19)	14	28046428	28478324	431897	1	238988	ENSMUST00000209800.1	16227	ENSMUSG00000040640	Erc2	ELKS/RAB6-interacting/CAST family member 2
chr14	28242854	28243004	151	*	chr14-2321	41.6	+	Intron (ENSMUST00000210135.1/238988, intron 16 of 19)	14	28046428	28478324	431897	1	238988	ENSMUST00000209800.1	196426	ENSMUSG00000040640	Erc2	ELKS/RAB6-interacting/CAST family member 2
chr14	28386922	28387072	151	*	chr14-1855	45.4	+	Intron (ENSMUST00000210135.1/238988, intron 19 of 19)	14	28455521	28476003	20483	1	238988	ENSMUST00000224045.1	-68449	ENSMUSG00000040640	Erc2	ELKS/RAB6-interacting/CAST family member 2
chr14	28959200	28959350	151	*	chr14-998	79.5	+	Intron (ENSMUST00000022567.8/12294, intron 31 of 37)	14	28908052	28969413	61362	2	12294	ENSMUST00000225668.1	10063	ENSMUSG00000021991	Cacna2d3	calcium channel, voltage-dependent, alpha2/delta subunit 3
chr14	30261895	30262045	151	*	chr14-2602	35	+	Intron (ENSMUST00000112250.4/12289, intron 3 of 46)	14	30116324	30175391	59068	2	12289	ENSMUST00000224073.1	-86504	ENSMUSG00000015968	Cacna1d	calcium channel, voltage-dependent, L type, alpha 1D subunit
chr14	30394214	30394364	151	*	chr14-4131	25.8	+	Intron (ENSMUST00000112250.4/12289, intron 1 of 46)	14	30040440	30353486	313047	2	12289	ENSMUST00000224395.1	-40728	ENSMUSG00000015968	Cacna1d	calcium channel, voltage-dependent, L type, alpha 1D subunit
chr14	30958425	30958575	151	*	chr14-5352	19.8	+	Promoter (1-2kb)	14	30956915	30987444	30530	1	23955	ENSMUST00000226146.1	1510	ENSMUSG00000021918	Nek4	NIMA (never in mitosis gene a)-related expressed kinase 4
chr14	31189020	31189170	151	*	chr14-529	148.3	+	Promoter (1-2kb)	14	31186364	31187452	1089	2	64652	ENSMUST00000167979.1	-1568	ENSMUSG00000021910	Nisch	nischarin
chr14	31803807	31803957	151	*	chr14-1505	55.7	+	Intron (ENSMUST00000014640.8/105522, intron 1 of 27)	14	31701846	31781915	80070	2	105522	ENSMUST00000227089.1	-21892	ENSMUSG00000014496	Ankrd28	ankyrin repeat domain 28
chr14	32524177	32524327	151	*	chr14-3487	25.8	+	Intron (ENSMUST00000066807.7/319955, intron 4 of 20)	14	32513530	32542751	29222	1	319955	ENSMUST00000228017.1	10647	ENSMUSG00000054051	Ercc6	excision repair cross-complementing rodent repair deficiency, complementation group 6
chr14	32530980	32531130	151	*	chr14-2069	36.4	+	Promoter (4-5kb)	14	32535482	32541641	6160	1	319955	ENSMUST00000226285.1	-4352	ENSMUSG00000054051	Ercc6	excision repair cross-complementing rodent repair deficiency, complementation group 6
chr14	32545618	32545768	151	*	chr14-3195	32.2	+	Promoter (2-3kb)	14	32548151	32558538	10388	1	319955	ENSMUST00000228035.1	-2383	ENSMUSG00000054051	Ercc6	excision repair cross-complementing rodent repair deficiency, complementation group 6
chr14	33015135	33015285	151	*	chr14-2322	44.1	+	3' UTR	14	33018284	33023337	5054	2	545030	ENSMUST00000132153.1	8052	ENSMUSG00000051506	Wdfy4	WD repeat and FYVE domain containing 4
chr14	33033549	33033699	151	*	chr14-1837	40.5	+	Intron (ENSMUST00000061753.14/545030, intron 40 of 58)	14	33018284	33023337	5054	2	545030	ENSMUST00000132153.1	-10212	ENSMUSG00000051506	Wdfy4	WD repeat and FYVE domain containing 4
chr14	33162359	33162509	151	*	chr14-2721	32.6	+	Intron (ENSMUST00000061753.14/545030, intron 2 of 58)	14	32959547	33185066	225520	2	545030	ENSMUST00000061753.14	22557	ENSMUSG00000051506	Wdfy4	WD repeat and FYVE domain containing 4
chr14	34532605	34532755	151	*	chr14-1816	56	+	Promoter (9-10kb)	14	34511621	34522801	11181	2	78243	ENSMUST00000022325.2	-9804	ENSMUSG00000021797	9230112D13Rik	RIKEN cDNA 9230112D13 gene
chr14	36624910	36625060	151	*	chr14-4564	22	+	Distal Intergenic	14	36879570	36886360	6791	2	72972	ENSMUST00000182558.1	261300	ENSMUSG00000058690	Ccser2	coiled-coil serine rich 2
chr14	40412477	40412627	151	*	chr14-4293	25.1	+	Distal Intergenic	14	40813789	40853305	39517	2	328381	ENSMUST00000070328.9	440678	ENSMUSG00000037833	Sh2d4b	SH2 domain containing 4B
chr14	45588376	45588526	151	*	chr14-2221	40.1	+	3' UTR	14	45594935	45602727	7793	2	114874	ENSMUST00000156758.8	14201	ENSMUSG00000037697	Ddhd1	DDHD domain containing 1
chr14	47629424	47629574	151	*	chr14-859	75.4	+	Distal Intergenic	14	47648448	47739894	91447	1	16709	ENSMUST00000187839.7	-18874	ENSMUSG00000021843	Ktn1	kinectin 1
chr14	48187278	48187428	151	*	chr14-3247	29.7	+	Promoter (2-3kb)	14	48185006	48256824	71819	1	93834	ENSMUST00000228519.1	2272	ENSMUSG00000021846	Peli2	pellino 2
chr14	48331082	48331232	151	*	chr14-2412	37.5	+	Distal Intergenic	14	48446124	48520368	74245	1	218989	ENSMUST00000227440.1	-114892	ENSMUSG00000036339	Tmem260	transmembrane protein 260
chr14	48371905	48372055	151	*	chr14-1435	56.4	+	Distal Intergenic	14	48446124	48520368	74245	1	218989	ENSMUST00000227440.1	-74069	ENSMUSG00000036339	Tmem260	transmembrane protein 260
chr14	51026854	51027004	151	*	chr14-1567	47.4	+	Distal Intergenic	14	51038459	51041869	3411	2	328401	ENSMUST00000064214.3	14865	ENSMUSG00000052382	Rnase9	ribonuclease, RNase A family, 9 (non-active)
chr14	51130471	51130621	151	*	chr14-3123	32.8	+	Promoter (1-2kb)	14	51129081	51130711	1631	1	78416	ENSMUST00000228752.1	1390	ENSMUSG00000021880	Rnase6	ribonuclease, RNase A family, 6
chr14	53945202	53945352	151	*	chr14-2481	39.2	+	Intron (ENSMUST00000198142.1/ENSMUST00000198142.1, intron 3 of 3)	14	54239661	54253914	14254	2	13135	ENSMUST00000128231.1	308562	ENSMUSG00000022174	Dad1	defender against cell death 1
chr14	55392487	55392637	151	*	chr14-2093	42.7	+	Exon (ENSMUST00000226206.1/ENSMUST00000226206.1, exon 5 of 8)	14	55478758	55490340	11583	1	28200	ENSMUST00000022821.7	-86121	ENSMUSG00000022210	Dhrs4	dehydrogenase/reductase (SDR family) member 4
chr14	55933719	55933869	151	*	chr14-1517	52	+	Distal Intergenic	14	55941453	55944661	3209	2	17228	ENSMUST00000022834.6	10792	ENSMUSG00000022225	Cma1	chymase 1, mast cell
chr14	56282563	56282713	151	*	chr14-4023	22.7	+	Distal Intergenic	14	56258838	56262260	3423	2	14939	ENSMUST00000015581.5	-20303	ENSMUSG00000015437	Gzmb	granzyme B
chr14	56685528	56685678	151	*	chr14-1643	49.4	+	Promoter (2-3kb)	14	56688381	56691249	2869	1	75339	ENSMUST00000152606.1	-2703	ENSMUSG00000079184	Mphosph8	M-phase phosphoprotein 8
chr14	57230779	57230929	151	*	chr14-2758	32.2	+	Distal Intergenic	14	57123303	57133611	10309	2	14623	ENSMUST00000039380.8	-97168	ENSMUSG00000040055	Gjb6	gap junction protein, beta 6
chr14	57315670	57315820	151	*	chr14-1479	52.7	+	Intron (ENSMUST00000022517.8/68631, intron 3 of 7)	14	57303592	57398456	94865	2	68631	ENSMUST00000224292.1	82636	ENSMUSG00000021947	Cryl1	crystallin, lambda 1
chr14	57467722	57467872	151	*	chr14-3660	27.8	+	Intron (ENSMUST00000122063.7/21821, intron 14 of 25)	14	57479646	57487611	7966	1	21821	ENSMUST00000139943.1	-11774	ENSMUSG00000040040	Ift88	intraflagellar transport 88
chr14	57701939	57702089	151	*	chr14-1739	46.3	+	Promoter (2-3kb)	14	57697227	57699890	2664	2	50523	ENSMUST00000173964.1	-2049	ENSMUSG00000021959	Lats2	large tumor suppressor 2
chr14	57753756	57753906	151	*	chr14-765	105.5	+	Intron (ENSMUST00000174166.1/50523, intron 1 of 2)	14	57703051	57758388	55338	2	50523	ENSMUST00000174166.1	4482	ENSMUSG00000021959	Lats2	large tumor suppressor 2
chr14	57881933	57882083	151	*	chr14-832	91.9	+	Intron (ENSMUST00000089473.4/75965, intron 1 of 12)	14	57863575	57890220	26646	2	75965	ENSMUST00000225955.1	8137	ENSMUSG00000021969	Zdhhc20	zinc finger, DHHC domain containing 20
chr14	57975762	57975912	151	*	chr14-2610	32.6	+	Intron (ENSMUST00000022543.9/68514, intron 1 of 11)	14	57945387	57955214	9828	2	68514	ENSMUST00000225116.1	-20548	ENSMUSG00000021973	Micu2	mitochondrial calcium uptake 2
chr14	58004107	58004257	151	*	chr14-1574	50.2	+	Promoter (4-5kb)	14	57916261	57999262	83002	2	68514	ENSMUST00000022543.9	-4845	ENSMUSG00000021973	Micu2	mitochondrial calcium uptake 2
chr14	59780454	59780604	151	*	chr14-5730	21.4	+	Intron (ENSMUST00000080368.12/50769, intron 29 of 35)	14	59627189	59629677	2489	1	219134	ENSMUST00000224155.1	153265	ENSMUSG00000044461	Shisa2	shisa family member 2
chr14	60026737	60026887	151	*	chr14-3602	28.6	+	Intron (ENSMUST00000080368.12/50769, intron 11 of 35)	14	59638540	60086834	448295	2	50769	ENSMUST00000080368.12	59947	ENSMUSG00000021983	Atp8a2	ATPase, aminophospholipid transporter-like, class I, type 8A, member 2
chr14	62341992	62342142	151	*	chr14-2508	38.6	+	Promoter (5-6kb)	14	62347299	62355327	8029	1	67153	ENSMUST00000156608.1	-5157	ENSMUSG00000021932	Rnaseh2b	ribonuclease H2, subunit B
chr14	62689464	62689614	151	*	chr14-4307	19.6	+	3' UTR	14	62702490	62704898	2409	2	18130	ENSMUST00000225700.1	15284	ENSMUSG00000035161	Ints6	integrator complex subunit 6
chr14	62894156	62894306	151	*	chr14-1614	43.4	+	Intron (ENSMUST00000014691.9/268752, intron 2 of 11)	14	62865542	62865651	110	1	102465311	ENSMUST00000183649.1	28614	ENSMUSG00000098858	Mir6541	microRNA 6541
chr14	63110408	63110558	151	*	chr14-3023	33.7	+	Distal Intergenic	14	63122462	63145923	23462	1	13030	ENSMUST00000006235.8	-11904	ENSMUSG00000021939	Ctsb	cathepsin B
chr14	65118161	65118311	151	*	chr14-2684	35	+	Intron (ENSMUST00000223989.1/54616, intron 1 of 2)	14	65052060	65098106	46047	2	54616	ENSMUST00000022550.7	-20055	ENSMUSG00000021978	Extl3	exostoses (multiple)-like 3
chr14	68034483	68034633	151	*	chr14-5143	20.9	+	Distal Intergenic	14	68083863	68089095	5233	1	18039	ENSMUST00000022639.7	-49230	ENSMUSG00000022055	Nefl	neurofilament, light polypeptide
chr14	71047254	71047404	151	*	chr14-2228	41.6	+	Distal Intergenic	14	70941886	70979823	37938	1	14586	ENSMUST00000227633.1	105368	ENSMUSG00000022103	Gfra2	glial cell line derived neurotrophic factor family receptor alpha 2
chr14	72158888	72159038	151	*	chr14-2229	39	+	Distal Intergenic	14	71913091	71920438	7348	1	74667	ENSMUST00000228197.1	245797	ENSMUSG00000115304	4930434J06Rik	RIKEN cDNA 4930434J06 gene
chr14	73090937	73091087	151	*	chr14-4106	24.2	+	Distal Intergenic	14	73123037	73161986	38950	1	105670	ENSMUST00000163339.7	-31950	ENSMUSG00000022106	Rcbtb2	regulator of chromosome condensation (RCC1) and BTB (POZ) domain containing protein 2
chr14	73394745	73394895	151	*	chr14-1017	84.4	+	Promoter (9-10kb)	14	73362226	73385289	23064	2	16432	ENSMUST00000022704.8	-9456	ENSMUSG00000022108	Itm2b	integral membrane protein 2B
chr14	74877342	74877492	151	*	chr14-3135	30	+	Intron (ENSMUST00000088970.6/380916, intron 1 of 19)	14	74756127	74885255	129129	2	380916	ENSMUST00000228134.1	7763	ENSMUSG00000068015	Lrch1	leucine-rich repeats and calponin homology (CH) domain containing 1
chr14	76244079	76244229	151	*	chr14-2860	34.8	+	Promoter (7-8kb)	14	76251457	76252327	871	1	72893	ENSMUST00000227933.1	-7228	ENSMUSG00000115625	2900040C04Rik	RIKEN cDNA 2900040C04 gene
chr14	77174619	77174769	151	*	chr14-3220	28.6	+	Intron (ENSMUST00000022589.8/239188, intron 1 of 18)	14	77156780	77314799	158020	1	239188	ENSMUST00000226576.1	17839	ENSMUSG00000022012	Enox1	ecto-NOX disulfide-thiol exchanger 1
chr14	77375776	77375926	151	*	chr14-2049	41.2	+	Promoter (4-5kb)	14	77380579	77594319	213741	1	239188	ENSMUST00000228102.1	-4653	ENSMUSG00000022012	Enox1	ecto-NOX disulfide-thiol exchanger 1
chr14	78482801	78482951	151	*	chr14-620	112.6	+	Distal Intergenic	14	78494825	78503971	9147	2	219181	ENSMUST00000227808.1	21020	ENSMUSG00000022016	Akap11	A kinase (PRKA) anchor protein 11
chr14	79225557	79225707	151	*	chr14-391	188.4	+	Promoter (1-2kb)	14	79212355	79223876	11522	2	105590	ENSMUST00000040802.4	-1681	ENSMUSG00000071262	Zfp957	zinc finger protein 957
chr14	79554425	79554575	151	*	chr14-3460	30.4	+	Intron (ENSMUST00000040131.12/13709, intron 2 of 8)	14	79587691	79635196	47506	1	67955	ENSMUST00000054908.9	-33116	ENSMUSG00000022024	Sugt1	SGT1, suppressor of G2 allele of SKP1 (S. cerevisiae)
chr14	79731595	79731745	151	*	chr14-3368	25.3	+	Promoter (6-7kb)	14	79738431	79738528	98	1	791080	ENSMUST00000103254.1	-6686	ENSMUSG00000076453	Mir759	microRNA 759
chr14	86198952	86199102	151	*	chr14-3461	29.7	+	Distal Intergenic	14	86245970	86262042	16073	1	75155	ENSMUST00000227144.1	-46868	ENSMUSG00000115271	4930529K09Rik	RIKEN cDNA 4930529K09 gene
chr14	87171643	87171793	151	*	chr14-4940	22.9	+	Distal Intergenic	14	86965451	87141235	175785	2	56419	ENSMUST00000228000.1	-30408	ENSMUSG00000022021	Diaph3	diaphanous related formin 3
chr14	88469522	88469672	151	*	chr14-1295	60.8	+	Promoter (1-2kb)	14	88466857	88471346	4490	2	219257	ENSMUST00000192557.1	1674	ENSMUSG00000050505	Pcdh20	protocadherin 20
chr14	89639405	89639555	151	*	chr14-2399	32.2	+	Distal Intergenic	14	90126891	90269760	142870	1	74967	ENSMUST00000227263.1	-487336	ENSMUSG00000115001	4930474H20Rik	RIKEN cDNA 4930474H20 gene
chr14	92168535	92168685	151	*	chr14-4728	24	+	Distal Intergenic	14	93173729	93885748	712020	2	211712	ENSMUST00000194129.1	1717063	ENSMUSG00000055421	Pcdh9	protocadherin 9
chr14	93499154	93499304	151	*	chr14-3411	27.1	+	Intron (ENSMUST00000195826.5/211712, intron 3 of 4)	14	93173729	93885748	712020	2	211712	ENSMUST00000194129.1	386444	ENSMUSG00000055421	Pcdh9	protocadherin 9
chr14	93738838	93738988	151	*	chr14-4331	24.7	+	Intron (ENSMUST00000195826.5/211712, intron 2 of 4)	14	93173729	93885748	712020	2	211712	ENSMUST00000194129.1	146760	ENSMUSG00000055421	Pcdh9	protocadherin 9
chr14	99030266	99030416	151	*	chr14-3223	28	+	Distal Intergenic	14	99036269	99045952	9684	2	76789	ENSMUST00000227197.1	15536	ENSMUSG00000033186	Mzt1	mitotic spindle organizing protein 1
chr14	99467819	99467969	151	*	chr14-7069	16.7	+	Distal Intergenic	14	99299154	99305326	6173	1	12224	ENSMUST00000226784.1	168665	ENSMUSG00000005148	Klf5	Kruppel-like factor 5
chr14	100013573	100013723	151	*	chr14-5171	21.6	+	Intron (ENSMUST00000228216.1/16597, intron 4 of 7)	14	99900201	99943708	43508	2	16597	ENSMUST00000226205.1	-69865	ENSMUSG00000072294	Klf12	Kruppel-like factor 12
chr14	103778151	103778301	151	*	chr14-5177	22.9	+	Distal Intergenic	14	103814728	103843695	28968	2	13618	ENSMUST00000227824.1	65394	ENSMUSG00000022122	Ednrb	endothelin receptor type B
chr14	105922582	105922732	151	*	chr14-2494	36.6	+	Distal Intergenic	14	105891947	105896819	4873	2	24064	ENSMUST00000022709.5	-25763	ENSMUSG00000022114	Spry2	sprouty RTK signaling antagonist 2
chr14	106331395	106331545	151	*	chr14-2064	33.1	+	Distal Intergenic	14	106443211	106486492	43282	2	73631	ENSMUST00000186643.1	154947	ENSMUSG00000099794	1700128A07Rik	RIKEN cDNA 1700128A07 gene
chr14	115448122	115448272	151	*	chr14-1705	39.9	+	Intron (ENSMUST00000176912.7/103978, intron 5 of 7)	14	115396551	115409552	13002	2	75088	ENSMUST00000176582.1	-38570	ENSMUSG00000093551	4930505G20Rik	RIKEN cDNA 4930505G20 gene
chr14	115819135	115819285	151	*	chr14-5448	18.3	+	Intron (ENSMUST00000176912.7/103978, intron 7 of 7)	14	115396551	115409552	13002	2	75088	ENSMUST00000176582.1	-409583	ENSMUSG00000093551	4930505G20Rik	RIKEN cDNA 4930505G20 gene
chr14	117727108	117727258	151	*	chr14-5316	18.1	+	Intron (ENSMUST00000088483.9/23888, intron 5 of 9)	14	117953743	117953847	105	2	102465148	ENSMUST00000183564.1	226589	ENSMUSG00000098648	Mir6239	microRNA 6239
chr14	117892245	117892395	151	*	chr14-4255	22	+	Exon (ENSMUST00000125435.1/23888, exon 7 of 10)	14	117953743	117953847	105	2	102465148	ENSMUST00000183564.1	61452	ENSMUSG00000098648	Mir6239	microRNA 6239
chr14	118080868	118081018	151	*	chr14-2400	36.1	+	Distal Intergenic	14	118024776	118052244	27469	2	13190	ENSMUST00000228548.1	-28624	ENSMUSG00000022129	Dct	dopachrome tautomerase
chr14	118796334	118796484	151	*	chr14-2128	43	+	Intron (ENSMUST00000047761.12/58187, intron 1 of 4)	14	118787918	118874525	86608	1	58187	ENSMUST00000071546.13	8416	ENSMUSG00000022132	Cldn10	claudin 10
chr14	120947238	120947388	151	*	chr14-1348	60.6	+	3' UTR	14	120915847	120947418	31572	1	70572	ENSMUST00000228277.1	31391	ENSMUSG00000030662	Ipo5	importin 5
chr14	121653935	121654085	151	*	chr14-2065	44.3	+	Intron (ENSMUST00000212376.2/105445, intron 7 of 54)	14	121542146	121698417	156272	2	105445	ENSMUST00000040700.8	44332	ENSMUSG00000025558	Dock9	dedicator of cytokinesis 9
chr14	121753076	121753226	151	*	chr14-2914	26.7	+	Intron (ENSMUST00000100299.10/105445, intron 1 of 52)	14	121542046	121738861	196816	2	105445	ENSMUST00000212376.2	-14215	ENSMUSG00000025558	Dock9	dedicator of cytokinesis 9
chr14	121930849	121930999	151	*	chr14-2174	46.5	+	Intron (ENSMUST00000039803.6/68889, intron 4 of 8)	14	121916203	121994450	78248	1	68889	ENSMUST00000227684.1	14646	ENSMUSG00000041765	Ubac2	ubiquitin associated domain containing 2
chr14	121939705	121939855	151	*	chr14-1133	65.2	+	Promoter (6-7kb)	14	121946314	122008907	62594	1	68889	ENSMUST00000227936.1	-6459	ENSMUSG00000041765	Ubac2	ubiquitin associated domain containing 2
chr14	124801673	124801823	151	*	chr14-213	510.5	+	Distal Intergenic	14	123977907	124677127	699221	2	14169	ENSMUST00000095529.9	-124546	ENSMUSG00000025551	Fgf14	fibroblast growth factor 14
chr15	3558629	3558779	151	*	chr15-4140	26.9	+	Intron (ENSMUST00000069451.10/14600, intron 1 of 10)	15	3319009	3581842	262834	2	14600	ENSMUST00000161561.7	23063	ENSMUSG00000055737	Ghr	growth hormone receptor
chr15	5236640	5236790	151	*	chr15-1563	50.2	+	Intron (ENSMUST00000133966.1/19219, intron 1 of 2)	15	5206661	5242710	36050	2	19219	ENSMUST00000133966.1	5920	ENSMUSG00000039942	Ptger4	prostaglandin E receptor 4 (subtype EP4)
chr15	6742762	6742912	151	*	chr15-671	128.9	+	Intron (ENSMUST00000228918.1/78757, intron 3 of 9)	15	6708383	6800401	92019	1	78757	ENSMUST00000061656.7	34379	ENSMUSG00000050310	Rictor	RPTOR independent companion of MTOR, complex 2
chr15	7295376	7295526	151	*	chr15-6374	18.7	+	Intron (ENSMUST00000058593.9/268780, intron 5 of 21)	15	7253511	7254768	1258	2	268780	ENSMUST00000162105.1	-40608	ENSMUSG00000042961	Egflam	EGF-like, fibronectin type III and laminin G domains
chr15	8005664	8005814	151	*	chr15-5256	23.4	+	Intron (ENSMUST00000045766.7/545085, intron 9 of 17)	15	7873062	8099191	226130	2	545085	ENSMUST00000045766.7	93377	ENSMUSG00000039828	Wdr70	WD repeat domain 70
chr15	8734029	8734179	151	*	chr15-2478	44.1	+	Distal Intergenic	15	8634124	8710764	76641	2	20512	ENSMUST00000005493.13	-23265	ENSMUSG00000005360	Slc1a3	solute carrier family 1 (glial high affinity glutamate transporter), member 3
chr15	8748829	8748979	151	*	chr15-6376	19.4	+	Distal Intergenic	15	8634124	8710764	76641	2	20512	ENSMUST00000005493.13	-38065	ENSMUSG00000005360	Slc1a3	solute carrier family 1 (glial high affinity glutamate transporter), member 3
chr15	8802221	8802371	151	*	chr15-1921	53.8	+	Distal Intergenic	15	8634124	8710764	76641	2	20512	ENSMUST00000005493.13	-91457	ENSMUSG00000005360	Slc1a3	solute carrier family 1 (glial high affinity glutamate transporter), member 3
chr15	9231075	9231225	151	*	chr15-4429	20.9	+	Distal Intergenic	15	9276888	9310512	33625	1	105887	ENSMUST00000175695.8	-45663	ENSMUSG00000072664	Ugt3a1	UDP glycosyltransferases 3 family, polypeptide A1
chr15	9864924	9865074	151	*	chr15-7899	17.4	+	Distal Intergenic	15	9661546	9748868	87323	2	320277	ENSMUST00000041840.13	-116056	ENSMUSG00000072663	Spef2	sperm flagellar 2
chr15	11590668	11590818	151	*	chr15-2214	37.5	+	Distal Intergenic	15	11382301	11399665	17365	2	110960	ENSMUST00000022849.6	-191003	ENSMUSG00000022241	Tars	threonyl-tRNA synthetase
chr15	11745097	11745247	151	*	chr15-1400	77.1	+	Distal Intergenic	15	11842260	11890988	48729	2	18162	ENSMUST00000226139.1	145741	ENSMUSG00000022206	Npr3	natriuretic peptide receptor 3
chr15	12341396	12341546	151	*	chr15-3627	30.4	+	Intron (ENSMUST00000228301.1/66629, intron 2 of 3)	15	12321635	12351591	29957	1	66629	ENSMUST00000228671.1	19761	ENSMUSG00000022200	Golph3	golgi phosphoprotein 3
chr15	12543824	12543974	151	*	chr15-2769	37.9	+	Intron (ENSMUST00000075317.11/68070, intron 1 of 23)	15	12407282	12549278	141997	2	68070	ENSMUST00000190929.1	5304	ENSMUSG00000022197	Pdzd2	PDZ domain containing 2
chr15	13273639	13273789	151	*	chr15-3628	24.7	+	Distal Intergenic	15	13059251	13173675	114425	2	12563	ENSMUST00000226917.1	-99964	ENSMUSG00000039385	Cdh6	cadherin 6
chr15	13384944	13385094	151	*	chr15-1282	76.2	+	Distal Intergenic	15	13059251	13173675	114425	2	12563	ENSMUST00000226917.1	-211269	ENSMUSG00000039385	Cdh6	cadherin 6
chr15	20605881	20606031	151	*	chr15-2100	44.5	+	Intron (ENSMUST00000227439.1/ENSMUST00000227439.1, intron 1 of 1)	15	20665214	20666750	1537	2	64833	ENSMUST00000052910.5	60719	ENSMUSG00000047565	Acot10	acyl-CoA thioesterase 10
chr15	20812973	20813123	151	*	chr15-3580	27.1	+	Intron (ENSMUST00000228652.1/ENSMUST00000228652.1, intron 1 of 3)	15	20665214	20666750	1537	2	64833	ENSMUST00000052910.5	-146223	ENSMUSG00000047565	Acot10	acyl-CoA thioesterase 10
chr15	21656440	21656590	151	*	chr15-1540	50.2	+	Distal Intergenic	15	21111452	21589530	478079	1	215654	ENSMUST00000075132.7	544988	ENSMUSG00000040452	Cdh12	cadherin 12
chr15	22898342	22898492	151	*	chr15-6185	19.4	+	Intron (ENSMUST00000163361.7/320865, intron 1 of 6)	15	23036455	23175141	138687	1	320865	ENSMUST00000170626.1	-137963	ENSMUSG00000040420	Cdh18	cadherin 18
chr15	25369687	25369837	151	*	chr15-2976	32.6	+	Intron (ENSMUST00000058845.8/70350, intron 1 of 1)	15	25364857	25413698	48842	2	70350	ENSMUST00000228597.1	43861	ENSMUSG00000045763	Basp1	brain abundant, membrane attached signal protein 1
chr15	26718023	26718173	151	*	chr15-3189	34.2	+	Intron (ENSMUST00000059204.10/448987, intron 2 of 3)	15	26787619	26895518	107900	2	448987	ENSMUST00000226377.1	177345	ENSMUSG00000043556	Fbxl7	F-box and leucine-rich repeat protein 7
chr15	27414969	27415119	151	*	chr15-2699	34.2	+	Distal Intergenic	15	27466677	27594909	128233	1	11732	ENSMUST00000022875.6	-51558	ENSMUSG00000022265	Ank	progressive ankylosis
chr15	27780087	27780237	151	*	chr15-942	94.1	+	Intron (ENSMUST00000090247.6/223435, intron 34 of 56)	15	27773888	27788638	14751	2	223435	ENSMUST00000226287.1	8401	ENSMUSG00000022263	Trio	triple functional domain (PTPRF interacting)
chr15	30447925	30448075	151	*	chr15-5505	18.3	+	Promoter (9-10kb)	15	30457673	30480904	23232	1	18163	ENSMUST00000228695.1	-9598	ENSMUSG00000022240	Ctnnd2	catenin (cadherin associated protein), delta 2
chr15	31315760	31315910	151	*	chr15-786	100.7	+	Promoter (7-8kb)	15	31297567	31308194	10628	2	67434	ENSMUST00000227867.1	-7566	ENSMUSG00000022237	Ankrd33b	ankyrin repeat domain 33B
chr15	31375278	31375428	151	*	chr15-1742	56.2	+	Promoter (7-8kb)	15	31294095	31367726	73632	2	67434	ENSMUST00000044324.8	-7552	ENSMUSG00000022237	Ankrd33b	ankyrin repeat domain 33B
chr15	32944150	32944300	151	*	chr15-1372	69	+	Intron (ENSMUST00000022871.6/15529, intron 1 of 4)	15	32920723	33034935	114213	1	15529	ENSMUST00000022871.6	23427	ENSMUSG00000022261	Sdc2	syndecan 2
chr15	33666823	33666973	151	*	chr15-1829	56	+	Distal Intergenic	15	33593881	33653436	59556	2	75880	ENSMUST00000228272.1	-13387	ENSMUSG00000115779	4930592A05Rik	RIKEN cDNA 4930592A05 gene
chr15	34212632	34212782	151	*	chr15-4914	24.7	+	Distal Intergenic	15	34238028	34284302	46275	1	114128	ENSMUST00000022867.4	-25246	ENSMUSG00000022257	Laptm4b	lysosomal-associated protein transmembrane 4B
chr15	34671644	34671794	151	*	chr15-2197	50.2	+	Promoter (3-4kb)	15	34675073	34679204	4132	1	71637	ENSMUST00000228853.1	-3279	ENSMUSG00000115526	4930413F20Rik	RIKEN cDNA 4930413F20 gene
chr15	35201574	35201724	151	*	chr15-3191	29.3	+	Intron (ENSMUST00000228112.1/ENSMUST00000228112.1, intron 1 of 4)	15	34875496	35178921	303426	2	56274	ENSMUST00000226555.1	-22653	ENSMUSG00000022329	Stk3	serine/threonine kinase 3
chr15	36042002	36042152	151	*	chr15-1955	54.4	+	Promoter (1-2kb)	15	36009570	36040679	31110	2	626596	ENSMUST00000173018.7	-1323	ENSMUSG00000037627	Rgs22	regulator of G-protein signalling 22
chr15	37926049	37926199	151	*	chr15-5267	21.4	+	3' UTR	15	37945048	37955138	10091	2	382985	ENSMUST00000127362.1	28939	ENSMUSG00000022292	Rrm2b	ribonucleotide reductase M2 B (TP53 inducible)
chr15	38332587	38332737	151	*	chr15-1657	67.4	+	Intron (ENSMUST00000227097.1/ENSMUST00000227097.1, intron 1 of 2)	15	38299874	38300706	833	2	21847	ENSMUST00000228416.1	-31881	ENSMUSG00000037465	Klf10	Kruppel-like factor 10
chr15	40017136	40017286	151	*	chr15-1805	57.5	+	Distal Intergenic	15	40045191	40128982	83792	1	102636079	ENSMUST00000227360.1	-27905	ENSMUSG00000115142	Gm33251	predicted gene, 33251
chr15	40395233	40395383	151	*	chr15-8630	17.4	+	Distal Intergenic	15	40511322	40527277	15956	2	432945	ENSMUST00000070382.4	131894	ENSMUSG00000056332	Gm16294	predicted gene 16294
chr15	40824424	40824574	151	*	chr15-1440	66.8	+	Intron (ENSMUST00000229777.1/22762, intron 3 of 3)	15	40664990	41104586	439597	1	22762	ENSMUST00000230319.1	159434	ENSMUSG00000022306	Zfpm2	zinc finger protein, multitype 2
chr15	40849698	40849848	151	*	chr15-4158	22	+	Intron (ENSMUST00000229777.1/22762, intron 3 of 3)	15	40664990	41104586	439597	1	22762	ENSMUST00000230319.1	184708	ENSMUSG00000022306	Zfpm2	zinc finger protein, multitype 2
chr15	40850621	40850771	151	*	chr15-5669	19.8	+	Intron (ENSMUST00000229777.1/22762, intron 3 of 3)	15	40664990	41104586	439597	1	22762	ENSMUST00000230319.1	185631	ENSMUSG00000022306	Zfpm2	zinc finger protein, multitype 2
chr15	40979061	40979211	151	*	chr15-6214	18.7	+	Intron (ENSMUST00000053467.5/22762, intron 5 of 7)	15	41173487	41173868	382	1	100418302	ENSMUST00000060066.5	-194276	NA	4930555K19Rik	leucine rich repeat and sterile alpha motif containing 1 pseudogene
chr15	41095116	41095266	151	*	chr15-6025	21.2	+	Intron (ENSMUST00000053467.5/22762, intron 5 of 7)	15	41173487	41173868	382	1	100418302	ENSMUST00000060066.5	-78221	NA	4930555K19Rik	leucine rich repeat and sterile alpha motif containing 1 pseudogene
chr15	42056761	42056911	151	*	chr15-4826	22.7	+	Exon (ENSMUST00000229653.1/ENSMUST00000229653.1, exon 3 of 3)	15	41864076	41869720	5645	2	223513	ENSMUST00000054742.6	-187041	ENSMUSG00000042895	Abra	actin-binding Rho activating protein
chr15	42481752	42481902	151	*	chr15-2186	38.1	+	Intron (ENSMUST00000022921.6/11600, intron 4 of 8)	15	42633306	42676749	43444	2	11600	ENSMUST00000227738.1	194847	ENSMUSG00000022309	Angpt1	angiopoietin 1
chr15	43047264	43047414	151	*	chr15-3792	30	+	Intron (ENSMUST00000226810.1/239405, intron 5 of 5)	15	43020797	43170818	150022	2	239405	ENSMUST00000063492.7	123404	ENSMUSG00000051920	Rspo2	R-spondin 2
chr15	43614417	43614567	151	*	chr15-3793	27.3	+	Distal Intergenic	15	43477241	43493632	16392	1	66736	ENSMUST00000228864.1	137176	ENSMUSG00000022337	Emc2	ER membrane protein complex subunit 2
chr15	50871809	50871959	151	*	chr15-3257	27.5	+	Intron (ENSMUST00000165201.8/83925, intron 1 of 5)	15	50660435	50882806	222372	2	83925	ENSMUST00000184885.7	10847	ENSMUSG00000038679	Trps1	transcriptional repressor GATA binding 1
chr15	52928486	52928636	151	*	chr15-6626	19.4	+	Distal Intergenic	15	53089931	53107868	17938	2	14042	ENSMUST00000140798.1	179232	ENSMUSG00000061731	Ext1	exostoses (multiple) 1
chr15	53100742	53100892	151	*	chr15-2249	43.4	+	Intron (ENSMUST00000077273.8/14042, intron 4 of 10)	15	53089931	53107868	17938	2	14042	ENSMUST00000140798.1	6976	ENSMUSG00000061731	Ext1	exostoses (multiple) 1
chr15	53160626	53160776	151	*	chr15-2821	32.6	+	Intron (ENSMUST00000077273.8/14042, intron 1 of 10)	15	53083146	53196255	113110	2	14042	ENSMUST00000110244.1	35479	ENSMUSG00000061731	Ext1	exostoses (multiple) 1
chr15	54900891	54901041	151	*	chr15-3409	24.9	+	Intron (ENSMUST00000041591.15/18606, intron 5 of 24)	15	54899276	54914718	15443	2	18606	ENSMUST00000227057.1	13677	ENSMUSG00000022425	Enpp2	ectonucleotide pyrophosphatase/phosphodiesterase 2
chr15	55315847	55315997	151	*	chr15-2756	38.6	+	Intron (ENSMUST00000023053.11/ENSMUST00000023053.11, intron 1 of 47)	15	55307919	55520203	212285	1	12818	ENSMUST00000110221.9	7928	ENSMUSG00000022371	Col14a1	collagen, type XIV, alpha 1
chr15	55593509	55593659	151	*	chr15-2959	35.7	+	Intron (ENSMUST00000022998.13/105837, intron 13 of 21)	15	55576780	55626422	49643	1	105837	ENSMUST00000169667.1	16729	ENSMUSG00000022369	Mtbp	Mdm2, transformed 3T3 cell double minute p53 binding protein
chr15	55782536	55782686	151	*	chr15-2500	38.3	+	Intron (ENSMUST00000039769.12/20649, intron 2 of 6)	15	55791938	55906310	114373	2	20649	ENSMUST00000140574.1	123624	ENSMUSG00000060429	Sntb1	syntrophin, basic 1
chr15	55864485	55864635	151	*	chr15-6409	22.9	+	Intron (ENSMUST00000039769.12/20649, intron 1 of 6)	15	55791938	55906310	114373	2	20649	ENSMUST00000140574.1	41675	ENSMUSG00000060429	Sntb1	syntrophin, basic 1
chr15	56066274	56066424	151	*	chr15-2036	41.2	+	Distal Intergenic	15	55636388	55906949	270562	2	20649	ENSMUST00000039769.12	-159325	ENSMUSG00000060429	Sntb1	syntrophin, basic 1
chr15	57508619	57508769	151	*	chr15-1249	69.6	+	Distal Intergenic	15	57243771	57477625	233855	2	210463	ENSMUST00000110196.7	-30994	ENSMUSG00000022366	Slc22a22	solute carrier family 22 (organic cation transporter), member 22
chr15	57864551	57864701	151	*	chr15-405	364	+	Distal Intergenic	15	57871663	57890394	18732	2	67819	ENSMUST00000226911.1	25693	ENSMUSG00000022365	Derl1	Der1-like domain family, member 1
chr15	58451481	58451631	151	*	chr15-6629	18.1	+	Intron (ENSMUST00000037270.4/210998, intron 22 of 23)	15	58442733	58449978	7246	1	210998	ENSMUST00000228576.1	8748	ENSMUSG00000037119	Fam91a1	family with sequence similarity 91, member A1
chr15	58882337	58882487	151	*	chr15-4308	22.3	+	Promoter (6-7kb)	15	58889229	58902390	13162	1	75841	ENSMUST00000036904.6	-6742	ENSMUSG00000037075	Rnf139	ring finger protein 139
chr15	58927726	58927876	151	*	chr15-3260	32.4	+	Exon (ENSMUST00000226141.1/ENSMUST00000226141.1, exon 2 of 2)	15	58926480	58933706	7227	2	69694	ENSMUST00000226931.1	5830	ENSMUSG00000050891	Tatdn1	TatD DNase domain containing 1
chr15	59154914	59155064	151	*	chr15-2732	37.5	+	Distal Intergenic	15	59052748	59082005	29258	2	211401	ENSMUST00000228655.1	-72909	ENSMUSG00000022353	Mtss1	MTSS I-BAR domain containing 1
chr15	59291599	59291749	151	*	chr15-1833	49.1	+	Exon (ENSMUST00000227185.1/ENSMUST00000227185.1, exon 4 of 4)	15	59306948	59312013	5066	1	100416830	ENSMUST00000183674.1	-15199	ENSMUSG00000098528	Zfp572	zinc finger protein 572
chr15	59429880	59430030	151	*	chr15-6229	20.9	+	Intron (ENSMUST00000168722.2/68501, intron 3 of 4)	15	59374287	59601684	227398	1	68501	ENSMUST00000079703.10	55593	ENSMUSG00000059586	Nsmce2	NSE2/MMS21 homolog, SMC5-SMC6 complex SUMO ligase
chr15	59480678	59480828	151	*	chr15-1542	61.7	+	Intron (ENSMUST00000168722.2/68501, intron 4 of 4)	15	59374287	59601684	227398	1	68501	ENSMUST00000079703.10	106391	ENSMUSG00000059586	Nsmce2	NSE2/MMS21 homolog, SMC5-SMC6 complex SUMO ligase
chr15	59547677	59547827	151	*	chr15-2286	39.7	+	Intron (ENSMUST00000227173.1/68501, intron 5 of 7)	15	59648350	59657099	8750	1	211770	ENSMUST00000067543.7	-100523	ENSMUSG00000032501	Trib1	tribbles pseudokinase 1
chr15	59975459	59975609	151	*	chr15-1218	84.6	+	Distal Intergenic	15	60014866	60016613	1748	2	71088	ENSMUST00000096421.3	41004	ENSMUSG00000071749	4933412E24Rik	RIKEN cDNA 4933412E24 gene
chr15	63066108	63066258	151	*	chr15-773	126.7	+	Distal Intergenic	15	63414400	63479608	65209	2	432958	ENSMUST00000226699.1	413350	ENSMUSG00000115520	Gm20740	predicted gene, 20740
chr15	63163603	63163753	151	*	chr15-7109	21.2	+	Distal Intergenic	15	63414400	63479608	65209	2	432958	ENSMUST00000226699.1	315855	ENSMUSG00000115520	Gm20740	predicted gene, 20740
chr15	64174612	64174762	151	*	chr15-2461	37.2	+	Intron (ENSMUST00000177371.7/13196, intron 3 of 27)	15	64158939	64208491	49553	2	13196	ENSMUST00000176358.1	33729	ENSMUSG00000022377	Asap1	ArfGAP with SH3 domain, ankyrin repeat and PH domain1
chr15	66731365	66731515	151	*	chr15-1549	68.5	+	Promoter (4-5kb)	15	66736250	66850721	114472	1	21819	ENSMUST00000172153.1	-4735	ENSMUSG00000053469	Tg	thyroglobulin
chr15	66932511	66932661	151	*	chr15-3129	33.5	+	Promoter (1-2kb)	15	66930866	66934469	3604	2	17988	ENSMUST00000165966.1	1808	ENSMUSG00000005125	Ndrg1	N-myc downstream regulated gene 1
chr15	70600818	70600968	151	*	chr15-4545	22.3	+	Distal Intergenic	15	70011623	70077841	66219	1	100503580	ENSMUST00000230802.1	589195	ENSMUSG00000116483	Gm19782	predicted gene, 19782
chr15	73224748	73224898	151	*	chr15-2339	41.4	+	Intron (ENSMUST00000226988.2/14083, intron 27 of 33)	15	73205883	73209491	3609	2	14083	ENSMUST00000226454.1	-15257	ENSMUSG00000022607	Ptk2	PTK2 protein tyrosine kinase 2
chr15	73680094	73680244	151	*	chr15-936	88.6	+	Distal Intergenic	15	73694604	73707505	12902	2	239530	ENSMUST00000064166.4	27261	ENSMUSG00000045281	Gpr20	G protein-coupled receptor 20
chr15	76140070	76140220	151	*	chr15-2710	40.5	+	Distal Intergenic	15	76119517	76126596	7080	2	271278	ENSMUST00000146157.7	-13474	ENSMUSG00000044361	BC024139	cDNA sequence BC024139
chr15	77277508	77277658	151	*	chr15-2891	35.3	+	Intron (ENSMUST00000171751.9/93686, intron 1 of 13)	15	77083802	77306605	222804	2	93686	ENSMUST00000048145.12	28947	ENSMUSG00000033565	Rbfox2	RNA binding protein, fox-1 homolog (C. elegans) 2
chr15	77593662	77593812	151	*	chr15-1883	49.6	+	Promoter (2-3kb)	15	77583819	77596125	12307	2	328561	ENSMUST00000089465.5	2313	ENSMUSG00000050014	Apol10b	apolipoprotein L 10B
chr15	80306247	80306397	151	*	chr15-2169	41.2	+	Intron (ENSMUST00000160424.7/239556, intron 2 of 36)	15	80287534	80395747	108214	1	239556	ENSMUST00000162155.7	18713	ENSMUSG00000022416	Cacna1i	calcium channel, voltage-dependent, alpha 1I subunit
chr15	80680498	80680648	151	*	chr15-1723	56.2	+	Intron (ENSMUST00000023044.6/213956, intron 1 of 4)	15	80671847	80700425	28579	1	213956	ENSMUST00000023044.6	8651	ENSMUSG00000022408	Fam83f	family with sequence similarity 83, member F
chr15	80761078	80761228	151	*	chr15-3017	33.5	+	Intron (ENSMUST00000067689.8/213988, intron 3 of 24)	15	80798642	80881488	82847	1	213988	ENSMUST00000226857.1	-37414	ENSMUSG00000047888	Tnrc6b	trinucleotide repeat containing 6b
chr15	80850093	80850243	151	*	chr15-3106	36.8	+	Intron (ENSMUST00000067689.8/213988, intron 4 of 24)	15	80880698	80930008	49311	1	213988	ENSMUST00000228124.1	-30455	ENSMUSG00000047888	Tnrc6b	trinucleotide repeat containing 6b
chr15	83410470	83410620	151	*	chr15-1286	72.3	+	Intron (ENSMUST00000171436.7/23970, intron 1 of 10)	15	83388550	83423790	35241	2	23970	ENSMUST00000230816.1	13170	ENSMUSG00000016664	Pacsin2	protein kinase C and casein kinase substrate in neurons 2
chr15	87715439	87715589	151	*	chr15-501	184.4	+	Intron (ENSMUST00000230414.1/106014, intron 2 of 3)	15	87795850	87795943	94	2	102465209	ENSMUST00000183709.1	80354	ENSMUSG00000098938	Mir6393	microRNA 6393
chr15	88999250	88999400	151	*	chr15-1878	45.8	+	Intron (ENSMUST00000146993.7/83456, intron 9 of 26)	15	88982994	89055152	72159	1	83456	ENSMUST00000015509.10	16256	ENSMUSG00000015365	Mov10l1	Moloney leukemia virus 10-like 1
chr15	89015355	89015505	151	*	chr15-2584	40.8	+	Promoter (4-5kb)	15	89020421	89023621	3201	1	83456	ENSMUST00000148198.2	-4916	ENSMUSG00000015365	Mov10l1	Moloney leukemia virus 10-like 1
chr15	91028617	91028767	151	*	chr15-5771	24.5	+	Intron (ENSMUST00000100304.10/16564, intron 1 of 36)	15	90933282	91049818	116537	2	16564	ENSMUST00000109287.3	21051	ENSMUSG00000022629	Kif21a	kinesin family member 21A
chr15	91338452	91338602	151	*	chr15-4783	20.9	+	Intron (ENSMUST00000109283.1/239606, intron 6 of 9)	15	91396832	91412217	15386	2	239606	ENSMUST00000156971.1	73615	ENSMUSG00000036298	Slc2a13	solute carrier family 2 (facilitated glucose transporter), member 13
chr15	92714017	92714167	151	*	chr15-4584	26.9	+	Intron (ENSMUST00000169942.9/239618, intron 5 of 9)	15	92743643	92746699	3057	1	239618	ENSMUST00000229577.1	-29476	ENSMUSG00000036218	Pdzrn4	PDZ domain containing RING finger 4
chr15	93474365	93474515	151	*	chr15-2027	51.3	+	Intron (ENSMUST00000109256.10/223828, intron 7 of 7)	15	93432945	93445015	12071	1	223828	ENSMUST00000229721.1	41420	ENSMUSG00000036167	Pphln1	periphilin 1
chr15	93530474	93530624	151	*	chr15-1726	59.3	+	Intron (ENSMUST00000048982.10/106042, intron 1 of 7)	15	93499114	93519523	20410	2	106042	ENSMUST00000109255.2	-10951	ENSMUSG00000036158	Prickle1	prickle planar cell polarity protein 1
chr15	93575984	93576134	151	*	chr15-1229	71.4	+	Intron (ENSMUST00000048982.10/106042, intron 1 of 7)	15	93499114	93595891	96778	2	106042	ENSMUST00000048982.10	19757	ENSMUSG00000036158	Prickle1	prickle planar cell polarity protein 1
chr15	93824963	93825113	151	*	chr15-3137	34.8	+	Exon (ENSMUST00000229905.1/ENSMUST00000229905.1, exon 1 of 2)	15	93904856	93927111	22256	2	77248	ENSMUST00000230109.1	101998	ENSMUSG00000116360	9430014N10Rik	RIKEN cDNA 9430014N10 gene
chr15	94025643	94025793	151	*	chr15-2363	42.5	+	Distal Intergenic	15	93904856	93927111	22256	2	77248	ENSMUST00000230109.1	-98532	ENSMUSG00000116360	9430014N10Rik	RIKEN cDNA 9430014N10 gene
chr15	94520646	94520796	151	*	chr15-3393	24.7	+	Downstream (1-2kb)	15	94540735	94543486	2752	2	78895	ENSMUST00000134061.1	22690	ENSMUSG00000033356	Pus7l	pseudouridylate synthase 7-like
chr15	95136314	95136464	151	*	chr15-4502	26.9	+	Intron (ENSMUST00000229933.1/54003, intron 20 of 20)	15	95097616	95149318	51703	2	100043315	ENSMUST00000185302.1	12854	ENSMUSG00000100603	LOC100043315	uncharacterized LOC100043315
chr15	95757281	95757431	151	*	chr15-3479	28.2	+	Promoter (5-6kb)	15	95747247	95751591	4345	2	629300	ENSMUST00000226312.1	-5690	ENSMUSG00000115699	Gm6961	predicted gene 6961
chr15	95871780	95871930	151	*	chr15-1016	98.3	+	Intron (ENSMUST00000071874.7/105722, intron 2 of 19)	15	95824458	95830072	5615	2	102634389	ENSMUST00000168960.2	-41708	ENSMUSG00000078648	LOC102634389	uncharacterized LOC102634389
chr15	95961061	95961211	151	*	chr15-1687	61.7	+	Intron (ENSMUST00000071874.7/105722, intron 16 of 19)	15	95938594	95944128	5535	1	105722	ENSMUST00000226761.1	22467	ENSMUSG00000064210	Ano6	anoctamin 6
chr15	96135262	96135412	151	*	chr15-2162	45	+	Exon (ENSMUST00000180852.1/70040, exon 7 of 7)	15	96073338	96079553	6216	2	402773	ENSMUST00000140253.1	-55709	ENSMUSG00000078925	D030018L15Rik	nuclear receptor coactivator 2 pseudogene
chr15	96408861	96409011	151	*	chr15-3394	33.1	+	Downstream (2-3kb)	15	96411699	96418692	6994	2	72193	ENSMUST00000228072.1	9681	ENSMUSG00000033228	Scaf11	SR-related CTD-associated factor 11
chr15	96632815	96632965	151	*	chr15-1437	61.5	+	Intron (ENSMUST00000088454.12/105727, intron 1 of 15)	15	96575987	96641962	65976	2	105727	ENSMUST00000100262.3	8997	ENSMUSG00000023169	Slc38a1	solute carrier family 38, member 1
chr15	97152506	97152656	151	*	chr15-3519	34.2	+	Distal Intergenic	15	97165958	97167222	1265	2	102635594	ENSMUST00000229491.1	14566	ENSMUSG00000116295	Gm32885	predicted gene, 32885
chr15	98027160	98027310	151	*	chr15-1420	67.9	+	Distal Intergenic	15	98042886	98048975	6090	2	223870	ENSMUST00000180461.1	21665	ENSMUSG00000033075	Senp1	SUMO1/sentrin specific peptidase 1
chr15	98060901	98061051	151	*	chr15-2108	46.7	+	Intron (ENSMUST00000044189.15/223870, intron 9 of 17)	15	98041232	98064237	23006	2	223870	ENSMUST00000181855.7	3186	ENSMUSG00000033075	Senp1	SUMO1/sentrin specific peptidase 1
chr15	99008839	99008989	151	*	chr15-1510	77.1	+	Distal Intergenic	15	99029891	99038110	8220	1	22146	ENSMUST00000058914.9	-20902	ENSMUSG00000043091	Tuba1c	tubulin, alpha 1C
chr15	99553935	99554085	151	*	chr15-3145	32.4	+	Distal Intergenic	15	99579055	99584547	5493	1	11827	ENSMUST00000023752.5	-24970	ENSMUSG00000023013	Aqp2	aquaporin 2
chr15	101056339	101056489	151	*	chr15-576	144.5	+	Promoter (1-2kb)	15	101050194	101054399	4206	2	668225	ENSMUST00000178140.1	-1940	ENSMUSG00000095440	Fignl2	fidgetin-like 2
chr15	101704169	101704319	151	*	chr15-2030	48.3	+	Downstream (2-3kb)	15	101707070	101712898	5829	2	110308	ENSMUST00000023709.6	8579	ENSMUSG00000061527	Krt5	keratin 5
chr15	103085944	103086094	151	*	chr15-2317	41.2	+	Distal Intergenic	15	103034395	103036852	2458	1	15423	ENSMUST00000100164.4	51549	ENSMUSG00000075394	Hoxc4	homeobox C4
chr15	103229026	103229176	151	*	chr15-5253	26.9	+	Intron (ENSMUST00000118152.7/12419, intron 1 of 4)	15	103191544	103239816	48273	2	12419	ENSMUST00000118152.7	10640	ENSMUSG00000009575	Cbx5	chromobox 5
chr15	103943555	103943685	131	*	chr15-2475	31.1	+	Distal Intergenic	15	103895855	103899312	3458	2	20770	ENSMUST00000037685.8	-44243	ENSMUSG00000036925	Mucl2	mucin-like 2
chr16	3114482	3114632	151	*	chr16-89	653.5	+	Distal Intergenic	16	3592398	3593339	942	1	258859	ENSMUST00000061541.1	-477766	ENSMUSG00000051003	Olfr161	olfactory receptor 161
chr16	5263197	5263347	151	*	chr16-1371	62.8	+	Promoter (7-8kb)	16	5244152	5255983	11832	2	70511	ENSMUST00000064635.11	-7214	ENSMUSG00000022544	Eef2kmt	eukaryotic elongation factor 2 lysine methyltransferase
chr16	5627221	5627371	151	*	chr16-2752	26.4	+	Distal Intergenic	16	5885355	7353045	1467691	1	268859	ENSMUST00000230658.1	-257984	ENSMUSG00000008658	Rbfox1	RNA binding protein, fox-1 homolog (C. elegans) 1
chr16	5700999	5701149	151	*	chr16-3434	21.4	+	Distal Intergenic	16	5885355	7353045	1467691	1	268859	ENSMUST00000230658.1	-184206	ENSMUSG00000008658	Rbfox1	RNA binding protein, fox-1 homolog (C. elegans) 1
chr16	5848784	5848934	151	*	chr16-1178	57.3	+	Distal Intergenic	16	5885355	7353045	1467691	1	268859	ENSMUST00000230658.1	-36421	ENSMUSG00000008658	Rbfox1	RNA binding protein, fox-1 homolog (C. elegans) 1
chr16	6096083	6096233	151	*	chr16-1648	46.1	+	Intron (ENSMUST00000230658.1/268859, intron 1 of 11)	16	5975585	5998496	22912	1	68238	ENSMUST00000190515.1	120498	ENSMUSG00000101481	1700123O21Rik	RIKEN cDNA 1700123O21 gene
chr16	10209977	10210127	151	*	chr16-1774	38.8	+	Promoter (2-3kb)	16	10212806	10251478	38673	1	75329	ENSMUST00000230872.1	-2679	ENSMUSG00000039200	Atf7ip2	activating transcription factor 7 interacting protein 2
chr16	12020472	12020622	151	*	chr16-1493	51.3	+	Intron (ENSMUST00000232469.1/72555, intron 2 of 2)	16	11984720	11995396	10677	1	72555	ENSMUST00000229804.1	35752	ENSMUSG00000022494	Shisa9	shisa family member 9
chr16	14827186	14827336	151	*	chr16-2948	25.8	+	Distal Intergenic	16	14906606	14938120	31515	1	66793	ENSMUST00000229825.1	-79270	ENSMUSG00000068617	Efcab1	EF-hand calcium binding domain 1
chr16	15984938	15985088	151	*	chr16-4111	21.4	+	Intron (ENSMUST00000040248.8/224008, intron 8 of 19)	16	15887286	15891031	3746	1	12609	ENSMUST00000096232.5	97652	ENSMUSG00000071637	Cebpd	CCAAT/enhancer binding protein (C/EBP), delta
chr16	16527326	16527476	151	*	chr16-1963	35.7	+	Promoter (<=1kb)	16	16422602	16527411	104810	2	224014	ENSMUST00000069284.13	0	ENSMUSG00000022788	Fgd4	FYVE, RhoGEF and PH domain containing 4
chr16	17625568	17625718	151	*	chr16-1702	37.9	+	Promoter (<=1kb)	16	17626511	17629179	2669	1	77626	ENSMUST00000232487.1	-793	ENSMUSG00000005899	Smpd4	sphingomyelin phosphodiesterase 4
chr16	19664141	19664291	151	*	chr16-6039	14.5	+	Intron (ENSMUST00000081880.6/239739, intron 5 of 5)	16	19624157	19625101	945	2	258960	ENSMUST00000079891.3	-39040	ENSMUSG00000060480	Olfr171	olfactory receptor 171
chr16	21445341	21445491	151	*	chr16-1047	71.2	+	Intron (ENSMUST00000096191.10/209018, intron 5 of 43)	16	21423272	21434973	11702	1	209018	ENSMUST00000139473.1	22069	ENSMUSG00000033653	Vps8	VPS8 CORVET complex subunit
chr16	21590946	21591096	151	*	chr16-1451	56	+	Intron (ENSMUST00000096192.11/209018, intron 43 of 45)	16	21602564	21644257	41694	1	209018	ENSMUST00000231224.1	-11468	ENSMUSG00000033653	Vps8	VPS8 CORVET complex subunit
chr16	22475920	22476070	151	*	chr16-2728	25.8	+	Intron (ENSMUST00000089925.9/110197, intron 24 of 24)	16	22511480	22517681	6202	1	78082	ENSMUST00000159309.1	-35410	ENSMUSG00000089874	9230117E06Rik	RIKEN cDNA 9230117E06 gene
chr16	22495896	22496046	151	*	chr16-1504	44.3	+	Intron (ENSMUST00000089925.9/110197, intron 22 of 24)	16	22511480	22517681	6202	1	78082	ENSMUST00000159309.1	-15434	ENSMUSG00000089874	9230117E06Rik	RIKEN cDNA 9230117E06 gene
chr16	23167192	23167342	151	*	chr16-2452	36.8	+	Promoter (7-8kb)	16	23175280	23204376	29097	1	105246089	ENSMUST00000232204.1	-7938	NA	C730014E05Rik	RIKEN cDNA C730014E05 gene
chr16	23989933	23990083	151	*	chr16-675	96.7	+	Promoter (1-2kb)	16	23965052	23988852	23801	2	12053	ENSMUST00000023151.5	-1081	ENSMUSG00000022508	Bcl6	B cell leukemia/lymphoma 6
chr16	25850019	25850169	151	*	chr16-5819	16.5	+	Intron (ENSMUST00000115308.8/22061, intron 4 of 10)	16	25801916	25892102	90187	1	22061	ENSMUST00000115306.7	48103	ENSMUSG00000022510	Trp63	transformation related protein 63
chr16	25967426	25967576	151	*	chr16-2621	24.9	+	Intron (ENSMUST00000039990.5/210530, intron 13 of 14)	16	25972282	25985174	12893	2	210530	ENSMUST00000160067.1	17598	ENSMUSG00000038168	P3h2	prolyl 3-hydroxylase 2
chr16	26049557	26049707	151	*	chr16-950	81.1	+	Intron (ENSMUST00000039990.5/210530, intron 1 of 14)	16	25997161	26014593	17433	2	210530	ENSMUST00000159161.1	-34964	ENSMUSG00000038168	P3h2	prolyl 3-hydroxylase 2
chr16	26211648	26211798	151	*	chr16-3450	24.5	+	Distal Intergenic	16	25959288	26105784	146497	2	210530	ENSMUST00000039990.5	-105864	ENSMUSG00000038168	P3h2	prolyl 3-hydroxylase 2
chr16	26615979	26616129	151	*	chr16-5372	22.3	+	Promoter (8-9kb)	16	26624156	26715068	90913	1	16180	ENSMUST00000174171.1	-8027	ENSMUSG00000022514	Il1rap	interleukin 1 receptor accessory protein
chr16	26800257	26800407	151	*	chr16-3451	22	+	Distal Intergenic	16	26729919	26755502	25584	2	100504628	ENSMUST00000173291.1	-44755	ENSMUSG00000092545	Gm20319	predicted gene, 20319
chr16	27523860	27524010	151	*	chr16-1471	57.1	+	Distal Intergenic	16	27389936	27438349	48414	1	67501	ENSMUST00000143823.1	133924	ENSMUSG00000038127	Ccdc50	coiled-coil domain containing 50
chr16	27556838	27556988	151	*	chr16-5012	21.4	+	Distal Intergenic	16	27389936	27438349	48414	1	67501	ENSMUST00000143823.1	166902	ENSMUSG00000038127	Ccdc50	coiled-coil domain containing 50
chr16	28862233	28862383	151	*	chr16-2568	31.5	+	Intron (ENSMUST00000100023.2/239796, intron 1 of 1)	16	28827739	28836367	8629	2	239796	ENSMUST00000232571.1	-25866	ENSMUSG00000051065	Mb21d2	Mab-21 domain containing 2
chr16	30829512	30829662	151	*	chr16-1353	44.7	+	Distal Intergenic	16	30599723	30602797	3075	1	224093	ENSMUST00000059078.3	229789	ENSMUSG00000046546	Fam43a	family with sequence similarity 43, member A
chr16	31166102	31166252	151	*	chr16-1796	44.5	+	Intron (ENSMUST00000230698.1/78618, intron 1 of 22)	16	31095954	31200991	105038	2	78618	ENSMUST00000229010.2	34739	ENSMUSG00000049076	Acap2	ArfGAP with coiled-coil, ankyrin repeat and PH domains 2
chr16	31183529	31183679	151	*	chr16-1857	35	+	Intron (ENSMUST00000230698.1/78618, intron 1 of 22)	16	31095954	31200991	105038	2	78618	ENSMUST00000229010.2	17312	ENSMUSG00000049076	Acap2	ArfGAP with coiled-coil, ankyrin repeat and PH domains 2
chr16	31598466	31598616	151	*	chr16-1033	76.7	+	Distal Intergenic	16	31617735	31625292	7558	1	224098	ENSMUST00000232340.1	-19119	NA	Gm536	predicted gene 536
chr16	32234585	32234735	151	*	chr16-2310	31.1	+	Intron (ENSMUST00000042732.5/268882, intron 2 of 2)	16	32230112	32247158	17047	2	268882	ENSMUST00000042732.5	12423	ENSMUSG00000035764	Fbxo45	F-box protein 45
chr16	32350772	32350922	151	*	chr16-2916	25.1	+	Intron (ENSMUST00000232016.1/224111, intron 1 of 1)	16	32332268	32387895	55628	1	224111	ENSMUST00000232137.1	18504	ENSMUSG00000053774	Ubxn7	UBX domain protein 7
chr16	32683506	32683656	151	*	chr16-964	63	+	Promoter (2-3kb)	16	32680814	32682908	2095	1	51789	ENSMUST00000232650.1	2692	ENSMUSG00000022791	Tnk2	tyrosine kinase, non-receptor, 2
chr16	33326721	33326871	151	*	chr16-2059	33.9	+	Distal Intergenic	16	33379854	33380675	822	2	100502742	ENSMUST00000231849.1	53804	ENSMUSG00000097318	1700007L15Rik	RIKEN cDNA 1700007L15 gene
chr16	34193039	34193189	151	*	chr16-1767	39.7	+	Intron (ENSMUST00000076810.11/545156, intron 25 of 59)	16	34013132	34163279	150148	2	545156	ENSMUST00000114963.7	-29760	ENSMUSG00000061751	Kalrn	kalirin, RhoGEF kinase
chr16	34268448	34268598	151	*	chr16-2204	34.2	+	Promoter (5-6kb)	16	34152025	34263200	111176	2	545156	ENSMUST00000114954.7	-5248	ENSMUSG00000061751	Kalrn	kalirin, RhoGEF kinase
chr16	34847752	34847902	151	*	chr16-1768	40.1	+	Intron (ENSMUST00000155268.1/107589, intron 2 of 5)	16	34900255	34986841	86587	1	107589	ENSMUST00000232482.1	-52353	ENSMUSG00000022836	Mylk	myosin, light polypeptide kinase
chr16	34975673	34975823	151	*	chr16-1708	37.7	+	Intron (ENSMUST00000023538.8/107589, intron 25 of 31)	16	34943175	34958994	15820	2	278725	ENSMUST00000231694.1	-16679	ENSMUSG00000116665	E130310I04Rik	RIKEN cDNA E130310I04 gene
chr16	35067221	35067371	151	*	chr16-1174	53.8	+	Intron (ENSMUST00000061156.9/70757, intron 3 of 6)	16	35048615	35102031	53417	1	70757	ENSMUST00000231556.1	18606	ENSMUSG00000035376	Hacd2	3-hydroxyacyl-CoA dehydratase 2
chr16	35729274	35729424	151	*	chr16-2574	30.8	+	Intron (ENSMUST00000023554.8/224132, intron 5 of 8)	16	35697548	35769330	71783	2	224132	ENSMUST00000149892.1	39906	ENSMUSG00000022848	Slc49a4	solute carrier family 49 member 4
chr16	35740465	35740615	151	*	chr16-1034	70.3	+	Intron (ENSMUST00000023554.8/224132, intron 2 of 8)	16	35697548	35769330	71783	2	224132	ENSMUST00000149892.1	28715	ENSMUSG00000022848	Slc49a4	solute carrier family 49 member 4
chr16	36941986	36942136	151	*	chr16-2537	28.4	+	Intron (ENSMUST00000023531.14/15163, intron 3 of 13)	16	36937287	36961530	24244	1	15163	ENSMUST00000164050.7	4699	ENSMUSG00000022831	Hcls1	hematopoietic cell specific Lyn substrate 1
chr16	36989658	36989808	151	*	chr16-1285	59.1	+	Promoter (<=1kb)	16	36963460	36990467	27008	2	207215	ENSMUST00000075869.12	659	ENSMUSG00000047746	Fbxo40	F-box protein 40
chr16	37690124	37690274	151	*	chr16-746	95.9	+	Distal Intergenic	16	37647170	37654453	7284	2	68194	ENSMUST00000023514.3	-35671	ENSMUSG00000022820	Ndufb4	NADH:ubiquinone oxidoreductase subunit B4
chr16	37926127	37926277	151	*	chr16-1475	48	+	Intron (ENSMUST00000061274.8/239845, intron 1 of 9)	16	37916496	38007530	91035	1	239845	ENSMUST00000061274.8	9631	ENSMUSG00000046961	Gpr156	G protein-coupled receptor 156
chr16	38371880	38372030	151	*	chr16-1175	55.7	+	Promoter (<=1kb)	16	38371998	38374137	2140	1	64082	ENSMUST00000146342.1	0	ENSMUSG00000022803	Popdc2	popeye domain containing 2
chr16	38468373	38468523	151	*	chr16-2062	35.3	+	Intron (ENSMUST00000231716.1/12519, intron 2 of 6)	16	38459118	38486447	27330	1	12519	ENSMUST00000232409.1	9255	ENSMUSG00000075122	Cd80	CD80 antigen
chr16	38752929	38753079	151	*	chr16-1571	50.9	+	Promoter (5-6kb)	16	38758399	38768084	9686	1	56375	ENSMUST00000232454.1	-5320	ENSMUSG00000022793	B4galt4	UDP-Gal:betaGlcNAc beta 1,4-galactosyltransferase, polypeptide 4
chr16	43085515	43085665	151	*	chr16-4918	19.4	+	Intron (ENSMUST00000126354.7/56490, intron 3 of 7)	16	42955631	42955949	319	1	170658	ENSMUST00000121906.1	129884	NA	BC002163	NADH dehydrogenase Fe-S protein 5 pseudogene
chr16	43114132	43114282	151	*	chr16-1668	48.5	+	Intron (ENSMUST00000126354.7/56490, intron 3 of 7)	16	43235880	43609573	373694	1	56490	ENSMUST00000146708.7	-121598	ENSMUSG00000022708	Zbtb20	zinc finger and BTB domain containing 20
chr16	43324574	43324724	151	*	chr16-2920	23.4	+	Intron (ENSMUST00000126354.7/56490, intron 7 of 7)	16	43363048	43569761	206714	1	56490	ENSMUST00000141941.7	-38324	ENSMUSG00000022708	Zbtb20	zinc finger and BTB domain containing 20
chr16	43463155	43463305	151	*	chr16-1694	40.8	+	Exon (ENSMUST00000126354.7/56490, exon 8 of 8)	16	43503614	43577193	73580	1	56490	ENSMUST00000126100.7	-40309	ENSMUSG00000022708	Zbtb20	zinc finger and BTB domain containing 20
chr16	43729641	43729791	151	*	chr16-2964	27.5	+	Distal Intergenic	16	43754026	43822932	68907	1	13490	ENSMUST00000229953.1	-24235	ENSMUSG00000022705	Drd3	dopamine receptor D3
chr16	45196949	45197099	151	*	chr16-1538	43.2	+	Distal Intergenic	16	45224315	45252892	28578	1	208154	ENSMUST00000102802.9	-27216	ENSMUSG00000052013	Btla	B and T lymphocyte associated
chr16	45542330	45542480	151	*	chr16-2434	32.2	+	Promoter (2-3kb)	16	45539671	45606886	67216	1	208169	ENSMUST00000162774.6	2659	ENSMUSG00000033210	Slc9c1	solute carrier family 9, subfamily C (Na+-transporting carboxylic acid decarboxylase), member 1
chr16	45881642	45881792	151	*	chr16-2576	30	+	Intron (ENSMUST00000134802.7/208177, intron 1 of 15)	16	45746243	45844378	98136	2	208177	ENSMUST00000036355.12	-37264	ENSMUSG00000033149	Phldb2	pleckstrin homology like domain, family B, member 2
chr16	46147089	46147239	151	*	chr16-1892	38.3	+	Distal Intergenic	16	46152985	46155077	2093	2	11615	ENSMUST00000059524.6	7838	ENSMUSG00000048087	Gm4737	predicted gene 4737
chr16	48791000	48791150	151	*	chr16-4060	22.9	+	Distal Intergenic	16	48730774	48772021	41248	2	77647	ENSMUST00000231701.1	-18979	ENSMUSG00000030775	Trat1	T cell receptor associated transmembrane adaptor 1
chr16	49753458	49753608	151	*	chr16-1711	41.2	+	Intron (ENSMUST00000046777.10/73916, intron 6 of 10)	16	49710922	49764116	53195	1	73916	ENSMUST00000140914.1	42536	ENSMUSG00000032965	Ift57	intraflagellar transport 57
chr16	49800159	49800309	151	*	chr16-2668	34.8	+	Promoter (<=1kb)	16	49800533	49911046	110514	1	16423	ENSMUST00000229640.1	-224	ENSMUSG00000055447	Cd47	CD47 antigen (Rh-related antigen, integrin-associated signal transducer)
chr16	50635137	50635287	151	*	chr16-3404	24.5	+	Intron (ENSMUST00000231324.1/75211, intron 3 of 4)	16	50589857	50591154	1298	2	69339	ENSMUST00000062439.5	-43983	ENSMUSG00000050685	Ccdc54	coiled-coil domain containing 54
chr16	50689251	50689401	151	*	chr16-3617	23.8	+	Distal Intergenic	16	50727132	50727245	114	1	102466634	ENSMUST00000184880.1	-37731	ENSMUSG00000098482	Mir6363	microRNA 6363
chr16	50877998	50878148	151	*	chr16-2766	32.8	+	Distal Intergenic	16	50783478	50784065	588	1	78639	ENSMUST00000174511.1	94520	ENSMUSG00000092276	1700116B05Rik	RIKEN cDNA 1700116B05 gene
chr16	51524154	51524304	151	*	chr16-5643	15.6	+	Distal Intergenic	16	51982484	51985785	3302	2	629091	ENSMUST00000231890.1	461481	NA	Gm29686	predicted gene, 29686
chr16	52041119	52041269	151	*	chr16-3472	27.5	+	Promoter (8-9kb)	16	52049653	52205385	155733	1	208650	ENSMUST00000227756.1	-8384	ENSMUSG00000022637	Cblb	Casitas B-lineage lymphoma b
chr16	52378952	52379102	151	*	chr16-4374	18.5	+	Intron (ENSMUST00000023312.13/11658, intron 1 of 15)	16	52251467	52452465	200999	2	11658	ENSMUST00000170035.7	73363	ENSMUSG00000022636	Alcam	activated leukocyte cell adhesion molecule
chr16	53072074	53072224	151	*	chr16-2160	37	+	Distal Intergenic	16	52799508	52815744	16237	2	73820	ENSMUST00000232028.1	-256330	ENSMUSG00000116611	4930404A05Rik	RIKEN cDNA 4930404A05 gene
chr16	57177442	57177592	151	*	chr16-2970	30	+	Promoter (<=1kb)	16	57171789	57178256	6468	2	67581	ENSMUST00000227681.1	664	ENSMUSG00000022749	Tbc1d23	TBC1 domain family, member 23
chr16	57417127	57417277	151	*	chr16-1007	81.3	+	Intron (ENSMUST00000159816.7/78749, intron 1 of 4)	16	57353277	57515690	162414	1	78749	ENSMUST00000099667.2	63850	ENSMUSG00000043336	Filip1l	filamin A interacting protein 1-like
chr16	57858792	57858942	151	*	chr16-4770	23.8	+	Intron (ENSMUST00000232651.1/ENSMUST00000232651.1, intron 1 of 3)	16	57624258	57754737	130480	2	12837	ENSMUST00000089332.4	-104055	ENSMUSG00000068196	Col8a1	collagen, type VIII, alpha 1
chr16	57947403	57947553	151	*	chr16-2799	26.7	+	Intron (ENSMUST00000232651.1/ENSMUST00000232651.1, intron 2 of 3)	16	57624258	57754737	130480	2	12837	ENSMUST00000089332.4	-192666	ENSMUSG00000068196	Col8a1	collagen, type VIII, alpha 1
chr16	58179574	58179724	151	*	chr16-3786	22	+	Distal Intergenic	16	58408443	58469727	61285	1	73379	ENSMUST00000046663.7	-228719	ENSMUSG00000035107	Dcbld2	discoidin, CUB and LCCL domain containing 2
chr16	59549755	59549905	151	*	chr16-1712	37.7	+	Intron (ENSMUST00000044604.15/224273, intron 4 of 18)	16	59544071	59553970	9900	2	224273	ENSMUST00000139989.2	4065	ENSMUSG00000022723	Crybg3	beta-gamma crystallin domain containing 3
chr16	63753236	63753386	151	*	chr16-2578	34.4	+	Intron (ENSMUST00000064405.7/13837, intron 3 of 16)	16	63611023	63863413	252391	2	13837	ENSMUST00000232461.1	110027	ENSMUSG00000052504	Epha3	Eph receptor A3
chr16	64128015	64128165	151	*	chr16-2412	37.5	+	Distal Intergenic	16	63841918	63864175	22258	2	13837	ENSMUST00000232370.1	-263840	ENSMUSG00000052504	Epha3	Eph receptor A3
chr16	70524364	70524514	151	*	chr16-3877	20.5	+	Intron (ENSMUST00000163832.7/74185, intron 12 of 15)	16	70560994	70569498	8505	1	74185	ENSMUST00000169432.1	-36480	ENSMUSG00000022707	Gbe1	glucan (1,4-alpha-), branching enzyme 1
chr16	70568826	70568976	151	*	chr16-4629	26	+	Intron (ENSMUST00000163832.7/74185, intron 15 of 15)	16	70560994	70569498	8505	1	74185	ENSMUST00000169432.1	7832	ENSMUSG00000022707	Gbe1	glucan (1,4-alpha-), branching enzyme 1
chr16	70953782	70953932	151	*	chr16-6156	19.2	+	Distal Intergenic	16	71131076	71139029	7954	1	70972	ENSMUST00000231591.1	-177144	ENSMUSG00000116750	4931420L22Rik	RIKEN cDNA 4931420L22 gene
chr16	72679311	72679461	151	*	chr16-3624	21.2	+	Intron (ENSMUST00000231580.1/19876, intron 1 of 1)	16	72663204	72958244	295041	1	19876	ENSMUST00000231265.1	16107	ENSMUSG00000022883	Robo1	roundabout guidance receptor 1
chr16	72717574	72717724	151	*	chr16-2052	39.7	+	Intron (ENSMUST00000231580.1/19876, intron 1 of 1)	16	72663204	72958244	295041	1	19876	ENSMUST00000231265.1	54370	ENSMUSG00000022883	Robo1	roundabout guidance receptor 1
chr16	72836290	72836440	151	*	chr16-6158	17.2	+	Intron (ENSMUST00000232205.1/19876, intron 2 of 28)	16	72976349	72979218	2870	1	19876	ENSMUST00000232545.1	-139909	ENSMUSG00000022883	Robo1	roundabout guidance receptor 1
chr16	75717524	75717674	151	*	chr16-5885	19.2	+	Distal Intergenic	16	75759188	75766782	7595	2	110920	ENSMUST00000137806.1	49108	ENSMUSG00000032932	Hspa13	heat shock protein 70 family, member 13
chr16	76226621	76226771	151	*	chr16-2580	33.3	+	Distal Intergenic	16	76294646	76323658	29013	2	268903	ENSMUST00000140483.1	96887	ENSMUSG00000048490	Nrip1	nuclear receptor interacting protein 1
chr16	76341612	76341762	151	*	chr16-2804	26.9	+	Intron (ENSMUST00000121927.7/268903, intron 2 of 3)	16	76294646	76323658	29013	2	268903	ENSMUST00000140483.1	-17954	ENSMUSG00000048490	Nrip1	nuclear receptor interacting protein 1
chr16	77027053	77027203	151	*	chr16-2186	31.3	+	Intron (ENSMUST00000023580.7/30940, intron 1 of 23)	16	77013787	77037589	23803	1	30940	ENSMUST00000232047.1	13266	ENSMUSG00000022867	Usp25	ubiquitin specific peptidase 25
chr16	77365371	77365521	151	*	chr16-2161	30.8	+	Intron (ENSMUST00000182656.7/77994, intron 4 of 7)	16	77329504	77691399	361896	1	77994	ENSMUST00000182820.7	35867	ENSMUSG00000090386	Mir99ahg	Mir99a and Mirlet7c-1 host gene (non-protein coding)
chr16	78197606	78197756	151	*	chr16-1097	55.7	+	Distal Intergenic	16	78250861	78254536	3676	2	100503619	ENSMUST00000211335.1	56780	ENSMUSG00000109841	E330011O21Rik	RIKEN cDNA E330011O21 gene
chr16	84261280	84261430	151	*	chr16-3409	18.5	+	Distal Intergenic	16	84371143	84375505	4363	1	75247	ENSMUST00000231366.1	-109713	ENSMUSG00000116907	4930553E22Rik	RIKEN cDNA 4930553E22 gene
chr16	85543777	85543927	151	*	chr16-4639	18.7	+	Exon (ENSMUST00000163020.1/224405, exon 3 of 3)	16	85421533	85550417	128885	2	224405	ENSMUST00000175700.7	6490	ENSMUSG00000041134	Cyyr1	cysteine and tyrosine-rich protein 1
chr16	86277459	86277609	151	*	chr16-2358	28.4	+	Distal Intergenic	16	85856173	85901828	45656	2	23794	ENSMUST00000023611.6	-375631	ENSMUSG00000022894	Adamts5	a disintegrin-like and metallopeptidase (reprolysin type) with thrombospondin type 1 motif, 5 (aggrecanase-2)
chr16	86454193	86454343	151	*	chr16-5665	16.1	+	Distal Intergenic	16	86770283	86806364	36082	2	102635020	ENSMUST00000232333.1	352021	NA	Gm32461	predicted gene, 32461
chr16	86516367	86516517	151	*	chr16-3631	22	+	Distal Intergenic	16	86770283	86806364	36082	2	102635020	ENSMUST00000232333.1	289847	NA	Gm32461	predicted gene, 32461
chr16	87635959	87636109	151	*	chr16-1893	44.7	+	Distal Intergenic	16	87698945	87733346	34402	1	12013	ENSMUST00000026703.5	-62836	ENSMUSG00000025612	Bach1	BTB and CNC homology 1, basic leucine zipper transcription factor 1
chr16	87713180	87713330	151	*	chr16-1618	48.7	+	Intron (ENSMUST00000026703.5/12013, intron 1 of 4)	16	87699004	87722920	23917	1	12013	ENSMUST00000156958.1	14176	ENSMUSG00000025612	Bach1	BTB and CNC homology 1, basic leucine zipper transcription factor 1
chr16	87841121	87841271	151	*	chr16-1677	41.4	+	Distal Intergenic	16	87912482	87923831	11350	2	14805	ENSMUST00000210700.1	82560	ENSMUSG00000022935	Grik1	glutamate receptor, ionotropic, kainate 1
chr16	87917309	87917459	151	*	chr16-2163	35.5	+	Intron (ENSMUST00000228188.1/14805, intron 15 of 16)	16	87912482	87923831	11350	2	14805	ENSMUST00000210700.1	6372	ENSMUSG00000022935	Grik1	glutamate receptor, ionotropic, kainate 1
chr16	88701385	88701535	151	*	chr16-3632	17.8	+	Distal Intergenic	16	88707169	88707962	794	2	69661	ENSMUST00000050882.3	6427	ENSMUSG00000050704	2310061N02Rik	RIKEN cDNA 2310061N02 gene
chr16	90265636	90265786	151	*	chr16-1679	48.5	+	Promoter (6-7kb)	16	90257685	90258800	1116	2	224432	ENSMUST00000231776.1	-6836	ENSMUSG00000022983	Scaf4	SR-related CTD-associated factor 4
chr16	91056587	91056737	151	*	chr16-1377	53.8	+	Exon (ENSMUST00000147848.1/ENSMUST00000147848.1, exon 2 of 2)	16	91014037	91044543	30507	2	67367	ENSMUST00000118522.7	-12044	ENSMUSG00000022974	Paxbp1	PAX3 and PAX7 binding protein 1
chr16	91352798	91352948	151	*	chr16-2089	36.1	+	Distal Intergenic	16	91372783	91405589	32807	1	15976	ENSMUST00000023693.13	-19835	ENSMUSG00000022971	Ifnar2	interferon (alpha and beta) receptor 2
chr16	91441889	91442039	151	*	chr16-1619	45	+	Intron (ENSMUST00000232135.1/ENSMUST00000232135.1, intron 1 of 1)	16	91465025	91470128	5104	1	100503120	ENSMUST00000231422.1	-22986	ENSMUSG00000084866	A930006K02Rik	RIKEN cDNA A930006K02 gene
chr16	91561172	91561322	151	*	chr16-1786	37	+	Promoter (<=1kb)	16	91561323	91565169	3847	1	15980	ENSMUST00000130404.1	-1	ENSMUSG00000022965	Ifngr2	interferon gamma receptor 2
chr16	93026197	93026347	151	*	chr16-1511	50.7	+	Distal Intergenic	16	92601466	92826149	224684	2	12394	ENSMUST00000023673.13	-200048	ENSMUSG00000022952	Runx1	runt related transcription factor 1
chr16	93323282	93323432	151	*	chr16-3419	22	+	Distal Intergenic	16	93343724	93353189	9466	2	69857	ENSMUST00000185971.6	29757	ENSMUSG00000100277	1810053B23Rik	RIKEN cDNA 1810053B23 gene
chr16	93558609	93558759	151	*	chr16-2471	26	+	Distal Intergenic	16	93583562	93584008	447	2	224440	ENSMUST00000233912.1	25249	ENSMUSG00000022948	Setd4	SET domain containing 4
chr16	93686600	93686750	151	*	chr16-528	128.7	+	Intron (ENSMUST00000039620.6/109857, intron 2 of 2)	16	93683259	93690483	7225	1	109857	ENSMUST00000231302.1	3341	ENSMUSG00000022947	Cbr3	carbonyl reductase 3
chr16	94258866	94259016	151	*	chr16-910	69.8	+	Intron (ENSMUST00000163193.8/110948, intron 5 of 10)	16	94128882	94246085	117204	2	110948	ENSMUST00000228910.1	-12781	ENSMUSG00000040820	Hlcs	holocarboxylase synthetase (biotin- [propriony-Coenzyme A-carboxylase (ATP-hydrolysing)] ligase)
chr16	95264347	95264497	151	*	chr16-1501	52	+	Promoter (4-5kb)	16	95183639	95259702	76064	2	102633941	ENSMUST00000232091.1	-4645	NA	Gm31641	predicted gene, 31641
chr16	95466665	95466815	151	*	chr16-1606	40.8	+	Promoter (7-8kb)	16	95360342	95459348	99007	2	13876	ENSMUST00000122199.9	-7317	ENSMUSG00000040732	Erg	ETS transcription factor
chr16	95668338	95668488	151	*	chr16-1720	44.7	+	Distal Intergenic	16	95702075	95721051	18977	1	23872	ENSMUST00000023612.16	-33587	ENSMUSG00000022895	Ets2	E26 avian leukemia oncogene 2, 3' domain
chr16	98107482	98107632	151	*	chr16-564	106.6	+	Distal Intergenic	16	98065444	98082450	17007	2	320586	ENSMUST00000231741.1	-25032	ENSMUSG00000116673	A630089N07Rik	RIKEN cDNA A630089N07 gene
chr17	3529660	3529810	151	*	chr17-3470	30.6	+	Promoter (2-3kb)	17	3532554	3533209	656	1	621628	ENSMUST00000232647.1	-2744	ENSMUSG00000091530	Cldn20	claudin 20
chr17	5064878	5065028	151	*	chr17-2290	42.7	+	Intron (ENSMUST00000124362.1/239985, intron 2 of 2)	17	5040578	5127640	87063	1	239985	ENSMUST00000146703.1	24300	ENSMUSG00000069729	Arid1b	AT rich interactive domain 1B (SWI-like)
chr17	5306745	5306895	151	*	chr17-2769	40.3	+	Intron (ENSMUST00000092723.10/239985, intron 9 of 18)	17	5417323	5418767	1445	2	106557	ENSMUST00000189788.1	111872	ENSMUSG00000101959	Ldhal6b	lactate dehydrogenase A-like 6B
chr17	5965275	5965425	151	*	chr17-1513	73.2	+	Intron (ENSMUST00000115791.9/20975, intron 1 of 26)	17	5975586	6026290	50705	1	20975	ENSMUST00000142409.7	-10161	ENSMUSG00000023805	Synj2	synaptojanin 2
chr17	5975808	5975958	151	*	chr17-2155	50.9	+	Promoter (<=1kb)	17	5975740	6038555	62816	1	20975	ENSMUST00000115790.7	68	ENSMUSG00000023805	Synj2	synaptojanin 2
chr17	5988279	5988429	151	*	chr17-2683	39.4	+	Promoter (<=1kb)	17	5987986	6039341	51356	1	20975	ENSMUST00000115789.7	293	ENSMUSG00000023805	Synj2	synaptojanin 2
chr17	6140909	6141059	151	*	chr17-4505	27.5	+	Promoter (2-3kb)	17	6138148	6240628	102481	1	68842	ENSMUST00000039655.2	2761	ENSMUSG00000034377	Tulp4	tubby like protein 4
chr17	6852749	6852899	151	*	chr17-3227	41	+	Distal Intergenic	17	6895229	6895337	109	2	751529	ENSMUST00000102263.1	42438	ENSMUSG00000076218	Mir692-1	microRNA 692-1
chr17	7461311	7461461	151	*	chr17-1568	69.4	+	Distal Intergenic	17	7362815	7385464	22650	2	667055	ENSMUST00000070059.4	-75847	ENSMUSG00000056133	Unc93a2	unc-93 homolog A2
chr17	7924435	7924585	151	*	chr17-2705	42.7	+	Promoter (1-2kb)	17	7926000	7934897	8898	1	72536	ENSMUST00000036370.7	-1415	ENSMUSG00000033450	Tagap	T cell activation Rho GTPase activating protein
chr17	8972636	8972786	151	*	chr17-3396	29.1	+	Intron (ENSMUST00000115715.7/23984, intron 18 of 21)	17	8988333	9008319	19987	1	66931	ENSMUST00000024650.11	-15547	ENSMUSG00000023873	1700010I14Rik	RIKEN cDNA 1700010I14 gene
chr17	9849190	9849340	151	*	chr17-3260	33.9	+	Distal Intergenic	17	9774217	9775867	1651	2	71092	ENSMUST00000233594.1	-73323	ENSMUSG00000117264	4930452A19Rik	RIKEN cDNA 4930452A19 gene
chr17	11617124	11617274	151	*	chr17-3748	31.1	+	Intron (ENSMUST00000191124.6/50873, intron 6 of 11)	17	11838602	11867561	28960	1	50873	ENSMUST00000179624.7	-221328	ENSMUSG00000023826	Prkn	parkin RBR E3 ubiquitin protein ligase
chr17	12467749	12467899	151	*	chr17-1716	68.3	+	Promoter (<=1kb)	17	12466944	12479053	12110	1	77414	ENSMUST00000233360.1	805	ENSMUSG00000117314	C030013G03Rik	RIKEN cDNA C030013G03 gene
chr17	13424469	13424619	151	*	chr17-3904	29.5	+	Distal Intergenic	17	13354572	13377223	22652	1	100041352	ENSMUST00000097403.3	69897	ENSMUSG00000052469	Tcp10c	t-complex protein 10c
chr17	13802849	13802999	151	*	chr17-3993	32	+	Intron (ENSMUST00000139347.7/17356, intron 1 of 4)	17	13716436	13761825	45390	2	21646	ENSMUST00000148430.1	-41024	ENSMUSG00000038347	Tcte2	t-complex-associated testis expressed 2
chr17	13803178	13803328	151	*	chr17-4671	26.4	+	Intron (ENSMUST00000139347.7/17356, intron 1 of 4)	17	13716436	13761825	45390	2	21646	ENSMUST00000148430.1	-41353	ENSMUSG00000038347	Tcte2	t-complex-associated testis expressed 2
chr17	15882914	15883064	151	*	chr17-6902	18.5	+	Distal Intergenic	17	15820848	15830651	9804	2	68799	ENSMUST00000231281.1	-52263	ENSMUSG00000048027	Rgmb	repulsive guidance molecule family member B
chr17	23570182	23570332	151	*	chr17-2342	46.1	+	Promoter (5-6kb)	17	23556767	23564238	7472	2	449521	ENSMUST00000095606.4	-5944	ENSMUSG00000071256	Zfp213	zinc finger protein 213
chr17	23873912	23874062	151	*	chr17-2293	49.1	+	Promoter (2-3kb)	17	23871244	23873113	1870	1	57256	ENSMUST00000235013.1	2668	ENSMUSG00000024116	Prss21	protease, serine 21
chr17	24513749	24513899	151	*	chr17-1697	66.3	+	Promoter (<=1kb)	17	24511597	24513339	1743	2	224619	ENSMUST00000175698.7	-410	ENSMUSG00000052752	Traf7	TNF receptor-associated factor 7
chr17	26101599	26101749	151	*	chr17-2712	38.3	+	Promoter (6-7kb)	17	26091734	26095508	3775	2	56520	ENSMUST00000025007.5	-6091	ENSMUSG00000024177	Nme4	NME/NM23 nucleoside diphosphate kinase 4
chr17	26327780	26327930	151	*	chr17-3576	28.2	+	Distal Intergenic	17	26267275	26281968	14694	1	66978	ENSMUST00000152107.2	60505	ENSMUSG00000024188	Luc7l	Luc7-like
chr17	27048603	27048753	151	*	chr17-1675	76	+	Promoter (8-9kb)	17	27057304	27122223	64920	1	16440	ENSMUST00000049308.8	-8551	ENSMUSG00000042644	Itpr3	inositol 1,4,5-triphosphate receptor 3
chr17	28823425	28823575	151	*	chr17-2114	51.3	+	Promoter (<=1kb)	17	28823572	28836854	13283	1	268936	ENSMUST00000140587.8	0	ENSMUSG00000063952	Brpf3	bromodomain and PHD finger containing, 3
chr17	28875475	28875625	151	*	chr17-815	127.4	+	Intron (ENSMUST00000056866.7/433091, intron 1 of 9)	17	28858518	28882811	24294	1	433091	ENSMUST00000114737.7	16957	ENSMUSG00000043286	Pnpla1	patatin-like phospholipase domain containing 1
chr17	29303157	29303307	151	*	chr17-1997	50.9	+	3' UTR	17	29298284	29301525	3242	1	80748	ENSMUST00000150874.1	4873	ENSMUSG00000052712	BC004004	cDNA sequence BC004004
chr17	30135485	30135635	151	*	chr17-3037	41.6	+	Promoter (<=1kb)	17	30136190	30210020	73831	1	21769	ENSMUST00000234902.1	-555	ENSMUSG00000044477	Zfand3	zinc finger, AN1-type domain 3
chr17	32013781	32013931	151	*	chr17-3086	34.2	+	Promoter (<=1kb)	17	31946328	32013403	67076	2	74377	ENSMUST00000133308.1	-378	ENSMUSG00000002076	Hsf2bp	heat shock transcription factor 2 binding protein
chr17	33713418	33713568	151	*	chr17-2161	45.2	+	Promoter (<=1kb)	17	33703139	33713381	10243	2	224703	ENSMUST00000173392.1	-37	ENSMUSG00000079557	2021-03-02	membrane-associated ring finger (C3HC4) 2
chr17	34129215	34129365	151	*	chr17-2268	47.6	+	Promoter (5-6kb)	17	34135182	34139101	3920	1	14998	ENSMUST00000042121.9	-5817	ENSMUSG00000037649	H2-DMa	histocompatibility 2, class II, locus DMa
chr17	35509436	35509586	151	*	chr17-1700	56.6	+	Promoter (<=1kb)	17	35508821	35510134	1314	1	18999	ENSMUST00000174782.1	615	ENSMUSG00000024406	Pou5f1	POU domain, class 5, transcription factor 1
chr17	35567908	35568058	151	*	chr17-3210	33.5	+	Promoter (<=1kb)	17	35567450	35568952	1503	1	69542	ENSMUST00000044326.4	458	ENSMUSG00000039269	2300002M23Rik	RIKEN cDNA 2300002M23 gene
chr17	36035430	36035580	151	*	chr17-2690	35.3	+	Promoter (2-3kb)	17	36029976	36032855	2880	2	15040	ENSMUST00000102678.4	-2575	ENSMUSG00000067212	H2-T23	histocompatibility 2, T region locus 23
chr17	36433703	36433853	151	*	chr17-3088	31.3	+	Distal Intergenic	17	36460164	36462329	2166	2	224753	ENSMUST00000169950.1	28476	ENSMUSG00000048231	H2-M10.4	histocompatibility 2, M region locus 10.4
chr17	36869385	36869535	151	*	chr17-2283	50.7	+	Promoter (<=1kb)	17	36869574	36877833	8260	1	19824	ENSMUST00000060524.10	-39	ENSMUSG00000073400	Trim10	tripartite motif-containing 10
chr17	39360070	39360220	151	*	chr17-5492	19.4	+	Distal Intergenic	17	39406359	39410992	4634	1	100126774	ENSMUST00000179848.1	-46139	ENSMUSG00000094024	Esp18	exocrine gland secreted peptide 18
chr17	40806801	40806951	151	*	chr17-4899	22.3	+	Promoter (<=1kb)	17	40793256	40807003	13748	2	22024	ENSMUST00000124399.1	52	ENSMUSG00000023930	Crisp2	cysteine-rich secretory protein 2
chr17	42643551	42643701	151	*	chr17-4071	31.7	+	Distal Intergenic	17	42556783	42611395	54613	2	353344	ENSMUST00000068355.7	-32156	ENSMUSG00000043972	Opn5	opsin 5
chr17	42790928	42791078	151	*	chr17-3523	32.4	+	Downstream (1-2kb)	17	42792952	42799888	6937	2	12488	ENSMUST00000233350.1	8810	ENSMUSG00000061665	Cd2ap	CD2-associated protein
chr17	42883390	42883540	151	*	chr17-2103	48.5	+	Promoter (6-7kb)	17	42816264	42876665	60402	2	12488	ENSMUST00000233195.1	-6725	ENSMUSG00000061665	Cd2ap	CD2-associated protein
chr17	42931964	42932114	151	*	chr17-2661	44.7	+	Distal Intergenic	17	42816264	42876665	60402	2	12488	ENSMUST00000233195.1	-55299	ENSMUSG00000061665	Cd2ap	CD2-associated protein
chr17	43689786	43689936	151	*	chr17-2890	35	+	Intron (ENSMUST00000170988.1/56050, intron 5 of 11)	17	43667525	43750855	83331	1	56050	ENSMUST00000233437.1	22261	ENSMUSG00000023963	Cyp39a1	cytochrome P450, family 39, subfamily a, polypeptide 1
chr17	44274885	44275035	151	*	chr17-5075	23.6	+	Intron (ENSMUST00000024755.6/224796, intron 5 of 5)	17	44237106	44251719	14614	1	224796	ENSMUST00000233193.1	37779	ENSMUSG00000023959	Clic5	chloride intracellular channel 5
chr17	44718112	44718262	151	*	chr17-5496	24.2	+	Intron (ENSMUST00000162816.7/12393, intron 2 of 5)	17	44639681	44734693	95013	2	12393	ENSMUST00000160199.1	16431	ENSMUSG00000039153	Runx2	runt related transcription factor 2
chr17	44973099	44973249	151	*	chr17-3547	34.6	+	Intron (ENSMUST00000050630.13/109115, intron 3 of 11)	17	44879770	44880295	526	2	75341	ENSMUST00000233907.1	-92804	NA	4930564C03Rik	RIKEN cDNA 4930564C03 gene
chr17	45864322	45864472	151	*	chr17-1447	80	+	Distal Intergenic	17	45879850	45881452	1603	2	75154	ENSMUST00000233801.1	16980	ENSMUSG00000117085	4930542M03Rik	RIKEN cDNA 4930542M03 gene
chr17	47535950	47536100	151	*	chr17-2426	50.2	+	Intron (ENSMUST00000182129.7/12445, intron 1 of 5)	17	47505241	47598649	93409	1	12445	ENSMUST00000182506.7	30709	ENSMUSG00000034165	Ccnd3	cyclin D3
chr17	49582581	49582731	151	*	chr17-1428	90.8	+	Distal Intergenic	17	49458427	49564343	105917	2	76441	ENSMUST00000057610.7	-18238	ENSMUSG00000040260	Daam2	dishevelled associated activator of morphogenesis 2
chr17	50237435	50237585	151	*	chr17-1226	84.6	+	Promoter (1-2kb)	17	50239208	50246316	7109	1	446210	ENSMUST00000180996.1	-1623	ENSMUSG00000067103	AY702103	cDNA sequence AY702103
chr17	50775377	50775527	151	*	chr17-2450	39.2	+	Intron (ENSMUST00000024717.9/72238, intron 18 of 21)	17	50698688	50699443	756	1	12228	ENSMUST00000061681.8	76689	ENSMUSG00000022863	Btg3	B cell translocation gene 3
chr17	51559454	51559604	151	*	chr17-9789	17.2	+	Distal Intergenic	17	51425209	51435838	10630	2	328837	ENSMUST00000233466.1	-123616	ENSMUSG00000117204	C330011F03Rik	RIKEN cDNA C330011F03 gene
chr17	53152498	53152648	151	*	chr17-891	99.2	+	Distal Intergenic	17	52950060	52978379	28320	1	211468	ENSMUST00000184279.1	202438	ENSMUSG00000035580	Kcnh8	potassium voltage-gated channel, subfamily H (eag-related), member 8
chr17	53597356	53597506	151	*	chr17-2511	42.3	+	Intron (ENSMUST00000163648.1/18519, intron 1 of 2)	17	53584126	53638422	54297	1	18519	ENSMUST00000164390.1	13230	ENSMUSG00000000708	Kat2b	K(lysine) acetyltransferase 2B
chr17	54853760	54853910	151	*	chr17-4120	26	+	Intron (ENSMUST00000233856.1/ENSMUST00000233856.1, intron 1 of 2)	17	54352583	54370074	17492	2	69418	ENSMUST00000190635.1	-483686	ENSMUSG00000099747	1700025K24Rik	RIKEN cDNA 1700025K24 gene
chr17	55206703	55206853	151	*	chr17-3112	34.6	+	Distal Intergenic	17	55445382	55483032	37651	1	240119	ENSMUST00000133899.1	-238529	ENSMUSG00000024172	St6gal2	beta galactoside alpha 2,6 sialyltransferase 2
chr17	62592795	62592945	151	*	chr17-2924	34.6	+	Distal Intergenic	17	62607319	62881144	273826	2	13640	ENSMUST00000078839.4	288199	ENSMUSG00000048915	Efna5	ephrin A5
chr17	62676561	62676711	151	*	chr17-2492	43.6	+	Intron (ENSMUST00000076840.11/13640, intron 1 of 4)	17	62607319	62881144	273826	2	13640	ENSMUST00000078839.4	204433	ENSMUSG00000048915	Efna5	ephrin A5
chr17	63279024	63279174	151	*	chr17-4564	23.6	+	Intron (ENSMUST00000024761.12/50758, intron 6 of 8)	17	63305446	63312971	7526	2	414079	ENSMUST00000164605.7	33797	ENSMUSG00000090565	4930405O22Rik	RIKEN cDNA 4930405O22 gene
chr17	63447093	63447243	151	*	chr17-3065	34.6	+	Intron (ENSMUST00000024761.12/50758, intron 4 of 8)	17	63058938	63451711	392774	2	50758	ENSMUST00000169134.1	4468	ENSMUSG00000023965	Fbxl17	F-box and leucine-rich repeat protein 17
chr17	64075963	64076113	151	*	chr17-8025	17.4	+	Intron (ENSMUST00000233190.1/14158, intron 14 of 17)	17	63937972	64139197	201226	1	14158	ENSMUST00000038080.6	137991	ENSMUSG00000000127	Fer	fer (fms/fps related) protein kinase
chr17	64362743	64362893	151	*	chr17-6251	23.1	+	Distal Intergenic	17	64281005	64331916	50912	2	224938	ENSMUST00000172818.7	-30827	ENSMUSG00000024083	Pja2	praja ring finger ubiquitin ligase 2
chr17	65629309	65629459	151	*	chr17-3117	36.8	+	Distal Intergenic	17	65637514	65639826	2313	2	213272	ENSMUST00000233702.1	10367	ENSMUSG00000050612	Txndc2	thioredoxin domain containing 2 (spermatozoa)
chr17	65706329	65706479	151	*	chr17-2644	37.5	+	Intron (ENSMUST00000070673.8/106572, intron 3 of 6)	17	65637507	65642168	4662	2	213272	ENSMUST00000050236.6	-64161	ENSMUSG00000050612	Txndc2	thioredoxin domain containing 2 (spermatozoa)
chr17	66564321	66564471	151	*	chr17-2875	36.4	+	Intron (ENSMUST00000024914.3/74556, intron 2 of 3)	17	66554505	66594621	40117	2	74556	ENSMUST00000024914.3	30150	ENSMUSG00000024105	Themis3	thymocyte selection associated family member 3
chr17	67292965	67293115	151	*	chr17-3248	29.3	+	Intron (ENSMUST00000037974.9/19274, intron 1 of 32)	17	66666947	67354073	687127	2	19274	ENSMUST00000037974.9	60958	ENSMUSG00000033278	Ptprm	protein tyrosine phosphatase, receptor type, M
chr17	67741392	67741542	151	*	chr17-393	220.1	+	Intron (ENSMUST00000035471.8/16772, intron 5 of 62)	17	67697265	67756912	59648	1	16772	ENSMUST00000233821.1	44127	ENSMUSG00000032796	Lama1	laminin, alpha 1
chr17	68155778	68155928	151	*	chr17-3554	31.7	+	Intron (ENSMUST00000232839.1/ENSMUST00000232839.1, intron 1 of 3)	17	68273797	68457858	184062	1	320858	ENSMUST00000150573.7	-117869	ENSMUSG00000041565	L3mbtl4	L3MBTL4 histone methyl-lysine binding protein
chr17	70781087	70781237	151	*	chr17-1313	84	+	Intron (ENSMUST00000133983.7/224997, intron 10 of 13)	17	70809072	70819401	10330	1	224997	ENSMUST00000233780.1	-27835	ENSMUSG00000003279	Dlgap1	DLG associated protein 1
chr17	71221459	71221609	151	*	chr17-1751	63.5	+	Promoter (9-10kb)	17	71231433	71238085	6653	1	64898	ENSMUST00000130750.2	-9824	ENSMUSG00000024052	Lpin2	lipin 2
chr17	71235691	71235841	151	*	chr17-2761	41	+	Promoter (2-3kb)	17	71238662	71239400	739	1	64898	ENSMUST00000140150.1	-2821	ENSMUSG00000024052	Lpin2	lipin 2
chr17	72967488	72967638	151	*	chr17-4129	27.3	+	Distal Intergenic	17	72921188	72939345	18158	1	77889	ENSMUST00000148556.1	46300	ENSMUSG00000024063	Lbh	limb-bud and heart
chr17	73203717	73203867	151	*	chr17-3932	28	+	Promoter (<=1kb)	17	73204150	73240371	36222	1	225010	ENSMUST00000134149.1	-283	ENSMUSG00000054469	Lclat1	lysocardiolipin acyltransferase 1
chr17	74236101	74236251	151	*	chr17-4645	23.4	+	Promoter (5-6kb)	17	74201116	74230501	29386	2	76890	ENSMUST00000233495.1	-5600	ENSMUSG00000058704	Memo1	mediator of cell motility 1
chr17	74538466	74538616	151	*	chr17-4491	27.3	+	Promoter (7-8kb)	17	74546198	74549108	2911	1	12211	ENSMUST00000182631.1	-7582	ENSMUSG00000024073	Birc6	baculoviral IAP repeat-containing 6
chr17	74734398	74734548	151	*	chr17-2895	31.7	+	Promoter (5-6kb)	17	74739640	74780834	41195	1	74196	ENSMUST00000234558.1	-5092	ENSMUSG00000024078	Ttc27	tetratricopeptide repeat domain 27
chr17	74828477	74828627	151	*	chr17-4131	26	+	Intron (ENSMUST00000024882.7/74196, intron 13 of 19)	17	74861921	74863570	1650	1	74196	ENSMUST00000234264.1	-33294	ENSMUSG00000024078	Ttc27	tetratricopeptide repeat domain 27
chr17	75486389	75486539	151	*	chr17-5804	23.8	+	Promoter (4-5kb)	17	75491104	75496417	5314	1	240168	ENSMUST00000234011.1	-4565	ENSMUSG00000071042	Rasgrp3	RAS, guanyl releasing protein 3
chr17	75575715	75575865	151	*	chr17-6268	23.6	+	Distal Intergenic	17	75537086	75551946	14861	2	72722	ENSMUST00000112507.3	-23769	ENSMUSG00000002017	Fam98a	family with sequence similarity 98, member A
chr17	78213291	78213441	151	*	chr17-4080	32.2	+	Intron (ENSMUST00000112498.2/50766, intron 1 of 16)	17	78201065	78374282	173218	1	50766	ENSMUST00000234700.1	12226	ENSMUSG00000024074	Crim1	cysteine rich transmembrane BMP regulator 1 (chordin like)
chr17	78376731	78376881	151	*	chr17-3194	34.6	+	Intron (ENSMUST00000234052.1/225020, intron 7 of 7)	17	78377886	78401430	23545	2	225020	ENSMUST00000234601.1	24549	ENSMUSG00000056121	Fez2	fasciculation and elongation protein zeta 2 (zygin II)
chr17	78809148	78809298	151	*	chr17-2171	42.1	+	Intron (ENSMUST00000097281.3/320473, intron 17 of 35)	17	78788259	78796113	7855	2	320473	ENSMUST00000233073.1	-13035	ENSMUSG00000039414	Heatr5b	HEAT repeat containing 5B
chr17	79069174	79069324	151	*	chr17-3360	29.7	+	Promoter (7-8kb)	17	79077002	79081853	4852	1	70536	ENSMUST00000233899.1	-7678	ENSMUSG00000024084	Qpct	glutaminyl-peptide cyclotransferase (glutaminyl cyclase)
chr17	79247528	79247678	151	*	chr17-7279	25.3	+	Distal Intergenic	17	79335197	79353007	17811	2	260409	ENSMUST00000233363.1	105329	ENSMUSG00000036533	Cdc42ep3	CDC42 effector protein (Rho GTPase binding) 3
chr17	79580391	79580541	151	*	chr17-1426	67	+	Distal Intergenic	17	79611863	79621616	9754	1	381110	ENSMUST00000223924.1	-31322	ENSMUSG00000036368	Rmdn2	regulator of microtubule dynamics 2
chr17	79708193	79708343	151	*	chr17-4302	28.2	+	3' UTR	17	79701537	79713655	12119	2	13078	ENSMUST00000234927.1	5312	ENSMUSG00000024087	Cyp1b1	cytochrome P450, family 1, subfamily b, polypeptide 1
chr17	80638249	80638399	151	*	chr17-4578	32.4	+	Intron (ENSMUST00000112389.8/225028, intron 12 of 34)	17	80580517	80624986	44470	2	225028	ENSMUST00000234585.1	-13263	ENSMUSG00000024242	Map4k3	mitogen-activated protein kinase kinase kinase kinase 3
chr17	81098584	81098734	151	*	chr17-9474	18.1	+	Distal Intergenic	17	81026332	81065082	38751	2	72167	ENSMUST00000234801.1	-33502	ENSMUSG00000024246	Thumpd2	THUMP domain containing 2
chr17	82673267	82673417	151	*	chr17-5812	24.5	+	Distal Intergenic	17	83033594	83078225	44632	2	100503434	ENSMUST00000234063.1	404808	ENSMUSG00000117399	Gm19689	predicted gene, 19689
chr17	83365730	83365880	151	*	chr17-2541	45	+	Intron (ENSMUST00000096766.11/78798, intron 1 of 23)	17	83351215	83478167	126953	1	78798	ENSMUST00000234584.1	14515	ENSMUSG00000032624	Eml4	echinoderm microtubule associated protein like 4
chr17	83397572	83397722	151	*	chr17-2787	37.9	+	Intron (ENSMUST00000096766.11/78798, intron 1 of 23)	17	83351215	83478167	126953	1	78798	ENSMUST00000234584.1	46357	ENSMUSG00000032624	Eml4	echinoderm microtubule associated protein like 4
chr17	83772765	83772915	151	*	chr17-1863	55.7	+	Intron (ENSMUST00000112350.7/116871, intron 8 of 13)	17	83788921	83820216	31296	1	116871	ENSMUST00000176054.2	-16006	ENSMUSG00000055817	Mta3	metastasis associated 3
chr17	85119431	85119581	151	*	chr17-2580	43	+	Intron (ENSMUST00000095188.6/73582, intron 3 of 10)	17	85092083	85166508	74426	1	73582	ENSMUST00000234501.1	27348	ENSMUSG00000071037	Camkmt	calmodulin-lysine N-methyltransferase
chr17	85180682	85180832	151	*	chr17-1805	63.9	+	Intron (ENSMUST00000095188.6/73582, intron 3 of 10)	17	85092083	85166508	74426	1	73582	ENSMUST00000234501.1	88599	ENSMUSG00000071037	Camkmt	calmodulin-lysine N-methyltransferase
chr17	85697993	85698143	151	*	chr17-1912	64.3	+	Promoter (9-10kb)	17	85684277	85688274	3998	2	20472	ENSMUST00000163568.3	-9719	ENSMUSG00000024134	Six2	sine oculis-related homeobox 2
chr17	85902772	85902922	151	*	chr17-1923	62.4	+	Intron (ENSMUST00000234707.1/ENSMUST00000234707.1, intron 2 of 2)	17	85984947	86040364	55418	2	78586	ENSMUST00000234682.1	137442	ENSMUSG00000024135	Srbd1	S1 RNA binding domain 1
chr17	86395117	86395267	151	*	chr17-3565	26.4	+	Intron (ENSMUST00000097275.8/18754, intron 2 of 14)	17	86490562	86496112	5551	1	18754	ENSMUST00000150486.1	-95295	ENSMUSG00000045038	Prkce	protein kinase C, epsilon
chr17	86405777	86405927	151	*	chr17-1660	71	+	Intron (ENSMUST00000097275.8/18754, intron 2 of 14)	17	86490562	86496112	5551	1	18754	ENSMUST00000150486.1	-84635	ENSMUSG00000045038	Prkce	protein kinase C, epsilon
chr17	86770721	86770871	151	*	chr17-2466	43.8	+	Intron (ENSMUST00000024954.10/13819, intron 1 of 15)	17	86753700	86833410	79711	1	13819	ENSMUST00000024954.10	17021	ENSMUSG00000024140	Epas1	endothelial PAS domain protein 1
chr17	90007846	90007996	151	*	chr17-3076	33.9	+	Distal Intergenic	17	90036853	90088140	51288	2	18189	ENSMUST00000173222.1	80144	ENSMUSG00000024109	Nrxn1	neurexin I
chr17	90584997	90585147	151	*	chr17-2984	36.8	+	Intron (ENSMUST00000072671.13/18189, intron 13 of 20)	17	90362553	90588693	226141	2	18189	ENSMUST00000196559.4	3546	ENSMUSG00000024109	Nrxn1	neurexin I
chr18	3839878	3840028	151	*	chr18-1204	62.8	+	Distal Intergenic	18	4165832	4182232	16401	1	67328	ENSMUST00000025076.9	-325804	ENSMUSG00000024233	Lyzl1	lysozyme-like 1
chr18	4129721	4129871	151	*	chr18-1530	52.2	+	Distal Intergenic	18	4165832	4182232	16401	1	67328	ENSMUST00000025076.9	-35961	ENSMUSG00000024233	Lyzl1	lysozyme-like 1
chr18	5666392	5666542	151	*	chr18-3519	23.8	+	Intron (ENSMUST00000025081.12/21417, intron 1 of 7)	18	5731081	5772804	41724	1	21417	ENSMUST00000177030.1	-64539	ENSMUSG00000024238	Zeb1	zinc finger E-box binding homeobox 1
chr18	6715645	6715795	151	*	chr18-3389	24.5	+	Distal Intergenic	18	6733905	6784669	50765	1	19330	ENSMUST00000234356.1	-18110	ENSMUSG00000073639	Rab18	RAB18, member RAS oncogene family
chr18	8896822	8896972	151	*	chr18-1640	48	+	Distal Intergenic	18	9212163	9218136	5974	1	14370	ENSMUST00000041080.6	-315191	ENSMUSG00000036904	Fzd8	frizzled class receptor 8
chr18	9400441	9400591	151	*	chr18-1051	73.2	+	Intron (ENSMUST00000053917.5/67974, intron 1 of 9)	18	9315951	9386809	70859	2	67974	ENSMUST00000234779.1	-13632	ENSMUSG00000024286	Ccny	cyclin Y
chr18	10388239	10388389	151	*	chr18-4179	27.5	+	Intron (ENSMUST00000173356.7/381157, intron 1 of 8)	18	10325179	10562940	237762	1	381157	ENSMUST00000048977.15	63060	ENSMUSG00000042942	Greb1l	growth regulation by estrogen in breast cancer-like
chr18	10772258	10772408	151	*	chr18-3773	24.2	+	Intron (ENSMUST00000052838.10/225164, intron 10 of 20)	18	10782909	10782976	68	2	387151	ENSMUST00000083465.2	10568	ENSMUSG00000065399	Mir133a-1	microRNA 133a-1
chr18	10838791	10838941	151	*	chr18-1745	45.2	+	Distal Intergenic	18	10798365	10817628	19264	1	225164	ENSMUST00000150000.1	40426	ENSMUSG00000024294	Mib1	mindbomb E3 ubiquitin protein ligase 1
chr18	10850955	10851105	151	*	chr18-1493	52	+	Distal Intergenic	18	10798365	10817628	19264	1	225164	ENSMUST00000150000.1	52590	ENSMUSG00000024294	Mib1	mindbomb E3 ubiquitin protein ligase 1
chr18	11046536	11046686	151	*	chr18-900	75.8	+	Promoter (<=1kb)	18	10987944	11047637	59694	2	68434	ENSMUST00000232314.1	951	ENSMUSG00000097222	1010001N08Rik	RIKEN cDNA 1010001N08 gene
chr18	12793201	12793351	151	*	chr18-1234	65.4	+	Intron (ENSMUST00000121808.7/64291, intron 3 of 13)	18	12762557	12767137	4581	2	64291	ENSMUST00000145777.1	-26064	ENSMUSG00000044252	Osbpl1a	oxysterol binding protein-like 1A
chr18	12809802	12809952	151	*	chr18-829	73.2	+	Intron (ENSMUST00000121808.7/64291, intron 3 of 13)	18	12755331	12819598	64268	2	64291	ENSMUST00000234428.1	9646	ENSMUSG00000044252	Osbpl1a	oxysterol binding protein-like 1A
chr18	13560853	13561003	151	*	chr18-363	177.8	+	Intron (ENSMUST00000234018.1/ENSMUST00000234018.1, intron 2 of 5)	18	13816872	13843832	26961	2	225207	ENSMUST00000234502.1	282829	ENSMUSG00000024420	Zfp521	zinc finger protein 521
chr18	13660849	13660999	151	*	chr18-1350	54	+	Distal Intergenic	18	13816872	13843832	26961	2	225207	ENSMUST00000234502.1	182833	ENSMUSG00000024420	Zfp521	zinc finger protein 521
chr18	13886381	13886531	151	*	chr18-1852	38.1	+	Intron (ENSMUST00000025288.8/225207, intron 3 of 7)	18	13846791	13876326	29536	2	225207	ENSMUST00000234523.1	-10055	ENSMUSG00000024420	Zfp521	zinc finger protein 521
chr18	14442006	14442156	151	*	chr18-2115	28.2	+	Distal Intergenic	18	14625629	14651123	25495	2	268996	ENSMUST00000235011.1	208967	ENSMUSG00000037013	Ss18	SS18, nBAF chromatin remodeling complex subunit
chr18	15281379	15281529	151	*	chr18-3651	27.3	+	Distal Intergenic	18	15397193	15400002	2810	2	11829	ENSMUST00000234140.1	118473	ENSMUSG00000024411	Aqp4	aquaporin 4
chr18	16713410	16713560	151	*	chr18-857	85.3	+	Intron (ENSMUST00000025166.13/12558, intron 2 of 15)	18	16589023	16670069	81047	2	12558	ENSMUST00000115850.1	-43341	ENSMUSG00000024304	Cdh2	cadherin 2
chr18	22729218	22729368	151	*	chr18-2364	35.7	+	Intron (ENSMUST00000092015.10/319211, intron 4 of 5)	18	22823303	22828362	5060	2	319211	ENSMUST00000164521.1	98994	ENSMUSG00000041923	Nol4	nucleolar protein 4
chr18	23706660	23706810	151	*	chr18-1378	52	+	Distal Intergenic	18	23750447	23752305	1859	2	100502834	ENSMUST00000132571.1	45495	ENSMUSG00000086287	Gm15972	predicted gene 15972
chr18	24049998	24050148	151	*	chr18-1520	41	+	Distal Intergenic	18	24009702	24020810	11109	2	59057	ENSMUST00000066497.11	-29188	ENSMUSG00000051469	Zfp24	zinc finger protein 24
chr18	24848248	24848398	151	*	chr18-1338	51.8	+	Intron (ENSMUST00000037097.8/225288, intron 3 of 26)	18	24709445	25133501	424057	1	225288	ENSMUST00000234834.1	138803	ENSMUSG00000034295	Fhod3	formin homology 2 domain containing 3
chr18	25065665	25065815	151	*	chr18-1877	43	+	Intron (ENSMUST00000037097.8/225288, intron 15 of 26)	18	25124361	25130694	6334	1	225288	ENSMUST00000234199.1	-58546	ENSMUSG00000034295	Fhod3	formin homology 2 domain containing 3
chr18	25284994	25285144	151	*	chr18-1531	54.9	+	Intron (ENSMUST00000159605.7/225289, intron 4 of 8)	18	25233915	25464092	230178	1	225289	ENSMUST00000100131.4	51079	ENSMUSG00000033632	AW554918	expressed sequence AW554918
chr18	30593288	30593438	151	*	chr18-5224	18.1	+	Distal Intergenic	18	30272927	30348120	75194	1	225326	ENSMUST00000131405.1	320361	ENSMUSG00000033628	Pik3c3	phosphatidylinositol 3-kinase catalytic subunit type 3
chr18	33482508	33482658	151	*	chr18-3528	25.1	+	Distal Intergenic	18	33464163	33472448	8286	1	433171	ENSMUST00000097634.3	18345	ENSMUSG00000118292	Gm10549	predicted gene 10549
chr18	33784509	33784659	151	*	chr18-2003	40.1	+	Distal Intergenic	18	33794892	33795986	1095	1	69749	ENSMUST00000146010.2	-10233	ENSMUSG00000087590	Epb41l4aos	erythrocyte membrane protein band 4.1 like 4a, opposite strand
chr18	34137345	34137495	151	*	chr18-2697	32.4	+	Distal Intergenic	18	34220924	34313506	92583	1	11789	ENSMUST00000171187.7	-83429	ENSMUSG00000005871	Apc	APC, WNT signaling pathway regulator
chr18	35164425	35164575	151	*	chr18-2856	26	+	Intron (ENSMUST00000042345.6/12385, intron 3 of 17)	18	35118888	35254773	135886	1	12385	ENSMUST00000042345.6	45537	ENSMUSG00000037815	Ctnna1	catenin (cadherin associated protein), alpha 1
chr18	35383690	35383840	151	*	chr18-2401	32.8	+	Intron (ENSMUST00000025215.8/81500, intron 3 of 9)	18	35266400	35498925	232526	2	81500	ENSMUST00000025215.8	115085	ENSMUSG00000024357	Sil1	endoplasmic reticulum chaperone SIL1 homolog (S. cerevisiae)
chr18	39033859	39034009	151	*	chr18-1414	49.1	+	Intron (ENSMUST00000148850.7/71302, intron 2 of 5)	18	38993476	39371162	377687	1	71302	ENSMUST00000155576.7	40383	ENSMUSG00000036452	Arhgap26	Rho GTPase activating protein 26
chr18	42579689	42579839	151	*	chr18-2672	29.5	+	Promoter (<=1kb)	18	42578020	42579652	1633	2	240239	ENSMUST00000054738.3	-37	ENSMUSG00000042816	Gpr151	G protein-coupled receptor 151
chr18	42588687	42588837	151	*	chr18-1688	42.7	+	Promoter (9-10kb)	18	42578020	42579652	1633	2	240239	ENSMUST00000054738.3	-9035	ENSMUSG00000042816	Gpr151	G protein-coupled receptor 151
chr18	43411173	43411323	151	*	chr18-2604	31.5	+	Intron (ENSMUST00000121805.7/22240, intron 1 of 13)	18	43324288	43393377	69090	2	22240	ENSMUST00000025379.13	-17796	ENSMUSG00000024501	Dpysl3	dihydropyrimidinase-like 3
chr18	44454501	44454651	151	*	chr18-1689	40.8	+	Intron (ENSMUST00000089874.8/328949, intron 14 of 18)	18	44380527	44424969	44443	1	70640	ENSMUST00000025350.9	73974	ENSMUSG00000024472	Dcp2	decapping mRNA 2
chr18	44459702	44459852	151	*	chr18-1660	46.9	+	Exon (ENSMUST00000089874.8/328949, exon 14 of 19)	18	44380527	44424969	44443	1	70640	ENSMUST00000025350.9	79175	ENSMUSG00000024472	Dcp2	decapping mRNA 2
chr18	44643921	44644071	151	*	chr18-1990	38.8	+	Intron (ENSMUST00000089874.8/328949, intron 3 of 18)	18	44661665	44676271	14607	1	626275	ENSMUST00000181094.1	-17594	ENSMUSG00000097610	A930012L18Rik	RIKEN cDNA A930012L18 gene
chr18	44711750	44711900	151	*	chr18-3478	22.7	+	Intron (ENSMUST00000089874.8/328949, intron 3 of 18)	18	44711435	44724658	13224	2	328949	ENSMUST00000201270.1	12758	ENSMUSG00000071856	Mcc	mutated in colorectal cancers
chr18	44799188	44799338	151	*	chr18-1897	44.5	+	Intron (ENSMUST00000089874.8/328949, intron 1 of 18)	18	44425060	44812182	387123	2	328949	ENSMUST00000089874.8	12844	ENSMUSG00000071856	Mcc	mutated in colorectal cancers
chr18	46109640	46109790	151	*	chr18-2862	30.2	+	Distal Intergenic	18	46165302	46198818	33517	2	28105	ENSMUST00000167364.7	89028	ENSMUSG00000033949	Trim36	tripartite motif-containing 36
chr18	46503955	46504105	151	*	chr18-4770	18.7	+	3' UTR	18	46501746	46525971	24226	2	240263	ENSMUST00000036226.5	21866	ENSMUSG00000033319	Fem1c	fem-1 homolog c (C.elegans)
chr18	46937541	46937691	151	*	chr18-3152	26.9	+	Distal Intergenic	18	46925982	46934222	8241	1	381142	ENSMUST00000097580.1	11559	ENSMUSG00000073568	Arl14epl	ADP-ribosylation factor-like 14 effector protein-like
chr18	47567314	47567464	151	*	chr18-5079	17.8	+	Distal Intergenic	18	47452695	47476331	23637	1	77668	ENSMUST00000234865.1	114619	ENSMUSG00000117602	9130209A04Rik	RIKEN cDNA 9130209A04 gene
chr18	47585503	47585653	151	*	chr18-4303	20.1	+	Distal Intergenic	18	47452695	47476331	23637	1	77668	ENSMUST00000234865.1	132808	ENSMUSG00000117602	9130209A04Rik	RIKEN cDNA 9130209A04 gene
chr18	49708583	49708733	151	*	chr18-1003	72.7	+	Intron (ENSMUST00000163590.7/68857, intron 2 of 3)	18	49697473	49734106	36634	2	68857	ENSMUST00000139852.1	25373	ENSMUSG00000024505	Dtwd2	DTW domain containing 2
chr18	52847197	52847347	151	*	chr18-2864	27.5	+	Intron (ENSMUST00000115410.8/67847, intron 2 of 10)	18	52838010	52915312	77303	1	67847	ENSMUST00000179689.1	9187	ENSMUSG00000024534	Sncaip	synuclein, alpha interacting protein (synphilin)
chr18	52848057	52848207	151	*	chr18-2865	27.1	+	Intron (ENSMUST00000115410.8/67847, intron 2 of 10)	18	52838010	52915312	77303	1	67847	ENSMUST00000179689.1	10047	ENSMUSG00000024534	Sncaip	synuclein, alpha interacting protein (synphilin)
chr18	53372694	53372844	151	*	chr18-1317	52.9	+	Intron (ENSMUST00000165032.7/69226, intron 3 of 6)	18	53406341	53418007	11667	2	19038	ENSMUST00000025419.7	45163	ENSMUSG00000024538	Ppic	peptidylprolyl isomerase C
chr18	53672102	53672252	151	*	chr18-1561	42.7	+	Distal Intergenic	18	53681724	53744547	62824	2	225523	ENSMUST00000049811.6	72295	ENSMUSG00000048799	Cep120	centrosomal protein 120
chr18	56137281	56137431	151	*	chr18-3309	26.9	+	Distal Intergenic	18	56432132	56503792	71661	1	107022	ENSMUST00000070166.5	-294701	ENSMUSG00000001700	Gramd3	GRAM domain containing 3
chr18	56377991	56378141	151	*	chr18-717	85.1	+	Distal Intergenic	18	56432132	56503792	71661	1	107022	ENSMUST00000070166.5	-53991	ENSMUSG00000001700	Gramd3	GRAM domain containing 3
chr18	56723968	56724118	151	*	chr18-1727	44.1	+	Promoter (4-5kb)	18	56728441	56733456	5016	1	16906	ENSMUST00000128651.1	-4323	ENSMUSG00000024590	Lmnb1	lamin B1
chr18	56884056	56884206	151	*	chr18-3737	26.2	+	Intron (ENSMUST00000102912.7/320253, intron 1 of 4)	18	56803669	56925515	121847	2	320253	ENSMUST00000153044.1	41309	ENSMUSG00000032656	2021-03-03	membrane-associated ring finger (C3HC4) 3
chr18	57488147	57488297	151	*	chr18-2157	32.8	+	Intron (ENSMUST00000130696.7/75084, intron 2 of 3)	18	57472453	57478132	5680	1	629147	ENSMUST00000209786.1	15694	ENSMUSG00000069372	Ctxn3	cortexin 3
chr18	57507908	57508058	151	*	chr18-2609	29.3	+	Intron (ENSMUST00000130696.7/75084, intron 2 of 3)	18	57515701	57533716	18016	2	74916	ENSMUST00000153122.1	25658	ENSMUSG00000085800	1700066O22Rik	RIKEN cDNA 1700066O22 gene
chr18	57545539	57545689	151	*	chr18-4212	24.9	+	Exon (ENSMUST00000153884.7/75084, exon 4 of 4)	18	57506001	57551776	45776	2	75084	ENSMUST00000130724.7	6087	ENSMUSG00000086607	4930511M06Rik	RIKEN cDNA 4930511M06 gene
chr18	58603045	58603195	151	*	chr18-1015	72.3	+	Intron (ENSMUST00000025500.6/225579, intron 5 of 9)	18	58556257	58612773	56517	1	225579	ENSMUST00000025500.6	46788	ENSMUSG00000024600	Slc27a6	solute carrier family 27 (fatty acid transporter), member 6
chr18	61331818	61331968	151	*	chr18-401	187.5	+	Intron (ENSMUST00000075299.12/170826, intron 1 of 11)	18	61275023	61289924	14902	1	225600	ENSMUST00000135688.1	56795	ENSMUSG00000024575	Pde6a	phosphodiesterase 6A, cGMP-specific, rod, alpha
chr18	62017390	62017540	151	*	chr18-2125	35.3	+	Distal Intergenic	18	61953075	62015715	62641	1	225608	ENSMUST00000051720.5	64315	ENSMUSG00000045629	Sh3tc2	SH3 domain and tetratricopeptide repeats 2
chr18	62166225	62166375	151	*	chr18-1162	63.7	+	Distal Intergenic	18	62177817	62179959	2143	2	11555	ENSMUST00000053640.3	13584	ENSMUSG00000045730	Adrb2	adrenergic receptor, beta 2
chr18	63533225	63533375	151	*	chr18-6111	19.4	+	Distal Intergenic	18	63109573	63387183	277611	2	667742	ENSMUST00000046860.5	-146042	ENSMUSG00000041482	Piezo2	piezo-type mechanosensitive ion channel component 2
chr18	63800412	63800562	151	*	chr18-1975	34.8	+	Intron (ENSMUST00000072726.5/104082, intron 19 of 27)	18	63708695	63989760	281066	1	104082	ENSMUST00000072726.5	91717	ENSMUSG00000040560	Wdr7	WD repeat domain 7
chr18	63989953	63990103	151	*	chr18-1041	73.2	+	Distal Intergenic	18	64254359	64276146	21788	1	20451	ENSMUST00000025477.13	-264256	ENSMUSG00000056812	St8sia3	ST8 alpha-N-acetyl-neuraminide alpha-2,8-sialyltransferase 3
chr18	64700706	64700856	151	*	chr18-1447	51.3	+	Distal Intergenic	18	64528979	64661000	132022	2	54670	ENSMUST00000025482.8	-39706	ENSMUSG00000039529	Atp8b1	ATPase, class I, type 8B, member 1
chr18	64751135	64751285	151	*	chr18-1401	62.1	+	Distal Intergenic	18	64528979	64661000	132022	2	54670	ENSMUST00000025482.8	-90135	ENSMUSG00000039529	Atp8b1	ATPase, class I, type 8B, member 1
chr18	65028575	65028725	151	*	chr18-2080	35	+	Promoter (2-3kb)	18	65025802	65213191	187390	1	83814	ENSMUST00000226058.1	2773	ENSMUSG00000024589	Nedd4l	neural precursor cell expressed, developmentally down-regulated gene 4-like
chr18	65086719	65086869	151	*	chr18-579	117.9	+	Intron (ENSMUST00000225057.1/83814, intron 5 of 6)	18	65077431	65217831	140401	1	83814	ENSMUST00000224663.1	9288	ENSMUSG00000024589	Nedd4l	neural precursor cell expressed, developmentally down-regulated gene 4-like
chr18	65103957	65104107	151	*	chr18-156	398.4	+	Intron (ENSMUST00000225057.1/83814, intron 5 of 6)	18	65077431	65217831	140401	1	83814	ENSMUST00000224663.1	26526	ENSMUSG00000024589	Nedd4l	neural precursor cell expressed, developmentally down-regulated gene 4-like
chr18	65496048	65496198	151	*	chr18-1387	59.5	+	Distal Intergenic	18	65451531	65454187	2657	1	240354	ENSMUST00000225659.1	44517	ENSMUSG00000032688	Malt1	MALT1 paracaspase
chr18	65530530	65530680	151	*	chr18-1819	43.8	+	Distal Intergenic	18	65580230	65689443	109214	1	328977	ENSMUST00000049016.11	-49550	ENSMUSG00000042439	Zfp532	zinc finger protein 532
chr18	66315584	66315734	151	*	chr18-3273	26.7	+	Intron (ENSMUST00000153479.1/ENSMUST00000153479.1, intron 2 of 3)	18	66269028	66302739	33712	2	320924	ENSMUST00000151343.1	-12845	ENSMUSG00000046318	Ccbe1	collagen and calcium binding EGF domains 1
chr18	67521314	67521464	151	*	chr18-2526	31.1	+	Intron (ENSMUST00000045105.12/68166, intron 4 of 14)	18	67488774	67505734	16961	2	68166	ENSMUST00000224122.1	-15580	ENSMUSG00000024533	Spire1	spire type actin nucleation factor 1
chr18	68140817	68140967	151	*	chr18-2585	31.7	+	Intron (ENSMUST00000063775.3/52662, intron 3 of 5)	18	68260920	68260973	54	2	102465702	ENSMUST00000184508.1	120006	ENSMUSG00000098253	Mir7219	microRNA 7219
chr18	68181030	68181180	151	*	chr18-1666	50.9	+	Intron (ENSMUST00000063775.3/52662, intron 3 of 5)	18	68260920	68260973	54	2	102465702	ENSMUST00000184508.1	79793	ENSMUSG00000098253	Mir7219	microRNA 7219
chr18	68794278	68794428	151	*	chr18-3886	20.9	+	Distal Intergenic	18	68739400	68739501	102	1	102465183	ENSMUST00000183541.1	54878	ENSMUSG00000099300	Mir6356	microRNA 6356
chr18	68956057	68956207	151	*	chr18-3035	25.6	+	Promoter (5-6kb)	18	68944633	68950141	5509	2	78931	ENSMUST00000025428.5	-5916	ENSMUSG00000024546	4930546C10Rik	RIKEN cDNA 4930546C10 gene
chr18	69415604	69415754	151	*	chr18-1836	42.7	+	Promoter (<=1kb)	18	69415897	69683439	267543	1	21413	ENSMUST00000202458.3	-143	ENSMUSG00000053477	Tcf4	transcription factor 4
chr18	69872004	69872154	151	*	chr18-1693	43	+	Distal Intergenic	18	69925426	69944044	18619	1	381175	ENSMUST00000151773.1	-53272	ENSMUSG00000038903	Ccdc68	coiled-coil domain containing 68
chr18	70480713	70480863	151	*	chr18-3752	20.5	+	Intron (ENSMUST00000114959.8/170461, intron 5 of 8)	18	70473200	70498633	25434	1	170461	ENSMUST00000174667.1	7513	ENSMUSG00000079608	Stard6	StAR-related lipid transfer (START) domain containing 6
chr18	70545369	70545519	151	*	chr18-860	81.1	+	Distal Intergenic	18	70508683	70530620	21938	2	26447	ENSMUST00000121674.8	-14749	ENSMUSG00000038425	Poli	polymerase (DNA directed), iota
chr18	70589824	70589974	151	*	chr18-2917	20.3	+	Promoter (3-4kb)	18	70593255	70617233	23979	1	17191	ENSMUST00000133889.1	-3281	ENSMUSG00000024513	Mbd2	methyl-CpG binding domain protein 2
chr18	70664749	70664899	151	*	chr18-4963	20.3	+	Distal Intergenic	18	70617773	70625777	8005	1	17191	ENSMUST00000128555.1	46976	ENSMUSG00000024513	Mbd2	methyl-CpG binding domain protein 2
chr18	70769337	70769487	151	*	chr18-4546	20.9	+	Distal Intergenic	18	70617773	70625777	8005	1	17191	ENSMUST00000128555.1	151564	ENSMUSG00000024513	Mbd2	methyl-CpG binding domain protein 2
chr18	71486553	71486703	151	*	chr18-3816	22	+	Intron (ENSMUST00000114943.9/13176, intron 12 of 28)	18	71258990	72351017	1092028	2	13176	ENSMUST00000073379.5	864314	ENSMUSG00000060534	Dcc	deleted in colorectal carcinoma
chr18	72225978	72226128	151	*	chr18-1709	41.6	+	Intron (ENSMUST00000114943.9/13176, intron 1 of 28)	18	71258990	72351017	1092028	2	13176	ENSMUST00000073379.5	124889	ENSMUSG00000060534	Dcc	deleted in colorectal carcinoma
chr18	72321784	72321934	151	*	chr18-3686	21.6	+	Intron (ENSMUST00000114943.9/13176, intron 1 of 28)	18	71258990	72351017	1092028	2	13176	ENSMUST00000073379.5	29083	ENSMUSG00000060534	Dcc	deleted in colorectal carcinoma
chr18	72831030	72831180	151	*	chr18-2646	33.5	+	Distal Intergenic	18	71258738	72351069	1092332	2	13176	ENSMUST00000114943.9	-479961	ENSMUSG00000060534	Dcc	deleted in colorectal carcinoma
chr18	73971320	73971470	151	*	chr18-1784	39.9	+	Intron (ENSMUST00000162863.7/225724, intron 1 of 4)	18	74017907	74020088	2182	1	77855	ENSMUST00000159260.1	-46437	ENSMUSG00000090263	D730045A05Rik	RIKEN cDNA D730045A05 gene
chr18	75183699	75183849	151	*	chr18-1298	59.3	+	Intron (ENSMUST00000039608.7/69190, intron 13 of 16)	18	75288655	75297317	8663	2	100503117	ENSMUST00000190465.1	113468	ENSMUSG00000102047	2010010A06Rik	RIKEN cDNA 2010010A06 gene
chr18	76140591	76140741	151	*	chr18-1090	67	+	Intron (ENSMUST00000058997.13/207259, intron 4 of 4)	18	76170552	76170652	101	1	102465184	ENSMUST00000184549.1	-29811	ENSMUSG00000098276	Mir6358	microRNA 6358
chr18	77232293	77232443	151	*	chr18-3075	26.4	+	Intron (ENSMUST00000079618.10/225742, intron 1 of 6)	18	77185979	77255320	69342	1	225742	ENSMUST00000075290.6	46314	ENSMUSG00000025425	St8sia5	ST8 alpha-N-acetyl-neuraminide alpha-2,8-sialyltransferase 5
chr18	77755808	77755958	151	*	chr18-3695	20.5	+	Downstream (1-2kb)	18	77757567	77767780	10214	2	225745	ENSMUST00000048192.7	11822	ENSMUSG00000041840	Haus1	HAUS augmin-like complex, subunit 1
chr18	78212613	78212763	151	*	chr18-2410	31.7	+	Promoter (3-4kb)	18	78146940	78209094	62155	2	27411	ENSMUST00000025434.13	-3519	ENSMUSG00000024552	Slc14a2	solute carrier family 14 (urea transporter), member 2
chr18	78825854	78826004	151	*	chr18-5334	20.5	+	Intron (ENSMUST00000025430.10/240427, intron 4 of 5)	18	78750380	79109391	359012	2	240427	ENSMUST00000025430.10	283387	ENSMUSG00000024548	Setbp1	SET binding protein 1
chr18	79960128	79960278	151	*	chr18-5516	17.4	+	Distal Intergenic	18	80046895	80119640	72746	1	93737	ENSMUST00000070219.7	-86617	ENSMUSG00000056214	Pard6g	par-6 family cell polarity regulator gamma
chr18	80008260	80008410	151	*	chr18-1573	45	+	Distal Intergenic	18	80046895	80119640	72746	1	93737	ENSMUST00000070219.7	-38485	ENSMUSG00000056214	Pard6g	par-6 family cell polarity regulator gamma
chr18	80160464	80160614	151	*	chr18-1980	39.7	+	Promoter (8-9kb)	18	80126311	80151482	25172	2	240442	ENSMUST00000066743.10	-8982	ENSMUSG00000053950	Adnp2	ADNP homeobox 2
chr18	80815573	80815723	151	*	chr18-1633	37.5	+	Intron (ENSMUST00000091790.4/50771, intron 11 of 29)	18	80756460	80762672	6213	2	50771	ENSMUST00000224283.1	-52901	ENSMUSG00000024566	Atp9b	ATPase, class II, type 9B
chr18	80853008	80853158	151	*	chr18-1922	38.8	+	Intron (ENSMUST00000091790.4/50771, intron 8 of 29)	18	80777003	80877365	100363	2	50771	ENSMUST00000223926.1	24207	ENSMUSG00000024566	Atp9b	ATPase, class II, type 9B
chr18	82888683	82888833	151	*	chr18-1170	60.4	+	Distal Intergenic	18	82910879	83005314	94436	1	329003	ENSMUST00000171238.7	-22046	ENSMUSG00000058881	Zfp516	zinc finger protein 516
chr18	83108490	83108640	151	*	chr18-1982	36.8	+	Distal Intergenic	18	82914632	83005314	90683	1	329003	ENSMUST00000071233.6	193858	ENSMUSG00000058881	Zfp516	zinc finger protein 516
chr18	84293715	84293865	151	*	chr18-1998	36.6	+	Intron (ENSMUST00000125450.8/240476, intron 2 of 2)	18	84279820	84412420	132601	2	240476	ENSMUST00000143597.1	118555	ENSMUSG00000048410	Zfp407	zinc finger protein 407
chr18	84300081	84300231	151	*	chr18-3583	24.7	+	Intron (ENSMUST00000125450.8/240476, intron 2 of 2)	18	84279820	84412420	132601	2	240476	ENSMUST00000143597.1	112189	ENSMUSG00000048410	Zfp407	zinc finger protein 407
chr18	84305380	84305530	151	*	chr18-2763	27.3	+	Intron (ENSMUST00000125450.8/240476, intron 2 of 2)	18	84279820	84412420	132601	2	240476	ENSMUST00000143597.1	106890	ENSMUSG00000048410	Zfp407	zinc finger protein 407
chr18	84572301	84572451	151	*	chr18-3838	22	+	Intron (ENSMUST00000125763.1/240476, intron 1 of 8)	18	84128027	84558425	430399	2	240476	ENSMUST00000125450.8	-13876	ENSMUSG00000048410	Zfp407	zinc finger protein 407
chr18	84858364	84858514	151	*	chr18-1248	58.2	+	Intron (ENSMUST00000160180.7/109672, intron 1 of 4)	18	84851879	84879862	27984	1	109672	ENSMUST00000163083.1	6485	ENSMUSG00000024646	Cyb5a	cytochrome b5 type A (microsomal)
chr18	84867227	84867377	151	*	chr18-2109	43.6	+	Intron (ENSMUST00000160180.7/109672, intron 1 of 4)	18	84877601	84879864	2264	1	109672	ENSMUST00000159837.1	-10224	ENSMUSG00000024646	Cyb5a	cytochrome b5 type A (microsomal)
chr18	85194949	85195099	151	*	chr18-3766	24.2	+	Distal Intergenic	18	84965510	84981472	15963	1	50764	ENSMUST00000225015.1	229439	ENSMUSG00000034391	Fbxo15	F-box protein 15
chr19	4046103	4046253	151	*	chr19-2040	40.1	+	Promoter (3-4kb)	19	4040285	4042236	1952	2	14869	ENSMUST00000042700.10	-3867	ENSMUSG00000038155	Gstp2	glutathione S-transferase, pi 2
chr19	4847605	4847755	151	*	chr19-1508	50	+	Promoter (7-8kb)	19	4855129	4860912	5784	1	56464	ENSMUST00000119694.1	-7374	ENSMUSG00000083282	Ctsf	cathepsin F
chr19	9733039	9733189	151	*	chr19-4514	21.2	+	Distal Intergenic	19	9872297	9899533	27237	2	16319	ENSMUST00000025562.7	166344	ENSMUSG00000024660	Incenp	inner centromere protein
chr19	11516739	11516889	151	*	chr19-2693	28.2	+	Promoter (<=1kb)	19	11516512	11531256	14745	1	69774	ENSMUST00000163078.7	227	ENSMUSG00000024677	Ms4a6b	membrane-spanning 4-domains, subfamily A, member 6B
chr19	14424693	14424843	151	*	chr19-2267	36.1	+	Distal Intergenic	19	14448072	14597983	149912	2	21888	ENSMUST00000052011.13	173140	ENSMUSG00000024642	Tle4	transducin-like enhancer of split 4
chr19	14803342	14803492	151	*	chr19-1450	50.2	+	Distal Intergenic	19	14448150	14598051	149902	2	21888	ENSMUST00000167776.2	-205291	ENSMUSG00000024642	Tle4	transducin-like enhancer of split 4
chr19	16168655	16168805	151	*	chr19-2627	28.4	+	Intron (ENSMUST00000025541.5/14682, intron 1 of 6)	19	16133296	16316527	183232	1	14682	ENSMUST00000170229.1	35359	ENSMUSG00000024639	Gnaq	guanine nucleotide binding protein, alpha q polypeptide
chr19	16204193	16204343	151	*	chr19-1624	47.4	+	Intron (ENSMUST00000025541.5/14682, intron 1 of 6)	19	16219632	16317274	97643	1	14682	ENSMUST00000167656.1	-15289	ENSMUSG00000024639	Gnaq	guanine nucleotide binding protein, alpha q polypeptide
chr19	17014503	17014653	151	*	chr19-4383	20.1	+	Intron (ENSMUST00000224145.1/353211, intron 4 of 6)	19	16956118	17223932	267815	1	353211	ENSMUST00000087689.4	58385	ENSMUSG00000039126	Prune2	prune homolog 2
chr19	17180615	17180765	151	*	chr19-3568	21.6	+	Intron (ENSMUST00000087689.4/353211, intron 11 of 19)	19	17138739	17221194	82456	1	353211	ENSMUST00000224059.1	41876	ENSMUSG00000039126	Prune2	prune homolog 2
chr19	17323435	17323585	151	*	chr19-1326	58.8	+	Downstream (2-3kb)	19	17326143	17339568	13426	2	14537	ENSMUST00000169897.1	15983	ENSMUSG00000038843	Gcnt1	glucosaminyl (N-acetyl) transferase 1, core 2
chr19	18890384	18890534	151	*	chr19-2432	33.3	+	Intron (ENSMUST00000040489.7/225997, intron 38 of 38)	19	18975962	19001100	25139	2	225998	ENSMUST00000149635.7	110566	ENSMUSG00000036192	Rorb	RAR-related orphan receptor beta
chr19	20345068	20345218	151	*	chr19-2628	25.6	+	Distal Intergenic	19	20373556	20375587	2032	2	16952	ENSMUST00000163902.1	30369	ENSMUSG00000024659	Anxa1	annexin A1
chr19	20496621	20496771	151	*	chr19-3091	26	+	Intron (ENSMUST00000224807.1/320092, intron 2 of 3)	19	20492760	20541377	48618	1	320092	ENSMUST00000225249.1	3861	ENSMUSG00000053279	E030003E18Rik	RIKEN cDNA E030003E18 gene
chr19	20600951	20601101	151	*	chr19-4673	18.3	+	Promoter (<=1kb)	19	20601961	20643462	41502	1	11668	ENSMUST00000087638.3	-860	ENSMUSG00000053279	Aldh1a1	aldehyde dehydrogenase family 1, subfamily A1
chr19	21119607	21119757	151	*	chr19-2175	37.2	+	Distal Intergenic	19	21272278	21282289	10012	1	22682	ENSMUST00000025659.10	-152521	ENSMUSG00000024750	Zfand5	zinc finger, AN1-type domain 5
chr19	21629707	21629857	151	*	chr19-4041	20.3	+	Promoter (<=1kb)	19	21598170	21630768	32599	2	66206	ENSMUST00000178012.1	911	ENSMUSG00000035171	1110059E24Rik	RIKEN cDNA 1110059E24 gene
chr19	24439883	24440033	151	*	chr19-1625	39.7	+	Intron (ENSMUST00000112673.8/18719, intron 2 of 13)	19	24476502	24477356	855	2	68034	ENSMUST00000099556.1	37323	ENSMUSG00000074922	Fam122a	family with sequence similarity 122, member A
chr19	25060538	25060688	151	*	chr19-2047	35	+	Intron (ENSMUST00000025831.6/76088, intron 2 of 47)	19	24999529	25202432	202904	1	76088	ENSMUST00000025831.6	61009	ENSMUSG00000052085	Dock8	dedicator of cytokinesis 8
chr19	25971389	25971539	151	*	chr19-2375	32.6	+	Distal Intergenic	19	25672420	25679010	6591	1	226049	ENSMUST00000053068.5	298969	ENSMUSG00000048138	Dmrt2	doublesex and mab-3 related transcription factor 2
chr19	28641123	28641273	151	*	chr19-1467	58.8	+	Intron (ENSMUST00000162022.7/226075, intron 2 of 10)	19	28531847	28666685	134839	2	226075	ENSMUST00000159178.1	25412	ENSMUSG00000052942	Glis3	GLIS family zinc finger 3
chr19	30256477	30256627	151	*	chr19-3510	25.1	+	Distal Intergenic	19	30232928	30239685	6758	1	17195	ENSMUST00000025797.5	23549	ENSMUSG00000024863	Mbl2	mannose-binding lectin (protein C) 2
chr19	30420008	30420158	151	*	chr19-1548	48.9	+	Distal Intergenic	19	30538928	30539554	627	2	546723	ENSMUST00000078012.4	119396	NA	Ppp1r2-ps3	protein phosphatase 1, regulatory (inhibitor) subunit 2, pseudogene 3
chr19	30664385	30664535	151	*	chr19-1683	37.2	+	Intron (ENSMUST00000065067.12/19091, intron 9 of 17)	19	30619371	30625491	6121	2	19091	ENSMUST00000182527.1	-38894	ENSMUSG00000052920	Prkg1	protein kinase, cGMP-dependent, type I
chr19	32511051	32511201	151	*	chr19-2252	33.7	+	Intron (ENSMUST00000025827.8/17330, intron 4 of 4)	19	32485769	32515370	29602	1	17330	ENSMUST00000025827.8	25282	ENSMUSG00000024896	Minpp1	multiple inositol polyphosphate histidine phosphatase 1
chr19	32792767	32792917	151	*	chr19-2899	26.2	+	Intron (ENSMUST00000013807.7/19211, intron 3 of 8)	19	32811225	32817977	6753	1	19211	ENSMUST00000154806.1	-18308	ENSMUSG00000013663	Pten	phosphatase and tensin homolog
chr19	33227121	33227271	151	*	chr19-620	94.5	+	Intron (ENSMUST00000096114.11/ENSMUST00000096114.11, intron 4 of 6)	19	33157112	33157201	90	1	100628575	ENSMUST00000199287.1	70009	ENSMUSG00000106278	Mir3970	microRNA 3970
chr19	34374199	34374349	151	*	chr19-2791	28	+	Distal Intergenic	19	34290659	34327770	37112	1	14102	ENSMUST00000025691.11	83540	ENSMUSG00000024778	Fas	Fas (TNF receptor superfamily member 6)
chr19	34778254	34778404	151	*	chr19-5779	15.9	+	Distal Intergenic	19	34668403	34747289	78887	2	240638	ENSMUST00000009522.3	-30965	ENSMUSG00000009378	Slc16a12	solute carrier family 16 (monocarboxylic acid transporters), member 12
chr19	36540159	36540309	151	*	chr19-2671	29.7	+	Distal Intergenic	19	36554639	36621132	66494	1	226098	ENSMUST00000139215.7	-14330	ENSMUSG00000041180	Hectd2	HECT domain E3 ubiquitin protein ligase 2
chr19	36869264	36869414	151	*	chr19-1497	54	+	Promoter (2-3kb)	19	36871751	36884086	12336	1	74493	ENSMUST00000164665.1	-2337	ENSMUSG00000024811	Tnks2	tankyrase, TRF1-interacting ankyrin-related ADP-ribose polymerase 2
chr19	37090374	37090524	151	*	chr19-3315	26	+	Intron (ENSMUST00000079754.10/208922, intron 5 of 10)	19	37173843	37196541	22699	1	319931	ENSMUST00000180609.1	-83319	ENSMUSG00000097591	A330032B11Rik	RIKEN cDNA A330032B11 gene
chr19	37530224	37530374	151	*	chr19-1922	36.6	+	Distal Intergenic	19	37550418	37683245	132828	1	107371	ENSMUST00000066439.6	-20044	ENSMUSG00000053799	Exoc6	exocyst complex component 6
chr19	37579777	37579927	151	*	chr19-2975	26	+	Intron (ENSMUST00000066439.6/107371, intron 7 of 21)	19	37550418	37683245	132828	1	107371	ENSMUST00000066439.6	29359	ENSMUSG00000053799	Exoc6	exocyst complex component 6
chr19	38498345	38498495	151	*	chr19-1599	46.7	+	Intron (ENSMUST00000181994.1/ENSMUST00000181994.1, intron 1 of 2)	19	38481121	38783430	302310	1	74055	ENSMUST00000182481.7	17224	ENSMUSG00000024998	Plce1	phospholipase C, epsilon 1
chr19	38746741	38746891	151	*	chr19-1477	50.7	+	Intron (ENSMUST00000182481.7/74055, intron 20 of 32)	19	38734914	38751123	16210	1	74055	ENSMUST00000183131.1	11827	ENSMUSG00000024998	Plce1	phospholipase C, epsilon 1
chr19	40425472	40425622	151	*	chr19-1527	52.7	+	Intron (ENSMUST00000226047.1/20411, intron 2 of 23)	19	40295049	40402267	107219	2	20411	ENSMUST00000165469.1	-23205	ENSMUSG00000025006	Sorbs1	sorbin and SH3 domain containing 1
chr19	40813516	40813666	151	*	chr19-1686	38.3	+	Intron (ENSMUST00000207801.1/ENSMUST00000207801.1, intron 23 of 25)	19	40831279	40848572	17294	1	240665	ENSMUST00000025983.12	-17613	ENSMUSG00000025010	Ccnj	cyclin J
chr19	41693937	41694087	151	*	chr19-1314	56.6	+	Intron (ENSMUST00000169141.7/20562, intron 4 of 35)	19	41646103	41743486	97384	2	20562	ENSMUST00000171586.1	49399	ENSMUSG00000025020	Slit1	slit guidance ligand 1
chr19	42811836	42811986	151	*	chr19-1374	59.5	+	Intron (ENSMUST00000099428.3/545291, intron 10 of 11)	19	42755105	42779978	24874	2	192236	ENSMUST00000162004.7	-31858	ENSMUSG00000025188	Hps1	HPS1, biogenesis of lysosomal organelles complex 3 subunit 1
chr19	44734884	44735034	151	*	chr19-2207	34.8	+	Distal Intergenic	19	44756045	44837851	81807	1	18504	ENSMUST00000174490.8	-21011	ENSMUSG00000004231	Pax2	paired box 2
chr19	45486757	45486907	151	*	chr19-1874	33.5	+	Intron (ENSMUST00000223764.1/12234, intron 1 of 2)	19	45445508	45529293	83786	1	12234	ENSMUST00000224478.1	41249	ENSMUSG00000025217	Btrc	beta-transducin repeat containing protein
chr19	46609672	46609822	151	*	chr19-1369	58.2	+	Intron (ENSMUST00000138302.8/226178, intron 1 of 3)	19	46599124	46644555	45432	1	226178	ENSMUST00000175937.1	10548	ENSMUSG00000047731	Wbp1l	WW domain binding protein 1 like
chr19	46934181	46934331	151	*	chr19-2476	28.6	+	Intron (ENSMUST00000168536.7/76952, intron 2 of 17)	19	46886831	46962351	75521	2	76952	ENSMUST00000168536.7	28020	ENSMUSG00000025041	Nt5c2	5'-nucleotidase, cytosolic II
chr19	47006451	47006601	151	*	chr19-1324	50.9	+	Promoter (8-9kb)	19	47014698	47025327	10630	1	226180	ENSMUST00000037636.3	-8097	ENSMUSG00000034336	Ina	internexin neuronal intermediate filament protein, alpha
chr19	47432482	47432632	151	*	chr19-976	82.4	+	Intron (ENSMUST00000081619.8/14218, intron 1 of 14)	19	47260174	47464411	204238	2	14218	ENSMUST00000081619.8	31779	ENSMUSG00000053617	Sh3pxd2a	SH3 and PX domains 2A
chr19	48009931	48010081	151	*	chr19-2164	33.9	+	Intron (ENSMUST00000066308.7/381229, intron 15 of 17)	19	47937712	48035379	97668	1	381229	ENSMUST00000066308.7	72219	ENSMUSG00000046585	Cfap58	cilia and flagella associated protein 58
chr19	48467552	48467702	151	*	chr19-1397	54.4	+	Intron (ENSMUST00000078880.5/66673, intron 2 of 26)	19	48206025	48805505	599481	1	66673	ENSMUST00000078880.5	261527	ENSMUSG00000063434	Sorcs3	sortilin-related VPS10 domain containing receptor 3
chr19	50013747	50013897	151	*	chr19-1551	50.2	+	Distal Intergenic	19	50150967	50252678	101712	2	58178	ENSMUST00000168357.8	238781	ENSMUSG00000043531	Sorcs1	sortilin-related VPS10 domain containing receptor 1
chr19	50534206	50534356	151	*	chr19-6081	17.2	+	Intron (ENSMUST00000209413.1/58178, intron 1 of 25)	19	50147660	50678485	530826	2	58178	ENSMUST00000211687.1	144129	ENSMUSG00000043531	Sorcs1	sortilin-related VPS10 domain containing receptor 1
chr19	50872227	50872377	151	*	chr19-3734	22.3	+	Distal Intergenic	19	50147660	50678646	530987	2	58178	ENSMUST00000164039.8	-193581	ENSMUSG00000043531	Sorcs1	sortilin-related VPS10 domain containing receptor 1
chr19	52111338	52111488	151	*	chr19-3532	24.9	+	Distal Intergenic	19	52264323	52265456	1134	1	16333	ENSMUST00000039652.4	-152835	ENSMUSG00000035804	Ins1	insulin I
chr19	53762889	53763039	151	*	chr19-1187	55.5	+	Intron (ENSMUST00000095969.9/73713, intron 1 of 8)	19	53793308	53813573	20266	1	73713	ENSMUST00000162910.1	-30269	ENSMUSG00000043639	Rbm20	RNA binding motif protein 20
chr19	55431678	55431828	151	*	chr19-1676	48.9	+	Intron (ENSMUST00000225529.1/53611, intron 5 of 7)	19	55381014	55446979	65966	1	53611	ENSMUST00000224396.1	50664	ENSMUSG00000024983	Vti1a	vesicle transport through interaction with t-SNAREs 1A
chr19	55695566	55695716	151	*	chr19-2185	33.1	+	Intron (ENSMUST00000181198.1/77594, intron 2 of 3)	19	55640589	55702204	61616	2	77594	ENSMUST00000181198.1	6488	ENSMUSG00000097632	4930552P12Rik	RIKEN cDNA 4930552P12 gene
chr19	55788373	55788523	151	*	chr19-1069	73.2	+	Intron (ENSMUST00000061496.15/21416, intron 3 of 12)	19	55742845	55910681	167837	1	21416	ENSMUST00000133008.7	45528	ENSMUSG00000024985	Tcf7l2	transcription factor 7 like 2, T cell specific, HMG box
chr19	55969964	55970114	151	*	chr19-2989	28.4	+	Distal Intergenic	19	55898553	55919604	21052	1	21416	ENSMUST00000148666.1	71411	ENSMUSG00000024985	Tcf7l2	transcription factor 7 like 2, T cell specific, HMG box
chr19	56406683	56406833	151	*	chr19-2333	30.2	+	Intron (ENSMUST00000026062.9/12369, intron 2 of 6)	19	56397129	56442344	45216	1	12369	ENSMUST00000026062.9	9554	ENSMUSG00000025076	Casp7	caspase 7
chr19	56856480	56856630	151	*	chr19-744	100.7	+	Intron (ENSMUST00000111606.7/83561, intron 18 of 25)	19	56874249	56912078	37830	1	240675	ENSMUST00000026068.7	-17619	ENSMUSG00000025082	Vwa2	von Willebrand factor A domain containing 2
chr19	57803287	57803437	151	*	chr19-5876	18.1	+	Intron (ENSMUST00000077282.5/226255, intron 26 of 28)	19	57611034	58133338	522305	1	226255	ENSMUST00000077282.5	192253	ENSMUSG00000054843	Atrnl1	attractin like 1
chr19	57817837	57817987	151	*	chr19-2218	32.4	+	Intron (ENSMUST00000077282.5/226255, intron 26 of 28)	19	57611034	58133338	522305	1	226255	ENSMUST00000077282.5	206803	ENSMUSG00000054843	Atrnl1	attractin like 1
chr19	58978806	58978956	151	*	chr19-1997	39.4	+	Intron (ENSMUST00000047511.13/71653, intron 16 of 16)	19	58955456	58970933	15478	1	226265	ENSMUST00000201123.1	23350	ENSMUSG00000048029	Eno4	enolase 4
chr19	59862522	59862672	151	*	chr19-1792	41.2	+	Distal Intergenic	19	59906916	59943000	36085	2	74998	ENSMUST00000170819.1	80328	ENSMUSG00000040022	Rab11fip2	RAB11 family interacting protein 2 (class I)
chr19	60171803	60171953	151	*	chr19-4333	20.3	+	Distal Intergenic	19	60151294	60157305	6012	1	107376	ENSMUST00000190698.1	20509	ENSMUSG00000053117	E330013P04Rik	RIKEN cDNA E330013P04 gene
chr2	3327479	3327629	151	*	chr2-1989	81.3	+	3' UTR	2	3328949	3332643	3695	2	227522	ENSMUST00000062672.6	5014	ENSMUSG00000049950	Rpp38	ribonuclease P/MRP 38 subunit
chr2	3764376	3764526	151	*	chr2-2919	66.5	+	Promoter (6-7kb)	2	3770708	3772971	2264	1	66540	ENSMUST00000177037.1	-6182	ENSMUSG00000026655	Fam107b	family with sequence similarity 107, member B
chr2	3769382	3769532	151	*	chr2-3294	51.1	+	Promoter (1-2kb)	2	3770708	3772971	2264	1	66540	ENSMUST00000177037.1	-1176	ENSMUSG00000026655	Fam107b	family with sequence similarity 107, member B
chr2	3781660	3781810	151	*	chr2-7621	23.6	+	3' UTR	2	3773946	3779625	5680	1	66540	ENSMUST00000176254.1	7714	ENSMUSG00000026655	Fam107b	family with sequence similarity 107, member B
chr2	4252962	4253112	151	*	chr2-2660	74.5	+	Intron (ENSMUST00000177457.7/209630, intron 2 of 24)	2	4300518	4572439	271922	1	209630	ENSMUST00000175669.7	-47406	ENSMUSG00000026657	Frmd4a	FERM domain containing 4A
chr2	4413409	4413559	151	*	chr2-4619	39.7	+	Intron (ENSMUST00000177457.7/209630, intron 2 of 24)	2	4401471	4537735	136265	1	209630	ENSMUST00000115039.7	11938	ENSMUSG00000026657	Frmd4a	FERM domain containing 4A
chr2	4480294	4480444	151	*	chr2-4755	39.7	+	Intron (ENSMUST00000177457.7/209630, intron 4 of 24)	2	4473194	4498103	24910	1	209630	ENSMUST00000123919.2	7100	ENSMUSG00000026657	Frmd4a	FERM domain containing 4A
chr2	4570794	4570944	151	*	chr2-4805	42.1	+	Intron (ENSMUST00000177457.7/209630, intron 14 of 24)	2	4566176	4594676	28501	1	209630	ENSMUST00000176864.2	4618	ENSMUSG00000026657	Frmd4a	FERM domain containing 4A
chr2	6407830	6407980	151	*	chr2-3527	45.6	+	Intron (ENSMUST00000114937.7/98910, intron 5 of 14)	2	6420922	6424835	3914	1	98910	ENSMUST00000150515.1	-12942	ENSMUSG00000039046	Usp6nl	USP6 N-terminal like
chr2	9465004	9465154	151	*	chr2-10535	24.9	+	Distal Intergenic	2	9189515	9197477	7963	1	73438	ENSMUST00000132414.1	275489	ENSMUSG00000085580	1700061F12Rik	RIKEN cDNA 1700061F12 gene
chr2	12897050	12897200	151	*	chr2-11120	21.6	+	Distal Intergenic	2	12924041	13000980	76940	1	19212	ENSMUST00000154269.6	-26841	ENSMUSG00000026730	Pter	phosphotriesterase related
chr2	13451092	13451242	151	*	chr2-6837	28.4	+	Intron (ENSMUST00000091436.6/65969, intron 17 of 66)	2	13422029	13455627	33599	2	65969	ENSMUST00000195447.1	4385	ENSMUSG00000026726	Cubn	cubilin (intrinsic factor-cobalamin receptor)
chr2	14807974	14808124	151	*	chr2-7627	29.1	+	Intron (ENSMUST00000114723.8/12296, intron 2 of 13)	2	14824026	14972160	148135	1	12296	ENSMUST00000194921.5	-15902	ENSMUSG00000057914	Cacnb2	calcium channel, voltage-dependent, beta 2 subunit
chr2	14823871	14824021	151	*	chr2-2684	73.4	+	Promoter (<=1kb)	2	14824026	14972160	148135	1	12296	ENSMUST00000194921.5	-5	ENSMUSG00000057914	Cacnb2	calcium channel, voltage-dependent, beta 2 subunit
chr2	14874026	14874176	151	*	chr2-7012	30	+	Promoter (<=1kb)	2	14873991	14963667	89677	1	12296	ENSMUST00000123719.6	35	ENSMUSG00000057914	Cacnb2	calcium channel, voltage-dependent, beta 2 subunit
chr2	16743959	16744109	151	*	chr2-3858	50	+	Intron (ENSMUST00000028081.12/67448, intron 13 of 13)	2	16638696	16751690	112995	1	67448	ENSMUST00000126173.1	105263	ENSMUSG00000026748	Plxdc2	plexin domain containing 2
chr2	20898806	20898956	151	*	chr2-719	212	+	Intron (ENSMUST00000154230.8/71435, intron 3 of 24)	2	20850043	20883229	33187	2	71435	ENSMUST00000174584.7	-15577	ENSMUSG00000036591	Arhgap21	Rho GTPase activating protein 21
chr2	20907405	20907555	151	*	chr2-5700	33.7	+	Intron (ENSMUST00000154230.8/71435, intron 3 of 24)	2	20886358	20914694	28337	2	71435	ENSMUST00000156142.2	7139	ENSMUSG00000036591	Arhgap21	Rho GTPase activating protein 21
chr2	20942543	20942693	151	*	chr2-1933	86.6	+	Promoter (<=1kb)	2	20889900	20943419	53520	2	71435	ENSMUST00000140230.1	726	ENSMUSG00000036591	Arhgap21	Rho GTPase activating protein 21
chr2	21877691	21877841	151	*	chr2-13019	17.6	+	Distal Intergenic	2	22227503	22618252	390750	1	667663	ENSMUST00000044749.13	-349662	ENSMUSG00000025716	Myo3a	myosin IIIA
chr2	22758693	22758843	151	*	chr2-4623	37.7	+	Intron (ENSMUST00000135792.1/ENSMUST00000135792.1, intron 1 of 1)	2	22774094	22836145	62052	1	54519	ENSMUST00000131195.7	-15251	ENSMUSG00000026786	Apbb1ip	amyloid beta (A4) precursor protein-binding, family B, member 1 interacting protein
chr2	23101067	23101217	151	*	chr2-5069	39.4	+	Promoter (2-3kb)	2	23098990	23113364	14375	1	74159	ENSMUST00000227612.1	2077	ENSMUSG00000026781	Acbd5	acyl-Coenzyme A binding domain containing 5
chr2	25741757	25741907	151	*	chr2-6218	34.2	+	Distal Intergenic	2	25737009	25740097	3089	1	383678	ENSMUST00000114192.1	4748	ENSMUSG00000079539	Obp2b	odorant binding protein 2B
chr2	29235998	29236148	151	*	chr2-2954	63.5	+	Intron (ENSMUST00000183583.7/171171, intron 1 of 5)	2	29194821	29248040	53220	2	171171	ENSMUST00000048455.8	11892	ENSMUSG00000035513	Ntng2	netrin G2
chr2	31100649	31100799	151	*	chr2-2678	52.7	+	Promoter (4-5kb)	2	31028195	31096500	68306	2	14269	ENSMUST00000138581.2	-4149	ENSMUSG00000075415	Fnbp1	formin binding protein 1
chr2	31156930	31157080	151	*	chr2-2466	77.3	+	Intron (ENSMUST00000056433.6/277463, intron 1 of 17)	2	31152351	31192113	39763	1	277463	ENSMUST00000172422.7	4579	ENSMUSG00000000194	Gpr107	G protein-coupled receptor 107
chr2	31716153	31716303	151	*	chr2-3359	56.6	+	Intron (ENSMUST00000075759.12/11350, intron 1 of 10)	2	31689611	31779024	89414	1	11350	ENSMUST00000135233.2	26542	ENSMUSG00000026842	Abl1	c-abl oncogene 1, non-receptor tyrosine kinase
chr2	32437173	32437323	151	*	chr2-1978	103.1	+	Promoter (6-7kb)	2	32414487	32431119	16633	2	227731	ENSMUST00000052119.13	-6054	ENSMUSG00000026819	Slc25a25	solute carrier family 25 (mitochondrial carrier, phosphate carrier), member 25
chr2	32514465	32514615	151	*	chr2-3652	56.2	+	Distal Intergenic	2	32535332	32569750	34419	1	98952	ENSMUST00000136816.7	-20717	ENSMUSG00000039157	Fam102a	family with sequence similarity 102, member A
chr2	33908521	33908671	151	*	chr2-1290	133.1	+	Distal Intergenic	2	33729953	33887946	157994	2	72543	ENSMUST00000041555.9	-20575	ENSMUSG00000038740	Mvb12b	multivesicular body subunit 12B
chr2	34231664	34231814	151	*	chr2-6775	30.8	+	Intron (ENSMUST00000113132.8/18516, intron 2 of 7)	2	34172873	34288852	115980	2	18516	ENSMUST00000176213.7	57038	ENSMUSG00000038718	Pbx3	pre B cell leukemia homeobox 3
chr2	34323031	34323181	151	*	chr2-11189	21.4	+	Intron (ENSMUST00000113132.8/18516, intron 2 of 7)	2	34172873	34288852	115980	2	18516	ENSMUST00000176213.7	-34179	ENSMUSG00000038718	Pbx3	pre B cell leukemia homeobox 3
chr2	34420436	34420586	151	*	chr2-3319	52.7	+	Intron (ENSMUST00000149383.7/227743, intron 1 of 4)	2	34432025	34624950	192926	1	227743	ENSMUST00000113126.2	-11439	ENSMUSG00000038696	Mapkap1	mitogen-activated protein kinase associated protein 1
chr2	34627944	34628094	151	*	chr2-3997	49.6	+	Distal Intergenic	2	34619582	34623919	4338	1	227743	ENSMUST00000129633.1	8362	ENSMUSG00000038696	Mapkap1	mitogen-activated protein kinase associated protein 1
chr2	36038774	36038924	151	*	chr2-4691	44.1	+	Intron (ENSMUST00000070112.5/68375, intron 3 of 3)	2	36036326	36049406	13081	2	68375	ENSMUST00000070112.5	10482	ENSMUSG00000026895	Ndufa8	NADH:ubiquinone oxidoreductase subunit A8
chr2	36167439	36167589	151	*	chr2-4031	47.8	+	Intron (ENSMUST00000028250.8/67871, intron 5 of 6)	2	36147103	36159665	12563	1	67871	ENSMUST00000162490.1	20336	ENSMUSG00000026887	Mrrf	mitochondrial ribosome recycling factor
chr2	37517196	37517346	151	*	chr2-7665	29.3	+	Promoter (<=1kb)	2	37516626	37520603	3978	1	338346	ENSMUST00000065441.6	570	ENSMUSG00000053164	Gpr21	G protein-coupled receptor 21
chr2	38112112	38112262	151	*	chr2-5888	34.6	+	Intron (ENSMUST00000102787.9/227801, intron 5 of 21)	2	38021266	38166081	144816	2	227801	ENSMUST00000126889.7	53819	ENSMUSG00000035392	Dennd1a	DENN/MADD domain containing 1A
chr2	38725567	38725717	151	*	chr2-5714	36.8	+	3' UTR	2	38692660	38714542	21883	2	26423	ENSMUST00000028084.4	-11025	ENSMUSG00000026751	Nr5a1	nuclear receptor subfamily 5, group A, member 1
chr2	46443347	46443497	151	*	chr2-4295	48.7	+	Distal Intergenic	2	45696800	45698067	1268	1	69405	ENSMUST00000134308.1	746547	ENSMUSG00000086202	1700019E08Rik	RIKEN cDNA 1700019E08 gene
chr2	51101358	51101508	151	*	chr2-9849	22	+	Distal Intergenic	2	51137069	51149094	12026	2	74194	ENSMUST00000140864.1	47586	ENSMUSG00000017144	Rnd3	Rho family GTPase 3
chr2	51276584	51276734	151	*	chr2-9850	21.2	+	Intron (ENSMUST00000139497.1/329404, intron 1 of 2)	2	51241831	51295945	54115	1	329404	ENSMUST00000139497.1	34753	ENSMUSG00000086349	Gm13497	predicted gene 13497
chr2	51912815	51912965	151	*	chr2-4406	42.5	+	Distal Intergenic	2	51925388	51927026	1639	2	71684	ENSMUST00000152800.1	14061	ENSMUSG00000036249	Rbm43	RNA binding motif protein 43
chr2	52272710	52272860	151	*	chr2-5325	41.4	+	Exon (ENSMUST00000036934.11/17996, exon 48 of 157)	2	52221782	52256156	34375	2	17996	ENSMUST00000139672.1	-16554	ENSMUSG00000026950	Neb	nebulin
chr2	53053784	53053934	151	*	chr2-10621	23.6	+	Intron (ENSMUST00000155586.8/71409, intron 5 of 26)	2	53139172	53145309	6138	2	56194	ENSMUST00000133384.1	91375	ENSMUSG00000061136	Prpf40a	pre-mRNA processing factor 40A
chr2	58165687	58165837	151	*	chr2-2969	58.6	+	Promoter (1-2kb)	2	58164001	58177063	13063	1	100042926	ENSMUST00000138444.1	1686	ENSMUSG00000086862	Gm13546	predicted gene 13546
chr2	58297124	58297274	151	*	chr2-14130	22.3	+	Intron (ENSMUST00000028178.13/269275, intron 2 of 8)	2	58276779	58286902	10124	1	100502932	ENSMUST00000131189.1	20345	ENSMUSG00000086995	Gm13544	predicted gene 13544
chr2	58484917	58485067	151	*	chr2-4527	43.2	+	Intron (ENSMUST00000145495.7/11477, intron 2 of 10)	2	58388644	58516272	127629	2	11477	ENSMUST00000145495.7	31205	ENSMUSG00000026836	Acvr1	activin A receptor, type 1
chr2	59361591	59361741	151	*	chr2-2235	91.2	+	Distal Intergenic	2	59342197	59348256	6060	1	227937	ENSMUST00000124127.1	19394	ENSMUSG00000026991	Pkp4	plakophilin 4
chr2	59637118	59637268	151	*	chr2-5716	30.8	+	Intron (ENSMUST00000112568.7/66860, intron 1 of 26)	2	59630063	59647005	16943	1	66860	ENSMUST00000128030.1	7055	ENSMUSG00000035168	Tanc1	tetratricopeptide repeat, ankyrin repeat and coiled-coil containing 1
chr2	59657409	59657559	151	*	chr2-3694	61.9	+	Intron (ENSMUST00000112568.7/66860, intron 2 of 26)	2	59646811	59845717	198907	1	66860	ENSMUST00000139863.2	10598	ENSMUSG00000035168	Tanc1	tetratricopeptide repeat, ankyrin repeat and coiled-coil containing 1
chr2	59987736	59987886	151	*	chr2-7120	26	+	Intron (ENSMUST00000112550.7/407823, intron 3 of 34)	2	59899445	60006187	106743	2	407823	ENSMUST00000090925.12	18301	ENSMUSG00000026987	Baz2b	bromodomain adjacent to zinc finger domain, 2B
chr2	60037070	60037220	151	*	chr2-3731	48.9	+	Exon (ENSMUST00000153675.1/ENSMUST00000153675.1, exon 1 of 2)	2	59899445	60006187	106743	2	407823	ENSMUST00000090925.12	-30883	ENSMUSG00000026987	Baz2b	bromodomain adjacent to zinc finger domain, 2B
chr2	60077685	60077835	151	*	chr2-7528	30	+	Intron (ENSMUST00000112550.7/407823, intron 1 of 34)	2	59983786	60090070	106285	2	407823	ENSMUST00000129124.7	12235	ENSMUSG00000026987	Baz2b	bromodomain adjacent to zinc finger domain, 2B
chr2	60132391	60132541	151	*	chr2-10112	21.2	+	Promoter (6-7kb)	2	59978675	60125740	147066	2	407823	ENSMUST00000137480.7	-6651	ENSMUSG00000026987	Baz2b	bromodomain adjacent to zinc finger domain, 2B
chr2	61494400	61494550	151	*	chr2-6533	35.5	+	Distal Intergenic	2	61578585	61654171	75587	1	21353	ENSMUST00000112502.7	-84035	ENSMUSG00000064289	Tank	TRAF family member-associated Nf-kappa B activator
chr2	62359774	62359924	151	*	chr2-7215	30.4	+	Promoter (2-3kb)	2	62352255	62357707	5453	2	13482	ENSMUST00000129738.1	-2067	ENSMUSG00000035000	Dpp4	dipeptidylpeptidase 4
chr2	62423544	62423694	151	*	chr2-5082	39.9	+	Intron (ENSMUST00000136879.1/ENSMUST00000136879.1, intron 1 of 4)	2	62330073	62412231	82159	2	13482	ENSMUST00000047812.7	-11313	ENSMUSG00000035000	Dpp4	dipeptidylpeptidase 4
chr2	62618983	62619133	151	*	chr2-13637	17.4	+	Intron (ENSMUST00000028259.11/71586, intron 4 of 15)	2	62629453	62639473	10021	2	71586	ENSMUST00000176388.1	20340	ENSMUSG00000026896	Ifih1	interferon induced with helicase C domain 1
chr2	64172520	64172670	151	*	chr2-5083	35.9	+	Distal Intergenic	2	63977337	64098038	120702	2	60344	ENSMUST00000102728.3	-74482	ENSMUSG00000075324	Fign	fidgetin
chr2	65801281	65801431	151	*	chr2-10114	21.2	+	Distal Intergenic	2	65845767	66031546	185780	1	77771	ENSMUST00000122912.7	-44336	ENSMUSG00000044647	Csrnp3	cysteine-serine-rich nuclear protein 3
chr2	66189299	66189449	151	*	chr2-4533	34.6	+	Intron (ENSMUST00000128859.1/ENSMUST00000128859.1, intron 1 of 3)	2	66218015	66235138	17124	2	73668	ENSMUST00000169968.1	45689	ENSMUSG00000034848	Ttc21b	tetratricopeptide repeat domain 21B
chr2	68431692	68431842	151	*	chr2-1825	100.5	+	Intron (ENSMUST00000102715.3/53416, intron 1 of 17)	2	68262791	68471940	209150	2	53416	ENSMUST00000123781.7	40098	ENSMUSG00000027030	Stk39	serine/threonine kinase 39
chr2	69032602	69032752	151	*	chr2-4598	41.6	+	Intron (ENSMUST00000028426.8/241447, intron 4 of 9)	2	68959911	69051328	91418	1	241447	ENSMUST00000141498.1	72691	ENSMUSG00000027035	Cers6	ceramide synthase 6
chr2	69531804	69531954	151	*	chr2-4298	43.4	+	Intron (ENSMUST00000080953.11/14725, intron 9 of 78)	2	69507623	69509145	1523	2	14725	ENSMUST00000128742.1	-22659	ENSMUSG00000027070	Lrp2	low density lipoprotein receptor-related protein 2
chr2	70252936	70253086	151	*	chr2-9228	24	+	Exon (ENSMUST00000060208.10/329421, exon 19 of 35)	2	70096298	70183267	86970	1	329421	ENSMUST00000112241.1	156638	ENSMUSG00000042064	Myo3b	myosin IIIB
chr2	72175600	72175750	151	*	chr2-5018	35.3	+	Promoter (3-4kb)	2	72179693	72257472	77780	1	56508	ENSMUST00000153887.7	-3943	ENSMUSG00000049044	Rapgef4	Rap guanine nucleotide exchange factor (GEF) 4
chr2	72361634	72361784	151	*	chr2-2467	71	+	Intron (ENSMUST00000090824.11/65964, intron 3 of 19)	2	72297901	72355622	57722	1	65964	ENSMUST00000144111.1	63733	ENSMUSG00000004085	Map3k20	mitogen-activated protein kinase kinase kinase 20
chr2	73429230	73429380	151	*	chr2-3222	57.5	+	Downstream (<1kb)	2	73444452	73452710	8259	2	215280	ENSMUST00000151939.1	23330	ENSMUSG00000075284	Wipf1	WAS/WASL interacting protein family, member 1
chr2	73502968	73503118	151	*	chr2-4089	47.2	+	Intron (ENSMUST00000094681.10/215280, intron 1 of 7)	2	73437464	73486469	49006	2	215280	ENSMUST00000141264.7	-16499	ENSMUSG00000075284	Wipf1	WAS/WASL interacting protein family, member 1
chr2	73609957	73610107	151	*	chr2-3974	45.8	+	Intron (ENSMUST00000147420.1/329427, intron 1 of 3)	2	73596824	73599200	2377	1	329427	ENSMUST00000149231.1	13133	ENSMUSG00000086544	Chn1os3	chimerin 1, opposite strand 3
chr2	73654649	73654799	151	*	chr2-6452	28.4	+	Promoter (<=1kb)	2	73624160	73655058	30899	2	108699	ENSMUST00000136953.1	259	ENSMUSG00000056486	Chn1	chimerin 1
chr2	74066753	74066903	151	*	chr2-2468	66.8	+	Distal Intergenic	2	73908447	73911326	2880	2	228033	ENSMUST00000018914.2	-155427	ENSMUSG00000018770	Atp5g3	ATP synthase, H+ transporting, mitochondrial F0 complex, subunit C3 (subunit 9)
chr2	74164123	74164273	151	*	chr2-14167	18.3	+	Distal Intergenic	2	74298940	74307717	8778	2	73962	ENSMUST00000153743.1	143444	ENSMUSG00000085405	4930441J16Rik	RIKEN cDNA 4930441J16 gene
chr2	75154035	75154185	151	*	chr2-7220	25.3	+	Intron (ENSMUST00000230629.1/ENSMUST00000230629.1, intron 2 of 6)	2	74868981	74876504	7524	1	53375	ENSMUST00000129284.1	285054	ENSMUSG00000027099	Mtx2	metaxin 2
chr2	77176572	77176722	151	*	chr2-2080	89.7	+	Promoter (5-6kb)	2	77044971	77170636	125666	2	545428	ENSMUST00000028406.10	-5936	ENSMUSG00000044033	Ccdc141	coiled-coil domain containing 141
chr2	77456724	77456874	151	*	chr2-3735	39.9	+	Promoter (5-6kb)	2	77462669	77480593	17925	1	100503106	ENSMUST00000146495.7	-5795	ENSMUSG00000085845	Gm13944	predicted gene 13944
chr2	77777890	77778040	151	*	chr2-7433	26.7	+	Intron (ENSMUST00000111831.7/241494, intron 1 of 9)	2	77411100	77816816	405717	2	241494	ENSMUST00000111831.7	38776	ENSMUSG00000027016	Zfp385b	zinc finger protein 385B
chr2	79601713	79601863	151	*	chr2-8374	26.9	+	Distal Intergenic	2	79635352	79672966	37615	1	70599	ENSMUST00000111785.8	-33489	ENSMUSG00000027007	Itprid2	ITPR interacting domain containing 2
chr2	80038916	80039066	151	*	chr2-3283	61.7	+	Promoter (<=1kb)	2	79905990	80039029	133040	2	18573	ENSMUST00000146076.7	0	ENSMUSG00000059173	Pde1a	phosphodiesterase 1A, calmodulin-dependent
chr2	80487014	80487164	151	*	chr2-3257	55.1	+	Distal Intergenic	2	80506891	80525680	18790	2	50884	ENSMUST00000154793.1	38516	ENSMUSG00000027002	Nckap1	NCK-associated protein 1
chr2	82217977	82218127	151	*	chr2-9046	19.8	+	Intron (ENSMUST00000047527.7/241514, intron 1 of 3)	2	82235173	82256880	21708	1	241514	ENSMUST00000127187.1	-17046	ENSMUSG00000070866	Zfp804a	zinc finger protein 804A
chr2	83771536	83771686	151	*	chr2-4779	37.5	+	Intron (ENSMUST00000028499.10/16410, intron 12 of 29)	2	83801849	83803985	2137	1	16410	ENSMUST00000125402.7	-30163	ENSMUSG00000027087	Itgav	integrin alpha V
chr2	84065864	84066014	151	*	chr2-13670	18.9	+	Distal Intergenic	2	83916764	83941228	24465	2	71861	ENSMUST00000152829.1	-124636	ENSMUSG00000034552	Zswim2	zinc finger SWIM-type containing 2
chr2	84266994	84267144	151	*	chr2-10930	18.3	+	Distal Intergenic	2	84330659	84375358	44700	2	54598	ENSMUST00000099944.3	108214	ENSMUSG00000059588	Calcrl	calcitonin receptor-like
chr2	84389307	84389457	151	*	chr2-5556	33.9	+	Intron (ENSMUST00000074262.8/54598, intron 2 of 15)	2	84330659	84375358	44700	2	54598	ENSMUST00000099944.3	-13949	ENSMUSG00000059588	Calcrl	calcitonin receptor-like
chr2	84505151	84505301	151	*	chr2-3508	51.8	+	Promoter (1-2kb)	2	84500760	84506873	6114	2	672763	ENSMUST00000126679.7	1572	ENSMUSG00000087362	Gm13710	predicted gene 13710
chr2	84544924	84545074	151	*	chr2-3413	58	+	Distal Intergenic	2	84501171	84531322	30152	2	672763	ENSMUST00000139492.1	-13602	ENSMUSG00000087362	Gm13710	predicted gene 13710
chr2	85281196	85281346	151	*	chr2-3792	52.9	+	Distal Intergenic	2	85330897	85331971	1075	2	257951	ENSMUST00000099929.2	50625	ENSMUSG00000075223	Olfr987	olfactory receptor 987
chr2	85319196	85319346	151	*	chr2-8561	25.8	+	Distal Intergenic	2	85330897	85331971	1075	2	257951	ENSMUST00000099929.2	12625	ENSMUSG00000075223	Olfr987	olfactory receptor 987
chr2	86020540	86020690	151	*	chr2-4563	43.6	+	Promoter (<=1kb)	2	86020633	86041432	20800	1	258571	ENSMUST00000213774.1	0	ENSMUSG00000045392	Olfr1033	olfactory receptor 1033
chr2	86464820	86464970	151	*	chr2-4006	45.2	+	Promoter (8-9kb)	2	86455328	86456269	942	2	257880	ENSMUST00000099885.1	-8551	ENSMUSG00000075181	Olfr1066	olfactory receptor 1066
chr2	87526007	87526157	151	*	chr2-8376	22.5	+	Promoter (5-6kb)	2	87531796	87533053	1258	1	110511	ENSMUST00000217113.1	-5639	ENSMUSG00000061520	Olfr153	olfactory receptor 153
chr2	90866646	90866796	151	*	chr2-1252	124.1	+	3' UTR	2	90863459	90865388	1930	1	56428	ENSMUST00000142350.1	3187	ENSMUSG00000027282	Mtch2	mitochondrial carrier 2
chr2	92093660	92093810	151	*	chr2-2315	61.9	+	Promoter (<=1kb)	2	92093137	92364666	271530	1	192285	ENSMUST00000111297.9	523	ENSMUSG00000058318	Phf21a	PHD finger protein 21A
chr2	92174394	92174544	151	*	chr2-5607	34.6	+	Promoter (9-10kb)	2	92184106	92361829	177724	1	192285	ENSMUST00000111294.7	-9562	ENSMUSG00000058318	Phf21a	PHD finger protein 21A
chr2	92257471	92257621	151	*	chr2-5132	33.5	+	Intron (ENSMUST00000044036.14/192285, intron 4 of 15)	2	92228479	92360430	131952	1	192285	ENSMUST00000159961.7	28992	ENSMUSG00000058318	Phf21a	PHD finger protein 21A
chr2	92348908	92349058	151	*	chr2-5283	34.8	+	Promoter (<=1kb)	2	92348911	92356993	8083	1	192285	ENSMUST00000161044.1	0	ENSMUSG00000058318	Phf21a	PHD finger protein 21A
chr2	92492162	92492312	151	*	chr2-2721	68.7	+	Intron (ENSMUST00000141341.1/ENSMUST00000141341.1, intron 1 of 1)	2	92452767	92460538	7772	2	228368	ENSMUST00000125276.1	-31624	ENSMUSG00000049922	Slc35c1	solute carrier family 35, member C1
chr2	93565759	93565909	151	*	chr2-2033	91.9	+	Distal Intergenic	2	93642384	93681339	38956	1	11695	ENSMUST00000042078.9	-76475	ENSMUSG00000040310	Alx4	aristaless-like homeobox 4
chr2	103640064	103640214	151	*	chr2-2618	68.1	+	Intron (ENSMUST00000076212.3/99382, intron 1 of 16)	2	103566310	103718423	152114	1	99382	ENSMUST00000076212.3	73754	ENSMUSG00000032724	Abtb2	ankyrin repeat and BTB (POZ) domain containing 2
chr2	104888000	104888150	151	*	chr2-4413	36.1	+	Promoter (1-2kb)	2	104886324	104999737	113414	1	211936	ENSMUST00000111114.7	1676	ENSMUSG00000045106	Ccdc73	coiled-coil domain containing 73
chr2	105090066	105090216	151	*	chr2-5091	39.2	+	Promoter (<=1kb)	2	105076538	105089817	13280	2	329480	ENSMUST00000135153.7	-249	ENSMUSG00000074987	Wt1os	Wilms tumor 1 homolog, opposite strand
chr2	105141440	105141590	151	*	chr2-4898	37.5	+	Intron (ENSMUST00000143043.7/22431, intron 3 of 9)	2	105130883	105173616	42734	1	22431	ENSMUST00000111099.1	10557	ENSMUSG00000016458	Wt1	Wilms tumor 1 homolog
chr2	105726765	105726915	151	*	chr2-3326	60.8	+	Intron (ENSMUST00000122965.7/77766, intron 9 of 9)	2	105692483	105693125	643	1	18508	ENSMUST00000147946.1	34282	ENSMUSG00000027168	Pax6	paired box 6
chr2	107519503	107519653	151	*	chr2-5785	37	+	Distal Intergenic	2	107291395	107294472	3078	1	16492	ENSMUST00000173191.1	228108	ENSMUSG00000042604	Kcna4	potassium voltage-gated channel, shaker-related subfamily, member 4
chr2	108090318	108090468	151	*	chr2-5240	34.6	+	Distal Intergenic	2	107291395	107294472	3078	1	16492	ENSMUST00000173191.1	798923	ENSMUSG00000042604	Kcna4	potassium voltage-gated channel, shaker-related subfamily, member 4
chr2	108661182	108661332	151	*	chr2-2544	81.7	+	Distal Intergenic	2	109092300	109278280	185981	2	76894	ENSMUST00000147376.7	616948	ENSMUSG00000057234	Mettl15	methyltransferase like 15
chr2	109955110	109955260	151	*	chr2-4375	43.6	+	Intron (ENSMUST00000046548.13/107515, intron 1 of 17)	2	109975542	109997652	22111	1	107515	ENSMUST00000152584.1	-20282	ENSMUSG00000050199	Lgr4	leucine-rich repeat-containing G protein-coupled receptor 4
chr2	109969831	109969981	151	*	chr2-9062	20.5	+	Promoter (5-6kb)	2	109975542	109997652	22111	1	107515	ENSMUST00000152584.1	-5561	ENSMUSG00000050199	Lgr4	leucine-rich repeat-containing G protein-coupled receptor 4
chr2	109989240	109989390	151	*	chr2-1585	105.1	+	Intron (ENSMUST00000046548.13/107515, intron 2 of 17)	2	110000528	110001460	933	1	107515	ENSMUST00000142869.1	-11138	ENSMUSG00000050199	Lgr4	leucine-rich repeat-containing G protein-coupled receptor 4
chr2	110192408	110192558	151	*	chr2-3818	53.5	+	Distal Intergenic	2	110262697	110305741	43045	2	170442	ENSMUST00000046233.8	113183	ENSMUSG00000041660	Bbox1	butyrobetaine (gamma), 2-oxoglutarate dioxygenase 1 (gamma-butyrobetaine hydroxylase)
chr2	112196981	112197131	151	*	chr2-5241	29.7	+	Distal Intergenic	2	112155318	112157007	1690	1	258022	ENSMUST00000058176.6	41663	ENSMUSG00000049758	Olfr1318	olfactory receptor 1318
chr2	112391417	112391567	151	*	chr2-6878	26.2	+	Intron (ENSMUST00000141047.1/107723, intron 25 of 27)	2	112379226	112407518	28293	1	72425	ENSMUST00000151257.1	12191	ENSMUSG00000027132	Katnbl1	katanin p80 subunit B like 1
chr2	113358325	113358475	151	*	chr2-3593	53.8	+	Promoter (5-6kb)	2	113363840	113709606	345767	1	14260	ENSMUST00000161731.4	-5365	ENSMUSG00000044042	Fmn1	formin 1
chr2	113420843	113420993	151	*	chr2-5904	33.5	+	Intron (ENSMUST00000099576.8/14260, intron 2 of 18)	2	113441064	113709855	268792	1	14260	ENSMUST00000081349.8	-20071	ENSMUSG00000044042	Fmn1	formin 1
chr2	113428357	113428507	151	*	chr2-6632	28.6	+	Intron (ENSMUST00000099576.8/14260, intron 2 of 18)	2	113441064	113709855	268792	1	14260	ENSMUST00000081349.8	-12557	ENSMUSG00000044042	Fmn1	formin 1
chr2	113457722	113457872	151	*	chr2-11278	19.8	+	Intron (ENSMUST00000099576.8/14260, intron 4 of 18)	2	113441064	113709855	268792	1	14260	ENSMUST00000081349.8	16658	ENSMUSG00000044042	Fmn1	formin 1
chr2	116047517	116047667	151	*	chr2-4781	41.9	+	Promoter (1-2kb)	2	116038425	116049212	10788	2	17536	ENSMUST00000135543.2	1545	ENSMUSG00000027210	Meis2	Meis homeobox 2
chr2	117455138	117455288	151	*	chr2-6250	26.2	+	Distal Intergenic	2	117279993	117343001	63009	2	19419	ENSMUST00000102534.10	-112137	ENSMUSG00000027347	Rasgrp1	RAS guanyl releasing protein 1
chr2	117556413	117556563	151	*	chr2-5665	34.2	+	Distal Intergenic	2	117279993	117343001	63009	2	19419	ENSMUST00000102534.10	-213412	ENSMUSG00000027347	Rasgrp1	RAS guanyl releasing protein 1
chr2	117619907	117620057	151	*	chr2-5563	37.5	+	Distal Intergenic	2	117806678	117812813	6136	2	100504728	ENSMUST00000154409.1	192756	NA	Gm13985	predicted gene 13985
chr2	117642277	117642427	151	*	chr2-12357	18.3	+	Distal Intergenic	2	117806678	117812813	6136	2	100504728	ENSMUST00000154409.1	170386	NA	Gm13985	predicted gene 13985
chr2	117989356	117989506	151	*	chr2-8750	24.9	+	Intron (ENSMUST00000148587.7/329496, intron 8 of 9)	2	118069847	118111091	41245	2	329496	ENSMUST00000138764.1	121585	ENSMUSG00000087203	Gm13986	predicted gene 13986
chr2	118160758	118160908	151	*	chr2-3754	48.7	+	Intron (ENSMUST00000231133.1/71313, intron 10 of 11)	2	118122940	118123764	825	1	21825	ENSMUST00000142588.1	37818	ENSMUSG00000040152	Thbs1	thrombospondin 1
chr2	118641275	118641425	151	*	chr2-4509	39	+	3' UTR	2	118631540	118636749	5210	1	12236	ENSMUST00000126013.1	9735	ENSMUSG00000040084	Bub1b	BUB1B, mitotic checkpoint serine/threonine kinase
chr2	119828670	119828820	151	*	chr2-7830	25.1	+	Distal Intergenic	2	119810846	119812391	1546	1	22174	ENSMUST00000137135.1	17824	ENSMUSG00000027298	Tyro3	TYRO3 protein tyrosine kinase 3
chr2	120106744	120106894	151	*	chr2-4127	41	+	Intron (ENSMUST00000028755.7/98878, intron 3 of 5)	2	120102220	120129725	27506	2	98878	ENSMUST00000150240.7	22831	ENSMUSG00000027293	Ehd4	EH-domain containing 4
chr2	120393969	120394119	151	*	chr2-12789	20.7	+	Promoter (9-10kb)	2	120403896	120423659	19764	1	76051	ENSMUST00000154574.7	-9777	ENSMUSG00000062646	Ganc	glucosidase, alpha; neutral C
chr2	121054849	121054999	151	*	chr2-7831	26.4	+	Intron (ENSMUST00000028721.7/74176, intron 6 of 12)	2	121017891	121037072	19182	2	13828	ENSMUST00000102490.9	-17777	ENSMUSG00000023216	Epb42	erythrocyte membrane protein band 4.2
chr2	121102134	121102284	151	*	chr2-3403	51.6	+	Intron (ENSMUST00000110675.1/640543, intron 5 of 11)	2	121093565	121109795	16231	2	640543	ENSMUST00000110675.1	7511	ENSMUSG00000079103	Tgm7	transglutaminase 7
chr2	121235597	121235747	151	*	chr2-6178	28.4	+	Promoter (<=1kb)	2	121228369	121235689	7321	2	27223	ENSMUST00000142400.1	0	ENSMUSG00000043909	Trp53bp1	transformation related protein 53 binding protein 1
chr2	121610532	121610682	151	*	chr2-4481	41.2	+	Intron (ENSMUST00000110593.8/228564, intron 1 of 14)	2	121545529	121586433	40905	2	228564	ENSMUST00000133898.7	-24099	ENSMUSG00000027238	Frmd5	FERM domain containing 5
chr2	121664327	121664477	151	*	chr2-7054	31.5	+	Intron (ENSMUST00000110593.8/228564, intron 1 of 14)	2	121545529	121586433	40905	2	228564	ENSMUST00000133898.7	-77894	ENSMUSG00000027238	Frmd5	FERM domain containing 5
chr2	122194770	122194920	151	*	chr2-4014	41.9	+	Intron (ENSMUST00000028661.5/74401, intron 5 of 6)	2	122186474	122204961	18488	1	74401	ENSMUST00000149861.1	8296	ENSMUSG00000027229	Terb2	telomere repeat binding bouquet formation protein 2
chr2	124640897	124641047	151	*	chr2-4450	37.7	+	Intron (ENSMUST00000103241.7/214968, intron 5 of 20)	2	124653635	124665309	11675	1	214968	ENSMUST00000103238.1	-12588	ENSMUSG00000027200	Sema6d	sema domain, transmembrane domain (TM), and cytoplasmic domain, (semaphorin) 6D
chr2	125821848	125821998	151	*	chr2-11947	20.3	+	Distal Intergenic	2	125842722	125858996	16275	2	12848	ENSMUST00000139343.1	36998	ENSMUSG00000027206	Cops2	COP9 signalosome subunit 2
chr2	126015073	126015223	151	*	chr2-2281	82.6	+	Intron (ENSMUST00000110446.8/75823, intron 11 of 16)	2	126034658	126036104	1447	1	14178	ENSMUST00000138576.1	-19435	ENSMUSG00000027208	Fgf7	fibroblast growth factor 7
chr2	126364131	126364281	151	*	chr2-6883	27.1	+	Intron (ENSMUST00000040128.11/241633, intron 20 of 27)	2	126371539	126491553	120015	2	241633	ENSMUST00000134977.7	127272	ENSMUSG00000060131	Atp8b4	ATPase, class I, type 8B, member 4
chr2	126663607	126663757	151	*	chr2-10176	19.2	+	Promoter (<=1kb)	2	126653692	126663290	9599	2	14391	ENSMUST00000137335.1	-317	ENSMUSG00000027361	Gabpb1	GA repeat binding protein, beta 1
chr2	126796290	126796440	151	*	chr2-9480	20.9	+	Promoter (<=1kb)	2	126791584	126795536	3953	2	58800	ENSMUST00000127277.1	-754	ENSMUSG00000027365	Trpm7	transient receptor potential cation channel, subfamily M, member 7
chr2	127304371	127304521	151	*	chr2-4709	41.4	+	Distal Intergenic	2	127292111	127297367	5257	1	99138	ENSMUST00000154549.1	12260	ENSMUSG00000027367	Stard7	START domain containing 7
chr2	127730732	127730882	151	*	chr2-4511	39	+	Promoter (<=1kb)	2	127704386	127729932	25547	2	228576	ENSMUST00000028856.2	-800	ENSMUSG00000027377	Mall	mal, T cell differentiation protein-like
chr2	128379672	128379822	151	*	chr2-5789	39.4	+	Intron (ENSMUST00000225087.1/100043424, intron 1 of 6)	2	128372107	128428893	56787	2	100043424	ENSMUST00000125354.1	49071	NA	Morrbid	myeloid RNA regulator of BCL2L11 induced cell death
chr2	128549636	128549786	151	*	chr2-3983	52.7	+	Distal Intergenic	2	128591209	128593866	2658	1	241634	ENSMUST00000155430.7	-41423	ENSMUSG00000074812	Spdye4c	speedy/RINGO cell cycle regulator family, member E4C
chr2	128573324	128573474	151	*	chr2-4483	38.3	+	Distal Intergenic	2	128591209	128593866	2658	1	241634	ENSMUST00000155430.7	-17735	ENSMUSG00000074812	Spdye4c	speedy/RINGO cell cycle regulator family, member E4C
chr2	129226428	129226578	151	*	chr2-1617	102.9	+	Promoter (1-2kb)	2	129228022	129231971	3950	1	329513	ENSMUST00000148548.1	-1444	ENSMUSG00000056738	A730036I17Rik	RIKEN cDNA A730036I17 gene
chr2	130491723	130491873	151	*	chr2-3475	51.1	+	Intron (ENSMUST00000028769.13/19262, intron 1 of 20)	2	130531970	130533383	1414	1	19262	ENSMUST00000230516.1	-40097	ENSMUSG00000027303	Ptpra	protein tyrosine phosphatase, receptor type, A
chr2	131841035	131841185	151	*	chr2-3800	55.3	+	Intron (ENSMUST00000143453.1/414081, intron 1 of 2)	2	131843852	131847623	3772	2	414081	ENSMUST00000140443.1	6438	ENSMUSG00000086822	5330413P13Rik	RIKEN cDNA 5330413P13 gene
chr2	132269333	132269483	151	*	chr2-5096	35.5	+	Intron (ENSMUST00000110158.7/110911, intron 1 of 3)	2	132263241	132297271	34031	1	110911	ENSMUST00000147456.1	6092	ENSMUSG00000058793	Cds2	CDP-diacylglycerol synthase (phosphatidate cytidylyltransferase) 2
chr2	132282932	132283082	151	*	chr2-2651	68.1	+	Promoter (2-3kb)	2	132285176	132295573	10398	1	110911	ENSMUST00000125060.1	-2094	ENSMUSG00000058793	Cds2	CDP-diacylglycerol synthase (phosphatidate cytidylyltransferase) 2
chr2	132695810	132695960	151	*	chr2-3224	60.8	+	Promoter (2-3kb)	2	132698119	132750582	52464	1	73747	ENSMUST00000141460.1	-2159	ENSMUSG00000044991	Shld1	shieldin complex subunit 1
chr2	133152565	133152715	151	*	chr2-10712	25.8	+	Distal Intergenic	2	132904389	132945906	41518	2	241639	ENSMUST00000038280.4	-206659	ENSMUSG00000027356	Fermt1	fermitin family member 1
chr2	133372496	133372646	151	*	chr2-5733	32.8	+	Distal Intergenic	2	133552159	133562885	10727	1	12156	ENSMUST00000028836.6	-179513	ENSMUSG00000027358	Bmp2	bone morphogenetic protein 2
chr2	134543646	134543796	151	*	chr2-9920	18.5	+	Intron (ENSMUST00000028704.2/15112, intron 2 of 7)	2	134530760	134554307	23548	2	15112	ENSMUST00000140794.1	10511	ENSMUSG00000027261	Hao1	hydroxyacid oxidase 1, liver
chr2	134718116	134718266	151	*	chr2-5349	38.3	+	Distal Intergenic	2	134786067	135475247	689181	1	18795	ENSMUST00000131552.4	-67801	ENSMUSG00000051177	Plcb1	phospholipase C, beta 1
chr2	136108497	136108647	151	*	chr2-8765	20.7	+	Intron (ENSMUST00000035264.8/241656, intron 5 of 10)	2	136059431	136069905	10475	1	76161	ENSMUST00000123436.1	49066	ENSMUSG00000027270	Lamp5	lysosomal-associated membrane protein family, member 5
chr2	137707136	137707286	151	*	chr2-4451	48.5	+	Intron (ENSMUST00000134833.1/ENSMUST00000134833.1, intron 4 of 4)	2	138256565	138287422	30858	1	228662	ENSMUST00000091556.11	-549279	ENSMUSG00000062098	Btbd3	BTB (POZ) domain containing 3
chr2	138248224	138248374	151	*	chr2-5030	40.8	+	Promoter (8-9kb)	2	138256565	138287422	30858	1	228662	ENSMUST00000091556.11	-8191	ENSMUSG00000062098	Btbd3	BTB (POZ) domain containing 3
chr2	140097336	140097486	151	*	chr2-5734	38.6	+	Distal Intergenic	2	139833480	140066805	233326	2	75812	ENSMUST00000110079.8	-30531	ENSMUSG00000039033	Tasp1	taspase, threonine aspartase 1
chr2	141288503	141288653	151	*	chr2-11315	19.2	+	Intron (ENSMUST00000110067.7/72899, intron 5 of 16)	2	141024062	141147910	123849	1	72899	ENSMUST00000139039.1	264441	ENSMUSG00000068205	Macrod2	MACRO domain containing 2
chr2	142715294	142715444	151	*	chr2-6475	29.5	+	Intron (ENSMUST00000230763.1/16558, intron 17 of 26)	2	142699218	142702671	3454	2	16558	ENSMUST00000212106.1	-12623	ENSMUSG00000038844	Kif16b	kinesin family member 16B
chr2	143536604	143536754	151	*	chr2-3163	50.2	+	Exon (ENSMUST00000126735.7/378776, exon 3 of 3)	2	143537970	143545977	8008	2	378776	ENSMUST00000156780.1	9223	ENSMUSG00000086171	Pcsk2os1	proprotein convertase subtilisin/kexin type 2, opposite strand 1
chr2	144108526	144108676	151	*	chr2-2328	84.4	+	Intron (ENSMUST00000211068.1/ENSMUST00000211068.1, intron 1 of 2)	2	144174315	144179086	4772	2	433481	ENSMUST00000166982.2	70410	ENSMUSG00000074758	Gm5535	predicted gene 5535
chr2	144143722	144143872	151	*	chr2-3442	51.8	+	Intron (ENSMUST00000211068.1/ENSMUST00000211068.1, intron 1 of 2)	2	144174315	144179086	4772	2	433481	ENSMUST00000166982.2	35214	ENSMUSG00000074758	Gm5535	predicted gene 5535
chr2	144868073	144868223	151	*	chr2-5851	28	+	Distal Intergenic	2	144823656	144824415	760	1	66328	ENSMUST00000028918.3	44417	ENSMUSG00000027431	Scp2d1	SCP2 sterol-binding domain containing 1
chr2	146009924	146010074	151	*	chr2-7980	25.3	+	Intron (ENSMUST00000126415.7/ENSMUST00000126415.7, intron 10 of 15)	2	145917479	145935014	17536	2	66877	ENSMUST00000001818.4	-74910	ENSMUSG00000001767	Crnkl1	crooked neck pre-mRNA splicing factor 1
chr2	146405737	146405887	151	*	chr2-11322	22.3	+	Promoter (<=1kb)	2	146360686	146406283	45598	2	241694	ENSMUST00000148784.1	396	ENSMUSG00000037110	Ralgapa2	Ral GTPase activating protein, alpha subunit 2 (catalytic)
chr2	146633769	146633919	151	*	chr2-3986	43.4	+	Distal Intergenic	2	146542931	146546108	3178	1	74065	ENSMUST00000147212.1	90838	ENSMUSG00000085796	4933406D12Rik	RIKEN cDNA 4933406D12 gene
chr2	147067999	147068149	151	*	chr2-15512	18.7	+	Intron (ENSMUST00000028921.5/24128, intron 27 of 29)	2	147061440	147068900	7461	1	24128	ENSMUST00000137358.1	6559	ENSMUSG00000027433	Xrn2	5'-3' exoribonuclease 2
chr2	152933179	152933329	151	*	chr2-2091	88.8	+	Promoter (<=1kb)	2	152931898	152933208	1311	2	14239	ENSMUST00000099200.2	0	ENSMUSG00000074676	Foxs1	forkhead box S1
chr2	153414723	153414873	151	*	chr2-2461	66.8	+	Intron (ENSMUST00000035346.13/329540, intron 10 of 10)	2	153392860	153396837	3978	1	228790	ENSMUST00000138571.1	21863	ENSMUSG00000042548	Asxl1	additional sex combs like 1
chr2	153724546	153724696	151	*	chr2-7253	32.2	+	Intron (ENSMUST00000119996.2/ENSMUST00000119996.2, intron 16 of 18)	2	153741274	153773310	32037	1	13589	ENSMUST00000028981.8	-16578	ENSMUSG00000027479	Mapre1	microtubule-associated protein, RP/EB family, member 1
chr2	154037921	154038071	151	*	chr2-11662	17.8	+	Distal Intergenic	2	154014596	154016076	1481	1	19194	ENSMUST00000132933.1	23325	ENSMUSG00000042459	Bpifa2	BPI fold containing family A, member 2
chr2	154354200	154354350	151	*	chr2-11663	18.9	+	Promoter (<=1kb)	2	154350522	154354344	3823	2	66971	ENSMUST00000152180.1	0	ENSMUSG00000027487	Cdk5rap1	CDK5 regulatory subunit associated protein 1
chr2	154668578	154668728	151	*	chr2-4906	39.4	+	Intron (ENSMUST00000151668.7/75608, intron 1 of 4)	2	154657018	154694785	37768	1	75608	ENSMUST00000044277.9	11560	ENSMUSG00000038467	Chmp4b	charged multivesicular body protein 4B
chr2	155019102	155019252	151	*	chr2-1318	130.2	+	Intron (ENSMUST00000137333.7/50518, intron 3 of 4)	2	155013531	155051012	37482	1	50518	ENSMUST00000029123.2	5571	ENSMUSG00000027596	a	nonagouti
chr2	155019766	155019916	151	*	chr2-1310	139.3	+	Intron (ENSMUST00000137333.7/50518, intron 3 of 4)	2	155013531	155051012	37482	1	50518	ENSMUST00000029123.2	6235	ENSMUSG00000027596	a	nonagouti
chr2	155082517	155082667	151	*	chr2-1546	98.9	+	Promoter (8-9kb)	2	155059310	155074497	15188	2	269378	ENSMUST00000054607.15	-8020	ENSMUSG00000027597	Ahcy	S-adenosylhomocysteine hydrolase
chr2	156490145	156490295	151	*	chr2-3781	50.7	+	Intron (ENSMUST00000103137.9/13821, intron 2 of 22)	2	156475534	156543212	67679	1	13821	ENSMUST00000029155.15	14611	ENSMUSG00000027624	Epb41l1	erythrocyte membrane protein band 4.1 like 1
chr2	157635775	157635925	151	*	chr2-3033	60.6	+	Distal Intergenic	2	157558102	157571274	13173	2	53619	ENSMUST00000173378.7	-64501	ENSMUSG00000067787	Blcap	bladder cancer associated protein
chr2	157808301	157808451	151	*	chr2-2601	72.7	+	Intron (ENSMUST00000029178.6/66642, intron 6 of 15)	2	157789864	157836575	46712	1	66642	ENSMUST00000156300.1	18437	ENSMUSG00000027649	Ctnnbl1	catenin, beta like 1
chr2	158658960	158659110	151	*	chr2-3719	54.6	+	Promoter (6-7kb)	2	158665398	158759334	93937	1	228852	ENSMUST00000129902.1	-6288	ENSMUSG00000037754	Ppp1r16b	protein phosphatase 1, regulatory subunit 16B
chr2	159020220	159020370	151	*	chr2-5623	35.7	+	Distal Intergenic	2	158850629	158857368	6740	1	71715	ENSMUST00000143195.1	169591	ENSMUSG00000027655	Dhx35	DEAH (Asp-Glu-Ala-His) box polypeptide 35
chr2	159270849	159270999	151	*	chr2-14368	19.2	+	Distal Intergenic	2	158850629	158857368	6740	1	71715	ENSMUST00000143195.1	420220	ENSMUSG00000027655	Dhx35	DEAH (Asp-Glu-Ala-His) box polypeptide 35
chr2	160433316	160433466	151	*	chr2-4646	44.3	+	Distal Intergenic	2	160363703	160367065	3363	2	16658	ENSMUST00000099126.4	-66251	ENSMUSG00000074622	Mafb	v-maf musculoaponeurotic fibrosarcoma oncogene family, protein B (avian)
chr2	161090332	161090482	151	*	chr2-5624	28.9	+	Intron (ENSMUST00000039782.13/71389, intron 1 of 36)	2	161035031	161109004	73974	2	71389	ENSMUST00000125179.1	18522	ENSMUSG00000057133	Chd6	chromodomain helicase DNA binding protein 6
chr2	162261651	162261801	151	*	chr2-12884	18.5	+	Intron (ENSMUST00000109443.7/19281, intron 4 of 30)	2	162012015	162135451	123437	2	19281	ENSMUST00000129015.1	-126200	ENSMUSG00000053141	Ptprt	protein tyrosine phosphatase, receptor type, T
chr2	163671255	163671405	151	*	chr2-6902	30.6	+	Intron (ENSMUST00000147385.7/18769, intron 1 of 2)	2	163661499	163725473	63975	1	18769	ENSMUST00000135537.7	9756	ENSMUSG00000035268	Pkig	protein kinase inhibitor, gamma
chr2	164134682	164134832	151	*	chr2-4241	41.6	+	Intron (ENSMUST00000018353.13/58231, intron 10 of 10)	2	164110201	164155524	45324	1	58231	ENSMUST00000088291.4	24481	ENSMUSG00000018209	Stk4	serine/threonine kinase 4
chr2	164592116	164592266	151	*	chr2-3383	54.4	+	Promoter (1-2kb)	2	164588343	164593594	5252	2	75526	ENSMUST00000103100.1	1328	ENSMUSG00000017733	Eppin	epididymal peptidase inhibitor
chr2	165811677	165811827	151	*	chr2-3051	57.3	+	Intron (ENSMUST00000109266.10/228880, intron 13 of 21)	2	165845744	165852122	6379	2	228880	ENSMUST00000139202.1	40295	ENSMUSG00000039671	Zmynd8	zinc finger, MYND-type containing 8
chr2	166646540	166646690	151	*	chr2-4106	48.7	+	Promoter (7-8kb)	2	166566960	166638968	72009	2	277360	ENSMUST00000099080.8	-7572	ENSMUSG00000039621	Prex1	phosphatidylinositol-3,4,5-trisphosphate-dependent Rac exchange factor 1
chr2	166820514	166820664	151	*	chr2-2431	79.3	+	Promoter (6-7kb)	2	166827657	166848971	21315	1	99371	ENSMUST00000144847.2	-6993	ENSMUSG00000074582	Arfgef2	ADP-ribosylation factor guanine nucleotide-exchange factor 2 (brefeldin A-inhibited)
chr2	166862642	166862792	151	*	chr2-2063	97.4	+	Intron (ENSMUST00000099078.9/99371, intron 19 of 38)	2	166827657	166848971	21315	1	99371	ENSMUST00000144847.2	34985	ENSMUSG00000074582	Arfgef2	ADP-ribosylation factor guanine nucleotide-exchange factor 2 (brefeldin A-inhibited)
chr2	166945569	166945719	151	*	chr2-3854	50.2	+	3' UTR	2	166940833	166941819	987	1	110750	ENSMUST00000129061.1	4736	ENSMUSG00000002718	Cse1l	chromosome segregation 1-like (S. cerevisiae)
chr2	168292670	168292820	151	*	chr2-5479	36.6	+	Intron (ENSMUST00000148309.1/ENSMUST00000148309.1, intron 1 of 1)	2	168260117	168281132	21016	2	241794	ENSMUST00000109191.1	-11538	ENSMUSG00000074575	Kcng1	potassium voltage-gated channel, subfamily G, member 1
chr2	169297905	169298055	151	*	chr2-2701	61	+	Distal Intergenic	2	168978268	168978906	639	1	75508	ENSMUST00000140241.1	319637	ENSMUSG00000086348	1700017J07Rik	RIKEN cDNA 1700017J07 gene
chr2	169870621	169870771	151	*	chr2-4277	44.7	+	Intron (ENSMUST00000109159.2/228911, intron 1 of 2)	2	169884893	170071816	186924	1	228911	ENSMUST00000123300.2	-14122	ENSMUSG00000047907	Tshz2	teashirt zinc finger family member 2
chr2	170469756	170469906	151	*	chr2-3129	63.2	+	Distal Intergenic	2	170496428	170519067	22640	1	109054	ENSMUST00000075087.7	-26522	ENSMUSG00000052033	Pfdn4	prefoldin 4
chr2	171033960	171034110	151	*	chr2-5584	33.7	+	Distal Intergenic	2	170731807	170879769	147963	1	76829	ENSMUST00000029075.4	302153	ENSMUSG00000027560	Dok5	docking protein 5
chr2	171230327	171230477	151	*	chr2-10252	20.5	+	Intron (ENSMUST00000125631.7/ENSMUST00000125631.7, intron 1 of 3)	2	170731807	170879769	147963	1	76829	ENSMUST00000029075.4	498520	ENSMUSG00000027560	Dok5	docking protein 5
chr2	171595374	171595524	151	*	chr2-4995	36.1	+	Distal Intergenic	2	171958188	171962131	3944	2	75655	ENSMUST00000151904.1	366607	ENSMUSG00000086823	1700028P15Rik	RIKEN cDNA 1700028P15 gene
chr2	171669391	171669541	151	*	chr2-16330	17.6	+	Distal Intergenic	2	171958188	171962131	3944	2	75655	ENSMUST00000151904.1	292590	ENSMUSG00000086823	1700028P15Rik	RIKEN cDNA 1700028P15 gene
chr2	178156042	178156192	151	*	chr2-1675	110.8	+	Intron (ENSMUST00000108917.7/74189, intron 1 of 12)	2	178141933	178336072	194140	1	74189	ENSMUST00000103066.9	14109	ENSMUSG00000027525	Phactr3	phosphatase and actin regulator 3
chr2	178622944	178623094	151	*	chr2-5220	35.7	+	Distal Intergenic	2	178460630	178466572	5943	1	381409	ENSMUST00000176869.1	162314	ENSMUSG00000039155	Cdh26	cadherin-like 26
chr2	179307421	179307571	151	*	chr2-4843	40.5	+	Distal Intergenic	2	179414936	179416882	1947	1	68175	ENSMUST00000041998.1	-107365	ENSMUSG00000039138	4930591A17Rik	RIKEN cDNA 4930591A17 gene
chr2	179801081	179801231	151	*	chr2-4618	42.5	+	Intron (ENSMUST00000000314.12/12561, intron 4 of 15)	2	179777163	179797511	20349	1	12561	ENSMUST00000136411.1	23918	ENSMUSG00000000305	Cdh4	cadherin 4
chr2	181537770	181537920	151	*	chr2-2625	77.8	+	Intron (ENSMUST00000072334.11/13002, intron 1 of 4)	2	181520947	181549590	28644	1	13002	ENSMUST00000108796.1	16823	ENSMUSG00000000826	Dnajc5	DnaJ heat shock protein family (Hsp40) member C5
chr3	6116052	6116202	151	*	chr3-1304	65.9	+	Distal Intergenic	3	6615418	6620443	5026	2	69347	ENSMUST00000091364.3	504241	ENSMUSG00000069118	1700008P02Rik	RIKEN cDNA 1700008P02 gene
chr3	8866309	8866459	151	*	chr3-1502	79.3	+	Intron (ENSMUST00000042148.5/66230, intron 2 of 2)	3	8802146	8923918	121773	2	66230	ENSMUST00000042148.5	57459	ENSMUSG00000040269	Mrps28	mitochondrial ribosomal protein S28
chr3	9449763	9449913	151	*	chr3-2785	41.6	+	Promoter (8-9kb)	3	9438696	9441036	2341	2	170753	ENSMUST00000192832.1	-8727	ENSMUSG00000040209	Zfp704	zinc finger protein 704
chr3	9751232	9751382	151	*	chr3-1628	69.8	+	Intron (ENSMUST00000161949.7/94212, intron 3 of 8)	3	9692767	9705002	12236	2	94212	ENSMUST00000159825.1	-46230	ENSMUSG00000027508	Pag1	phosphoprotein associated with glycosphingolipid microdomains 1
chr3	9960781	9960931	151	*	chr3-4339	27.3	+	Distal Intergenic	3	10012548	10016607	4060	1	16592	ENSMUST00000029046.8	-51617	ENSMUSG00000027533	Fabp5	fatty acid binding protein 5, epidermal
chr3	10041482	10041632	151	*	chr3-4558	27.8	+	Distal Intergenic	3	10012605	10016335	3731	1	16592	ENSMUST00000123744.1	28877	ENSMUSG00000027533	Fabp5	fatty acid binding protein 5, epidermal
chr3	14787159	14787309	151	*	chr3-2680	41	+	Promoter (8-9kb)	3	14766217	14778459	12243	2	12346	ENSMUST00000094365.10	-8700	ENSMUSG00000027556	Car1	carbonic anhydrase 1
chr3	15194483	15194633	151	*	chr3-1470	68.5	+	Distal Intergenic	3	15296551	15332302	35752	2	751864	ENSMUST00000108361.1	137669	ENSMUSG00000078783	Gm9733	predicted gene 9733
chr3	19284429	19284579	151	*	chr3-2944	38.1	+	Intron (ENSMUST00000099195.9/18583, intron 1 of 12)	3	19224682	19265008	40327	2	18583	ENSMUST00000091314.10	-19421	ENSMUSG00000069094	Pde7a	phosphodiesterase 7A
chr3	19406396	19406546	151	*	chr3-5352	26	+	Distal Intergenic	3	19223108	19311322	88215	2	18583	ENSMUST00000099195.9	-95074	ENSMUSG00000069094	Pde7a	phosphodiesterase 7A
chr3	19956915	19957065	151	*	chr3-5252	20.5	+	Promoter (<=1kb)	3	19957054	19993138	36085	1	12870	ENSMUST00000091309.11	0	ENSMUSG00000003617	Cp	ceruloplasmin
chr3	21381165	21381315	151	*	chr3-6974	18.7	+	Distal Intergenic	3	22076652	22216594	139943	1	81004	ENSMUST00000193734.5	-695337	ENSMUSG00000027630	Tbl1xr1	transducin (beta)-like 1X-linked receptor 1
chr3	25482808	25482958	151	*	chr3-6450	20.3	+	Intron (ENSMUST00000193603.5/192167, intron 5 of 7)	3	24551210	25144261	593052	2	635702	ENSMUST00000204227.1	-338547	ENSMUSG00000102758	Naaladl2	N-acetylated alpha-linked acidic dipeptidase-like 2
chr3	25805740	25805890	151	*	chr3-5700	24.9	+	Intron (ENSMUST00000193603.5/192167, intron 5 of 7)	3	25431811	26133734	701924	2	192167	ENSMUST00000075054.9	327844	ENSMUSG00000063887	Nlgn1	neuroligin 1
chr3	27898370	27898520	151	*	chr3-2049	57.7	+	Promoter (2-3kb)	3	27866066	27896368	30303	2	208613	ENSMUST00000058077.3	-2002	ENSMUSG00000043164	Tmem212	transmembrane protein 212
chr3	28359193	28359343	151	*	chr3-3638	33.1	+	Exon (ENSMUST00000161214.7/665113, exon 2 of 2)	3	28409431	28596083	186653	1	665113	ENSMUST00000161423.1	-50088	ENSMUSG00000027692	Tnik	TRAF2 and NCK interacting kinase
chr3	28734776	28734926	151	*	chr3-4834	24.7	+	Intron (ENSMUST00000167704.1/ENSMUST00000167704.1, intron 2 of 2)	3	28721517	28728327	6811	1	20526	ENSMUST00000169047.1	13259	ENSMUSG00000027690	Slc2a2	solute carrier family 2 (facilitated glucose transporter), member 2
chr3	29243691	29243841	151	*	chr3-6283	19.8	+	Intron (ENSMUST00000146943.7/75740, intron 4 of 5)	3	29082771	29690510	607740	1	75740	ENSMUST00000118531.7	160920	ENSMUSG00000063600	Egfem1	EGF-like and EMI domain containing 1
chr3	33150585	33150735	151	*	chr3-6287	23.6	+	Promoter (7-8kb)	3	32954337	33143247	188911	2	58869	ENSMUST00000108219.2	-7338	ENSMUSG00000027674	Pex5l	peroxisomal biogenesis factor 5-like
chr3	33902604	33902754	151	*	chr3-2681	42.7	+	Distal Intergenic	3	33837994	33844310	6317	2	51938	ENSMUST00000197230.1	-58294	ENSMUSG00000027676	Ccdc39	coiled-coil domain containing 39
chr3	34411642	34411792	151	*	chr3-3701	29.5	+	Intron (ENSMUST00000196793.4/320478, intron 2 of 3)	3	34560328	34675854	115527	1	320478	ENSMUST00000200414.4	-148536	ENSMUSG00000105265	Sox2ot	SOX2 overlapping transcript (non-protein coding)
chr3	34615635	34615785	151	*	chr3-4566	24.5	+	Exon (ENSMUST00000196795.1/320478, exon 3 of 5)	3	34637169	34677993	40825	1	320478	ENSMUST00000196850.1	-21384	ENSMUSG00000105265	Sox2ot	SOX2 overlapping transcript (non-protein coding)
chr3	34773816	34773966	151	*	chr3-2726	43.4	+	Promoter (1-2kb)	3	34772075	34782346	10272	1	102638436	ENSMUST00000197492.1	1741	ENSMUSG00000106519	Gm38509	predicted gene, 38509
chr3	35121915	35122065	151	*	chr3-4760	24	+	Distal Intergenic	3	34922545	34922651	107	2	102466155	ENSMUST00000183357.1	-199264	ENSMUSG00000098862	Mir6378	microRNA 6378
chr3	35231181	35231331	151	*	chr3-4510	30	+	Distal Intergenic	3	34922545	34922651	107	2	102466155	ENSMUST00000183357.1	-308530	ENSMUSG00000098862	Mir6378	microRNA 6378
chr3	36994784	36994934	151	*	chr3-5587	23.6	+	Exon (ENSMUST00000057272.14/229227, exon 51 of 86)	3	37007186	37053015	45830	1	229227	ENSMUST00000146948.7	-12252	ENSMUSG00000037270	4932438A13Rik	RIKEN cDNA 4932438A13 gene
chr3	37408402	37408552	151	*	chr3-8389	14.8	+	Promoter (2-3kb)	3	37405079	37410675	5597	2	229228	ENSMUST00000133894.5	2123	ENSMUSG00000050174	Nudt6	nudix (nucleoside diphosphate linked moiety X)-type motif 6
chr3	37510456	37510606	151	*	chr3-5262	22.3	+	Intron (ENSMUST00000108112.9/57815, intron 14 of 15)	3	37493188	37579009	85822	1	57815	ENSMUST00000200093.1	17268	ENSMUSG00000027722	Spata5	spermatogenesis associated 5
chr3	37882673	37882823	151	*	chr3-3967	31.3	+	Distal Intergenic	3	37898813	37992728	93916	1	626410	ENSMUST00000196893.1	-15990	ENSMUSG00000106461	Gm20755	predicted gene, 20755
chr3	37987860	37988010	151	*	chr3-3968	29.7	+	Intron (ENSMUST00000196893.1/626410, intron 2 of 3)	3	37898813	37992728	93916	1	626410	ENSMUST00000196893.1	89047	ENSMUSG00000106461	Gm20755	predicted gene, 20755
chr3	38202402	38202552	151	*	chr3-2898	36.8	+	Downstream (<1kb)	3	38203151	38208119	4969	2	71342	ENSMUST00000197658.1	5567	ENSMUSG00000106002	5430434I15Rik	RIKEN cDNA 5430434I15 gene
chr3	38312213	38312363	151	*	chr3-2122	52.7	+	Distal Intergenic	3	38203151	38208119	4969	2	71342	ENSMUST00000197658.1	-104094	ENSMUSG00000106002	5430434I15Rik	RIKEN cDNA 5430434I15 gene
chr3	40320447	40320597	151	*	chr3-5928	24.7	+	Distal Intergenic	3	40508430	40509774	1345	2	100040882	ENSMUST00000202778.1	189177	ENSMUSG00000037884	1700017G19Rik	RIKEN cDNA 1700017G19 gene
chr3	40672937	40673087	151	*	chr3-4692	25.6	+	Promoter (<=1kb)	3	40672621	40692524	19904	1	380614	ENSMUST00000204176.1	316	ENSMUSG00000060798	Intu	inturned planar cell polarity protein
chr3	40674997	40675147	151	*	chr3-3455	30.6	+	Promoter (2-3kb)	3	40672621	40692524	19904	1	380614	ENSMUST00000204176.1	2376	ENSMUSG00000060798	Intu	inturned planar cell polarity protein
chr3	41430183	41430333	151	*	chr3-2456	48.3	+	Distal Intergenic	3	41487679	41493190	5512	2	78706	ENSMUST00000199155.1	62857	ENSMUSG00000097639	Platr4	pluripotency associated transcript 4
chr3	41445951	41446101	151	*	chr3-3787	30.8	+	Distal Intergenic	3	41487679	41493190	5512	2	78706	ENSMUST00000199155.1	47089	ENSMUSG00000097639	Platr4	pluripotency associated transcript 4
chr3	46701759	46701909	151	*	chr3-5826	20.7	+	Distal Intergenic	3	46900668	46900782	115	2	102465199	ENSMUST00000183392.1	198873	ENSMUSG00000098417	Mir6379	microRNA 6379
chr3	49947030	49947180	151	*	chr3-5166	24.7	+	Intron (ENSMUST00000194462.5/26570, intron 11 of 11)	3	49745271	49757325	12055	2	73173	ENSMUST00000193600.1	-189705	ENSMUSG00000037892	Pcdh18	protocadherin 18
chr3	51377939	51378089	151	*	chr3-2684	43.6	+	Exon (ENSMUST00000192081.1/ENSMUST00000192081.1, exon 1 of 4)	3	51391261	51396488	5228	2	67749	ENSMUST00000145938.1	18399	ENSMUSG00000037161	Mgarp	mitochondria localized glutamic acid rich protein
chr3	51553590	51553740	151	*	chr3-1398	79.1	+	Promoter (6-7kb)	3	51560035	51567117	7083	1	100039684	ENSMUST00000180404.7	-6295	NA	5031434O11Rik	RIKEN cDNA 5031434O11 gene
chr3	52377185	52377335	151	*	chr3-5594	22.7	+	Distal Intergenic	3	52268336	52353221	84886	1	56458	ENSMUST00000053764.6	108849	ENSMUSG00000044167	Foxo1	forkhead box O1
chr3	52802489	52802639	151	*	chr3-7851	21.4	+	Distal Intergenic	3	52764599	52776654	12056	1	329639	ENSMUST00000191954.1	37890	ENSMUSG00000102785	Gm2447	predicted gene 2447
chr3	53004850	53005000	151	*	chr3-1541	63.5	+	Intron (ENSMUST00000036665.9/67542, intron 8 of 18)	3	52982122	52994685	12564	2	67542	ENSMUST00000194779.1	-10165	ENSMUSG00000027742	Cog6	component of oligomeric golgi complex 6
chr3	53033546	53033696	151	*	chr3-1893	52	+	Promoter (7-8kb)	3	53041528	53261679	220152	1	108927	ENSMUST00000059562.13	-7832	ENSMUSG00000048332	Lhfp	lipoma HMGIC fusion partner
chr3	53101753	53101903	151	*	chr3-3089	35.5	+	Exon (ENSMUST00000198178.1/ENSMUST00000198178.1, exon 1 of 1)	3	53041583	53261679	220097	1	108927	ENSMUST00000147139.1	60170	ENSMUSG00000048332	Lhfp	lipoma HMGIC fusion partner
chr3	54431779	54431929	151	*	chr3-5072	23.8	+	Distal Intergenic	3	54388889	54390393	1505	1	50706	ENSMUST00000150868.1	42890	ENSMUSG00000027750	Postn	periostin, osteoblast specific factor
chr3	55637232	55637382	151	*	chr3-1945	53.5	+	Intron (ENSMUST00000029374.7/26422, intron 54 of 57)	3	55625199	55690940	65742	2	26422	ENSMUST00000199803.4	53558	ENSMUSG00000027799	Nbea	neurobeachin
chr3	55835343	55835493	151	*	chr3-3677	26	+	Intron (ENSMUST00000029374.7/26422, intron 38 of 57)	3	55847105	55848068	964	1	71182	ENSMUST00000199732.1	-11612	ENSMUSG00000106572	4933417G07Rik	SEC13 homolog pseudogene
chr3	56236269	56236419	151	*	chr3-5374	21.8	+	Distal Intergenic	3	55625195	56183701	558507	2	26422	ENSMUST00000029374.7	-52568	ENSMUSG00000027799	Nbea	neurobeachin
chr3	58336121	58336271	151	*	chr3-4843	24.5	+	Distal Intergenic	3	58414715	58466783	52069	1	72033	ENSMUST00000099090.6	-78444	ENSMUSG00000027806	Tsc22d2	TSC22 domain family, member 2
chr3	58561597	58561747	151	*	chr3-7002	22	+	Distal Intergenic	3	58576636	58593133	16498	1	69227	ENSMUST00000107924.1	-14889	ENSMUSG00000075700	Selenot	selenoprotein T
chr3	60045848	60045998	151	*	chr3-6055	20.5	+	Distal Intergenic	3	60031876	60036084	4209	1	67758	ENSMUST00000151605.1	13972	ENSMUSG00000027761	Aadac	arylacetamide deacetylase
chr3	60546289	60546439	151	*	chr3-1434	77.3	+	Intron (ENSMUST00000195724.5/56758, intron 2 of 2)	3	60529631	60625180	95550	1	56758	ENSMUST00000193130.5	16658	ENSMUSG00000027763	Mbnl1	muscleblind like splicing factor 1
chr3	60570520	60570670	151	*	chr3-3879	26.2	+	Intron (ENSMUST00000195724.5/56758, intron 2 of 2)	3	60595641	60613402	17762	1	56758	ENSMUST00000192757.5	-24971	ENSMUSG00000027763	Mbnl1	muscleblind like splicing factor 1
chr3	60821621	60821771	151	*	chr3-6056	18.3	+	Distal Intergenic	3	61002795	61008979	6185	1	18441	ENSMUST00000029331.6	-181024	ENSMUSG00000027765	P2ry1	purinergic receptor P2Y, G-protein coupled 1
chr3	61390367	61390517	151	*	chr3-6481	21.4	+	Distal Intergenic	3	61361638	61368430	6793	1	74012	ENSMUST00000049064.3	28729	ENSMUSG00000036894	Rap2b	RAP2B, member of RAS oncogene family
chr3	62433831	62433981	151	*	chr3-3490	36.1	+	Intron (ENSMUST00000079300.12/622434, intron 10 of 13)	3	62419668	62460212	40545	1	622434	ENSMUST00000161057.1	14163	ENSMUSG00000036885	Arhgef26	Rho guanine nucleotide exchange factor (GEF) 26
chr3	63871361	63871511	151	*	chr3-3931	30	+	Intron (ENSMUST00000177143.7/269437, intron 1 of 22)	3	63701816	63851359	149544	2	269437	ENSMUST00000175947.7	-20002	ENSMUSG00000036834	Plch1	phospholipase C, eta 1
chr3	65135329	65135479	151	*	chr3-2068	63.9	+	Intron (ENSMUST00000193778.1/16497, intron 1 of 1)	3	65109384	65378219	268836	1	16497	ENSMUST00000049230.10	25945	ENSMUSG00000027827	Kcnab1	potassium voltage-gated channel, shaker-related subfamily, beta member 1
chr3	66040929	66041079	151	*	chr3-3241	35	+	Distal Intergenic	3	65946151	65958249	12099	2	56706	ENSMUST00000029416.13	-82680	ENSMUSG00000027829	Ccnl1	cyclin L1
chr3	66105471	66105621	151	*	chr3-3397	32.4	+	Intron (ENSMUST00000029419.7/72789, intron 11 of 13)	3	66056637	66136438	79802	2	72789	ENSMUST00000107837.3	30817	ENSMUSG00000027831	Veph1	ventricular zone expressed PH domain-containing 1
chr3	66551016	66551166	151	*	chr3-7010	21.4	+	Distal Intergenic	3	66053558	66296837	243280	2	72789	ENSMUST00000029419.7	-254179	ENSMUSG00000027831	Veph1	ventricular zone expressed PH domain-containing 1
chr3	69054869	69055019	151	*	chr3-2242	47.6	+	Distal Intergenic	3	69035288	69044755	9468	2	66949	ENSMUST00000107802.7	-10114	ENSMUSG00000034317	Trim59	tripartite motif-containing 59
chr3	69182804	69182954	151	*	chr3-4017	22.9	+	Distal Intergenic	3	69222419	69223618	1200	1	71619	ENSMUST00000183126.1	-39465	ENSMUSG00000098207	Arl14	ADP-ribosylation factor-like 14
chr3	69912936	69913086	151	*	chr3-1600	69	+	Distal Intergenic	3	69819542	69859940	40399	2	66183	ENSMUST00000051239.12	-52996	ENSMUSG00000043461	Sptssb	serine palmitoyltransferase, small subunit B
chr3	73066286	73066436	151	*	chr3-2255	53.8	+	Promoter (<=1kb)	3	73066316	73194812	128497	1	626082	ENSMUST00000192263.1	0	ENSMUSG00000103428	Gm20754	predicted gene, 20754
chr3	73586904	73587054	151	*	chr3-7211	16.1	+	Intron (ENSMUST00000192642.1/626082, intron 4 of 4)	3	73351206	73481651	130446	2	74693	ENSMUST00000194514.1	-105253	ENSMUSG00000102362	4930509J09Rik	RIKEN cDNA 4930509J09 gene
chr3	78958930	78959080	151	*	chr3-3119	32.8	+	Distal Intergenic	3	79062516	79144977	82462	2	76089	ENSMUST00000118100.7	185897	ENSMUSG00000062232	Rapgef2	Rap guanine nucleotide exchange factor (GEF) 2
chr3	79162225	79162375	151	*	chr3-1261	88.6	+	Intron (ENSMUST00000195708.1/76089, intron 7 of 29)	3	79109066	79173198	64133	2	76089	ENSMUST00000152275.7	10823	ENSMUSG00000062232	Rapgef2	Rap guanine nucleotide exchange factor (GEF) 2
chr3	79360765	79360915	151	*	chr3-7629	17.8	+	Intron (ENSMUST00000195157.1/100233207, intron 1 of 3)	3	79345379	79431286	85908	1	100233207	ENSMUST00000199658.1	15386	ENSMUSG00000091685	Gm17359	predicted gene, 17359
chr3	79989428	79989578	151	*	chr3-1791	63.7	+	Distal Intergenic	3	79885930	79946278	60349	1	68659	ENSMUST00000029567.8	103498	ENSMUSG00000027955	Gask1b	golgi associated kinase 1B
chr3	81977215	81977365	151	*	chr3-4104	29.3	+	Promoter (1-2kb)	3	81958791	81976202	17412	2	56720	ENSMUST00000193879.1	-1013	ENSMUSG00000028011	Tdo2	tryptophan 2,3-dioxygenase
chr3	84302424	84302574	151	*	chr3-2745	36.6	+	Promoter (2-3kb)	3	84299962	84304741	4780	2	80890	ENSMUST00000136805.1	2167	ENSMUSG00000027993	Trim2	tripartite motif-containing 2
chr3	84314665	84314815	151	*	chr3-1520	69	+	Promoter (9-10kb)	3	84192211	84305446	113236	2	80890	ENSMUST00000132283.7	-9219	ENSMUSG00000027993	Trim2	tripartite motif-containing 2
chr3	84501321	84501471	151	*	chr3-3492	38.1	+	Intron (ENSMUST00000098990.9/99889, intron 7 of 7)	3	84442198	84480429	38232	2	229474	ENSMUST00000107689.6	-20892	ENSMUSG00000041842	Fhdc1	FH2 domain containing 1
chr3	84925330	84925480	151	*	chr3-2534	40.1	+	Promoter (<=1kb)	3	84925480	84979197	53718	1	50754	ENSMUST00000107675.7	0	ENSMUSG00000028086	Fbxw7	F-box and WD-40 domain protein 7
chr3	85222185	85222335	151	*	chr3-4155	29.5	+	Intron (ENSMUST00000154148.7/99889, intron 3 of 9)	3	85317519	85332030	14512	1	73283	ENSMUST00000189046.1	-95184	ENSMUSG00000099995	1700036G14Rik	RIKEN cDNA 1700036G14 gene
chr3	86108778	86108928	151	*	chr3-3843	30	+	Intron (ENSMUST00000182666.7/27059, intron 12 of 19)	3	86084434	86130522	46089	1	27059	ENSMUST00000107664.2	24344	ENSMUSG00000028082	Sh3d19	SH3 domain protein D19
chr3	86291475	86291625	151	*	chr3-4414	27.8	+	Exon (ENSMUST00000192145.5/80877, exon 5 of 51)	3	86225289	86542711	317423	1	80877	ENSMUST00000212390.1	66186	ENSMUSG00000028080	Lrba	LPS-responsive beige-like anchor
chr3	86531924	86532074	151	*	chr3-5007	22	+	Promoter (9-10kb)	3	86542033	86608661	66629	1	80877	ENSMUST00000194674.1	-9959	ENSMUSG00000028080	Lrba	LPS-responsive beige-like anchor
chr3	88630157	88630307	151	*	chr3-1224	89.5	+	Promoter (<=1kb)	3	88629571	88632334	2764	1	16800	ENSMUST00000175745.1	586	ENSMUSG00000028059	Arhgef2	rho/rac guanine nucleotide exchange factor (GEF) 2
chr3	88856132	88856282	151	*	chr3-2689	44.5	+	Promoter (<=1kb)	3	88855664	88890893	35230	1	76022	ENSMUST00000212694.1	468	ENSMUSG00000054199	Gon4l	gon-4-like (C.elegans)
chr3	90627927	90628077	151	*	chr3-2056	52	+	Distal Intergenic	3	90613760	90624181	10422	1	20200	ENSMUST00000200289.1	14167	ENSMUSG00000001025	S100a6	S100 calcium binding protein A6 (calcyclin)
chr3	93093699	93093849	151	*	chr3-5293	22.5	+	Distal Intergenic	3	93073567	93074633	1067	1	229571	ENSMUST00000179064.1	20132	ENSMUSG00000096879	Gm4858	predicted gene 4858
chr3	93206455	93206605	151	*	chr3-7266	20.1	+	Exon (ENSMUST00000194707.2/229574, exon 3 of 3)	3	93200210	93220793	20584	1	229574	ENSMUST00000098884.3	6245	ENSMUSG00000049133	Flg2	filaggrin family member 2
chr3	93216275	93216425	151	*	chr3-6524	17.6	+	Exon (ENSMUST00000194707.2/229574, exon 3 of 3)	3	93200210	93220793	20584	1	229574	ENSMUST00000098884.3	16065	ENSMUSG00000049133	Flg2	filaggrin family member 2
chr3	93609076	93609226	151	*	chr3-1928	54.4	+	Distal Intergenic	3	93651542	93652686	1145	2	399673	ENSMUST00000191960.1	43460	ENSMUSG00000103362	Tdpoz2	TD and POZ domain containing 2
chr3	94710724	94710874	151	*	chr3-1889	51.1	+	Distal Intergenic	3	94693659	94698132	4474	1	20342	ENSMUST00000174223.1	17065	ENSMUSG00000068877	Selenbp2	selenium binding protein 2
chr3	96450730	96450880	151	*	chr3-7275	18.3	+	Promoter (1-2kb)	3	96433788	96452306	18519	2	329716	ENSMUST00000093126.10	1426	ENSMUSG00000046317	BC107364	cDNA sequence BC107364
chr3	97617471	97617621	151	*	chr3-6536	21.6	+	Promoter (7-8kb)	3	97560742	97610203	49462	2	68058	ENSMUST00000029730.4	-7268	ENSMUSG00000028089	Chd1l	chromodomain helicase DNA binding protein 1-like
chr3	98043249	98043399	151	*	chr3-1709	79.8	+	Intron (ENSMUST00000198324.1/18129, intron 1 of 7)	3	98013538	98150361	136824	1	18129	ENSMUST00000079812.7	29711	ENSMUSG00000027878	Notch2	notch 2
chr3	98324373	98324523	151	*	chr3-3127	43.8	+	Intron (ENSMUST00000065793.11/236539, intron 5 of 11)	3	98321218	98328613	7396	2	236539	ENSMUST00000152106.1	4090	ENSMUSG00000053398	Phgdh	3-phosphoglycerate dehydrogenase
chr3	98355852	98356002	151	*	chr3-2058	62.1	+	Distal Intergenic	3	98313170	98339990	26821	2	236539	ENSMUST00000065793.11	-15862	ENSMUSG00000053398	Phgdh	3-phosphoglycerate dehydrogenase
chr3	98814340	98814490	151	*	chr3-5519	21.4	+	Promoter (<=1kb)	3	98805504	98814443	8940	2	15497	ENSMUST00000029463.12	0	ENSMUSG00000027869	Hsd3b6	hydroxy-delta-5-steroid dehydrogenase, 3 beta- and steroid delta-isomerase 6
chr3	98855237	98855387	151	*	chr3-3072	39.4	+	Intron (ENSMUST00000107016.9/15492, intron 4 of 4)	3	98852194	98859794	7601	2	15492	ENSMUST00000107016.9	4407	ENSMUSG00000027871	Hsd3b1	hydroxy-delta-5-steroid dehydrogenase, 3 beta- and steroid delta-isomerase 1
chr3	99939025	99939175	151	*	chr3-5758	20.7	+	Intron (ENSMUST00000127518.1/74362, intron 1 of 3)	3	99885417	100143322	257906	1	74362	ENSMUST00000164539.1	53608	ENSMUSG00000027867	Spag17	sperm associated antigen 17
chr3	100438542	100438692	151	*	chr3-2346	49.4	+	Exon (ENSMUST00000199065.1/ENSMUST00000199065.1, exon 1 of 1)	3	100426439	100437754	11316	1	73806	ENSMUST00000152827.1	12103	ENSMUSG00000086923	4930406D18Rik	RIKEN cDNA 4930406D18 gene
chr3	101367525	101367675	151	*	chr3-1456	75.6	+	Promoter (9-10kb)	3	101377083	101379540	2458	1	78908	ENSMUST00000198995.4	-9408	ENSMUSG00000042035	Igsf3	immunoglobulin superfamily, member 3
chr3	101471657	101471807	151	*	chr3-2835	42.3	+	Distal Intergenic	3	101378338	101460156	81819	1	78908	ENSMUST00000195164.1	93319	ENSMUSG00000042035	Igsf3	immunoglobulin superfamily, member 3
chr3	101544275	101544425	151	*	chr3-2445	45	+	Distal Intergenic	3	101576316	101577560	1245	2	11928	ENSMUST00000130649.1	33135	ENSMUSG00000033161	Atp1a1	ATPase, Na+/K+ transporting, alpha 1 polypeptide
chr3	101812719	101812869	151	*	chr3-945	98.5	+	Downstream (<1kb)	3	101813076	101836223	23148	2	242125	ENSMUST00000061831.10	23354	ENSMUSG00000044313	Mab21l3	mab-21-like 3
chr3	102159477	102159627	151	*	chr3-2376	48.5	+	Intron (ENSMUST00000029453.12/229658, intron 7 of 7)	3	102163363	102165940	2578	2	229658	ENSMUST00000162361.1	6313	ENSMUSG00000027860	Vangl1	VANGL planar cell polarity 1
chr3	102678749	102678899	151	*	chr3-3341	33.1	+	Distal Intergenic	3	102734529	102772292	37764	1	70747	ENSMUST00000029451.11	-55630	ENSMUSG00000027858	Tspan2	tetraspanin 2
chr3	103129503	103129653	151	*	chr3-2150	50.5	+	Promoter (1-2kb)	3	103127556	103169738	42183	1	329727	ENSMUST00000172288.2	1947	ENSMUSG00000007379	Dennd2c	DENN/MADD domain containing 2C
chr3	103755511	103755661	151	*	chr3-1444	71.4	+	Promoter (4-5kb)	3	103749363	103751014	1652	2	15257	ENSMUST00000126351.1	-4497	ENSMUSG00000008730	Hipk1	homeodomain interacting protein kinase 1
chr3	104201739	104201889	151	*	chr3-5870	23.8	+	Intron (ENSMUST00000064371.13/99470, intron 1 of 21)	3	104013625	104220103	206479	2	99470	ENSMUST00000121198.7	18214	ENSMUSG00000052539	Magi3	membrane associated guanylate kinase, WW and PDZ domain containing 3
chr3	104623037	104623187	151	*	chr3-4272	29.1	+	Distal Intergenic	3	104638668	104658462	19795	1	20501	ENSMUST00000046212.1	-15481	ENSMUSG00000032902	Slc16a1	solute carrier family 16 (monocarboxylic acid transporters), member 1
chr3	104906967	104907117	151	*	chr3-3988	26	+	Intron (ENSMUST00000106769.7/229681, intron 11 of 13)	3	104888958	104895062	6105	1	229681	ENSMUST00000140457.1	18009	ENSMUSG00000045576	St7l	suppression of tumorigenicity 7-like
chr3	104943504	104943654	151	*	chr3-1442	78	+	Downstream (1-2kb)	3	104945272	104961921	16650	2	22414	ENSMUST00000029429.5	18267	ENSMUSG00000027840	Wnt2b	wingless-type MMTV integration site family, member 2B
chr3	107351828	107351978	151	*	chr3-3226	37.2	+	Distal Intergenic	3	107325421	107333673	8253	2	229700	ENSMUST00000061772.10	-18155	ENSMUSG00000048109	Rbm15	RNA binding motif protein 15
chr3	108131964	108132114	151	*	chr3-1764	63.9	+	Intron (ENSMUST00000000001.4/14679, intron 1 of 8)	3	108107280	108146146	38867	2	14679	ENSMUST00000000001.4	14032	ENSMUSG00000000001	Gnai3	guanine nucleotide binding protein (G protein), alpha inhibiting 3
chr3	109309362	109309512	151	*	chr3-2391	49.4	+	Distal Intergenic	3	109340653	109685698	345046	1	57257	ENSMUST00000046864.13	-31141	ENSMUSG00000033721	Vav3	vav 3 oncogene
chr3	109431415	109431565	151	*	chr3-5039	24.9	+	Intron (ENSMUST00000046864.13/57257, intron 2 of 26)	3	109494784	109503696	8913	1	57257	ENSMUST00000128033.1	-63219	ENSMUSG00000033721	Vav3	vav 3 oncogene
chr3	113657069	113657219	151	*	chr3-2349	39.2	+	Distal Intergenic	3	113606336	113630149	23814	2	67225	ENSMUST00000106535.1	-26920	ENSMUSG00000027981	Rnpc3	RNA-binding region (RNP1, RRM) containing 3
chr3	115673884	115674034	151	*	chr3-5778	22.5	+	Distal Intergenic	3	115710433	115715072	4640	2	13609	ENSMUST00000055676.3	41038	ENSMUSG00000045092	S1pr1	sphingosine-1-phosphate receptor 1
chr3	116771719	116771869	151	*	chr3-4276	27.3	+	Intron (ENSMUST00000040603.13/77559, intron 23 of 33)	3	116743051	116781250	38200	2	77559	ENSMUST00000160484.5	9381	ENSMUSG00000033400	Agl	amylo-1,6-glucosidase, 4-alpha-glucanotransferase
chr3	117438837	117438987	151	*	chr3-3102	32.4	+	Distal Intergenic	3	117321109	117360876	39768	2	229791	ENSMUST00000125664.1	-77961	ENSMUSG00000044667	Plppr4	phospholipid phosphatase related 4
chr3	117606497	117606647	151	*	chr3-6916	20.9	+	Intron (ENSMUST00000039564.10/75769, intron 1 of 5)	3	117575227	117689507	114281	1	75769	ENSMUST00000106473.4	31270	ENSMUSG00000033342	Plppr5	phospholipid phosphatase related 5
chr3	117853757	117853907	151	*	chr3-6122	23.1	+	Promoter (7-8kb)	3	117782173	117846708	64536	2	76561	ENSMUST00000198499.4	-7049	ENSMUSG00000028007	Snx7	sorting nexin 7
chr3	119730032	119730182	151	*	chr3-6917	16.7	+	Promoter (3-4kb)	3	119720345	119726140	5796	2	56195	ENSMUST00000197387.4	-3892	ENSMUSG00000028134	Ptbp2	polypyrimidine tract binding protein 2
chr3	121418216	121418366	151	*	chr3-3075	35.3	+	Promoter (8-9kb)	3	121426497	121458207	31711	1	71994	ENSMUST00000029773.12	-8131	ENSMUSG00000053931	Cnn3	calponin 3, acidic
chr3	121762211	121762361	151	*	chr3-2118	51.6	+	Exon (ENSMUST00000199084.1/ENSMUST00000199084.1, exon 1 of 1)	3	121729547	121735048	5502	1	14066	ENSMUST00000199997.1	32664	ENSMUSG00000028128	F3	coagulation factor III
chr3	121798158	121798308	151	*	chr3-4430	25.8	+	Intron (ENSMUST00000197383.4/19299, intron 1 of 18)	3	121786009	121814909	28901	2	19299	ENSMUST00000195965.1	16601	ENSMUSG00000028127	Abcd3	ATP-binding cassette, sub-family D (ALD), member 3
chr3	121859305	121859455	151	*	chr3-4379	26.9	+	Distal Intergenic	3	121758907	121815302	56396	2	19299	ENSMUST00000029770.7	-44003	ENSMUSG00000028127	Abcd3	ATP-binding cassette, sub-family D (ALD), member 3
chr3	122103958	122104108	151	*	chr3-2183	53.1	+	Intron (ENSMUST00000013995.12/11304, intron 13 of 49)	3	122120040	122128657	8618	1	11304	ENSMUST00000140913.7	-15932	ENSMUSG00000028125	Abca4	ATP-binding cassette, sub-family A (ABC1), member 4
chr3	122581236	122581386	151	*	chr3-4540	27.5	+	Intron (ENSMUST00000162409.7/214459, intron 2 of 13)	3	122538719	122563881	25163	2	214459	ENSMUST00000197259.4	-17355	ENSMUSG00000039735	Fnbp1l	formin binding protein 1-like
chr3	122848506	122848656	151	*	chr3-2961	32.2	+	Intron (ENSMUST00000066728.9/242202, intron 18 of 20)	3	122895072	122899506	4435	1	14079	ENSMUST00000023820.5	-46416	ENSMUSG00000023057	Fabp2	fatty acid binding protein 2, intestinal
chr3	123296786	123296936	151	*	chr3-2208	50.2	+	Intron (ENSMUST00000047923.11/69608, intron 6 of 22)	3	123290398	123365636	75239	1	69608	ENSMUST00000197291.4	6388	ENSMUSG00000039234	Sec24d	Sec24 related gene family, member D (S. cerevisiae)
chr3	127075523	127075673	151	*	chr3-6927	17.8	+	Intron (ENSMUST00000182078.8/109676, intron 5 of 45)	3	127015303	127024248	8946	2	109676	ENSMUST00000183097.1	-51275	ENSMUSG00000032826	Ank2	ankyrin 2, brain
chr3	127874325	127874475	151	*	chr3-4811	25.1	+	Intron (ENSMUST00000199273.1/70617, intron 1 of 1)	3	127869680	127896288	26609	2	70617	ENSMUST00000057198.8	21813	ENSMUSG00000050549	Fam241a	family with sequence similarity 241, member A
chr3	127930394	127930544	151	*	chr3-3033	38.3	+	Intron (ENSMUST00000198240.1/329753, intron 3 of 4)	3	127916172	127955220	39049	1	329753	ENSMUST00000198240.1	14222	ENSMUSG00000104763	9830132P13Rik	RIKEN cDNA 9830132P13 gene
chr3	128936668	128936818	151	*	chr3-1702	53.8	+	Distal Intergenic	3	129199878	129219590	19713	1	18741	ENSMUST00000174661.8	-263060	ENSMUSG00000028023	Pitx2	paired-like homeodomain transcription factor 2
chr3	129386688	129386838	151	*	chr3-4033	29.5	+	Distal Intergenic	3	129433673	129434715	1043	1	435755	ENSMUST00000199748.1	-46835	ENSMUSG00000105712	Pou5f1-rs4	POU domain, class 5, transcription factor 1, related sequence 4
chr3	129568630	129568780	151	*	chr3-2062	53.3	+	Intron (ENSMUST00000199910.4/170439, intron 1 of 3)	3	129552380	129628319	75940	1	170439	ENSMUST00000198369.1	16250	ENSMUSG00000041220	Elovl6	ELOVL family member 6, elongation of long chain fatty acids (yeast)
chr3	129785750	129785900	151	*	chr3-6246	20.1	+	Downstream (1-2kb)	3	129790930	129800521	9592	2	242235	ENSMUST00000188978.1	14621	ENSMUSG00000093865	Lrit3	leucine-rich repeat, immunoglobulin-like and transmembrane domains 3
chr3	130886063	130886213	151	*	chr3-3384	36.4	+	Intron (ENSMUST00000196438.2/ENSMUST00000196438.2, intron 1 of 2)	3	130726839	130730398	3560	2	68436	ENSMUST00000079085.10	-155665	ENSMUSG00000062006	Rpl34	ribosomal protein L34
chr3	132207601	132207751	151	*	chr3-2402	39.7	+	Distal Intergenic	3	132085292	132180304	95013	1	56811	ENSMUST00000029665.6	122309	ENSMUSG00000028031	Dkk2	dickkopf WNT signaling pathway inhibitor 2
chr3	133284766	133284916	151	*	chr3-3773	31.7	+	Distal Intergenic	3	133310110	133378078	67969	1	74776	ENSMUST00000029644.15	-25194	ENSMUSG00000028013	Ppa2	pyrophosphatase (inorganic) 2
chr3	134828868	134829018	151	*	chr3-3508	33.9	+	Promoter (<=1kb)	3	134829007	134934579	105573	1	21338	ENSMUST00000029822.5	0	ENSMUSG00000028172	Tacr3	tachykinin receptor 3
chr3	134875439	134875589	151	*	chr3-3254	29.5	+	Intron (ENSMUST00000029822.5/21338, intron 3 of 4)	3	134829007	134934579	105573	1	21338	ENSMUST00000029822.5	46432	ENSMUSG00000028172	Tacr3	tachykinin receptor 3
chr3	135314872	135315022	151	*	chr3-2521	44.1	+	Intron (ENSMUST00000145195.7/97086, intron 1 of 9)	3	135307745	135345387	37643	1	97086	ENSMUST00000051849.9	7127	ENSMUSG00000037994	Slc9b2	solute carrier family 9, subfamily B (NHA2, cation proton antiporter 2), member 2
chr3	135554207	135554357	151	*	chr3-2184	44.5	+	Intron (ENSMUST00000131610.7/110173, intron 13 of 13)	3	135550630	135563230	12601	1	110173	ENSMUST00000134478.1	3577	ENSMUSG00000028164	Manba	mannosidase, beta A, lysosomal
chr3	136090718	136090868	151	*	chr3-5135	22.5	+	Intron (ENSMUST00000198354.1/ENSMUST00000198354.1, intron 1 of 3)	3	136053937	136056103	2167	2	242248	ENSMUST00000199902.1	-34615	ENSMUSG00000037922	Bank1	B cell scaffold protein with ankyrin repeats 1
chr3	136404701	136404851	151	*	chr3-8607	19.6	+	Distal Intergenic	3	136435270	136449349	14080	2	70055	ENSMUST00000189233.1	44498	ENSMUSG00000099508	1700030L20Rik	RIKEN cDNA 1700030L20 gene
chr3	137189138	137189288	151	*	chr3-2864	43	+	Distal Intergenic	3	137341067	137432185	91119	1	59308	ENSMUST00000122064.7	-151779	ENSMUSG00000054690	Emcn	endomucin
chr3	137836697	137836847	151	*	chr3-3626	32.2	+	Distal Intergenic	3	137864487	137866922	2436	1	51788	ENSMUST00000041045.13	-27640	ENSMUSG00000037894	H2afz	H2A histone family, member Z
chr3	138097880	138098030	151	*	chr3-4037	28.9	+	Intron (ENSMUST00000029805.12/17777, intron 15 of 17)	3	138048761	138067388	18628	2	329763	ENSMUST00000053318.3	-30492	ENSMUSG00000049349	Gm5105	predicted gene 5105
chr3	138475036	138475186	151	*	chr3-5051	20.9	+	Promoter (<=1kb)	3	138466268	138475185	8918	2	75624	ENSMUST00000200365.4	0	ENSMUSG00000005813	Metap1	methionyl aminopeptidase 1
chr3	138822005	138822155	151	*	chr3-1639	71.4	+	Intron (ENSMUST00000029800.8/56224, intron 1 of 7)	3	138809874	138903674	93801	1	56224	ENSMUST00000119993.7	12131	ENSMUSG00000028152	Tspan5	tetraspanin 5
chr3	138859851	138860001	151	*	chr3-2210	53.8	+	Promoter (<=1kb)	3	138860493	138902657	42165	1	56224	ENSMUST00000121826.2	-492	ENSMUSG00000028152	Tspan5	tetraspanin 5
chr3	141476203	141476353	151	*	chr3-2403	52	+	Intron (ENSMUST00000106236.8/22253, intron 1 of 15)	3	141465671	141830538	364868	1	22253	ENSMUST00000142762.1	10532	ENSMUSG00000059921	Unc5c	unc-5 netrin receptor C
chr3	142107813	142107963	151	*	chr3-4284	25.3	+	Intron (ENSMUST00000098568.7/12167, intron 1 of 11)	3	141840367	142169213	328847	2	12167	ENSMUST00000098568.7	61250	ENSMUSG00000052430	Bmpr1b	bone morphogenetic protein receptor, type 1B
chr3	142282829	142282979	151	*	chr3-1849	58.4	+	Exon (ENSMUST00000195975.4/56376, exon 8 of 15)	3	142249368	142303979	54612	2	56376	ENSMUST00000200650.4	21000	ENSMUSG00000028273	Pdlim5	PDZ and LIM domain 5
chr3	142310635	142310785	151	*	chr3-6142	20.7	+	Promoter (6-7kb)	3	142249427	142304442	55016	2	56376	ENSMUST00000197808.4	-6193	ENSMUSG00000028273	Pdlim5	PDZ and LIM domain 5
chr3	142322054	142322204	151	*	chr3-2942	40.3	+	Intron (ENSMUST00000029941.15/56376, intron 3 of 12)	3	142249427	142304442	55016	2	56376	ENSMUST00000197808.4	-17612	ENSMUSG00000028273	Pdlim5	PDZ and LIM domain 5
chr3	144011770	144011920	151	*	chr3-4039	31.3	+	Distal Intergenic	3	144189062	144194818	5757	2	16911	ENSMUST00000148128.1	182898	ENSMUSG00000028266	Lmo4	LIM domain only 4
chr3	144736965	144737115	151	*	chr3-2722	36.4	+	3' UTR	3	144688844	144720335	31492	2	54673	ENSMUST00000163279.5	-16630	ENSMUSG00000037062	Sh3glb1	SH3-domain GRB2-like B1 (endophilin)
chr3	145195710	145195860	151	*	chr3-3321	36.1	+	Distal Intergenic	3	145149018	145153626	4609	1	52184	ENSMUST00000200353.1	46692	ENSMUSG00000028256	Odf2l	outer dense fiber of sperm tails 2-like
chr3	145373822	145373972	151	*	chr3-2982	37.9	+	Intron (ENSMUST00000029848.4/71355, intron 19 of 59)	3	145292527	145314047	21521	1	71355	ENSMUST00000139001.1	81295	ENSMUSG00000028197	Col24a1	collagen, type XXIV, alpha 1
chr3	145806539	145806689	151	*	chr3-2142	54.6	+	Promoter (3-4kb)	3	145810479	145889295	78817	1	69219	ENSMUST00000127193.1	-3790	ENSMUSG00000028194	Ddah1	dimethylarginine dimethylaminohydrolase 1
chr3	146311287	146311437	151	*	chr3-2843	38.6	+	Distal Intergenic	3	146367153	146378944	11792	2	100038607	ENSMUST00000197639.1	67507	ENSMUSG00000105602	Gm10636	predicted gene 10636
chr3	146770484	146770634	151	*	chr3-1394	74	+	Promoter (<=1kb)	3	146729865	146770781	40917	2	18749	ENSMUST00000106138.7	147	ENSMUSG00000005034	Prkacb	protein kinase, cAMP dependent, catalytic, beta
chr3	148958862	148959012	151	*	chr3-2865	37	+	Promoter (4-5kb)	3	148817093	148954787	137695	2	99633	ENSMUST00000199238.4	-4075	ENSMUSG00000028184	Adgrl2	adhesion G protein-coupled receptor L2
chr3	149996244	149996394	151	*	chr3-8324	18.1	+	Distal Intergenic	3	148816093	148990555	174463	2	99633	ENSMUST00000200543.4	-1005689	ENSMUSG00000028184	Adgrl2	adhesion G protein-coupled receptor L2
chr3	150359435	150359585	151	*	chr3-3005	40.3	+	Distal Intergenic	3	151023792	151023862	71	2	100628568	ENSMUST00000175089.1	664277	ENSMUSG00000092830	Mir3963	microRNA 3963
chr3	152484342	152484492	151	*	chr3-2236	52.7	+	Promoter (5-6kb)	3	152472739	152478515	5777	2	229949	ENSMUST00000198552.1	-5827	ENSMUSG00000039058	Ak5	adenylate kinase 5
chr3	152593487	152593637	151	*	chr3-5448	21.2	+	Intron (ENSMUST00000045262.10/229949, intron 6 of 13)	3	152463863	152526752	62890	2	229949	ENSMUST00000200062.1	-66735	ENSMUSG00000039058	Ak5	adenylate kinase 5
chr3	153093988	153094138	151	*	chr3-6428	18.7	+	Distal Intergenic	3	152817081	152982246	165166	2	26938	ENSMUST00000044278.5	-111742	ENSMUSG00000039037	St6galnac5	ST6 (alpha-N-acetyl-neuraminyl-2,3-beta-galactosyl-1,3)-N-acetylgalactosaminide alpha-2,6-sialyltransferase 5
chr3	153593975	153594125	151	*	chr3-2648	43.4	+	Intron (ENSMUST00000200397.4/20447, intron 1 of 4)	3	153509132	153720996	211865	2	20447	ENSMUST00000198775.1	126871	ENSMUSG00000052544	St6galnac3	ST6 (alpha-N-acetyl-neuraminyl-2,3-beta-galactosyl-1,3)-N-acetylgalactosaminide alpha-2,6-sialyltransferase 3
chr3	153692378	153692528	151	*	chr3-1939	58.2	+	Intron (ENSMUST00000200397.4/20447, intron 1 of 4)	3	153509132	153720996	211865	2	20447	ENSMUST00000198775.1	28468	ENSMUSG00000052544	St6galnac3	ST6 (alpha-N-acetyl-neuraminyl-2,3-beta-galactosyl-1,3)-N-acetylgalactosaminide alpha-2,6-sialyltransferase 3
chr3	153852362	153852512	151	*	chr3-2292	50.9	+	Promoter (<=1kb)	3	153850373	153852424	2052	2	72317	ENSMUST00000156292.1	0	ENSMUSG00000086438	Asb17os	ankyrin repeat and SOCS box-containing 17, opposite strand
chr3	153999960	154000110	151	*	chr3-4083	31.5	+	Intron (ENSMUST00000089948.5/242259, intron 1 of 21)	3	153973436	154271722	298287	1	242259	ENSMUST00000089948.5	26524	ENSMUSG00000028360	Slc44a5	solute carrier family 44, member 5
chr3	154572440	154572590	151	*	chr3-1051	86.8	+	Distal Intergenic	3	154579845	154594534	14690	2	209584	ENSMUST00000148680.2	21944	ENSMUSG00000047583	Tyw3	tRNA-yW synthesizing protein 3 homolog (S. cerevisiae)
chr3	155055326	155055476	151	*	chr3-2066	56.4	+	Promoter (<=1kb)	3	154786291	155055407	269117	2	435766	ENSMUST00000143410.6	0	ENSMUSG00000040086	Tnni3k	TNNI3 interacting kinase
chr3	156982243	156982393	151	*	chr3-3826	33.7	+	Intron (ENSMUST00000074015.10/320840, intron 2 of 6)	3	156562150	157016244	454095	1	320840	ENSMUST00000175773.1	420093	ENSMUSG00000040037	Negr1	neuronal growth regulator 1
chr3	157573778	157573928	151	*	chr3-4900	26.4	+	Intron (ENSMUST00000041175.12/19218, intron 1 of 2)	3	157566900	157644756	77857	1	19218	ENSMUST00000173533.1	6878	ENSMUSG00000040016	Ptger3	prostaglandin E receptor 3 (subtype EP3)
chr4	3685319	3685469	151	*	chr4-9175	21.4	+	Intron (ENSMUST00000041377.12/17096, intron 1 of 12)	4	3678130	3739176	61047	1	17096	ENSMUST00000145083.1	7189	ENSMUSG00000042228	Lyn	LYN proto-oncogene, Src family tyrosine kinase
chr4	6561748	6561898	151	*	chr4-12179	17.8	+	Distal Intergenic	4	6396207	6454271	58065	2	18201	ENSMUST00000143704.7	-107477	ENSMUSG00000028245	Nsmaf	neutral sphingomyelinase (N-SMase) activation associated factor
chr4	7112298	7112448	151	*	chr4-8695	23.1	+	Distal Intergenic	4	6740230	6991557	251328	2	252838	ENSMUST00000147657.7	-120741	ENSMUSG00000041272	Tox	thymocyte selection-associated high mobility group box
chr4	8779607	8779757	151	*	chr4-2223	70.1	+	Intron (ENSMUST00000127476.7/320790, intron 2 of 2)	4	8751438	8867224	115787	1	320790	ENSMUST00000170391.1	28169	ENSMUSG00000041235	Chd7	chromodomain helicase DNA binding protein 7
chr4	8917254	8917404	151	*	chr4-2387	66.8	+	Distal Intergenic	4	8855231	8858618	3388	1	320790	ENSMUST00000222546.1	62023	ENSMUSG00000041235	Chd7	chromodomain helicase DNA binding protein 7
chr4	8986542	8986692	151	*	chr4-3446	45	+	Distal Intergenic	4	8855231	8858618	3388	1	320790	ENSMUST00000222546.1	131311	ENSMUSG00000041235	Chd7	chromodomain helicase DNA binding protein 7
chr4	8988471	8988621	151	*	chr4-3944	37	+	Distal Intergenic	4	8855231	8858618	3388	1	320790	ENSMUST00000222546.1	133240	ENSMUSG00000041235	Chd7	chromodomain helicase DNA binding protein 7
chr4	9067987	9068137	151	*	chr4-4182	37.9	+	Distal Intergenic	4	9269293	9282272	12980	1	74438	ENSMUST00000147285.1	-201156	ENSMUSG00000041216	Clvs1	clavesin 1
chr4	9763464	9763614	151	*	chr4-8702	26	+	Promoter (6-7kb)	4	9770585	9821951	51367	1	320152	ENSMUST00000124122.7	-6971	NA	4930412C18Rik	RIKEN cDNA 4930412C18 gene
chr4	10359744	10359894	151	*	chr4-5295	30.4	+	Distal Intergenic	4	10479962	10742904	262943	2	73624	ENSMUST00000145856.1	383010	ENSMUSG00000086080	1700123O12Rik	RIKEN cDNA 1700123O12 gene
chr4	10896999	10897149	151	*	chr4-2693	47.4	+	Intron (ENSMUST00000080517.13/67157, intron 5 of 5)	4	10879539	10891778	12240	1	67157	ENSMUST00000142026.1	17460	ENSMUSG00000059482	2610301B20Rik	RIKEN cDNA 2610301B20 gene
chr4	13242296	13242446	151	*	chr4-2586	58	+	Distal Intergenic	4	12917967	12981070	63104	1	208820	ENSMUST00000156536.2	324329	ENSMUSG00000055963	Triqk	triple QxxK/R motif containing
chr4	14881803	14881953	151	*	chr4-2335	62.6	+	Intron (ENSMUST00000029875.3/72519, intron 1 of 6)	4	14864076	14915176	51101	1	72519	ENSMUST00000029875.3	17727	ENSMUSG00000028221	Pip4p2	phosphatidylinositol-4,5-bisphosphate 4-phosphatase 2
chr4	15039176	15039326	151	*	chr4-3420	48.7	+	Intron (ENSMUST00000041606.13/69352, intron 5 of 12)	4	14930676	14952905	22230	1	100038514	ENSMUST00000152024.1	108500	ENSMUSG00000086587	Gm11837	predicted gene 11837
chr4	15562986	15563136	151	*	chr4-12664	19.2	+	Distal Intergenic	4	15265831	15286753	20923	1	100201	ENSMUST00000062684.8	297155	ENSMUSG00000043252	Tmem64	transmembrane protein 64
chr4	19687832	19687982	151	*	chr4-10246	18.3	+	Promoter (9-10kb)	4	19609673	19678448	68776	2	107568	ENSMUST00000035982.7	-9384	ENSMUSG00000041058	Wwp1	WW domain containing E3 ubiquitin protein ligase 1
chr4	19688210	19688360	151	*	chr4-7108	27.1	+	Promoter (9-10kb)	4	19609673	19678448	68776	2	107568	ENSMUST00000035982.7	-9762	ENSMUSG00000041058	Wwp1	WW domain containing E3 ubiquitin protein ligase 1
chr4	20643621	20643771	151	*	chr4-3383	40.8	+	Intron (ENSMUST00000119374.7/269513, intron 1 of 5)	4	20118874	20778567	659694	2	269513	ENSMUST00000119374.7	134796	ENSMUSG00000055761	Nkain3	Na+/K+ transporting ATPase interacting 3
chr4	24556179	24556329	151	*	chr4-4585	35.9	+	Intron (ENSMUST00000173079.7/212377, intron 13 of 16)	4	24536348	24574795	38448	1	212377	ENSMUST00000154496.2	19831	ENSMUSG00000045751	Mms22l	MMS22-like, DNA repair protein
chr4	24557403	24557553	151	*	chr4-9417	24.2	+	Intron (ENSMUST00000173079.7/212377, intron 13 of 16)	4	24536348	24574795	38448	1	212377	ENSMUST00000154496.2	21055	ENSMUSG00000045751	Mms22l	MMS22-like, DNA repair protein
chr4	24789450	24789600	151	*	chr4-14408	17.6	+	Intron (ENSMUST00000108214.8/212390, intron 2 of 7)	4	24612554	24800890	188337	2	212390	ENSMUST00000108214.8	11290	ENSMUSG00000040387	Klhl32	kelch-like 32
chr4	28866511	28866661	151	*	chr4-4057	37.5	+	Promoter (5-6kb)	4	28871841	28943500	71660	1	13841	ENSMUST00000129029.7	-5180	ENSMUSG00000028289	Epha7	Eph receptor A7
chr4	30238440	30238590	151	*	chr4-12667	18.1	+	Distal Intergenic	4	29068079	29088811	20733	1	102634169	ENSMUST00000154813.1	1170361	NA	Gm11917	predicted gene 11917
chr4	32351329	32351479	151	*	chr4-1589	102.9	+	Intron (ENSMUST00000108180.8/12014, intron 2 of 6)	4	32417435	32586108	168674	1	12014	ENSMUST00000171600.1	-65956	ENSMUSG00000040270	Bach2	BTB and CNC homology, basic leucine zipper transcription factor 2
chr4	32509138	32509288	151	*	chr4-4184	39.9	+	Intron (ENSMUST00000108180.8/12014, intron 4 of 6)	4	32501505	32502626	1122	1	12014	ENSMUST00000146748.1	7633	ENSMUSG00000040270	Bach2	BTB and CNC homology, basic leucine zipper transcription factor 2
chr4	32531462	32531612	151	*	chr4-3097	54.9	+	Intron (ENSMUST00000108180.8/12014, intron 4 of 6)	4	32501505	32502626	1122	1	12014	ENSMUST00000146748.1	29957	ENSMUSG00000040270	Bach2	BTB and CNC homology, basic leucine zipper transcription factor 2
chr4	32538183	32538333	151	*	chr4-1753	76.2	+	Intron (ENSMUST00000108180.8/12014, intron 4 of 6)	4	32563097	32571617	8521	2	414068	ENSMUST00000136149.1	33284	ENSMUSG00000086150	Bach2os	BTB and CNC homology 2, opposite strand
chr4	32572251	32572401	151	*	chr4-2824	50.5	+	Promoter (<=1kb)	4	32565639	32571708	6070	2	414068	ENSMUST00000149084.1	-543	ENSMUSG00000086150	Bach2os	BTB and CNC homology 2, opposite strand
chr4	32586718	32586868	151	*	chr4-3565	35.3	+	Distal Intergenic	4	32574931	32579838	4908	1	12014	ENSMUST00000125263.1	11787	ENSMUSG00000040270	Bach2	BTB and CNC homology, basic leucine zipper transcription factor 2
chr4	32909434	32909584	151	*	chr4-2077	74.7	+	Intron (ENSMUST00000035719.10/140577, intron 1 of 16)	4	32804035	32923455	119421	2	140577	ENSMUST00000035719.10	13871	ENSMUSG00000040183	Ankrd6	ankyrin repeat domain 6
chr4	32916113	32916263	151	*	chr4-3905	39.7	+	Intron (ENSMUST00000035719.10/140577, intron 1 of 16)	4	32804035	32923455	119421	2	140577	ENSMUST00000035719.10	7192	ENSMUSG00000040183	Ankrd6	ankyrin repeat domain 6
chr4	32925038	32925188	151	*	chr4-4025	39.2	+	Promoter (1-2kb)	4	32824464	32923505	99042	2	140577	ENSMUST00000128496.7	-1533	ENSMUSG00000040183	Ankrd6	ankyrin repeat domain 6
chr4	33018476	33018626	151	*	chr4-3098	45.2	+	Intron (ENSMUST00000098190.9/52187, intron 6 of 6)	4	33027142	33031323	4182	2	100504166	ENSMUST00000155691.1	12697	ENSMUSG00000085037	4933421O10Rik	RIKEN cDNA 4933421O10 gene
chr4	33024460	33024610	151	*	chr4-5107	33.1	+	Downstream (2-3kb)	4	33027142	33031323	4182	2	100504166	ENSMUST00000155691.1	6713	ENSMUSG00000085037	4933421O10Rik	RIKEN cDNA 4933421O10 gene
chr4	33343766	33343916	151	*	chr4-4159	41.9	+	Intron (ENSMUST00000108153.8/24018, intron 8 of 15)	4	33331014	33358056	27043	1	24018	ENSMUST00000146870.1	12752	ENSMUSG00000028274	Rngtt	RNA guanylyltransferase and 5'-phosphatase
chr4	33396612	33396762	151	*	chr4-1798	72.5	+	Intron (ENSMUST00000108153.8/24018, intron 12 of 15)	4	33438081	33438209	129	1	102465904	ENSMUST00000183962.1	-41319	ENSMUSG00000098310	Mir8118	microRNA 8118
chr4	34152183	34152333	151	*	chr4-4379	41.9	+	Distal Intergenic	4	34028314	34050191	21878	2	67652	ENSMUST00000029927.5	-101992	ENSMUSG00000028264	Spaca1	sperm acrosome associated 1
chr4	34275460	34275610	151	*	chr4-1890	70.1	+	Distal Intergenic	4	34028314	34050191	21878	2	67652	ENSMUST00000029927.5	-225269	ENSMUSG00000028264	Spaca1	sperm acrosome associated 1
chr4	34310368	34310518	151	*	chr4-6975	27.3	+	Distal Intergenic	4	34550937	34566908	15972	1	433693	ENSMUST00000084299.5	-240419	ENSMUSG00000028291	Akirin2	akirin 2
chr4	34842980	34843130	151	*	chr4-8295	22.3	+	Exon (ENSMUST00000122250.1/ENSMUST00000122250.1, exon 1 of 1)	4	34803113	34882930	79818	2	30046	ENSMUST00000098163.8	39800	ENSMUSG00000039967	Zfp292	zinc finger protein 292
chr4	34907086	34907236	151	*	chr4-3618	42.1	+	3' UTR	4	34906124	34911481	5358	2	73696	ENSMUST00000149572.7	4245	ENSMUSG00000085824	Platr9	pluripotency associated transcript 9
chr4	35013112	35013262	151	*	chr4-4307	38.3	+	Intron (ENSMUST00000102975.9/214944, intron 2 of 3)	4	34909789	34911481	1693	2	73696	ENSMUST00000125820.1	-101631	ENSMUSG00000085824	Platr9	pluripotency associated transcript 9
chr4	38080234	38080384	151	*	chr4-14426	18.1	+	Distal Intergenic	4	38571667	38855483	283817	2	102636968	ENSMUST00000126314.1	775099	ENSMUSG00000085632	Gm12381	predicted gene 12381
chr4	40253854	40254004	151	*	chr4-3863	39.4	+	Distal Intergenic	4	40204849	40239828	34980	2	230073	ENSMUST00000037907.12	-14026	ENSMUSG00000040296	Ddx58	DEAD (Asp-Glu-Ala-Asp) box polypeptide 58
chr4	40301212	40301362	151	*	chr4-1822	81.7	+	Distal Intergenic	4	40313232	40317719	4488	1	75819	ENSMUST00000144039.1	-11870	ENSMUSG00000087137	4930509K18Rik	RIKEN cDNA 4930509K18 gene
chr4	40544206	40544356	151	*	chr4-2094	67.6	+	Distal Intergenic	4	40482840	40525548	42709	2	71293	ENSMUST00000146043.1	-18658	ENSMUSG00000086355	4933428C19Rik	RIKEN cDNA 4933428C19 gene
chr4	41257829	41257979	151	*	chr4-4631	32.8	+	Promoter (6-7kb)	4	41221589	41251619	30031	2	68926	ENSMUST00000134782.1	-6210	ENSMUSG00000028433	Ubap2	ubiquitin-associated protein 2
chr4	41442880	41443030	151	*	chr4-3707	41.2	+	Intron (ENSMUST00000108055.8/109242, intron 1 of 12)	4	41390745	41464840	74096	2	109242	ENSMUST00000108055.8	21810	ENSMUSG00000028438	Kif24	kinesin family member 24
chr4	42860633	42860783	151	*	chr4-2925	55.3	+	Promoter (6-7kb)	4	42848071	42853888	5818	2	433698	ENSMUST00000107979.1	-6745	ENSMUSG00000078721	Fam205a1	family with sequence similarity 205, member A1
chr4	43745288	43745438	151	*	chr4-3831	39.9	+	Intron (ENSMUST00000142309.2/319973, intron 2 of 5)	4	43732259	43759462	27204	1	319973	ENSMUST00000142309.2	13029	NA	A630077J23Rik	RIKEN cDNA A630077J23 gene
chr4	43824090	43824240	151	*	chr4-1475	87	+	Promoter (2-3kb)	4	43820335	43821433	1099	2	29846	ENSMUST00000079465.4	-2657	ENSMUSG00000110970	Olfr156	olfactory receptor 156
chr4	43884270	43884420	151	*	chr4-1979	66.5	+	Intron (ENSMUST00000128463.7/53614, intron 1 of 21)	4	43875530	43944806	69277	1	53614	ENSMUST00000030198.6	8740	ENSMUSG00000028476	Reck	reversion-inducing-cysteine-rich protein with kazal motifs
chr4	43884747	43884897	151	*	chr4-4161	40.1	+	Intron (ENSMUST00000128463.7/53614, intron 1 of 21)	4	43875530	43944806	69277	1	53614	ENSMUST00000030198.6	9217	ENSMUSG00000028476	Reck	reversion-inducing-cysteine-rich protein with kazal motifs
chr4	44910187	44910337	151	*	chr4-7654	22.3	+	Promoter (2-3kb)	4	44907202	44931362	24161	1	319885	ENSMUST00000107823.10	2985	ENSMUSG00000035649	Zcchc7	zinc finger, CCHC domain containing 7
chr4	44993989	44994139	151	*	chr4-4413	39	+	Exon (ENSMUST00000055028.8/230119, exon 2 of 2)	4	44981500	44986390	4891	1	76238	ENSMUST00000143589.1	12489	ENSMUSG00000035637	Grhpr	glyoxylate reductase/hydroxypyruvate reductase
chr4	45280242	45280392	151	*	chr4-1349	92.3	+	Intron (ENSMUST00000044773.11/666060, intron 15 of 15)	4	45297127	45316131	19005	1	69934	ENSMUST00000044673.8	-16735	ENSMUSG00000035601	Trmt10b	tRNA methyltransferase 10B
chr4	46342838	46342988	151	*	chr4-2063	70.7	+	Promoter (<=1kb)	4	46343609	46346412	2804	1	110805	ENSMUST00000095097.2	-621	ENSMUSG00000070990	Foxe1	forkhead box E1
chr4	47128594	47128744	151	*	chr4-5199	32.4	+	Distal Intergenic	4	47091923	47123043	31121	1	230145	ENSMUST00000107744.1	36671	ENSMUSG00000039774	Galnt12	polypeptide N-acetylgalactosaminyltransferase 12
chr4	47577612	47577762	151	*	chr4-6179	27.1	+	Distal Intergenic	4	47474948	47480791	5844	1	66212	ENSMUST00000136685.1	102664	ENSMUSG00000053317	Sec61b	Sec61 beta subunit
chr4	48381090	48381240	151	*	chr4-6019	25.1	+	Promoter (<=1kb)	4	48382188	48396314	14127	1	16348	ENSMUST00000129480.1	-948	ENSMUSG00000028344	Invs	inversin
chr4	49478613	49478763	151	*	chr4-3451	44.1	+	Distal Intergenic	4	49489820	49503120	13301	2	12012	ENSMUST00000166036.1	24357	ENSMUSG00000039653	Baat	bile acid-Coenzyme A: amino acid N-acyltransferase
chr4	53187186	53187336	151	*	chr4-3686	37.9	+	Distal Intergenic	4	53030787	53159895	129109	2	11303	ENSMUST00000030010.3	-27291	ENSMUSG00000015243	Abca1	ATP-binding cassette, sub-family A (ABC1), member 1
chr4	53337802	53337952	151	*	chr4-5621	31.7	+	Distal Intergenic	4	53261356	53270232	8877	2	381524	ENSMUST00000123127.2	-67570	ENSMUSG00000086712	AI427809	expressed sequence AI427809
chr4	53430652	53430802	151	*	chr4-5623	28.6	+	Promoter (9-10kb)	4	53440413	53550200	109788	1	100434	ENSMUST00000107646.8	-9611	ENSMUSG00000028412	Slc44a1	solute carrier family 44, member 1
chr4	53516393	53516543	151	*	chr4-3452	49.8	+	Intron (ENSMUST00000107646.8/100434, intron 3 of 12)	4	53535612	53621798	86187	1	100434	ENSMUST00000107645.1	-19069	ENSMUSG00000028412	Slc44a1	solute carrier family 44, member 1
chr4	53554043	53554193	151	*	chr4-9208	22.5	+	Intron (ENSMUST00000102911.9/100434, intron 13 of 15)	4	53535612	53621798	86187	1	100434	ENSMUST00000107645.1	18431	ENSMUSG00000028412	Slc44a1	solute carrier family 44, member 1
chr4	53732716	53732866	151	*	chr4-13231	17.4	+	Intron (ENSMUST00000128667.7/246179, intron 4 of 9)	4	53720005	53763271	43267	1	246179	ENSMUST00000061771.8	12711	ENSMUSG00000028414	Fktn	fukutin
chr4	54927298	54927448	151	*	chr4-11355	19.2	+	Distal Intergenic	4	54945048	55008314	63267	1	242466	ENSMUST00000133895.7	-17600	ENSMUSG00000060206	Zfp462	zinc finger protein 462
chr4	55364495	55364645	151	*	chr4-9443	22.5	+	Intron (ENSMUST00000030134.8/19359, intron 1 of 9)	4	55350090	55381116	31027	1	19359	ENSMUST00000156263.1	14405	ENSMUSG00000028426	Rad23b	RAD23 homolog B, nucleotide excision repair protein
chr4	55680747	55680897	151	*	chr4-3157	49.6	+	Distal Intergenic	4	55527143	55532466	5324	2	16600	ENSMUST00000107619.2	-148281	ENSMUSG00000003032	Klf4	Kruppel-like factor 4 (gut)
chr4	56812813	56812963	151	*	chr4-6266	26.2	+	Promoter (1-2kb)	4	56812140	56814319	2180	2	54366	ENSMUST00000131231.1	1356	ENSMUSG00000038816	Ctnnal1	catenin (cadherin associated protein), alpha-like 1
chr4	57805014	57805164	151	*	chr4-5114	33.9	+	Intron (ENSMUST00000098066.8/677884, intron 7 of 10)	4	57782180	57855202	73023	1	11641	ENSMUST00000124581.1	22834	ENSMUSG00000038729	Akap2	A kinase (PRKA) anchor protein 2
chr4	59699150	59699300	151	*	chr4-7982	23.8	+	Intron (ENSMUST00000070150.10/230259, intron 2 of 3)	4	59691189	59720243	29055	1	230259	ENSMUST00000152797.1	7961	ENSMUSG00000045071	E130308A19Rik	RIKEN cDNA E130308A19 gene
chr4	59765735	59765885	151	*	chr4-3950	39.9	+	Distal Intergenic	4	59771297	59783808	12512	2	66209	ENSMUST00000107526.7	17923	ENSMUSG00000038544	Inip	INTS3 and NABP interacting protein
chr4	60081737	60081887	151	*	chr4-1657	72.1	+	Distal Intergenic	4	60066469	60070475	4007	2	100041658	ENSMUST00000166098.7	-11262	ENSMUSG00000073842	Mup7	major urinary protein 7
chr4	61183117	61183267	151	*	chr4-9714	17.2	+	Distal Intergenic	4	61224310	61228271	3962	2	100039089	ENSMUST00000072678.5	45004	ENSMUSG00000089873	Mup13	major urinary protein 13
chr4	62441138	62441288	151	*	chr4-5628	31.7	+	Promoter (5-6kb)	4	62427540	62435252	7713	2	76072	ENSMUST00000107455.7	-5886	ENSMUSG00000063851	Rnf183	ring finger protein 183
chr4	63238282	63238432	151	*	chr4-3991	41	+	Intron (ENSMUST00000125504.7/373864, intron 5 of 24)	4	63234286	63333713	99428	1	373864	ENSMUST00000184067.7	3996	ENSMUSG00000045672	Col27a1	collagen, type XXVII, alpha 1
chr4	63892600	63892750	151	*	chr4-6876	28	+	Distal Intergenic	4	63831308	63861347	30040	2	21949	ENSMUST00000030047.2	-31253	ENSMUSG00000028362	Tnfsf8	tumor necrosis factor (ligand) superfamily, member 8
chr4	65289308	65289458	151	*	chr4-2759	50	+	Intron (ENSMUST00000084501.3/18491, intron 10 of 21)	4	65124174	65357509	233336	1	18491	ENSMUST00000084501.3	165134	ENSMUSG00000028370	Pappa	pregnancy-associated plasma protein A
chr4	65306539	65306689	151	*	chr4-6671	26.2	+	Intron (ENSMUST00000084501.3/18491, intron 14 of 21)	4	65124174	65357509	233336	1	18491	ENSMUST00000084501.3	182365	ENSMUSG00000028370	Pappa	pregnancy-associated plasma protein A
chr4	68721112	68721262	151	*	chr4-3658	44.5	+	Distal Intergenic	4	68826581	68829358	2778	2	56710	ENSMUST00000140572.1	108096	ENSMUSG00000028351	Brinp1	bone morphogenic protein/retinoic acid inducible neural specific 1
chr4	69415538	69415688	151	*	chr4-8978	18.1	+	Distal Intergenic	4	68761514	68954397	192884	2	56710	ENSMUST00000030036.5	-461141	ENSMUSG00000028351	Brinp1	bone morphogenic protein/retinoic acid inducible neural specific 1
chr4	70074852	70075002	151	*	chr4-12753	14.3	+	Distal Intergenic	4	70242471	70243852	1382	2	214444	ENSMUST00000124251.1	168850	ENSMUSG00000039298	Cdk5rap2	CDK5 regulatory subunit associated protein 2
chr4	72122361	72122511	151	*	chr4-6191	28.6	+	Promoter (1-2kb)	4	72118220	72120734	2515	2	21885	ENSMUST00000123259.1	-1627	ENSMUSG00000008305	Tle1	transducin-like enhancer of split 1
chr4	76458205	76458355	151	*	chr4-3736	40.3	+	Promoter (8-9kb)	4	75941238	76449980	508743	2	19266	ENSMUST00000107289.8	-8225	ENSMUSG00000028399	Ptprd	protein tyrosine phosphatase, receptor type, D
chr4	76690826	76690976	151	*	chr4-2141	72.7	+	Intron (ENSMUST00000107287.8/ENSMUST00000107287.8, intron 9 of 14)	4	75944806	76594299	649494	2	19266	ENSMUST00000173376.7	-96527	ENSMUSG00000028399	Ptprd	protein tyrosine phosphatase, receptor type, D
chr4	77208180	77208330	151	*	chr4-6192	28.9	+	Intron (ENSMUST00000107287.8/ENSMUST00000107287.8, intron 6 of 14)	4	75944806	76594299	649494	2	19266	ENSMUST00000173376.7	-613881	ENSMUSG00000028399	Ptprd	protein tyrosine phosphatase, receptor type, D
chr4	80866194	80866344	151	*	chr4-4132	33.3	+	Distal Intergenic	4	80846588	80851000	4413	1	22178	ENSMUST00000133932.1	19606	ENSMUSG00000005994	Tyrp1	tyrosinase-related protein 1
chr4	81429845	81429995	151	*	chr4-7268	24.2	+	Promoter (8-9kb)	4	81278505	81421242	142738	2	17475	ENSMUST00000107258.8	-8603	ENSMUSG00000028402	Mpdz	multiple PDZ domain protein
chr4	81579061	81579211	151	*	chr4-2571	58	+	Distal Intergenic	4	81416540	81442815	26276	2	17475	ENSMUST00000142273.1	-136246	ENSMUSG00000028402	Mpdz	multiple PDZ domain protein
chr4	81728210	81728360	151	*	chr4-5257	36.6	+	Distal Intergenic	4	81416540	81442815	26276	2	17475	ENSMUST00000142273.1	-285395	ENSMUSG00000028402	Mpdz	multiple PDZ domain protein
chr4	81926722	81926872	151	*	chr4-5867	26	+	Distal Intergenic	4	82065431	82102808	37378	1	545641	ENSMUST00000137810.2	-138559	ENSMUSG00000085022	Gm5860	predicted gene 5860
chr4	82400626	82400776	151	*	chr4-2696	59.3	+	Intron (ENSMUST00000050872.14/18028, intron 2 of 11)	4	82498544	82499316	773	2	18028	ENSMUST00000152588.1	98540	ENSMUSG00000008575	Nfib	nuclear factor I/B
chr4	82566919	82567069	151	*	chr4-7837	27.5	+	Intron (ENSMUST00000155821.1/18028, intron 1 of 1)	4	82508016	82547292	39277	1	102635783	ENSMUST00000139835.1	58903	NA	Gm11266	predicted gene 11266
chr4	82641548	82641698	151	*	chr4-3711	41	+	Intron (ENSMUST00000155821.1/18028, intron 1 of 1)	4	82498321	82705750	207430	2	18028	ENSMUST00000155821.1	64052	ENSMUSG00000008575	Nfib	nuclear factor I/B
chr4	83080919	83081069	151	*	chr4-4237	39.9	+	Distal Intergenic	4	82992935	83052339	59405	2	329872	ENSMUST00000131102.1	-28580	ENSMUSG00000059049	Frem1	Fras1 related extracellular matrix protein 1
chr4	83303545	83303695	151	*	chr4-2630	54.2	+	Intron (ENSMUST00000102823.9/69863, intron 1 of 19)	4	83252986	83285169	32184	2	69863	ENSMUST00000150522.7	-18376	ENSMUSG00000038172	Ttc39b	tetratricopeptide repeat domain 39B
chr4	84349707	84349857	151	*	chr4-11386	20.3	+	Intron (ENSMUST00000102820.8/ENSMUST00000102820.8, intron 6 of 7)	4	84042039	84044879	2841	2	78238	ENSMUST00000125884.1	-304828	ENSMUSG00000085217	6030471H07Rik	RIKEN cDNA 6030471H07 gene
chr4	84500917	84501067	151	*	chr4-12280	18.3	+	Intron (ENSMUST00000102820.8/ENSMUST00000102820.8, intron 4 of 7)	4	84391052	84675078	284027	2	242509	ENSMUST00000175756.7	174011	ENSMUSG00000028487	Bnc2	basonuclin 2
chr4	85801923	85802073	151	*	chr4-1750	70.7	+	Intron (ENSMUST00000213098.1/ENSMUST00000213098.1, intron 2 of 3)	4	86053915	86087961	34047	1	77739	ENSMUST00000130474.1	-251842	ENSMUSG00000066113	Adamtsl1	ADAMTS-like 1
chr4	85898474	85898624	151	*	chr4-11388	18.1	+	Intron (ENSMUST00000213098.1/ENSMUST00000213098.1, intron 2 of 3)	4	86053915	86087961	34047	1	77739	ENSMUST00000130474.1	-155291	ENSMUSG00000066113	Adamtsl1	ADAMTS-like 1
chr4	86024720	86024870	151	*	chr4-4598	38.8	+	Intron (ENSMUST00000213098.1/ENSMUST00000213098.1, intron 2 of 3)	4	86053915	86087961	34047	1	77739	ENSMUST00000130474.1	-29045	ENSMUSG00000066113	Adamtsl1	ADAMTS-like 1
chr4	86702535	86702685	151	*	chr4-7988	21.6	+	Distal Intergenic	4	86656565	86670060	13496	2	11520	ENSMUST00000000466.12	-32475	ENSMUSG00000028494	Plin2	perilipin 2
chr4	87834426	87834576	151	*	chr4-8989	23.8	+	Exon (ENSMUST00000134555.8/70122, exon 4 of 4)	4	87773916	87806323	32408	2	70122	ENSMUST00000149357.7	-28103	ENSMUSG00000028496	Mllt3	myeloid/lymphoid or mixed-lineage leukemia; translocated to, 3
chr4	87844830	87844980	151	*	chr4-3160	50	+	Intron (ENSMUST00000078090.11/70122, intron 4 of 10)	4	87832781	87874542	41762	2	70122	ENSMUST00000134555.8	29562	ENSMUSG00000028496	Mllt3	myeloid/lymphoid or mixed-lineage leukemia; translocated to, 3
chr4	87983313	87983463	151	*	chr4-5362	30.6	+	Intron (ENSMUST00000078090.11/70122, intron 2 of 10)	4	87837419	88032813	195395	2	70122	ENSMUST00000141526.7	49350	ENSMUSG00000028496	Mllt3	myeloid/lymphoid or mixed-lineage leukemia; translocated to, 3
chr4	89217063	89217213	151	*	chr4-65	489.8	+	Intron (ENSMUST00000203590.1/ENSMUST00000203590.1, intron 1 of 1)	4	89176374	89179474	3101	1	66902	ENSMUST00000204571.1	40689	ENSMUSG00000062937	Mtap	methylthioadenosine phosphorylase
chr4	90374077	90374227	151	*	chr4-3777	40.3	+	Distal Intergenic	4	90359622	90361326	1705	2	619842	ENSMUST00000117742.1	-12751	ENSMUSG00000080756	Gm12633	zinc finger protein 352 pseudogene
chr4	95729686	95729836	151	*	chr4-2589	55.1	+	Promoter (8-9kb)	4	95738408	95769445	31038	1	75578	ENSMUST00000153119.1	-8572	ENSMUSG00000028573	Fggy	FGGY carbohydrate kinase domain containing
chr4	95915744	95915894	151	*	chr4-3044	54.6	+	Intron (ENSMUST00000079223.10/75578, intron 14 of 15)	4	95960243	95967035	6793	2	319247	ENSMUST00000143332.1	51141	ENSMUSG00000044125	9530080O11Rik	RIKEN cDNA 9530080O11 gene
chr4	97482988	97483138	151	*	chr4-7676	21.8	+	Distal Intergenic	4	97568133	97584596	16464	2	319865	ENSMUST00000148653.7	101458	NA	E130114P18Rik	RIKEN cDNA E130114P18 gene
chr4	97657693	97657843	151	*	chr4-13893	18.3	+	Intron (ENSMUST00000146447.7/319865, intron 3 of 5)	4	97569190	97690736	121547	2	319865	ENSMUST00000186369.1	32893	NA	E130114P18Rik	RIKEN cDNA E130114P18 gene
chr4	97723494	97723644	151	*	chr4-10628	17.8	+	Intron (ENSMUST00000146447.7/319865, intron 1 of 5)	4	97569190	97690736	121547	2	319865	ENSMUST00000186369.1	-32758	NA	E130114P18Rik	RIKEN cDNA E130114P18 gene
chr4	97827150	97827300	151	*	chr4-1185	125.8	+	Intron (ENSMUST00000152023.7/18027, intron 2 of 3)	4	97568133	97778048	209916	2	319865	ENSMUST00000146447.7	-49102	NA	E130114P18Rik	RIKEN cDNA E130114P18 gene
chr4	97830386	97830536	151	*	chr4-3626	47.6	+	Intron (ENSMUST00000152023.7/18027, intron 2 of 3)	4	97880119	98065355	185237	1	18027	ENSMUST00000148930.2	-49583	ENSMUSG00000028565	Nfia	nuclear factor I/A
chr4	97905931	97906081	151	*	chr4-7547	29.7	+	Promoter (4-5kb)	4	97911033	98042595	131563	1	18027	ENSMUST00000133011.1	-4952	ENSMUSG00000028565	Nfia	nuclear factor I/A
chr4	98403612	98403762	151	*	chr4-5205	30.4	+	Intron (ENSMUST00000141796.1/12695, intron 1 of 2)	4	98395892	98454707	58816	1	12695	ENSMUST00000107030.8	7720	ENSMUSG00000061859	Patj	PATJ, crumbs cell polarity complex component
chr4	99491953	99492103	151	*	chr4-5950	29.7	+	Distal Intergenic	4	99656299	99658622	2324	1	15221	ENSMUST00000087285.4	-164196	ENSMUSG00000067261	Foxd3	forkhead box D3
chr4	100001892	100002042	151	*	chr4-9479	19.8	+	Distal Intergenic	4	99955744	99987294	31551	1	72157	ENSMUST00000102783.4	46148	ENSMUSG00000025791	Pgm2	phosphoglucomutase 2
chr4	100141737	100141887	151	*	chr4-3199	52	+	Intron (ENSMUST00000039630.5/26563, intron 1 of 8)	4	100095791	100444765	348975	1	26563	ENSMUST00000039630.5	45946	ENSMUSG00000035305	Ror1	receptor tyrosine kinase-like orphan receptor 1
chr4	100787335	100787485	151	*	chr4-7009	25.3	+	Intron (ENSMUST00000030257.14/320508, intron 1 of 26)	4	100776675	101029220	252546	1	320508	ENSMUST00000097955.2	10660	ENSMUSG00000028532	Cachd1	cache domain containing 1
chr4	101437171	101437321	151	*	chr4-2154	65.4	+	Promoter (9-10kb)	4	101447223	101463779	16557	1	11639	ENSMUST00000155749.1	-9902	ENSMUSG00000028527	Ak4	adenylate kinase 4
chr4	102205062	102205212	151	*	chr4-4033	41	+	Intron (ENSMUST00000106911.7/18578, intron 3 of 16)	4	102254742	102555924	301183	1	18578	ENSMUST00000106907.8	-49530	ENSMUSG00000028525	Pde4b	phosphodiesterase 4B, cAMP specific
chr4	102588763	102588913	151	*	chr4-4513	38.8	+	Promoter (<=1kb)	4	102589723	102605861	16139	1	18578	ENSMUST00000097949.10	-810	ENSMUSG00000028525	Pde4b	phosphodiesterase 4B, cAMP specific
chr4	102816155	102816305	151	*	chr4-5119	34.6	+	Intron (ENSMUST00000097948.8/73094, intron 2 of 7)	4	102870564	102970603	100040	1	73094	ENSMUST00000149547.1	-54259	ENSMUSG00000028524	Sgip1	SH3-domain GRB2-like (endophilin) interacting protein 1
chr4	102987050	102987200	151	*	chr4-1816	69.4	+	Promoter (<=1kb)	4	102986382	103004568	18187	1	67344	ENSMUST00000169211.2	668	ENSMUSG00000028523	Tctex1d1	Tctex1 domain containing 1
chr4	103325259	103325409	151	*	chr4-4514	32.8	+	Promoter (<=1kb)	4	103324484	103328889	4406	1	67013	ENSMUST00000143399.1	775	ENSMUSG00000035069	Oma1	OMA1 zinc metallopeptidase
chr4	103329530	103329680	151	*	chr4-3842	42.7	+	Promoter (<=1kb)	4	103328908	103371868	42961	1	67013	ENSMUST00000133178.1	622	ENSMUSG00000035069	Oma1	OMA1 zinc metallopeptidase
chr4	105101370	105101520	151	*	chr4-1231	132.6	+	Intron (ENSMUST00000030243.7/108079, intron 1 of 8)	4	105029874	105109890	80017	2	108079	ENSMUST00000030243.7	8370	ENSMUSG00000028518	Prkaa2	protein kinase, AMP-activated, alpha 2 catalytic subunit
chr4	105338964	105339114	151	*	chr4-2121	71.4	+	Distal Intergenic	4	105157347	105232764	75418	1	67916	ENSMUST00000064139.7	181617	ENSMUSG00000028517	Plpp3	phospholipid phosphatase 3
chr4	107452748	107452898	151	*	chr4-3236	49.8	+	Intron (ENSMUST00000135835.7/230587, intron 2 of 2)	4	107438998	107635061	196064	1	230587	ENSMUST00000106738.1	13750	ENSMUSG00000034762	Glis1	GLIS family zinc finger 1
chr4	108738646	108738796	151	*	chr4-13940	18.3	+	Intron (ENSMUST00000178992.1/ENSMUST00000178992.1, intron 3 of 3)	4	108639259	108723876	84618	2	230597	ENSMUST00000042185.7	-14770	ENSMUSG00000034557	Zfyve9	zinc finger, FYVE domain containing 9
chr4	109094383	109094533	151	*	chr4-1321	129.1	+	Promoter (5-6kb)	4	109086402	109088779	2378	2	100273	ENSMUST00000160895.1	-5604	ENSMUSG00000028559	Osbpl9	oxysterol binding protein-like 9
chr4	109191491	109191641	151	*	chr4-3573	47.2	+	Intron (ENSMUST00000194478.5/100273, intron 1 of 23)	4	109061615	109202234	140620	2	100273	ENSMUST00000194478.5	10593	ENSMUSG00000028559	Osbpl9	oxysterol binding protein-like 9
chr4	111583917	111584067	151	*	chr4-9498	19.6	+	Intron (ENSMUST00000106592.7/78933, intron 9 of 12)	4	111566725	111657507	90783	1	78933	ENSMUST00000142460.1	17192	ENSMUSG00000061298	Agbl4	ATP/GTP binding protein-like 4
chr4	114486078	114486228	151	*	chr4-1265	133.1	+	Intron (ENSMUST00000094894.3/666048, intron 2 of 6)	4	114406724	114615098	208375	1	666048	ENSMUST00000094894.3	79354	ENSMUSG00000070867	Trabd2b	TraB domain containing 2B
chr4	114637277	114637427	151	*	chr4-3962	36.4	+	Distal Intergenic	4	114821722	114856166	34445	1	433746	ENSMUST00000137570.1	-184295	ENSMUSG00000055198	Gm12830	predicted gene 12830
chr4	114779845	114779995	151	*	chr4-2847	64.1	+	Distal Intergenic	4	114821722	114856166	34445	1	433746	ENSMUST00000137570.1	-41727	ENSMUSG00000055198	Gm12830	predicted gene 12830
chr4	118049617	118049767	151	*	chr4-3661	47.6	+	Intron (ENSMUST00000030263.8/20441, intron 3 of 11)	4	117940354	118031882	91529	2	20441	ENSMUST00000138274.7	-17735	ENSMUSG00000028538	St3gal3	ST3 beta-galactoside alpha-2,3-sialyltransferase 3
chr4	118109009	118109159	151	*	chr4-5212	33.9	+	Intron (ENSMUST00000030263.8/20441, intron 1 of 11)	4	117932160	118134882	202723	2	20441	ENSMUST00000097912.7	25723	ENSMUSG00000028538	St3gal3	ST3 beta-galactoside alpha-2,3-sialyltransferase 3
chr4	119167782	119167932	151	*	chr4-4521	35.9	+	Downstream (1-2kb)	4	119169513	119173856	4344	2	195522	ENSMUST00000052715.9	5924	ENSMUSG00000045268	Zfp691	zinc finger protein 691
chr4	119359758	119359908	151	*	chr4-3265	48.3	+	Promoter (<=1kb)	4	119322893	119359794	36902	2	73332	ENSMUST00000154606.7	0	ENSMUSG00000028637	Ccdc30	coiled-coil domain containing 30
chr4	120486885	120487035	151	*	chr4-5561	32.4	+	Intron (ENSMUST00000000087.12/29871, intron 9 of 16)	4	120503879	120530184	26306	1	29871	ENSMUST00000144555.7	-16844	ENSMUSG00000000085	Scmh1	sex comb on midleg homolog 1
chr4	120487781	120487931	151	*	chr4-3923	37	+	Intron (ENSMUST00000000087.12/29871, intron 9 of 16)	4	120503879	120530184	26306	1	29871	ENSMUST00000144555.7	-15948	ENSMUSG00000000085	Scmh1	sex comb on midleg homolog 1
chr4	120589899	120590049	151	*	chr4-884	147.4	+	Promoter (1-2kb)	4	120588745	120609673	20929	1	667063	ENSMUST00000171482.1	1154	ENSMUSG00000091297	Gm8439	predicted gene 8439
chr4	120674899	120675049	151	*	chr4-2145	62.8	+	Distal Intergenic	4	120666572	120667820	1249	1	56222	ENSMUST00000094814.5	8327	ENSMUSG00000070803	Cited4	Cbp/p300-interacting transactivator, with Glu/Asp-rich carboxy-terminal domain, 4
chr4	120925918	120926068	151	*	chr4-1974	60.2	+	Promoter (<=1kb)	4	120922269	120925017	2749	2	73172	ENSMUST00000156836.1	-901	ENSMUSG00000028629	Exo5	exonuclease 5
chr4	122898436	122898586	151	*	chr4-3029	42.5	+	Distal Intergenic	4	122859047	122886056	27010	2	12331	ENSMUST00000106257.9	-12380	ENSMUSG00000028656	Cap1	CAP, adenylate cyclase-associated protein 1 (yeast)
chr4	123455391	123455541	151	*	chr4-1424	97.6	+	Exon (ENSMUST00000097897.10/11426, exon 45 of 98)	4	123349716	123476367	126652	2	11426	ENSMUST00000106213.7	20826	ENSMUSG00000028649	Macf1	microtubule-actin crosslinking factor 1
chr4	123461010	123461160	151	*	chr4-4522	35.7	+	Exon (ENSMUST00000097897.10/11426, exon 41 of 98)	4	123349716	123476367	126652	2	11426	ENSMUST00000106213.7	15207	ENSMUSG00000028649	Macf1	microtubule-actin crosslinking factor 1
chr4	123624571	123624721	151	*	chr4-2666	59.3	+	Intron (ENSMUST00000097897.10/11426, intron 1 of 97)	4	123616420	123616521	102	1	102465214	ENSMUST00000184541.1	8151	ENSMUSG00000099005	Mir6398	microRNA 6398
chr4	124180760	124180910	151	*	chr4-4612	29.1	+	Distal Intergenic	4	123921282	123935546	14265	1	54170	ENSMUST00000155454.1	259478	ENSMUSG00000028646	Rragc	Ras-related GTP binding C
chr4	124606319	124606469	151	*	chr4-4004	43.4	+	Intron (ENSMUST00000184062.1/ENSMUST00000184062.1, intron 1 of 1)	4	124569190	124574645	5456	1	108809	ENSMUST00000133499.1	37129	NA	4933407E24Rik	RIKEN cDNA 4933407E24 gene
chr4	132155410	132155560	151	*	chr4-3886	43.6	+	Distal Intergenic	4	132110726	132144486	33761	2	18386	ENSMUST00000056336.1	-10924	ENSMUSG00000050511	Oprd1	opioid receptor, delta 1
chr4	132178672	132178822	151	*	chr4-1648	89.9	+	Distal Intergenic	4	132186688	132210809	24122	2	213541	ENSMUST00000165072.1	31987	ENSMUSG00000040025	Ythdf2	YTH N6-methyladenosine RNA binding protein 2
chr4	132676897	132677047	151	*	chr4-4719	33.1	+	Intron (ENSMUST00000135299.7/14050, intron 6 of 9)	4	132656700	132723443	66744	1	14050	ENSMUST00000142301.7	20197	ENSMUSG00000028886	Eya3	EYA transcriptional coactivator and phosphatase 3
chr4	133833111	133833261	151	*	chr4-2205	82.4	+	Distal Intergenic	4	133850557	133860930	10374	2	20111	ENSMUST00000173989.7	27669	ENSMUSG00000003644	Rps6ka1	ribosomal protein S6 kinase polypeptide 1
chr4	134512987	134513137	151	*	chr4-981	141.5	+	Promoter (1-2kb)	4	134510999	134523927	12929	1	69885	ENSMUST00000105866.2	1988	ENSMUSG00000078521	Aunip	aurora kinase A and ninein interacting protein
chr4	135219760	135219910	151	*	chr4-2983	50.5	+	Intron (ENSMUST00000037099.8/29876, intron 4 of 5)	4	135213969	135272814	58846	2	29876	ENSMUST00000037099.8	52904	ENSMUSG00000037242	Clic4	chloride intracellular channel 4 (mitochondrial)
chr4	135230955	135231105	151	*	chr4-4967	29.7	+	Intron (ENSMUST00000037099.8/29876, intron 2 of 5)	4	135213969	135272814	58846	2	29876	ENSMUST00000037099.8	41709	ENSMUSG00000037242	Clic4	chloride intracellular channel 4 (mitochondrial)
chr4	135239316	135239466	151	*	chr4-3462	49.1	+	Intron (ENSMUST00000037099.8/29876, intron 1 of 5)	4	135213969	135272814	58846	2	29876	ENSMUST00000037099.8	33348	ENSMUSG00000037242	Clic4	chloride intracellular channel 4 (mitochondrial)
chr4	135618345	135618495	151	*	chr4-4333	34.8	+	Promoter (8-9kb)	4	135626655	135630198	3544	1	73937	ENSMUST00000153347.1	-8160	ENSMUSG00000086788	1700029M20Rik	RIKEN cDNA 1700029M20 gene
chr4	135623503	135623653	151	*	chr4-4912	35	+	Promoter (3-4kb)	4	135626655	135630198	3544	1	73937	ENSMUST00000153347.1	-3002	ENSMUSG00000086788	1700029M20Rik	RIKEN cDNA 1700029M20 gene
chr4	136031066	136031216	151	*	chr4-979	163.1	+	Promoter (9-10kb)	4	136003368	136021763	18396	2	27224	ENSMUST00000030427.5	-9303	ENSMUSG00000028668	Eloa	elongin A
chr4	136681849	136681999	151	*	chr4-2361	62.4	+	Intron (ENSMUST00000105845.8/13844, intron 6 of 15)	4	136661463	136694040	32578	2	13844	ENSMUST00000156558.1	12041	ENSMUSG00000028664	Ephb2	Eph receptor B2
chr4	136731899	136732049	151	*	chr4-3108	50.5	+	Intron (ENSMUST00000105845.8/13844, intron 3 of 15)	4	136661463	136694040	32578	2	13844	ENSMUST00000156558.1	-37859	ENSMUSG00000028664	Ephb2	Eph receptor B2
chr4	136783890	136784040	151	*	chr4-3390	45.8	+	Intron (ENSMUST00000105845.8/13844, intron 1 of 15)	4	136654646	136835843	181198	2	13844	ENSMUST00000105846.8	51803	ENSMUSG00000028664	Ephb2	Eph receptor B2
chr4	137029816	137029966	151	*	chr4-3556	46.9	+	Intron (ENSMUST00000049583.7/230848, intron 1 of 18)	4	136979732	137048695	68964	2	230848	ENSMUST00000049583.7	18729	ENSMUSG00000060862	Zbtb40	zinc finger and BTB domain containing 40
chr4	137042826	137042976	151	*	chr4-5131	35	+	Intron (ENSMUST00000049583.7/230848, intron 1 of 18)	4	136979732	137048695	68964	2	230848	ENSMUST00000049583.7	5719	ENSMUSG00000060862	Zbtb40	zinc finger and BTB domain containing 40
chr4	137149712	137149862	151	*	chr4-5272	27.1	+	Distal Intergenic	4	137159082	137165066	5985	2	100503595	ENSMUST00000151040.2	15204	ENSMUSG00000085833	Gm13003	predicted gene 13003
chr4	137375470	137375620	151	*	chr4-1659	95	+	Distal Intergenic	4	137319696	137357720	38025	2	12540	ENSMUST00000051477.12	-17750	ENSMUSG00000006699	Cdc42	cell division cycle 42
chr4	137381327	137381477	151	*	chr4-6224	29.5	+	Distal Intergenic	4	137319696	137357720	38025	2	12540	ENSMUST00000051477.12	-23607	ENSMUSG00000006699	Cdc42	cell division cycle 42
chr4	138071657	138071807	151	*	chr4-4251	44.5	+	Intron (ENSMUST00000139759.7/230861, intron 4 of 9)	4	138137595	138138518	924	2	73563	ENSMUST00000124620.1	66711	ENSMUSG00000084804	1700095J12Rik	RIKEN cDNA 1700095J12 gene
chr4	139433049	139433199	151	*	chr4-2487	58	+	Promoter (1-2kb)	4	139435010	139438142	3133	1	69116	ENSMUST00000129779.1	-1811	ENSMUSG00000066036	Ubr4	ubiquitin protein ligase E3 component n-recognin 4
chr4	139877395	139877545	151	*	chr4-2307	59.1	+	Distal Intergenic	4	139737062	139833528	96467	2	18509	ENSMUST00000030508.13	-43867	ENSMUSG00000028736	Pax7	paired box 7
chr4	140148022	140148172	151	*	chr4-3094	56.2	+	Intron (ENSMUST00000039331.8/230868, intron 2 of 9)	4	140142873	140144633	1761	1	102636673	ENSMUST00000137283.1	5149	NA	Gm13029	predicted gene 13029
chr4	143289016	143289166	151	*	chr4-2817	56	+	Intron (ENSMUST00000030317.13/14726, intron 1 of 5)	4	143268346	143299463	31118	2	14726	ENSMUST00000119654.1	10297	ENSMUSG00000028583	Pdpn	podoplanin
chr4	144983848	144983998	151	*	chr4-3892	41.6	+	Promoter (<=1kb)	4	144974926	144983961	9036	2	230895	ENSMUST00000147511.1	0	ENSMUSG00000020220	Vps13d	vacuolar protein sorting 13D
chr4	149255365	149255515	151	*	chr4-2386	71	+	Promoter (7-8kb)	4	149245356	149247979	2624	2	16561	ENSMUST00000140749.1	-7386	ENSMUSG00000063077	Kif1b	kinesin family member 1B
chr4	149327412	149327562	151	*	chr4-2211	70.3	+	Downstream (<1kb)	4	149329499	149331832	2334	2	63958	ENSMUST00000155968.7	4270	ENSMUSG00000028960	Ube4b	ubiquitination factor E4B
chr4	150454996	150455146	151	*	chr4-3440	43.4	+	Intron (ENSMUST00000105682.8/68703, intron 4 of 22)	4	150488393	150621962	133570	1	68703	ENSMUST00000105680.8	-33247	ENSMUSG00000039852	Rere	arginine glutamic acid dipeptide (RE) repeats
chr4	150822580	150822730	151	*	chr4-2957	51.3	+	Distal Intergenic	4	150853919	150868892	14974	1	74155	ENSMUST00000073600.8	-31189	ENSMUSG00000028967	Errfi1	ERBB receptor feedback inhibitor 1
chr4	153357642	153357792	151	*	chr4-5762	26.4	+	Distal Intergenic	4	153374231	153482179	107949	2	230959	ENSMUST00000149177.1	124387	ENSMUSG00000039546	Ajap1	adherens junction associated protein 1
chr4	155197806	155197956	151	*	chr4-2377	61.9	+	Promoter (9-10kb)	4	155154075	155188296	34222	2	20481	ENSMUST00000129314.1	-9510	ENSMUSG00000029050	Ski	ski sarcoma viral oncogene homolog (avian)
chr4	156084228	156084378	151	*	chr4-5610	35.5	+	Distal Intergenic	4	156052715	156059802	7088	2	100415901	ENSMUST00000138361.1	-24426	ENSMUSG00000086549	Gm13648	predicted gene 13648
chr4	156343100	156343250	151	*	chr4-783	188.8	+	Distal Intergenic	4	156331135	156339496	8362	1	22300	ENSMUST00000096792.7	11965	ENSMUSG00000057021	Vmn2r123	vomeronasal 2, receptor 123
chr5	3355618	3355768	151	*	chr5-7309	24.2	+	Intron (ENSMUST00000165117.7/12571, intron 2 of 7)	5	3344312	3522225	177914	1	12571	ENSMUST00000042410.4	11306	ENSMUSG00000040274	Cdk6	cyclin-dependent kinase 6
chr5	3451508	3451658	151	*	chr5-4714	30.8	+	Intron (ENSMUST00000165117.7/12571, intron 4 of 7)	5	3543833	3570238	26406	1	68152	ENSMUST00000197082.4	-92175	ENSMUSG00000058503	Fam133b	family with sequence similarity 133, member B
chr5	3722502	3722652	151	*	chr5-5976	26	+	Exon (ENSMUST00000043551.10/70797, exon 10 of 20)	5	3693469	3702132	8664	2	70797	ENSMUST00000199043.1	-20370	ENSMUSG00000040351	Ankib1	ankyrin repeat and IBR domain containing 1
chr5	4432296	4432446	151	*	chr5-9498	22.5	+	Distal Intergenic	5	4192367	4197651	5285	1	208595	ENSMUST00000177258.1	239929	ENSMUSG00000053178	Mterf1b	mitochondrial transcription termination factor 1b
chr5	4496870	4497020	151	*	chr5-3647	37.7	+	Distal Intergenic	5	4753839	4758035	4197	2	14362	ENSMUST00000054294.6	261015	ENSMUSG00000044674	Fzd1	frizzled class receptor 1
chr5	4918514	4918664	151	*	chr5-4523	30.6	+	Intron (ENSMUST00000115451.7/18647, intron 11 of 13)	5	4931690	5036516	104827	2	18647	ENSMUST00000156660.1	117852	ENSMUSG00000028926	Cdk14	cyclin-dependent kinase 14
chr5	4932343	4932493	151	*	chr5-5558	26.2	+	Intron (ENSMUST00000115451.7/18647, intron 10 of 13)	5	4931690	5036516	104827	2	18647	ENSMUST00000156660.1	104023	ENSMUSG00000028926	Cdk14	cyclin-dependent kinase 14
chr5	4944514	4944664	151	*	chr5-4052	38.8	+	Intron (ENSMUST00000115451.7/18647, intron 10 of 13)	5	4931690	5036516	104827	2	18647	ENSMUST00000156660.1	91852	ENSMUSG00000028926	Cdk14	cyclin-dependent kinase 14
chr5	8356486	8356636	151	*	chr5-3400	45.8	+	Intron (ENSMUST00000050166.13/11496, intron 2 of 29)	5	8072352	8367982	295631	2	11496	ENSMUST00000050166.13	11346	ENSMUSG00000040537	Adam22	a disintegrin and metallopeptidase domain 22
chr5	9246375	9246525	151	*	chr5-6353	28	+	Distal Intergenic	5	9266118	9479736	213619	1	231014	ENSMUST00000155764.7	-19593	ENSMUSG00000056004	9330182L06Rik	RIKEN cDNA 9330182L06 gene
[truncated: 813 more rows]
